# Supplementary material for: Integration of metabolic databases for the reconstruction of genome-scale metabolic networks
Source: BMC Syst Biol. 2010 Aug 16;4:114. doi: 10.1186/1752-0509-4-114 (PMC2930596; doi:10.1186/1752-0509-4-114)
Supplement: Additional file 2 — Compound and reaction data of the intermediate (green) metabolic network. The first sheet contains the list of compounds and the second sheet the list of reactions. Each compound is identified by a local identifier consisting of "Ath_C" followed by a four-digit number, its Kegg identifier and AraCyc name. Each reaction is identified by a local identifier consisting of "Ath_R" followed by a four-digit number, its Kegg identifier and AraCyc name. The stoichiometry column describes the reaction using local compound identifier. Substrates and products are separated by the equal ("=") sign. The stoichiometry is always explicitly written even when it is one. The enzyme column lists the enzymes catalysing each reaction by their EC number. [file 1752-0509-4-114-S2.XLS]

## Sheet: Compounds
Local ID	Kegg ID	AraCyc name
Ath_C0001	C00001	WATER
Ath_C0002	C00002	ATP
Ath_C0003	C00003	NAD
Ath_C0004	C00004	NADH
Ath_C0005	C00005	NADPH
Ath_C0006	C00006	NADP
Ath_C0007	C00007	OXYGEN-MOLECULE
Ath_C0008	C00008	ADP
Ath_C0009	C00009	Pi
Ath_C0010	C00010	CO-A
Ath_C0011	C00011	CARBON-DIOXIDE
Ath_C0012	C00013	PPI
Ath_C0013	C00014	AMMONIA
Ath_C0014	C00015	UDP
Ath_C0015	C00016	FAD
Ath_C0016	C00018	PYRIDOXAL_PHOSPHATE
Ath_C0017	C00019	S-ADENOSYLMETHIONINE
Ath_C0018	C00020	AMP
Ath_C0019	C00021	ADENOSYL-HOMO-CYS
Ath_C0020	C00022	PYRUVATE
Ath_C0021	C00023	FE+2
Ath_C0022	C00024	ACETYL-COA
Ath_C0023	C00025	GLT
Ath_C0024	C00026	2-KETOGLUTARATE
Ath_C0025	C00027	HYDROGEN-PEROXIDE
Ath_C0026	C00029	UDP-GLUCOSE
Ath_C0027	C00031	GLC
Ath_C0028	C00032	PROTOHEME
Ath_C0029	C00033	ACET
Ath_C0030	C00034	MN+2
Ath_C0031	C00035	GDP
Ath_C0032	C00036	OXALACETIC_ACID
Ath_C0033	C00037	GLY
Ath_C0034	C00038	ZN+2
Ath_C0035	C00041	L-ALPHA-ALANINE
Ath_C0036	C00042	SUC
Ath_C0037	C00043	UDP-N-ACETYL-D-GLUCOSAMINE
Ath_C0038	C00044	GTP
Ath_C0039	C00047	LYS
Ath_C0040	C00048	GLYOX
Ath_C0041	C00049	L-ASPARTATE
Ath_C0042	C00051	GLUTATHIONE
Ath_C0043	C00052	UDP-GALACTOSE
Ath_C0044	C00053	PAPS
Ath_C0045	C00054	PAP
Ath_C0046	C00055	CMP
Ath_C0047	C00058	FORMATE
Ath_C0048	C00059	SULFATE
Ath_C0049	C00061	FMN
Ath_C0050	C00062	ARG
Ath_C0051	C00063	CTP
Ath_C0052	C00064	GLN
Ath_C0053	C00065	SER
Ath_C0054	C00067	FORMALDEHYDE
Ath_C0055	C00068	THIAMINE-PYROPHOSPHATE
Ath_C0056	C00072	ASCORBATE
Ath_C0057	C00073	MET
Ath_C0058	C00074	PHOSPHO-ENOL-PYRUVATE
Ath_C0059	C00075	UTP
Ath_C0060	C00076	CA+2
Ath_C0061	C00078	TRP
Ath_C0062	C00079	PHE
Ath_C0063	C00082	TYR
Ath_C0064	C00083	MALONYL-COA
Ath_C0065	C00084	ACETALD
Ath_C0066	C00085	FRUCTOSE-6P
Ath_C0067	C00086	UREA
Ath_C0068	C00087	CPD-249
Ath_C0069	C00088	NITRITE
Ath_C0070	C00089	SUCROSE
Ath_C0071	C00090	CATECHOL
Ath_C0072	C00091	SUC-COA
Ath_C0073	C00093	GLYCEROL-3P
Ath_C0074	C00094	SO3
Ath_C0075	C00095	FRU
Ath_C0076	C00096	GDP-MANNOSE
Ath_C0077	C00097	CYS
Ath_C0078	C00099	B-ALANINE
Ath_C0079	C00100	PROPIONYL-COA
Ath_C0080	C00101	THF
Ath_C0081	C00103	GLC-1-P
Ath_C0082	C00105	UMP
Ath_C0083	C00106	URACIL
Ath_C0084	C00108	ANTHRANILATE
Ath_C0085	C00109	2-OXOBUTANOATE
Ath_C0086	C00110	DOLICHOLP
Ath_C0087	C00111	DIHYDROXY-ACETONE-PHOSPHATE
Ath_C0088	C00112	CDP
Ath_C0089	C00114	CHOLINE
Ath_C0090	C00115	CL-
Ath_C0091	C00116	GLYCEROL
Ath_C0092	C00117	RIBOSE-5P
Ath_C0093	C00119	PRPP
Ath_C0094	C00120	BIOTIN
Ath_C0095	C00121	RIBOSE
Ath_C0096	C00122	FUM
Ath_C0097	C00123	LEU
Ath_C0098	C00124	GALACTOSE
Ath_C0099	C00127	OXIDIZED-GLUTATHIONE
Ath_C0100	C00128	CMP-N-ACETYL-NEURAMINATE
Ath_C0101	C00129	delta(3)-isopentenyl-pp
Ath_C0102	C00130	IMP
Ath_C0103	C00131	DATP
Ath_C0104	C00132	METOH
Ath_C0105	C00133	D-ALANINE
Ath_C0106	C00134	PUTRESCINE
Ath_C0107	C00135	HIS
Ath_C0108	C00136	CPD-650
Ath_C0109	C00137	MYO-INOSITOL
Ath_C0110	C00141	2-KETO-ISOVALERATE
Ath_C0111	C00143	METHYLENE-THF
Ath_C0112	C00144	GMP
Ath_C0113	C00147	ADENINE
Ath_C0114	C00148	PRO
Ath_C0115	C00149	MAL
Ath_C0116	C00151	L-2-AMINO-ACID
Ath_C0117	C00152	ASN
Ath_C0118	C00153	NIACINAMIDE
Ath_C0119	C00154	PALMITYL-COA
Ath_C0120	C00155	HOMO-CYS
Ath_C0121	C00156	4-hydroxybenzoate
Ath_C0122	C00158	CIT
Ath_C0123	C00159	MANNOSE
Ath_C0124	C00160	GLYCOLLATE
Ath_C0125	C00163	PROPIONATE
Ath_C0126	C00164	3-KETOBUTYRATE
Ath_C0127	C00166	PHENYL-PYRUVATE
Ath_C0128	C00167	UDP-GLUCURONATE
Ath_C0129	C00168	OH-PYR
Ath_C0130	C00169	CARBAMOYL-P
Ath_C0131	C00170	5-METHYLTHIOADENOSINE
Ath_C0132	C00175	CO+2
Ath_C0133	C00178	THYMINE
Ath_C0134	C00179	AGMATHINE
Ath_C0135	C00180	BENZOATE
Ath_C0136	C00181	XYLOSE
Ath_C0137	C00183	VAL
Ath_C0138	C00184	DIHYDROXYACETONE
Ath_C0139	C00186	L-LACTATE
Ath_C0140	C00187	CHOLESTEROL
Ath_C0141	C00188	THR
Ath_C0142	C00189	ETHANOL-AMINE
Ath_C0143	C00190	UDP-D-XYLOSE
Ath_C0144	C00191	GLUCURONATE
Ath_C0145	C00195	CERAMIDE
Ath_C0146	C00197	G3P
Ath_C0147	C00199	RIBULOSE-5P
Ath_C0148	C00203	UDP-N-ACETYL-GALACTOSAMINE
Ath_C0149	C00206	DADP
Ath_C0150	C00208	MALTOSE
Ath_C0151	C00212	ADENOSINE
Ath_C0152	C00213	SARCOSINE
Ath_C0153	C00214	THYMIDINE
Ath_C0154	C00222	MALONATE-S-ALD
Ath_C0155	C00223	COUMARYL-COA
Ath_C0156	C00224	APS
Ath_C0157	C00231	XYLULOSE-5-PHOSPHATE
Ath_C0158	C00232	SUCC-S-ALD
Ath_C0159	C00233	2K-4CH3-PENTANOATE
Ath_C0160	C00234	10-FORMYL-THF
Ath_C0161	C00235	CPD-4211
Ath_C0162	C00236	DPG
Ath_C0163	C00237	CARBON-MONOXIDE
Ath_C0164	C00238	K+
Ath_C0165	C00239	DCMP
Ath_C0166	C00242	GUANINE
Ath_C0167	C00243	LACTOSE
Ath_C0168	C00244	NITRATE
Ath_C0169	C00248	LIPOAMIDE
Ath_C0170	C00249	PALMITATE
Ath_C0171	C00250	PYRIDOXAL
Ath_C0172	C00251	CHORISMATE
Ath_C0173	C00253	NIACINE
Ath_C0174	C00254	PREPHENATE
Ath_C0175	C00255	RIBOFLAVIN
Ath_C0176	C00256	D-LACTATE
Ath_C0177	C00257	GLUCONATE
Ath_C0178	C00258	GLYCERATE
Ath_C0179	C00261	BENZALDEHYDE
Ath_C0180	C00262	HYPOXANTHINE
Ath_C0181	C00263	HOMO-SER
Ath_C0182	C00265	DITHIOTHREITOL
Ath_C0183	C00266	GLYCOLALDEHYDE
Ath_C0184	C00267	ALPHA-GLUCOSE
Ath_C0185	C00269	CDPDIACYLGLYCEROL
Ath_C0186	C00275	MANNOSE-6P
Ath_C0187	C00279	ERYTHROSE-4P
Ath_C0188	C00281	D-SEDOHEPTULOSE-7-P
Ath_C0189	C00282	HYDROGEN-MOLECULE
Ath_C0190	C00283	HS
Ath_C0191	C00286	DGTP
Ath_C0192	C00288	HCO3
Ath_C0193	C00291	NI+2
Ath_C0194	C00294	INOSINE
Ath_C0195	C00295	OROTATE
Ath_C0196	C00296	QUINATE
Ath_C0197	C00299	URIDINE
Ath_C0198	C00301	ADENOSINE_DIPHOSPHATE_RIBOSE
Ath_C0199	C00305	MG+2
Ath_C0200	C00307	CDP-CHOLINE
Ath_C0201	C00310	D-XYLULOSE
Ath_C0202	C00311	threo-d(s)-iso-citrate
Ath_C0203	C00314	PYRIDOXINE
Ath_C0204	C00315	SPERMIDINE
Ath_C0205	C00318	CARNITINE
Ath_C0206	C00319	SPHINGOSINE
Ath_C0207	C00320	S2O3
Ath_C0208	C00322	2K-ADIPATE
Ath_C0209	C00323	CAFFEOYL-COA
Ath_C0210	C00325	GUANOSINE_DIPHOSPHATE_FUCOSE
Ath_C0211	C00327	L-CITRULLINE
Ath_C0212	C00331	INDOLE_PYRUVATE
Ath_C0213	C00332	3-ACETOACETYL-COA
Ath_C0214	C00333	D-GALACTURONATE
Ath_C0215	C00334	4-AMINO-BUTYRATE
Ath_C0216	C00337	DI-H-OROTATE
Ath_C0217	C00341	GERANYL-PP
Ath_C0218	C00345	CPD-2961
Ath_C0219	C00346	PHOSPHORYL-ETHANOLAMINE
Ath_C0220	C00352	D-GLUCOSAMINE-6-P
Ath_C0221	C00353	GERANYLGERANYL-PP
Ath_C0222	C00354	FRUCTOSE-16-DIPHOSPHATE
Ath_C0223	C00356	3-HYDROXY-3-METHYL-GLUTARYL-COA
Ath_C0224	C00357	N-ACETYL-D-GLUCOSAMINE-6-P
Ath_C0225	C00361	DGDP
Ath_C0226	C00362	DGMP
Ath_C0227	C00363	TDP
Ath_C0228	C00364	TMP
Ath_C0229	C00365	DUMP
Ath_C0230	C00366	URATE
Ath_C0231	C00371	CPD-4210
Ath_C0232	C00378	THIAMINE
Ath_C0233	C00381	DOLICHOL
Ath_C0234	C00385	XANTHINE
Ath_C0235	C00387	GUANOSINE
Ath_C0236	C00389	35734-PENTAHYDROXYFLAVONE
Ath_C0237	C00390	UBIQUINOL-8
Ath_C0238	C00392	MANNITOL
Ath_C0239	C00394	GDP-D-GLUCOSE
Ath_C0240	C00398	TRYPTAMINE
Ath_C0241	C00399	UBIQUINONE-8
Ath_C0242	C00403	POLYPEPTIDE
Ath_C0243	C00406	FERULOYL-COA
Ath_C0244	C00407	ILE
Ath_C0245	C00409	CPD-7671
Ath_C0246	C00412	STEAROYL-COA
Ath_C0247	C00415	DIHYDROFOLATE
Ath_C0248	C00417	CIS-ACONITATE
Ath_C0249	C00418	MEVALONATE
Ath_C0250	C00423	CPD-674
Ath_C0251	C00424	LACTALD
Ath_C0252	C00429	DI-H-URACIL
Ath_C0253	C00430	5-AMINO-LEVULINATE
Ath_C0254	C00436	CPD-597
Ath_C0255	C00437	N-ALPHA-ACETYLORNITHINE
Ath_C0256	C00438	CARBAMYUL-L-ASPARTATE
Ath_C0257	C00440	5-METHYL-THF
Ath_C0258	C00441	L-ASPARTATE-SEMIALDEHYDE
Ath_C0259	C00445	5,10-methenyl-thf
Ath_C0260	C00446	GALACTOSE-1P
Ath_C0261	C00447	d-sedoheptulose-1,7-p_{2}
Ath_C0262	C00448	FARNESYL-PP
Ath_C0263	C00449	SACCHAROPINE
Ath_C0264	C00455	NICOTINAMIDE_NUCLEOTIDE
Ath_C0265	C00458	DCTP
Ath_C0266	C00459	TTP
Ath_C0267	C00460	DUTP
Ath_C0268	C00463	INDOLE
Ath_C0269	C00469	ETOH
Ath_C0270	C00470	PECTATE
Ath_C0271	C00475	CYTIDINE
Ath_C0272	C00482	SINAPATE
Ath_C0273	C00483	TYRAMINE
Ath_C0274	C00487	D-CARNITINE
Ath_C0275	C00488	FORMAMIDE
Ath_C0276	C00492	CPD-1099
Ath_C0277	C00493	SHIKIMATE
Ath_C0278	C00498	ADP-D-GLUCOSE
Ath_C0279	C00499	ALLANTOATE
Ath_C0280	C00500	BILIVERDINE
Ath_C0281	C00509	NARINGENIN-CMPD
Ath_C0282	C00510	OLEOYL-COA
Ath_C0283	C00511	ACRYLATE
Ath_C0284	C00512	BENZOYLCOA
Ath_C0285	C00517	PALMITALDEHYDE
Ath_C0286	C00521	CPD-4886
Ath_C0287	C00522	L-PANTOATE
Ath_C0288	C00526	DEOXYURIDINE
Ath_C0289	C00527	GLUTARYL-COA
Ath_C0290	C00533	NITRIC-OXIDE
Ath_C0291	C00534	PYRIDOXAMINE
Ath_C0292	C00540	CINNAMOYL-COA
Ath_C0293	C00542	L-CYSTATHIONINE
Ath_C0294	C00544	HOMOGENTISATE
Ath_C0295	C00546	METHYL-GLYOXAL
Ath_C0296	C00547	NOREPINEPHRINE
Ath_C0297	C00555	4-AMINO-BUTYRALDEHYDE
Ath_C0298	C00556	BENZYL-ALCOHOL
Ath_C0299	C00559	DEOXYADENOSINE
Ath_C0300	C00561	MANDELONITRILE
Ath_C0301	C00568	P-AMINO-BENZOATE
Ath_C0302	C00570	CDP-ETHANOLAMINE
Ath_C0303	C00575	CAMP
Ath_C0304	C00579	DIHYDROLIPOAMIDE
Ath_C0305	C00580	CPD-7670
Ath_C0306	C00588	PHOSPHORYL-CHOLINE
Ath_C0307	C00590	CONIFERYL-ALCOHOL
Ath_C0308	C00603	CPD-1091
Ath_C0309	C00612	CPD-568
Ath_C0310	C00617	UDP-D-GALACTURONATE
Ath_C0311	C00620	RIBOSE-1P
Ath_C0312	C00621	CPD-224
Ath_C0313	C00624	ACETYL-GLU
Ath_C0314	C00627	PYRIDOXINE-5P
Ath_C0315	C00630	ISOBUTYRYL-COA
Ath_C0316	C00631	2-PG
Ath_C0317	C00636	MANNOSE-1P
Ath_C0318	C00637	INDOLE_ACETALDEHYDE
Ath_C0319	C00647	PYRIDOXAMINE-5P
Ath_C0320	C00655	XANTHOSINE-5-PHOSPHATE
Ath_C0321	C00661	GAP
Ath_C0322	C00665	CPD-535
Ath_C0323	C00666	LL-DIAMINOPIMELATE
Ath_C0324	C00668	ALPHA-GLC-6-P
Ath_C0325	C00669	L-GAMMA-GLUTAMYLCYSTEINE
Ath_C0326	C00670	L-1-GLYCERO-PHOSPHORYLCHOLINE
Ath_C0327	C00671	2-KETO-3-METHYL-VALERATE
Ath_C0328	C00672	DEOXY-RIBOSE-1P
Ath_C0329	C00673	DEOXY-RIBOSE-5P
Ath_C0330	C00680	MESO-DIAMINOPIMELATE
Ath_C0331	C00687	DTDP-DEOH-DEOXY-GLUCOSE
Ath_C0332	C00688	DTDP-DEOH-DEOXY-MANNOSE
Ath_C0333	C00689	TREHALOSE-6P
Ath_C0334	C00694	BETA-D-GALACTOSYL-ETCETERA-GLUCOSAMINYL-
Ath_C0335	C00703	HG+2
Ath_C0336	C00704	SUPER-OXIDE
Ath_C0337	C00705	DCDP
Ath_C0338	C00712	OLEATE-CPD
Ath_C0339	C00714	PECTIN
Ath_C0340	C00748	SIROHEME
Ath_C0341	C00750	SPERMINE
Ath_C0342	C00751	SQUALENE
Ath_C0343	C00756	OCTANOL
Ath_C0344	C00760	CELLULOSE
Ath_C0345	C00761	CPD-1777
Ath_C0346	C00793	D-CYSTEINE
Ath_C0347	C00805	CPD-110
Ath_C0348	C00811	COUMARATE
Ath_C0349	C00826	CPD-659
Ath_C0350	C00836	DIHYDRO-SPHINGOSINE
Ath_C0351	C00842	DTDP-D-GLUCOSE
Ath_C0352	C00857	DEAMIDO-NAD
Ath_C0353	C00859	CPD1F-139
Ath_C0354	C00860	HISTIDINOL
Ath_C0355	C00864	PANTOTHENATE
Ath_C0356	C00868	CPD-8538
Ath_C0357	C00877	CROTONYL-COA
Ath_C0358	C00881	DEOXYCYTIDINE
Ath_C0359	C00882	DEPHOSPHO-COA
Ath_C0360	C00885	ISOCHORISMATE
Ath_C0361	C00894	ACRYLYL-COA
Ath_C0362	C00903	CINNAMALDEHYDE
Ath_C0363	C00921	7,8-dihydropteroate
Ath_C0364	C00931	PORPHOBILINOGEN
Ath_C0365	C00933	O-SINAPOYLCHOLINE
Ath_C0366	C00935	UDP-L-ARABINOSE
Ath_C0367	C00944	DEHYDROQUINATE
Ath_C0368	C00954	INDOLE_ACETATE_AUXIN
Ath_C0369	C00956	CPD-468
Ath_C0370	C00957	3-MERCAPTO-PYRUVATE
Ath_C0371	C00966	2-DEHYDROPANTOATE
Ath_C0372	C00974	DIHYDROKAEMPFEROL-CMPD
Ath_C0373	C00979	ACETYLSERINE
Ath_C0374	C00986	CPD-313
Ath_C0375	C00988	CPD-67
Ath_C0376	C00989	4-HYDROXY-BUTYRATE
Ath_C0377	C00993	D-ALA-D-ALA
Ath_C0378	C01005	3-P-SERINE
Ath_C0379	C01008	TRIMETHYLSULFONIUM
Ath_C0380	C01013	3-HYDROXY-PROPIONATE
Ath_C0381	C01019	L-FUCOSE
Ath_C0382	C01024	HYDROXYMETHYLBILANE
Ath_C0383	C01025	A-LIPID-HYDROPEROXIDE
Ath_C0384	C01031	CPD-548
Ath_C0385	C01036	4-MALEYL-ACETOACETATE
Ath_C0386	C01037	DIAMINONONANOATE
Ath_C0387	C01041	CPD-318
Ath_C0388	C01051	UROPORPHYRINOGEN-III
Ath_C0389	C01054	EPOXYSQUALENE
Ath_C0390	C01061	4-FUMARYL-ACETOACETATE
Ath_C0391	C01063	CPD-558
Ath_C0392	C01077	CPD-667
Ath_C0393	C01079	PROTOPORPHYRINOGEN
Ath_C0394	C01081	THIAMINE-P
Ath_C0395	C01083	TREHALOSE
Ath_C0396	C01089	CPD-335
Ath_C0397	C01092	8-AMINO-7-OXONONANOATE
Ath_C0398	C01100	L-HISTIDINOL-P
Ath_C0399	C01102	O-PHOSPHO-L-HOMOSERINE
Ath_C0400	C01103	OROTIDINE-5-PHOSPHATE
Ath_C0401	C01107	CPD-499
Ath_C0402	C01112	ARABINOSE-5P
Ath_C0403	C01115	CPD-330
Ath_C0404	C01118	O-SUCCINYL-L-HOMOSERINE
Ath_C0405	C01120	CPD-649
Ath_C0406	C01134	PANTETHEINE-P
Ath_C0407	C01137	S-ADENOSYLMETHIONINAMINE
Ath_C0408	C01140	CPD-8540
Ath_C0409	C01143	CPD-641
Ath_C0410	C01144	S-3-HYDROXYBUTANOYL-COA
Ath_C0411	C01157	L-4-HYDROXY-PROLINE
Ath_C0412	C01164	CPD-4187
Ath_C0413	C01165	L-GLUTAMATE_GAMMA-SEMIALDEHYDE
Ath_C0414	C01168	PSEUDOURIDINE-5-P
Ath_C0415	C01172	GLC-6-P
Ath_C0416	C01175	1-O-SINAPOYL-BETA-D-GLUCOSE
Ath_C0417	C01177	D-MYO-INOSITOL-1-MONOPHOSPHATE
Ath_C0418	C01179	P-HYDROXY-PHENYLPYRUVATE
Ath_C0419	C01182	d-ribulose-1,5-p_{2}
Ath_C0420	C01183	NN-DIMETHYLANILINE-N-OXIDE
Ath_C0421	C01185	NICOTINATE_NUCLEOTIDE
Ath_C0422	C01187	KDO
Ath_C0423	C01189	CPD-4186
Ath_C0424	C01190	GLUCOSYL_CERAMIDE
Ath_C0425	C01197	CPD-676
Ath_C0426	C01204	MI-HEXAKISPHOSPHATE
Ath_C0427	C01210	CPD-406
Ath_C0428	C01220	INOSITOL-1,4-BISPHOSPHATE
Ath_C0429	C01222	GDP-4-DEHYDRO-6-DEOXY-D-MANNOSE
Ath_C0430	C01226	CPD-729
Ath_C0431	C01234	CPD-68
Ath_C0432	C01235	CPD-458
Ath_C0433	C01236	D-6-P-GLUCONO-DELTA-LACTONE
Ath_C0434	C01243	INOSITOL-1-3-4-TRIPHOSPHATE
Ath_C0435	C01245	inositol_1,4,5-trisphosphate
Ath_C0436	C01246	CPD-166
Ath_C0437	C01250	CPD-469
Ath_C0438	C01261	CPD-609
Ath_C0439	C01267	IMIDAZOLE-ACETOL-P
Ath_C0440	C01268	CPD-602
Ath_C0441	C01269	3-ENOLPYRUVYL-SHIKIMATE-5P
Ath_C0442	C01272	CPD-506
Ath_C0443	C01277	CPD-1108
Ath_C0444	C01279	HMP
Ath_C0445	C01284	CPD-1107
Ath_C0446	C01288	CPD-452
Ath_C0447	C01300	AMINO-OH-HYDROXYMETHYL-DIHYDROPTERIDINE
Ath_C0448	C01302	CARBOXYPHENYLAMINO-DEOXYRIBULOSE-P
Ath_C0449	C01304	DIAMINO-OH-PHOSPHORIBOSYLAMINO-PYR
Ath_C0450	C01318	HX
Ath_C0451	C01322	RX
Ath_C0452	C01326	HCN
Ath_C0453	C01327	HCL
Ath_C0454	C01330	NA+
Ath_C0455	C01342	AMMONIUM
Ath_C0456	C01346	DUDP
Ath_C0457	C01352	FADH2
Ath_C0458	C01353	H2CO3
Ath_C0459	C01355	LEVAN
Ath_C0460	C01356	LIPID
Ath_C0461	C01387	CPD-148
Ath_C0462	C01389	PHYTOL
Ath_C0463	C01413	CD+2
Ath_C0464	C01417	CPD-69
Ath_C0465	C01419	CYS-GLY
Ath_C0466	C01477	CPD-431
Ath_C0467	C01478	ARSENATE
Ath_C0468	C01494	FERULIC-ACID
Ath_C0469	C01506	A-L-GLYCOL
Ath_C0470	C01514	5734-TETRAHYDROXYFLAVONE
Ath_C0471	C01528	CPD-678
Ath_C0472	C01533	CPD-63
Ath_C0473	C01551	ALLANTOIN
Ath_C0474	C01563	CARBAMATE
Ath_C0475	C01602	L-ORNITHINE
Ath_C0476	C01613	CPD-170
Ath_C0477	C01617	CPD-474
Ath_C0478	C01623	UDP-APIOSE
Ath_C0479	C01659	ACRYLAMIDE
Ath_C0480	C01672	CADAVERINE
Ath_C0481	C01724	LANOSTEROL
Ath_C0482	C01753	CPD-4143
Ath_C0483	C01755	HSCN
Ath_C0484	C01762	XANTHOSINE
Ath_C0485	C01789	CPD-707
Ath_C0486	C01793	CHLOROPHYLL
Ath_C0487	C01816	HEPTADECANE-CPD
Ath_C0488	C01825	L-GALACTOSE
Ath_C0489	C01835	MALTOTRIOSE
Ath_C0490	C01838	CPD-55
Ath_C0491	C01847	FMNH2
Ath_C0492	C01852	SECOLOGANIN-CPD
Ath_C0493	C01879	5-OXOPROLINE
Ath_C0494	C01885	1CPD-504
Ath_C0495	C01902	CYCLOARTENOL
Ath_C0496	C01909	DETHIOBIOTIN
Ath_C0497	C01929	HISTIDINAL
Ath_C0498	C01935	CPD-1790
Ath_C0499	C01936	MALTOHEXAOSE
Ath_C0500	C01943	OBTUSIFOLIOL
Ath_C0501	C01944	OCTANOYL-COA
Ath_C0502	C01967	UBIQUINONE-9
Ath_C0503	C01998	ACRYLONITRILE
Ath_C0504	C02029	CPD-332
Ath_C0505	C02035	CPD1F-140
Ath_C0506	C02038	GLYCYL-PEPTIDE
Ath_C0507	C02041	ICOSANOYL-COA
Ath_C0508	C02052	MALTOTETRAOSE
Ath_C0509	C02059	2-METHYL-3-PHYTYL-14-NAPHTHOQUINONE
Ath_C0510	C02060	CPD-206
Ath_C0511	C02061	PLASTOQUINONE
Ath_C0512	C02091	CPD-598
Ath_C0513	C02094	CPD1F-129
Ath_C0514	C02139	CHLOROPHYLLIDE-A
Ath_C0515	C02141	CYCLOEUCALENOL
Ath_C0516	C02188	PROTEIN-LYSINE
Ath_C0517	C02191	PROTOPORPHYRIN_IX
Ath_C0518	C02199	UDP-L-RHAMNOSE
Ath_C0519	C02280	GDP-L-GALACTOSE
Ath_C0520	C02325	SINAPYL-ALCOHOL
Ath_C0521	C02352	14-BETA-D-XYLANN1
Ath_C0522	C02389	BENZOSEMIQUINONE
Ath_C0523	C02394	CINNAMYL-ALC
Ath_C0524	C02411	GLUTACONYL-COA
Ath_C0525	C02415	CPD-8578
Ath_C0526	C02463	DIHYDROSIROHYDROCHLORIN
Ath_C0527	C02475	AN-ALPHA-L-FUCOSIDE
Ath_C0528	C02477	ALPHA-TOCOPHEROL
Ath_C0529	C02483	GAMA-TOCOPHEROL
Ath_C0530	C02504	3-CARBOXY-3-HYDROXY-ISOCAPROATE
Ath_C0531	C02512	CPD-603
Ath_C0532	C02591	SUCROSE-6P
Ath_C0533	C02593	TETRADECANOYL-COA
Ath_C0534	C02637	3-DEHYDRO-SHIKIMATE
Ath_C0535	C02642	3-UREIDO-PROPIONATE
Ath_C0536	C02646	COUMARYL-ALCOHOL
Ath_C0537	C02666	CONIFERYL-ALDEHYDE
Ath_C0538	C02679	DODECANOATE
Ath_C0539	C02717	CPD-440
Ath_C0540	C02730	O-SUCCINYLBENZOATE
Ath_C0541	C02739	PHOSPHORIBOSYL-ATP
Ath_C0542	C02741	PHOSPHORIBOSYL-AMP
Ath_C0543	C02764	CPD-8537
Ath_C0544	C02788	CPD-292
Ath_C0545	C02846	NN-DIMETHYLANILINE
Ath_C0546	C02880	MONO-VINYL-PROTOCHLOROPHYLLIDE-A
Ath_C0547	C02887	SINAPOYL-S-MALATE
Ath_C0548	C02900	BETA-D-GALACTOSYL-R
Ath_C0549	C02934	DEHYDROSPHINGANINE
Ath_C0550	C02937	INDOLE-3-ACETALDOXIME
Ath_C0551	C02938	INDOLEYL-CPD
Ath_C0552	C02939	ISOVALERYL-COA
Ath_C0553	C02947	CPD-412
Ath_C0554	C02965	D-HEXOSE-6-PHOSPHATE
Ath_C0555	C02985	CPD-488
Ath_C0556	C02989	L-METHIONINE_SULFOXIDE
Ath_C0557	C03028	CPD-611
Ath_C0558	C03069	3-METHYL-CROTONYL-COA
Ath_C0559	C03078	4-GUANIDO-BUTYRAMIDE
Ath_C0560	C03082	L-BETA-ASPARTYL-P
Ath_C0561	C03089	CPD-560
Ath_C0562	C03090	5-P-BETA-D-RIBOSYL-AMINE
Ath_C0563	C03150	NICOTINAMIDE_RIBOSE
Ath_C0564	C03160	O-SUCCINYLBENZOYL-COA
Ath_C0565	C03172	CPD-397
Ath_C0566	C03175	SHIKIMATE-5P
Ath_C0567	C03193	5-L-GLUTAMYL-PEPTIDE
Ath_C0568	C03226	CPD-7158
Ath_C0569	C03231	TRANS-3-METHYL-GLUTACONYL-COA
Ath_C0570	C03232	3-P-HYDROXYPYRUVATE
Ath_C0571	C03263	COPROPORPHYRINOGEN_III
Ath_C0572	C03287	L-GLUTAMATE-5-P
Ath_C0573	C03319	DTDP-RHAMNOSE
Ath_C0574	C03323	CPD-3784
Ath_C0575	C03340	2,3-dihydrodipicolinate
Ath_C0576	C03344	2-METHYL-ACETO-ACETYL-COA
Ath_C0577	C03345	TIGLYL-COA
Ath_C0578	C03365	5-O-METHYL-MYO-INOSITOL
Ath_C0579	C03373	5-PHOSPHORIBOSYL-5-AMINOIMIDAZOLE
Ath_C0580	C03406	L-ARGININO-SUCCINATE
Ath_C0581	C03423	CPD-4614
Ath_C0582	C03427	CPD-464
Ath_C0583	C03428	CPD-465
Ath_C0584	C03451	S-LACTOYL-GLUTATHIONE
Ath_C0585	C03460	METHACRYLYL-COA
Ath_C0586	C03470	STRICTOSIDINE
Ath_C0587	C03479	5-FORMYL-THF
Ath_C0588	C03492	4-P-PANTOTHENATE
Ath_C0589	C03506	INDOLE-3-GLYCEROL-P
Ath_C0590	C03516	MG-PROTOPORPHYRIN
Ath_C0591	C03543	UNDECAPRENYL-DIPHOSPHATE
Ath_C0592	C03549	2-COUMARATE
Ath_C0593	C03579	CPD-204
Ath_C0594	C03635	PROTEIN-N-UBIQUITYL-LYSINE
Ath_C0595	C03648	LEUCOPELARGONIDIN-CMPD
Ath_C0596	C03657	DIHYDROXYNAPHTHOATE
Ath_C0597	C03667	A-2-HYDROXYCARBONYL-COMPOUND
Ath_C0598	C03692	12-DIACYL-ETCETERA-GLYCEROL
Ath_C0599	C03702	CPD-8579
Ath_C0600	C03722	QUINOLINATE
Ath_C0601	C03737	CPD-490
Ath_C0602	C03740	5-L-GLUTAMYL-L-AMINO-ACID
Ath_C0603	C03741	GLUTAMATE-1-SEMIALDEHYDE
Ath_C0604	C03758	DOPAMINE
Ath_C0605	C03794	ADENYLOSUCC
Ath_C0606	C03806	CPD-8550
Ath_C0607	C03838	5-PHOSPHO-RIBOSYL-GLYCINEAMIDE
Ath_C0608	C03862	CPD-171
Ath_C0609	C03881	N-TETRADECANOYLGLYCYL-PEPTIDE
Ath_C0610	C03885	NONAPRENYL-4-HYDROXYBENZOATE
Ath_C0611	C03906	CPD-1825
Ath_C0612	C03912	l-delta(1)-pyrroline_5-carboxylate
Ath_C0613	C03972	DELTA{1}-PIPERIDEINE-2-6-DICARBOXYLATE
Ath_C0614	C03998	7-METHYLGUANOSINE-5-PHOSPHATE
Ath_C0615	C04006	1-L-MYO-INOSITOL-1-P
Ath_C0616	C04037	CPD-501
Ath_C0617	C04076	ALLYSINE
Ath_C0618	C04080	CPD-571
Ath_C0619	C04083	N6-DIMETHYLALLYLADENINE
Ath_C0620	C04089	CPD-663
Ath_C0621	C04121	CMP-KDO
Ath_C0622	C04124	CPD-1102
Ath_C0623	C04133	N-ACETYL-GLUTAMYL-P
Ath_C0624	C04144	CPD-1301
Ath_C0625	C04145	SOLANYL-PYROPHOSPHATE
Ath_C0626	C04146	OCTAPRENYL-DIPHOSPHATE
Ath_C0627	C04188	CPD-444
Ath_C0628	C04213	OLIGOSACCHARIDE-DIPHOSPHODOLICHOL
Ath_C0629	C04216	ALL-TRANS-HEPTAPRENYL-DIPHOSPHATE
Ath_C0630	C04217	ALL-TRANS-PENTAPRENYL-DIPHOSPHATE
Ath_C0631	C04236	CPD-7100
Ath_C0632	C04256	N-ACETYL-D-GLUCOSAMINE-1-P
Ath_C0633	C04272	DIOH-ISOVALERATE
Ath_C0634	C04275	12-BIS-O-SINAPOYL-BETA-D-GLUCOSIDE
Ath_C0635	C04281	PYRROLINE-HYDROXY-CARBOXYLATE
Ath_C0636	C04294	THZ
Ath_C0637	C04299	CPD-1121
Ath_C0638	C04302	N-(5-PHOSPHORIBOSYL)-ANTHRANILATE
Ath_C0639	C04327	THZ-P
Ath_C0640	C04332	DIMETHYL-D-RIBITYL-LUMAZINE
Ath_C0641	C04352	R-4-PHOSPHOPANTOTHENOYL-L-CYSTEINE
Ath_C0642	C04375	CPD-8541
Ath_C0643	C04376	5-P-RIBOSYL-N-FORMYLGLYCINEAMIDE
Ath_C0644	C04405	2-METHYL-3-HYDROXY-BUTYRYL-COA
Ath_C0645	C04411	2-D-THREO-HYDROXY-3-CARBOXY-ISOCAPROATE
Ath_C0646	C04425	S-ADENOSYL-4-METHYLTHIO-2-OXOBUTANOATE
Ath_C0647	C04441	2-3-CARBOXY-3-AMINOPROPYL-L-HISTIDINE
Ath_C0648	C04443	3457-TETRAHYDROXY-3-METHOXYFLAVONE
Ath_C0649	C04453	4-ALPHA-METHYL-5-ALPHA-CHOLEST-7-EN-3-ON
Ath_C0650	C04454	CPD-1086
Ath_C0651	C04467	ALPHA-L-FUCOSYL-12-BETA-D-GALACTOSYL-R
Ath_C0652	C04477	CPD-505
Ath_C0653	C04478	KDO-8P
Ath_C0654	C04489	CPD-1302
Ath_C0655	C04500	CPD-190
Ath_C0656	C04506	PROTEIN-C-TERMINAL-S-ETC-CYSTEINE
Ath_C0657	C04509	T-POLY-C-DECAPRENYL-DIPHOSPHATE
Ath_C0658	C04520	CPD-178
Ath_C0659	C04536	MG-PROTOPORPHYRIN-MONOMETHYL-ESTER
Ath_C0660	C04537	NN-DIACETYLCHITOBIOSYLDIPHOSPHODOLICHO
Ath_C0661	C04549	CPD-177
Ath_C0662	C04556	AMINO-HYDROXYMETHYL-METHYL-PYR-P
Ath_C0663	C04563	CPD-534
Ath_C0664	C04574	T-POLY-C-UNDECAPRENYL-DIPHOSPHATE
Ath_C0665	C04579	MI-PENTAKISPHOSPHATE
Ath_C0666	C04582	CPD-1063
Ath_C0667	C04594	EPOXYOCTA-CPD
Ath_C0668	C04637	PHOSPHATIDYL-MYO-INOSITOL-45-BISPHOSPHA
Ath_C0669	C04640	5-PHOSPHORIBOSYL-N-FORMYLGLYCINEAMIDINE
Ath_C0670	C04652	OH-MYRISTOYL
Ath_C0671	C04666	D-ERYTHRO-IMIDAZOLE-GLYCEROL-P
Ath_C0672	C04672	CPD-728
Ath_C0673	C04677	AICAR
Ath_C0674	C04691	3-DEOXY-D-ARABINO-HEPTULOSONATE-7-P
Ath_C0675	C04692	2-3-CARBOXY-3-METHYLAMMONIOPROPYL-L-
Ath_C0676	C04696	7-METHYLGUANOSINE-ETCETERA-POLYNUCLEOTID
Ath_C0677	C04713	CPD-4205
Ath_C0678	C04717	LINOLEIC_ACID
Ath_C0679	C04732	AMINO-RIBOSYLAMINO-1H-3H-PYR-DIONE
Ath_C0680	C04734	PHOSPHORIBOSYL-FORMAMIDO-CARBOXAMIDE
Ath_C0681	C04738	UDP-OHMYR-ACETYLGLUCOSAMINE
Ath_C0682	C04748	PROTEIN-C-TERMINAL-S-FARNESYL-L-CYSTEINE
Ath_C0683	C04751	PHOSPHORIBOSYL-CARBOXY-AMINOIMIDAZOLE
Ath_C0684	C04752	AMINO-HYDROXYMETHYL-METHYLPYRIMIDINE-PP
Ath_C0685	C04780	CPD-730
Ath_C0686	C04785	CPD-59
Ath_C0687	C04807	DIHYDROPTERIN-CH2OH-PP
Ath_C0688	C04823	P-RIBOSYL-4-SUCCCARB-AMINOIMIDAZOLE
Ath_C0689	C04824	BISOHMYR-GLUCOSAMINYL-1P
Ath_C0690	C04840	BETA-HYDROXY-4BETA-METHYL-5ALPHA-CHOLEST
Ath_C0691	C04855	ALPHA-D-GALACTOSYL-ETCETERA-GLUCOSAMINYL
Ath_C0692	C04874	DIHYDRO-NEO-PTERIN
Ath_C0693	C04895	DIHYDRONEOPTERIN-P3
Ath_C0694	C04896	PHOSPHORIBOSYL-FORMIMINO-AICAR-P
Ath_C0695	C04916	PHOSPHORIBULOSYL-FORMIMINO-AICAR-P
Ath_C0696	C04919	LIPID-IV-A
Ath_C0697	C04922	D-GALACTOSYL-ETCETERA-GLUCOSYLCERAMIDE
Ath_C0698	C04932	BISOHMYR-GLC
Ath_C0699	C04936	ACETYLNEURAMINYL-23-BETA-D-GALACTOSYL-ET
Ath_C0700	C05108	44-DIMETHYL-824-CHOLESTADIENOL
Ath_C0701	C05176	S-N-METHYLCOCLAURINE
Ath_C0702	C05198	CH33ADO
Ath_C0703	C05200	3-HEXAPRENYL-45-DIHYDROXYBENZOATE
Ath_C0704	C05306	CHLOROPHYLL-A
Ath_C0705	C05313	3-HEXAPRENYL-4-HYDROXY-5-METHOXYBENZOATE
Ath_C0706	C05324	CPD-463
Ath_C0707	C05385	CPD-510
Ath_C0708	C05394	CPD-1242
Ath_C0709	C05401	3-B-D-GALACTOSYL-SN-GLYCEROL
Ath_C0710	C05402	MELIBIOSE
Ath_C0711	C05403	3-KETOLACTOSE
Ath_C0712	C05413	PHYTOENE
Ath_C0713	C05414	CPD-7408
Ath_C0714	C05422	L-DEHYDRO-ASCORBATE
Ath_C0715	C05427	PHYTYL-PYROPHOSPHATE
Ath_C0716	C05430	CPD1F-98
Ath_C0717	C05431	NEUROSPORENE
Ath_C0718	C05433	CPD1F-118
Ath_C0719	C05434	CPD-7419
Ath_C0720	C05435	CPD1F-126
Ath_C0721	C05437	ZYMOSTEROL
Ath_C0722	C05439	5-ALPHA-CHOLESTA-724-DIEN-3-BETA-OL
Ath_C0723	C05442	CPD-4162
Ath_C0724	C05512	DEOXYINOSINE
Ath_C0725	C05519	ALLO-THR
Ath_C0726	C05608	COUMARALDEHYDE
Ath_C0727	C05610	SINAPALDEHYDE
Ath_C0728	C05619	5-HYDROXY-FERULIC-ACID
Ath_C0729	C05623	CPD1F-437
Ath_C0730	C05631	CPD-6994
Ath_C0731	C05665	CPD-6082
Ath_C0732	C05668	3-HYDROXY-PROPIONYL-COA
Ath_C0733	C05778	SIROHYDROCHLORIN
Ath_C0734	C05816	SUCCINATE-SEMIALDEHYDE-THIAMINE-PPI
Ath_C0735	C05817	SUCCINYL-OH-CYCLOHEXADIENE-COOH
Ath_C0736	C05818	DEMETHYLMENAQUINONE
Ath_C0737	C05838	CPD-7418
Ath_C0738	C05839	CPD-459
Ath_C0739	C05840	IMINOASPARTATE
Ath_C0740	C05841	CPD-8259
Ath_C0741	C05851	COUMARIN
Ath_C0742	C05903	CPD1F-90
Ath_C0743	C05904	PELARGONIDIN-CMPD
Ath_C0744	C05905	CPD-591
Ath_C0745	C05906	CPD-590
Ath_C0746	C05913	3Z-PHYTOCHROMOBILIN
Ath_C0747	C05924	CPD-4
Ath_C0748	C05925	DIHYDRONEOPTERIN-P
Ath_C0749	C05931	N2-SUCCINYLGLUTAMATE
Ath_C0750	C05932	CPD-822
Ath_C0751	C05947	L-ERYTHRO-4-HYDROXY-GLUTAMATE
Ath_C0752	C05980	CARDIOLIPIN
Ath_C0753	C06000	3-HYDROXY-ISOBUTYRYL-COA
Ath_C0754	C06001	3-HYDROXY-ISOBUTYRATE
Ath_C0755	C06002	CH3-MALONATE-S-ALD
Ath_C0756	C06006	2-ACETO-2-HYDROXY-BUTYRATE
Ath_C0757	C06007	1-KETO-2-METHYLVALERATE
Ath_C0758	C06010	2-ACETO-LACTATE
Ath_C0759	C06022	UDP-OHMYR-GLUCOSAMINE
Ath_C0760	C06024	KDO-LIPID-IVA
Ath_C0761	C06025	KDO2-LIPID-IVA
Ath_C0762	C06026	KDO2-LIPID-A
Ath_C0763	C06074	CPD-4888
Ath_C0764	C06075	CPD-4890
Ath_C0765	C06082	CPD-693
Ath_C0766	C06089	ENT-COPALYL-DIPHOSPHATE
Ath_C0767	C06090	CPD1F-128
Ath_C0768	C06093	CPD1F-138
Ath_C0769	C06094	CPD-695
Ath_C0770	C06095	CPD-638
Ath_C0771	C06096	CPD-236
Ath_C0772	C06098	CPD1F-130
Ath_C0773	C06156	GLUCOSAMINE-1P
Ath_C0774	C06161	S-COCLAURINE
Ath_C0775	C06197	ADENOSINE5TRIPHOSPHO5ADENOSINE
Ath_C0776	C06232	CPD-3
Ath_C0777	C06251	KDO2-LAUROYL-LIPID-IVA
Ath_C0778	C06257	CPD-1093
Ath_C0779	C06307	CPD-4891
Ath_C0780	C06362	HYDROXYCINNAMOYL-COA
Ath_C0781	C06423	CPD-195
Ath_C0782	C06427	LINOLENIC_ACID
Ath_C0783	C06547	ETHYLENE-CMPD
Ath_C0784	C06561	APIGENIN
Ath_C0785	C06562	CPD-1961
Ath_C0786	C06576	CPD-1002
Ath_C0787	C06577	CPD-1003
Ath_C0788	C06697	CPD-763
Ath_C0789	C06710	AG+
Ath_C0790	C07330	PRENAL
Ath_C0791	C07343	2-HYDROXYPHYTANOYL-COA
Ath_C0792	C08491	CPD-734
Ath_C0793	C08579	CPD1F-131
Ath_C0794	C08586	CPD1F-115
Ath_C0795	C08590	CPD-5661
Ath_C0796	C08591	CPD-7409
Ath_C0797	C08601	CPD1F-119
Ath_C0798	C08604	CPD1F-766
Ath_C0799	C08614	CPD1F-133
Ath_C0800	C08650	CPD-3041
Ath_C0801	C08821	CPD-4127
Ath_C0802	C09320	CPD-1962
Ath_C0803	C09332	CPD-5725
Ath_C0804	C09707	CPD-7725
Ath_C0805	C09762	CPD-3061
Ath_C0806	C09827	CPD-6991
Ath_C0807	C09880	CPD-4892
Ath_C0808	C10434	CAFFEOYLSHIKIMATE
Ath_C0809	C11175	S-24-DINITROPHENYLGLUTATHIONE
Ath_C0810	C11355	4-AMINO-4-DEOXYCHORISMATE
Ath_C0811	C11356	CPD0-1028
Ath_C0812	C11434	2-C-METHYL-D-ERYTHRITOL-4-PHOSPHATE
Ath_C0813	C11435	4-CYTIDINE-5-DIPHOSPHO-2-C
Ath_C0814	C11436	2-PHOSPHO-4-CYTIDINE-5-DIPHOSPHO-2-C-MET
Ath_C0815	C11437	DEOXYXYLULOSE-5P
Ath_C0816	C11439	FORMYL-L-METHIONYL-PEPTIDE
Ath_C0817	C11440	METHIONYL-PEPTIDE
Ath_C0818	C11453	2C-METH-D-ERYTHRITOL-CYCLODIPHOSPHATE
Ath_C0819	C11455	44-DIMETHYL-CHOLESTA-812-24-TRIENOL
Ath_C0820	C11508	ALPHA-METHYL-5-ALPHA-ERGOSTA
Ath_C0821	C11512	CPD1F-2
Ath_C0822	C11521	UDP-SULFOQUINOVOSE
Ath_C0823	C11522	CPD-4101
Ath_C0824	C11523	CPD-4124
Ath_C0825	C11555	INOSITOL-1456-TETRAKISPHOSPHATE
Ath_C0826	C11556	1-PHOSPHATIDYL-1D-MYO-INOSITOL-35-BISPH
Ath_C0827	C11623	CPD-7988
Ath_C0828	C11811	HYDROXY-METHYL-BUTENYL-DIP
Ath_C0829	C11821	5-HYDROXYISOURATE
Ath_C0830	C11829	13-HYDROXY-MAGNESIUM-PROTOPORP
Ath_C0831	C11830	131-OXO-MAGNESIUM-PROTOPORPHYRIN-IX-13-M
Ath_C0832	C11831	DIVINYL-PROTOCHLOROPHYLLIDE-A
Ath_C0833	C11854	CPD-498
Ath_C0834	C11857	CPD1F-95
Ath_C0835	C11860	CPD1F-97
Ath_C0836	C11861	CPD1F-120
Ath_C0837	C11869	CPD-632
Ath_C0838	C11870	CPD-229
Ath_C0839	C11872	ENT-KAUR-16-EN-19-OL
Ath_C0840	C11873	ENT-KAUR-16-EN-19-AL
Ath_C0841	C11874	CPD1F-132
Ath_C0842	C11875	CPD1F-136
Ath_C0843	C12137	PELARGONIDIN-3-GLUCOSIDE-CMPD
Ath_C0844	C12144	PHYTOSPINGOSINE
Ath_C0845	C12204	5-HYDROXY-CONIFERALDEHYDE
Ath_C0846	C12208	4-COUMAROYLQUINATE
Ath_C0847	C12209	CAFFEOYLQUINATE
Ath_C0848	C12248	CPD-5821
Ath_C0849	C12249	CPD1F-453
Ath_C0850	C12639	CPD-8006
Ath_C0851	C13309	CPD-6947
Ath_C0852	C13431	CPD-7424
Ath_C0853	C13453	CPD1F-92
Ath_C0854	C13455	CPD-692
Ath_C0855	C13482	CPD-5441
Ath_C0856	C14044	CPD1F-4
Ath_C0857	C14090	CPD-7614
Ath_C0858	C14151	DELTA-TOCOPHEROL
Ath_C0859	C14152	BETA-TOCOPHEROL
Ath_C0860	C14180	S-HYDROXYMETHYLGLUTATHIONE
Ath_C0861	C14819	FE+3
Ath_C0862	C15514	CPD-7234
Ath_C0863	C15527	CPD-9038
Ath_C0864	C15545	CPD-4441
Ath_C0865	C15546	CPD-4620
Ath_C0866	C15556	DIHYDROXY-BUTANONE-P
Ath_C0867	C15650	CPD-84
Ath_C0868	C15656	CPD-8603
Ath_C0869	C15668	CPD-6124
Ath_C0870	C15672	HEME_O
Ath_C0871	C15776	CPD-4081
Ath_C0872	C15777	EPISTEROL
Ath_C0873	C15780	CPD-700
Ath_C0874	C15781	CPD-706
Ath_C0875	C15783	CPD-4126
Ath_C0876	C15784	CPD-708
Ath_C0877	C15785	CPD-698
Ath_C0878	C15786	CPD-709
Ath_C0879	C15787	CPD-710
Ath_C0880	C15788	CPD-711
Ath_C0881	C15789	CPD-713
Ath_C0882	C15790	CPD-714
Ath_C0883	C15791	CPD-716
Ath_C0884	C15792	CPD-718
Ath_C0885	C15793	CPD-719
Ath_C0886	C15794	CPD-634
Ath_C0887	C15795	CPD-3943
Ath_C0888	C15796	CPD-3945
Ath_C0889	C15797	CPD-3946
Ath_C0890	C15798	CPD-712
Ath_C0891	C15799	CPD-715
Ath_C0892	C15800	CPD-717
Ath_C0893	C15801	CPD-720
Ath_C0894	C15802	CPD-723
Ath_C0895	C15803	CPD-724
Ath_C0896	C15882	MPBQ
Ath_C0897	C15925	CPD-7078
Ath_C0898	C15926	CPDQT-4
Ath_C0899	C15970	CPD-7727
Ath_C0900	C15980	2-METHYL-BUTYRYL-COA
Ath_C0901	C16310	CIS-3-HEXENAL
Ath_C0902	C16311	12-OXO-CIS-9-DODECENOATE
Ath_C0903	C16404	CPD-6993
Ath_C0904	C16424	CPD-4201
Ath_C0905	C16426	CPD-4203
Ath_C0906	C16427	CPD-4207
Ath_C0907	C16428	CPD-4202
Ath_C0908	C16429	CPD-4204
Ath_C0909	C16430	CPD-4206
Ath_C0910	C16431	CPD-4208
Ath_C0911	C16441	CPD-4443
Ath_C0912	C16443	CPD-4612
Ath_C0913	C16448	CPD-4617
Ath_C0914	C16449	CPD-4442
Ath_C0915	C00077	n.a.
Ath_C0916	C00092	n.a.
Ath_C0917	C00118	n.a.
Ath_C0918	C00177	n.a.
Ath_C0919	C00185	n.a.
Ath_C0920	C00221	n.a.
Ath_C0921	C00292	n.a.
Ath_C0922	C00293	n.a.
Ath_C0923	C00297	n.a.
Ath_C0924	C00302	n.a.
Ath_C0925	C00329	n.a.
Ath_C0926	C00355	n.a.
Ath_C0927	C00360	n.a.
Ath_C0928	C00369	n.a.
Ath_C0929	C00411	n.a.
Ath_C0930	C00416	n.a.
Ath_C0931	C00425	n.a.
Ath_C0932	C00504	n.a.
Ath_C0933	C00577	n.a.
Ath_C0934	C00641	n.a.
Ath_C0935	C00718	n.a.
Ath_C0936	C00794	n.a.
Ath_C0937	C00900	n.a.
Ath_C0938	C01152	n.a.
Ath_C0939	C01194	n.a.
Ath_C0940	C01233	n.a.
Ath_C0941	C01530	n.a.
Ath_C0942	C01582	n.a.
Ath_C0943	C01801	n.a.
Ath_C0944	C01802	n.a.
Ath_C0945	C01888	n.a.
Ath_C0946	C02034	n.a.
Ath_C0947	C02097	n.a.
Ath_C0948	C02170	n.a.
Ath_C0949	C02232	n.a.
Ath_C0950	C02273	n.a.
Ath_C0951	C02291	n.a.
Ath_C0952	C02320	n.a.
Ath_C0953	C02336	n.a.
Ath_C0954	C02462	n.a.
Ath_C0955	C02505	n.a.
Ath_C0956	C02631	n.a.
Ath_C0957	C03546	n.a.
Ath_C0958	C03765	n.a.
Ath_C0959	C03845	n.a.
Ath_C0960	C03892	n.a.
Ath_C0961	C03981	n.a.
Ath_C0962	C04039	n.a.
Ath_C0963	C04043	n.a.
Ath_C0964	C04051	n.a.
Ath_C0965	C04063	n.a.
Ath_C0966	C04181	n.a.
Ath_C0967	C04501	n.a.
Ath_C0968	C04525	n.a.
Ath_C0969	C05107	n.a.
Ath_C0970	C05109	n.a.
Ath_C0971	C05125	n.a.
Ath_C0972	C05259	n.a.
Ath_C0973	C05265	n.a.
Ath_C0974	C05269	n.a.
Ath_C0975	C05272	n.a.
Ath_C0976	C05273	n.a.
Ath_C0977	C05276	n.a.
Ath_C0978	C05345	n.a.
Ath_C0979	C05379	n.a.
Ath_C0980	C05381	n.a.
Ath_C0981	C05382	n.a.
Ath_C0982	C05396	n.a.
Ath_C0983	C05400	n.a.
Ath_C0984	C05404	n.a.
Ath_C0985	C05432	n.a.
Ath_C0986	C05585	n.a.
Ath_C0987	C05601	n.a.
Ath_C0988	C05625	n.a.
Ath_C0989	C05627	n.a.
Ath_C0990	C05688	n.a.
Ath_C0991	C05711	n.a.
Ath_C0992	C05823	n.a.
Ath_C0993	C05824	n.a.
Ath_C0994	C05837	n.a.
Ath_C0995	C05852	n.a.
Ath_C0996	C05907	n.a.
Ath_C0997	C05946	n.a.
Ath_C0998	C05981	n.a.
Ath_C0999	C05983	n.a.
Ath_C1000	C05984	n.a.
Ath_C1001	C05993	n.a.
Ath_C1002	C05998	n.a.
Ath_C1003	C06032	n.a.
Ath_C1004	C06037	n.a.
Ath_C1005	C06118	n.a.
Ath_C1006	C06124	n.a.
Ath_C1007	C06157	n.a.
Ath_C1008	C06224	n.a.
Ath_C1009	C06308	n.a.
Ath_C1010	C06425	n.a.
Ath_C1011	C06813	n.a.
Ath_C1012	C08639	n.a.
Ath_C1013	C08725	n.a.
Ath_C1014	C08830	n.a.
Ath_C1015	C09614	n.a.
Ath_C1016	C09727	n.a.
Ath_C1017	C09751	n.a.
Ath_C1018	C09814	n.a.
Ath_C1019	C09826	n.a.
Ath_C1020	C10098	n.a.
Ath_C1021	C10945	n.a.
Ath_C1022	C11481	n.a.
Ath_C1023	C11863	n.a.
Ath_C1024	C11865	n.a.
Ath_C1025	C11868	n.a.
Ath_C1026	C11876	n.a.
Ath_C1027	C11907	n.a.
Ath_C1028	C11941	n.a.
Ath_C1029	C12124	n.a.
Ath_C1030	C12128	n.a.
Ath_C1031	C12203	n.a.
Ath_C1032	C12205	n.a.
Ath_C1033	C12455	n.a.
Ath_C1034	C14089	n.a.
Ath_C1035	C14097	n.a.
Ath_C1036	C14463	n.a.
Ath_C1037	C14818	n.a.
Ath_C1038	C15525	n.a.
Ath_C1039	C15547	n.a.
Ath_C1040	C15670	n.a.
Ath_C1041	C15782	n.a.
Ath_C1042	C15804	n.a.
Ath_C1043	C15805	n.a.
Ath_C1044	C15806	n.a.
Ath_C1045	C15808	n.a.
Ath_C1046	C15883	n.a.
Ath_C1047	C15915	n.a.
Ath_C1048	C15981	n.a.
Ath_C1049	C16162	n.a.
Ath_C1050	C16218	n.a.
Ath_C1051	C16276	n.a.
Ath_C1052	C16291	n.a.
Ath_C1053	C16321	n.a.
Ath_C1054	C16327	n.a.
Ath_C1055	C16405	n.a.
Ath_C1056	C16471	n.a.
Ath_C1057	C16519	n.a.
Ath_C1058	n.a.	1-CHLORO-24-DINITROBENZENE
Ath_C1059	n.a.	12-OXO-TRANS-10-DODECENOATE
Ath_C1060	n.a.	13-HYDROPEROXYOCTADECA-911-DIENOATE
Ath_C1061	n.a.	14-BETA-D-XYLANN
Ath_C1062	n.a.	16-HYDROXYPALMITATE
Ath_C1063	n.a.	18-HYDROXYOLEATE
Ath_C1064	n.a.	2-HYDROXY-3-KETO-5-METHYLTHIO-1-PHOSPHOP
Ath_C1065	n.a.	2-METHYL-6-SOLANYL-14-BENZOQUINONE
Ath_C1066	n.a.	2-THIOURIDINE
Ath_C1067	n.a.	3-CYANOPYRIDINE
Ath_C1068	n.a.	572428-ERGOSTATRIENOL
Ath_C1069	n.a.	99-DI-CIS-ZETA-CAROTENE
Ath_C1070	n.a.	ACETOACETYL-COA
Ath_C1071	n.a.	ACP
Ath_C1072	n.a.	ALPHA-D-GALACTOSE
Ath_C1073	n.a.	ALPHA-D-MANNOSYLCHITOBIO
Ath_C1074	n.a.	ALPHA-MALTOSE
Ath_C1075	n.a.	CAFFEATE
Ath_C1076	n.a.	CHLOROPHYLL-B
Ath_C1077	n.a.	CHLOROPHYLLIDE
Ath_C1078	n.a.	CIS-3-HEXENOL
Ath_C1079	n.a.	CPD-1981
Ath_C1080	n.a.	CPD-251
Ath_C1081	n.a.	CPD-371
Ath_C1082	n.a.	CPD-3941
Ath_C1083	n.a.	CPD-4125
Ath_C1084	n.a.	CPD-4141
Ath_C1085	n.a.	CPD-4142
Ath_C1086	n.a.	CPD-4209
Ath_C1087	n.a.	CPD-4482
Ath_C1088	n.a.	CPD-4483
Ath_C1089	n.a.	CPD-4568
Ath_C1090	n.a.	CPD-4573
Ath_C1091	n.a.	CPD-4581
Ath_C1092	n.a.	CPD-4613
Ath_C1093	n.a.	CPD-4615
Ath_C1094	n.a.	CPD-4616
Ath_C1095	n.a.	CPD-4618
Ath_C1096	n.a.	CPD-4619
Ath_C1097	n.a.	CPD-4622
Ath_C1098	n.a.	CPD-475
Ath_C1099	n.a.	CPD-477
Ath_C1100	n.a.	CPD-482
Ath_C1101	n.a.	CPD-4887
Ath_C1102	n.a.	CPD-4889
Ath_C1103	n.a.	CPD-4893
Ath_C1104	n.a.	CPD-4903
Ath_C1105	n.a.	CPD-5170
Ath_C1106	n.a.	CPD-520
Ath_C1107	n.a.	CPD-5521
Ath_C1108	n.a.	CPD-5601
Ath_C1109	n.a.	CPD-5602
Ath_C1110	n.a.	CPD-5662
Ath_C1111	n.a.	CPD-5804
Ath_C1112	n.a.	CPD-6121
Ath_C1113	n.a.	CPD-6141
Ath_C1114	n.a.	CPD-6201
Ath_C1115	n.a.	CPD-6202
Ath_C1116	n.a.	CPD-6203
Ath_C1117	n.a.	CPD-6224
Ath_C1118	n.a.	CPD-6227
Ath_C1119	n.a.	CPD-6228
Ath_C1120	n.a.	CPD-6441
Ath_C1121	n.a.	CPD-6442
Ath_C1122	n.a.	CPD-6443
Ath_C1123	n.a.	CPD-6501
Ath_C1124	n.a.	CPD-6661
Ath_C1125	n.a.	CPD-6681
Ath_C1126	n.a.	CPD-6741
Ath_C1127	n.a.	CPD-6742
Ath_C1128	n.a.	CPD-6781
Ath_C1129	n.a.	CPD-6948
Ath_C1130	n.a.	CPD-696
Ath_C1131	n.a.	CPD-697
Ath_C1132	n.a.	CPD-6972
Ath_C1133	n.a.	CPD-7002
Ath_C1134	n.a.	CPD-7003
Ath_C1135	n.a.	CPD-7005
Ath_C1136	n.a.	CPD-7006
Ath_C1137	n.a.	CPD-7015
Ath_C1138	n.a.	CPD-7016
Ath_C1139	n.a.	CPD-7025
Ath_C1140	n.a.	CPD-7046
Ath_C1141	n.a.	CPD-7061
Ath_C1142	n.a.	CPD-7189
Ath_C1143	n.a.	CPD-7190
Ath_C1144	n.a.	CPD-7191
Ath_C1145	n.a.	CPD-7202
Ath_C1146	n.a.	CPD-7204
Ath_C1147	n.a.	CPD-725
Ath_C1148	n.a.	CPD-731
Ath_C1149	n.a.	CPD-7417
Ath_C1150	n.a.	CPD-7547
Ath_C1151	n.a.	CPD-7615
Ath_C1152	n.a.	CPD-79
Ath_C1153	n.a.	CPD-8007
Ath_C1154	n.a.	CPD-8009
Ath_C1155	n.a.	CPD-8033
Ath_C1156	n.a.	CPD-8034
Ath_C1157	n.a.	CPD-8065
Ath_C1158	n.a.	CPD-8071
Ath_C1159	n.a.	CPD-81
Ath_C1160	n.a.	CPD-8111
Ath_C1161	n.a.	CPD-8122
Ath_C1162	n.a.	CPD-8135
Ath_C1163	n.a.	CPD-8225
Ath_C1164	n.a.	CPD-8230
Ath_C1165	n.a.	CPD-8232
Ath_C1166	n.a.	CPD-8233
Ath_C1167	n.a.	CPD-8234
Ath_C1168	n.a.	CPD-8235
Ath_C1169	n.a.	CPD-8236
Ath_C1170	n.a.	CPD-8237
Ath_C1171	n.a.	CPD-8238
Ath_C1172	n.a.	CPD-8239
Ath_C1173	n.a.	CPD-8240
Ath_C1174	n.a.	CPD-8241
Ath_C1175	n.a.	CPD-8242
Ath_C1176	n.a.	CPD-8243
Ath_C1177	n.a.	CPD-8245
Ath_C1178	n.a.	CPD-8246
Ath_C1179	n.a.	CPD-8247
Ath_C1180	n.a.	CPD-8248
Ath_C1181	n.a.	CPD-8250
Ath_C1182	n.a.	CPD-8622
Ath_C1183	n.a.	CPD-885
Ath_C1184	n.a.	CPD-8941
Ath_C1185	n.a.	CPD-8943
Ath_C1186	n.a.	CPD-90
Ath_C1187	n.a.	CPD-9016
Ath_C1188	n.a.	CPD0-1063
Ath_C1189	n.a.	CPD1F-114
Ath_C1190	n.a.	CPD1F-134
Ath_C1191	n.a.	CPD1F-135
Ath_C1192	n.a.	CPD1F-420
Ath_C1193	n.a.	CPD1F-461
Ath_C1194	n.a.	CPD1F-84
Ath_C1195	n.a.	CPD1F-96
Ath_C1196	n.a.	CPDQT-13
Ath_C1197	n.a.	CPDQT-50
Ath_C1198	n.a.	CPDQT-51
Ath_C1199	n.a.	CPDQT-52
Ath_C1200	n.a.	CPDQT-7
Ath_C1201	n.a.	D-MYO-INOSITOL-34-BISPHOSPHATE
Ath_C1202	n.a.	DIACYLGLYCEROL
Ath_C1203	n.a.	DMPBQ
Ath_C1204	n.a.	E-
Ath_C1205	n.a.	INDOLE-3-ACETYL-ALA
Ath_C1206	n.a.	INDOLE-3-ACETYL-ASP
Ath_C1207	n.a.	INDOLE-3-ACETYL-GLN
Ath_C1208	n.a.	INDOLE-3-ACETYL-GLU
Ath_C1209	n.a.	INDOLE-3-ACETYL-LEU
Ath_C1210	n.a.	INDOLE-3-ACETYL-POLYPEPTIDE
Ath_C1211	n.a.	L-1-PHOSPHATIDYL-GLYCEROL
Ath_C1212	n.a.	L-1-PHOSPHATIDYL-GLYCEROL-P
Ath_C1213	n.a.	L-1-PHOSPHATIDYL-SERINE
Ath_C1214	n.a.	L-ARABINOSE
Ath_C1215	n.a.	L-PHOSPHATIDATE
Ath_C1216	n.a.	MALTOOLIGOSYLTREHALOSE
Ath_C1217	n.a.	N(6)-(3-methylbut-2-enyl)adenine
Ath_C1218	n.a.	N-HYDROXYL-TRYPTAMINE
Ath_C1219	n.a.	OXOCINNAMOYL-COA
Ath_C1220	n.a.	PHENYLACETALDOXIME
Ath_C1221	n.a.	S-PRENYL-L-CYSTEINE
Ath_C1222	n.a.	SALICYLOYL-COA
Ath_C1223	n.a.	SOLANESYL-PYROPHOSPHATE
Ath_C1224	n.a.	TRANS-2-HEXENAL
Ath_C1225	n.a.	UNKNOWN
Ath_C1226	n.a.	|1-4-alpha-D-Glucan|
Ath_C1227	n.a.	|1-4-beta-D-Glucan|
Ath_C1228	n.a.	|4-hydroxybenzoate|
Ath_C1229	n.a.	|6-alpha-D--1-4-alpha-D-Glucano--Glucan|
Ath_C1230	n.a.	|Alcohols|
Ath_C1231	n.a.	|Amino-Acids-20|
Ath_C1232	n.a.	|Beta-Lactams|
Ath_C1233	n.a.	|Carboxylates|
Ath_C1234	n.a.	|Cis-Prenyl-tRNAs|
Ath_C1235	n.a.	|D-Galactose|
Ath_C1236	n.a.	|D-Hexoses|
Ath_C1237	n.a.	|L-1-phosphatidyl-inositols|
Ath_C1238	n.a.	|Long-Chain-Acyl-CoAs|
Ath_C1239	n.a.	|Long-Chain-Carboxylates|
Ath_C1240	n.a.	|Long-Chain-Fatty-Acids|
Ath_C1241	n.a.	|Long-linear-glucans|
Ath_C1242	n.a.	|Pi|
Ath_C1243	n.a.	|Polynucleotide-Holder|
Ath_C1244	n.a.	|Protein|
Ath_C1245	n.a.	|S-Substituted-Glutathione|
Ath_C1246	n.a.	|Ubiquitins|
Ath_C1247	n.a.	|inositol_1,4,5-trisphosphate|
Ath_C1248	n.a.	|l-delta(1)-pyrroline_5-carboxylate|

## Sheet: Reactions
Local ID	Kegg ID	AraCyc name	Stoichiometry	Enzymes
Ath_R0001	R04203	1.1.1.178-RXN	1 Ath_C0644 + 1 Ath_C0003 = 1 Ath_C0576 + 1 Ath_C0004 ;	[1.1.1.178, 1.1.1.35]
Ath_R0002	R07135	1.1.1.255-RXN	1 Ath_C0238 + 1 Ath_C0003 = 1 Ath_C0123 + 1 Ath_C0004 ;	[1.1.1.255]
Ath_R0003	R05692	1.1.1.271-RXN	1 Ath_C0210 + 1 Ath_C0006 = 1 Ath_C0429 + 1 Ath_C0005 ;	[1.1.1.271]
Ath_R0004	R06954	1.1.1.288-RXN	1 Ath_C0853 + 1 Ath_C0003 = 1 Ath_C0854 + 1 Ath_C0004 ;	[1.1.1.288]
Ath_R0005	R02082	1.1.1.34-RXN	1 Ath_C0249 + 1 Ath_C0010 + 2 Ath_C0006 = 1 Ath_C0223 + 2 Ath_C0005 ;	[1.1.1.34]
Ath_R0006	R00214	1.1.1.39-RXN	1 Ath_C0115 + 1 Ath_C0003 = 1 Ath_C0020 + 1 Ath_C0011 + 1 Ath_C0004 ;	[1.1.1.38, 1.1.1.39, 1.1.1.40, 4.1.1.3]
Ath_R0007	R00842	1.1.1.8-RXN	1 Ath_C0073 + 1 Ath_C0003 = 1 Ath_C0087 + 1 Ath_C0004 ;	[1.1.1.8, 1.1.1.94]
Ath_R0008	R03167	1.11.1.12-RXN	1 Ath_C0383 + 2 Ath_C0042 = 1 Ath_C0460 + 1 Ath_C0099 + 2 Ath_C0001 ;	[1.11.1.12]
Ath_R0009	R05722	1.14.11.18-RXN	1 Ath_C0510 + 1 Ath_C0024 + 1 Ath_C0007 = 1 Ath_C0791 + 1 Ath_C0036 + 1 Ath_C0011 ;	[1.14.11.18]
Ath_R0010	R05731	1.14.13.70-RXN	1 Ath_C0500 + 3 Ath_C0007 + 3 Ath_C0005 = 1 Ath_C0820 + 1 Ath_C0047 + 3 Ath_C0006 + 4 Ath_C0001 ;	[1.14.13.70]
Ath_R0011	R06291	1.14.13.78-RXN	1 Ath_C0767 + 1 Ath_C0007 + 1 Ath_C0005 = 1 Ath_C0839 + 1 Ath_C0001 + 1 Ath_C0006 ;	[1.14.13.78]
Ath_R0012	R06294	1.14.13.79-RXN	1 Ath_C0841 + 1 Ath_C0007 + 1 Ath_C0005 = 1 Ath_C0842 + 1 Ath_C0001 + 1 Ath_C0006 ;	[1.14.13.79]
Ath_R0013	R03344	1.14.13.8-RXN	1 Ath_C0545 + 1 Ath_C0007 + 1 Ath_C0005 = 1 Ath_C0420 + 1 Ath_C0006 + 1 Ath_C0001 ;	[1.14.13.8]
Ath_R0014	R07202	1.14.13.93-RXN	1 Ath_C0765 + 1 Ath_C0005 + 1 Ath_C0007 = 1 Ath_C0862 + 1 Ath_C0006 + 1 Ath_C0001 ;	[1.14.13.93]
Ath_R0015	R01210	1.2.1.25-RXN	1 Ath_C0110 + 1 Ath_C0010 + 1 Ath_C0003 = 1 Ath_C0315 + 1 Ath_C0011 + 1 Ath_C0004 ;	[1.2.1.25]
Ath_R0016	R00935	1.2.1.27-RXN	1 Ath_C0755 + 1 Ath_C0010 + 1 Ath_C0003 = 1 Ath_C0079 + 1 Ath_C0011 + 1 Ath_C0004 ;	[1.2.1.27]
Ath_R0017	R06957	1.2.3.14-RXN	1 Ath_C0854 + 1 Ath_C0001 + 1 Ath_C0007 = 1 Ath_C0765 + 1 Ath_C0025 ;	[1.2.3.14]
Ath_R0018	R00978	1.3.1.2-RXN	1 Ath_C0252 + 1 Ath_C0006 = 1 Ath_C0083 + 1 Ath_C0005 ;	[1.3.1.2]
Ath_R0019	R05639	1.3.1.70-RXN	1 Ath_C0700 + 1 Ath_C0006 = 1 Ath_C0819 + 1 Ath_C0005 ;	[1.3.1.70]
Ath_R0020	R01218	1.5.1.15-RXN	1 Ath_C0111 + 1 Ath_C0003 = 1 Ath_C0259 + 1 Ath_C0004 ;	[1.5.1.15]
Ath_R0021	R00715	1.5.1.7-RXN	1 Ath_C0263 + 1 Ath_C0003 + 1 Ath_C0001 = 1 Ath_C0039 + 1 Ath_C0024 + 1 Ath_C0004 ;	[1.5.1.7]
Ath_R0022	R00716	1.5.1.8-RXN	1 Ath_C0263 + 1 Ath_C0006 + 1 Ath_C0001 = 1 Ath_C0039 + 1 Ath_C0024 + 1 Ath_C0005 ;	[1.5.1.8]
Ath_R0023	R02313	1.5.1.9-RXN	1 Ath_C0263 + 1 Ath_C0003 + 1 Ath_C0001 = 1 Ath_C0023 + 1 Ath_C0617 + 1 Ath_C0004 ;	[1.5.1.9]
Ath_R0024	R00095	1.6.5.4-RXN	1 Ath_C0003 + 2 Ath_C0056 = 1 Ath_C0004 + 2 Ath_C0387 ;	[1.6.5.4]
Ath_R0025	R05717	1.8.4.9-RXN	1 Ath_C0018 + 1 Ath_C0074 + 1 Ath_C0099 = 1 Ath_C0156 + 2 Ath_C0042 ;	[1.8.4.9]
Ath_R0026	R01108	1.8.5.1-RXN	1 Ath_C0714 + 2 Ath_C0042 = 1 Ath_C0099 + 1 Ath_C0056 ;	[1.8.5.1]
Ath_R0027	R03401	12-OXOPHYTODIENOATE-REDUCTASE-RXN	1 Ath_C0685 + 1 Ath_C0006 = 1 Ath_C0430 + 1 Ath_C0005 ;	[1.3.1.42]
Ath_R0028	R01939	2-AMINOADIPATE-AMINOTRANSFERASE-RXN	1 Ath_C0369 + 1 Ath_C0024 = 1 Ath_C0208 + 1 Ath_C0023 ;	[2.6.1.39]
Ath_R0029	R02472	2-DEHYDROPANTOATE-REDUCT-RXN	1 Ath_C0287 + 1 Ath_C0006 = 1 Ath_C0371 + 1 Ath_C0005 ;	[1.1.1.169]
Ath_R0030	R02463	2-HEXADECENAL-REDUCTASE-RXN	1 Ath_C0285 + 1 Ath_C0006 = 1 Ath_C0544 + 1 Ath_C0005 ;	[1.3.1.27]
Ath_R0031	R01213	2-ISOPROPYLMALATESYN-RXN	1 Ath_C0530 + 1 Ath_C0010 = 1 Ath_C0022 + 1 Ath_C0110 + 1 Ath_C0001 ;	[2.3.3.13]
Ath_R0032	R01933	2-KETO-ADIPATE-DEHYDROG-RXN	1 Ath_C0208 + 1 Ath_C0010 + 1 Ath_C0003 = 1 Ath_C0289 + 1 Ath_C0011 + 1 Ath_C0004 ;	[1.2.4.2]
Ath_R0033	R03172	2-MEBUCOA-FAD-RXN	1 Ath_C0900 + 1 Ath_C0015 = 1 Ath_C0577 + 1 Ath_C0457 ;	[1.3.99.12, 1.3.99.3]
Ath_R0034	R00622	2-OXOGLUT-DECARBOX-RXN	1 Ath_C0024 + 1 Ath_C0055 = 1 Ath_C0734 + 1 Ath_C0011 ;	[4.1.1.71]
Ath_R0035	R04496	2.1.1.100-RXN	1 Ath_C0017 + 1 Ath_C0656 = 1 Ath_C0019 + 1 Ath_C0682 ;	[2.1.1.100]
Ath_R0036	R02037	2.1.1.103-RXN	1 Ath_C0017 + 1 Ath_C0219 = 1 Ath_C0019 + 1 Ath_C0427 ;	[2.1.1.103]
Ath_R0037	R04711	2.1.1.114-RXN	1 Ath_C0017 + 1 Ath_C0703 = 1 Ath_C0019 + 1 Ath_C0705 ;	[2.1.1.114]
Ath_R0038	R04692	2.1.1.140-RXN	1 Ath_C0017 + 1 Ath_C0774 = 1 Ath_C0019 + 1 Ath_C0701 ;	[2.1.1.115, 2.1.1.140]
Ath_R0039	R05776	2.1.1.143-RXN	1 Ath_C0017 + 1 Ath_C0823 = 1 Ath_C0019 + 1 Ath_C0824 ;	[2.1.1.143]
Ath_R0040	R02573	2.1.1.19-RXN	1 Ath_C0379 + 1 Ath_C0080 = 1 Ath_C0305 + 1 Ath_C0257 ;	[2.1.1.19]
Ath_R0041	R07235	2.1.1.64-RXN	1 Ath_C0017 + 1 Ath_C0568 = 1 Ath_C0019 + 1 Ath_C0502 ;	[2.1.1.64]
Ath_R0042	R02416	2.3.1.133-RXN	1 Ath_C0155 + 1 Ath_C0277 = 1 Ath_C0010 + 1 Ath_C0553 ;	[2.3.1.133]
Ath_R0043	R03075	2.3.1.91-RXN	1 Ath_C0027 + 1 Ath_C0365 = 1 Ath_C0416 + 1 Ath_C0089 ;	[2.3.1.91]
Ath_R0044	R03323	2.3.1.92-RXN	1 Ath_C0416 + 1 Ath_C0115 = 1 Ath_C0027 + 1 Ath_C0547 ;	[2.3.1.92]
Ath_R0045	R03992	2.3.1.97-RXN	1 Ath_C0533 + 1 Ath_C0506 = 1 Ath_C0010 + 1 Ath_C0609 ;	[2.3.1.97]
Ath_R0046	R02594	2.4.1.111-RXN	1 Ath_C0026 + 1 Ath_C0307 = 1 Ath_C0014 + 1 Ath_C0345 ;	[2.4.1.111]
Ath_R0047	R01005	2.4.1.117-RXN	1 Ath_C0026 + 1 Ath_C0086 = 1 Ath_C0014 + 1 Ath_C0436 ;	[2.4.1.117]
Ath_R0048	R03094	2.4.1.121-RXN	1 Ath_C0026 + 1 Ath_C0368 = 1 Ath_C0014 + 1 Ath_C0622 ;	[2.4.1.121]
Ath_R0049	R01192	2.4.1.123-RXN	1 Ath_C0043 + 1 Ath_C0109 = 1 Ath_C0014 + 1 Ath_C0432 ;	[2.4.1.123]
Ath_R0050	R04494	2.4.1.141-RXN	1 Ath_C0037 + 1 Ath_C0655 = 1 Ath_C0014 + 1 Ath_C0660 ;	[2.4.1.141]
Ath_R0051	R02791	2.4.1.151-RXN	1 Ath_C0043 + 1 Ath_C0334 = 1 Ath_C0014 + 1 Ath_C0691 ;	[2.4.1.87]
Ath_R0052	R03418	2.4.1.67-RXN	1 Ath_C0432 + 1 Ath_C0276 = 1 Ath_C0109 + 1 Ath_C0476 ;	[2.4.1.67]
Ath_R0053	R02411	2.4.1.82-RXN	1 Ath_C0432 + 1 Ath_C0070 = 1 Ath_C0109 + 1 Ath_C0276 ;	[2.4.1.82]
Ath_R0054	R01009	2.4.1.83-RXN	1 Ath_C0076 + 1 Ath_C0086 = 1 Ath_C0031 + 1 Ath_C0608 ;	[2.4.1.83]
Ath_R0055	R04656	2.4.99.10-RXN	1 Ath_C0100 + 1 Ath_C0697 = 1 Ath_C0046 + 1 Ath_C0699 ;	[2.4.99.10]
Ath_R0056	R03460	2.5.1.19-RXN	1 Ath_C0058 + 1 Ath_C0566 = 1 Ath_C0009 + 1 Ath_C0441 ;	[2.5.1.19]
Ath_R0057	R00702	2.5.1.21-RXN	2 Ath_C0262 = 1 Ath_C0012 + 1 Ath_C0583 ;	[2.5.1.21]
Ath_R0058	R02065	2.5.1.32-RXN	2 Ath_C0221 = 1 Ath_C0012 + 1 Ath_C0582 ;	[2.5.1.32]
Ath_R0059	R00075	2.5.1.43-RXN	3 Ath_C0017 = 3 Ath_C0131 + 1 Ath_C0706 ;	[2.5.1.43]
Ath_R0060	R00907	2.6.1.18-RXN	1 Ath_C0035 + 1 Ath_C0154 = 1 Ath_C0020 + 1 Ath_C0078 ;	[2.6.1.18]
Ath_R0061	R03429	2.7.1.133-RXN	1 Ath_C0002 + 1 Ath_C0434 = 1 Ath_C0008 + 1 Ath_C0652 ;	[2.7.1.134, 2.7.1.159]
Ath_R0062	R03479	2.7.1.134-RXN	1 Ath_C0002 + 1 Ath_C0658 = 1 Ath_C0008 + 1 Ath_C0445 ;	[2.7.1.134]
Ath_R0063	R03428	2.7.1.139-RXN	1 Ath_C0002 + 1 Ath_C0434 = 1 Ath_C0008 + 1 Ath_C0442 ;	[2.7.1.134, 2.7.1.159]
Ath_R0064	R03478	2.7.1.140-RXN	1 Ath_C0002 + 1 Ath_C0652 = 1 Ath_C0008 + 1 Ath_C0445 ;	[2.7.1.140]
Ath_R0065	R05634	2.7.1.148-RXN	1 Ath_C0813 + 1 Ath_C0002 = 1 Ath_C0814 + 1 Ath_C0008 ;	[2.7.1.148]
Ath_R0066	R05802	2.7.1.150-RXN	1 Ath_C0002 + 1 Ath_C0661 = 1 Ath_C0008 + 1 Ath_C0826 ;	[2.7.1.150]
Ath_R0067	R05800	2.7.1.151-RXN	1 Ath_C0002 + 1 Ath_C0435 = 1 Ath_C0008 + 1 Ath_C0825 ;	[2.7.1.151]
Ath_R0068	R05202	2.7.1.158-RXN	1 Ath_C0426 + 1 Ath_C0008 = 1 Ath_C0445 + 1 Ath_C0002 ;	[2.7.1.-, 2.7.1.158]
Ath_R0069	R03469	2.7.1.68-RXN	1 Ath_C0002 + 1 Ath_C0443 = 1 Ath_C0008 + 1 Ath_C0668 ;	[2.7.1.68]
Ath_R0070	R00764	2.7.1.90-RXN	1 Ath_C0012 + 1 Ath_C0066 = 1 Ath_C0009 + 1 Ath_C0222 ;	[2.7.1.90]
Ath_R0071	R00137	2.7.7.1-RXN	1 Ath_C0002 + 1 Ath_C0264 = 1 Ath_C0012 + 1 Ath_C0003 ;	[2.7.7.1, 2.7.7.18]
Ath_R0072	R01471	2.7.7.11-RXN	1 Ath_C0059 + 1 Ath_C0601 = 1 Ath_C0012 + 1 Ath_C0143 ;	[2.7.7.11]
Ath_R0073	R00885	2.7.7.13-RXN	1 Ath_C0038 + 1 Ath_C0317 = 1 Ath_C0012 + 1 Ath_C0076 ;	[2.7.7.13]
Ath_R0074	R02038	2.7.7.14-RXN	1 Ath_C0051 + 1 Ath_C0219 = 1 Ath_C0012 + 1 Ath_C0302 ;	[2.7.7.14]
Ath_R0075	R01890	2.7.7.15-RXN	1 Ath_C0051 + 1 Ath_C0306 = 1 Ath_C0012 + 1 Ath_C0200 ;	[2.7.7.15]
Ath_R0076	R01951	2.7.7.30-RXN	1 Ath_C0038 + 1 Ath_C0555 = 1 Ath_C0012 + 1 Ath_C0210 ;	[2.7.7.30]
Ath_R0077	R00954	2.7.7.34-RXN	1 Ath_C0038 + 1 Ath_C0081 = 1 Ath_C0012 + 1 Ath_C0239 ;	[2.7.7.34]
Ath_R0078	R01381	2.7.7.44-RXN	1 Ath_C0059 + 1 Ath_C0707 = 1 Ath_C0012 + 1 Ath_C0128 ;	[2.7.7.44]
Ath_R0079	R05633	2.7.7.60-RXN	1 Ath_C0812 + 1 Ath_C0051 = 1 Ath_C0813 + 1 Ath_C0012 ;	[2.7.7.60]
Ath_R0080	R01007	2.7.8.15-RXN	1 Ath_C0037 + 1 Ath_C0086 = 1 Ath_C0082 + 1 Ath_C0655 ;	[2.7.8.15]
Ath_R0081	R01078	2.8.1.6-RXN	1 Ath_C0496 + 1 Ath_C0068 + 2 Ath_C0017 = 1 Ath_C0094 + 2 Ath_C0057 + 2 Ath_C0702 ;	[2.8.1.6]
Ath_R0082	R03171	2KETO-3METHYLVALERATE-RXN	1 Ath_C0327 + 1 Ath_C0010 + 1 Ath_C0003 = 1 Ath_C0900 + 1 Ath_C0011 + 1 Ath_C0004 ;	[1.2.1.25]
Ath_R0083	R01651	2KETO-4METHYL-PENTANOATE-DEHYDROG-RXN	1 Ath_C0159 + 1 Ath_C0010 + 1 Ath_C0003 = 1 Ath_C0552 + 1 Ath_C0011 + 1 Ath_C0004 ;	[1.2.1.25]
Ath_R0084	R00658	2PGADEHYDRAT-RXN	1 Ath_C0316 = 1 Ath_C0058 + 1 Ath_C0001 ;	[4.2.1.11]
Ath_R0085	R00188	3'(2'),5'-BISPHOSPHATE-NUCLEOTIDASE-RXN	1 Ath_C0045 + 1 Ath_C0001 = 1 Ath_C0018 + 1 Ath_C0009 ;	[3.1.3.7]
Ath_R0086	R01226	3-CH3-2-OXOBUTANOATE-OH-CH3-XFER-RXN	1 Ath_C0111 + 1 Ath_C0110 + 1 Ath_C0001 = 1 Ath_C0080 + 1 Ath_C0371 ;	[2.1.2.11]
Ath_R0087	R01267	3-CYANOALANINE-HYDRATASE-RXN	1 Ath_C0117 = 1 Ath_C0531 + 1 Ath_C0001 ;	[4.2.1.65]
Ath_R0088	R03084	3-DEHYDROQUINATE-DEHYDRATASE-RXN	1 Ath_C0367 = 1 Ath_C0534 + 1 Ath_C0001 ;	[4.2.1.10]
Ath_R0089	R03083	3-DEHYDROQUINATE-SYNTHASE-RXN	1 Ath_C0674 = 1 Ath_C0367 + 1 Ath_C0009 ;	[4.2.3.4]
Ath_R0090	R02978	3-DEHYDROSPHINGANINE-REDUCTASE-RXN	1 Ath_C0350 + 1 Ath_C0006 = 1 Ath_C0549 + 1 Ath_C0005 ;	[1.1.1.102]
Ath_R0091	R01361	3-HYDROXYBUTYRATE-DEHYDROGENASE-RXN	1 Ath_C0396 + 1 Ath_C0003 = 1 Ath_C0126 + 1 Ath_C0004 ;	[1.1.1.30]
Ath_R0092	R01976	3-HYDROXYBUTYRYL-COA-DEHYDROGENASE-RXN	1 Ath_C0410 + 1 Ath_C0006 = 1 Ath_C0213 + 1 Ath_C0005 ;	[1.1.1.157]
Ath_R0093	R05066	3-HYDROXYISOBUTYRATE-DEHYDROGENASE-RXN	1 Ath_C0754 + 1 Ath_C0003 = 1 Ath_C0755 + 1 Ath_C0004 ;	[1.1.1.31, 1.1.1.35]
Ath_R0094	R05064	3-HYDROXYISOBUTYRYL-COA-HYDROLASE-RXN	1 Ath_C0753 + 1 Ath_C0001 = 1 Ath_C0010 + 1 Ath_C0754 ;	[3.1.2.4]
Ath_R0095	R01608	3-HYDROXYPROPIONATE-DEHYDROGENASE-RXN	1 Ath_C0380 + 1 Ath_C0003 = 1 Ath_C0154 + 1 Ath_C0004 ;	[1.1.1.59]
Ath_R0096	R04426	3-ISOPROPYLMALDEHYDROG-RXN	1 Ath_C0645 + 1 Ath_C0003 = 1 Ath_C0631 + 1 Ath_C0004 ;	[1.1.1.85]
Ath_R0097	R00763	3.1.3.46-RXN	1 Ath_C0322 + 1 Ath_C0001 = 1 Ath_C0066 + 1 Ath_C0009 ;	[3.1.3.46]
Ath_R0098	R03394	3.1.3.56-RXN	1 Ath_C0435 + 1 Ath_C0001 = 1 Ath_C0428 + 1 Ath_C0009 ;	[3.1.3.56]
Ath_R0099	R05635	3.5.1.88-RXN	1 Ath_C0816 + 1 Ath_C0001 = 1 Ath_C0817 + 1 Ath_C0047 ;	[3.5.1.88]
Ath_R0100	R06601	3.5.2.17-RXN	1 Ath_C0829 + 1 Ath_C0001 = 1 Ath_C0848 ;	[3.5.2.17]
Ath_R0101	R00486	3.5.5.4-RXN	1 Ath_C0531 + 2 Ath_C0001 = 1 Ath_C0041 + 1 Ath_C0013 ;	[3.5.5.4]
Ath_R0102	R01232	3.6.1.17-RXN	1 Ath_C0438 + 1 Ath_C0001 = 1 Ath_C0038 + 1 Ath_C0112 ;	[3.6.1.17]
Ath_R0103	R01518	3PGAREARR-RXN	1 Ath_C0316 = 1 Ath_C0146 ;	[5.4.2.1, 5.4.2.4]
Ath_R0104	R01616	4-COUMARATE--COA-LIGASE-RXN	1 Ath_C0002 + 1 Ath_C0348 + 1 Ath_C0010 = 1 Ath_C0018 + 1 Ath_C0012 + 1 Ath_C0155 ;	[6.2.1.12]
Ath_R0105	R02521	4-HYDROXYPHENYLPYRUVATE-DIOXYGENASE-RXN	1 Ath_C0418 + 1 Ath_C0007 = 1 Ath_C0294 + 1 Ath_C0011 ;	[1.13.11.27]
Ath_R0106	R00346	4.1.1.38-RXN	1 Ath_C0012 + 1 Ath_C0032 = 1 Ath_C0009 + 1 Ath_C0058 + 1 Ath_C0011 ;	[4.1.1.38]
Ath_R0107	R01974	4.1.1.74-RXN	1 Ath_C0212 = 1 Ath_C0318 + 1 Ath_C0011 ;	[4.1.1.43, 4.1.1.74]
Ath_R0108	R00997	4.1.99.4-RXN	1 Ath_C0431 + 1 Ath_C0001 = 1 Ath_C0085 + 1 Ath_C0013 ;	[3.5.99.7]
Ath_R0109	R02013	4.2.3.16-RXN	1 Ath_C0217 = 1 Ath_C0286 + 1 Ath_C0012 ;	[4.2.3.16]
Ath_R0110	R05092	4.2.3.19-RXN	1 Ath_C0766 = 1 Ath_C0767 + 1 Ath_C0012 ;	[4.2.3.19]
Ath_R0111	R00179	4.4.1.14-RXN	1 Ath_C0017 = 1 Ath_C0431 + 1 Ath_C0131 ;	[4.4.1.14]
Ath_R0112	R02301	5-FORMYL-THF-CYCLO-LIGASE-RXN	1 Ath_C0002 + 1 Ath_C0587 = 1 Ath_C0008 + 1 Ath_C0009 + 1 Ath_C0259 ;	[6.3.3.2]
Ath_R0113	R04143	5-METHYLTHIORIBOSE-KINASE-RXN	1 Ath_C0002 + 1 Ath_C0561 = 1 Ath_C0008 + 1 Ath_C0627 ;	[2.7.1.100]
Ath_R0114	R00251	5-OXOPROLINASE-(ATP-HYDROLYSING)-RXN	1 Ath_C0002 + 1 Ath_C0493 + 2 Ath_C0001 = 1 Ath_C0008 + 1 Ath_C0009 + 1 Ath_C0023 ;	[3.5.2.9]
Ath_R0115	R04420	5.3.1.23-RXN	1 Ath_C0627 = 1 Ath_C0666 ;	[5.3.1.23]
Ath_R0116	R02060	5.4.2.10-RXN	1 Ath_C0773 = 1 Ath_C0220 ;	[5.4.2.10]
Ath_R0117	R01717	5.4.4.2-RXN	1 Ath_C0172 = 1 Ath_C0360 ;	[5.4.4.2]
Ath_R0118	R02068	5.5.1.13-RXN	1 Ath_C0221 = 1 Ath_C0766 ;	[5.5.1.13]
Ath_R0119	R03372	6-PHYT-RXN	1 Ath_C0426 + 1 Ath_C0001 = 1 Ath_C0665 + 1 Ath_C0009 ;	[3.1.3.26, 3.1.3.62]
Ath_R0120	R00149	6.3.4.16-RXN	2 Ath_C0002 + 1 Ath_C0013 + 1 Ath_C0011 + 1 Ath_C0001 = 2 Ath_C0008 + 1 Ath_C0009 + 1 Ath_C0130 ;	[6.3.4.16]
Ath_R0121	R00756	6PFRUCTPHOS-RXN	1 Ath_C0002 + 1 Ath_C0066 = 1 Ath_C0008 + 1 Ath_C0222 ;	[2.7.1.11]
Ath_R0122	R02035	6PGLUCONOLACT-RXN	1 Ath_C0433 + 1 Ath_C0001 = 1 Ath_C0218 ;	[3.1.1.31]
Ath_R0123	R03210	7KAPSYN-RXN	1 Ath_C0391 + 1 Ath_C0035 = 1 Ath_C0397 + 1 Ath_C0010 + 1 Ath_C0011 ;	[2.3.1.47]
Ath_R0124	R00228	ACETALD-DEHYDROG-RXN	1 Ath_C0065 + 1 Ath_C0010 + 1 Ath_C0003 = 1 Ath_C0022 + 1 Ath_C0004 ;	[1.2.1.10]
Ath_R0125	R00235	ACETATE--COA-LIGASE-RXN	1 Ath_C0002 + 1 Ath_C0029 + 1 Ath_C0010 = 1 Ath_C0018 + 1 Ath_C0012 + 1 Ath_C0022 ;	[6.2.1.1]
Ath_R0126	R04439	ACETOLACTREDUCTOISOM-RXN	1 Ath_C0633 + 1 Ath_C0006 = 1 Ath_C0758 + 1 Ath_C0005 ;	[1.1.1.86]
Ath_R0127	R00226	ACETOLACTSYN-RXN	1 Ath_C0758 + 1 Ath_C0011 = 2 Ath_C0020 ;	[2.2.1.6]
Ath_R0128	R00238	ACETYL-COA-ACETYLTRANSFER-RXN	2 Ath_C0022 = 1 Ath_C0010 + 1 Ath_C0213 ;	[2.3.1.16, 2.3.1.9]
Ath_R0129	R00742	ACETYL-COA-CARBOXYLTRANSFER-RXN	1 Ath_C0002 + 1 Ath_C0022 + 1 Ath_C0192 = 1 Ath_C0008 + 1 Ath_C0009 + 1 Ath_C0064 ;	[6.4.1.2]
Ath_R0130	R02649	ACETYLGLUTKIN-RXN	1 Ath_C0002 + 1 Ath_C0313 = 1 Ath_C0008 + 1 Ath_C0623 ;	[2.7.2.8]
Ath_R0131	R02283	ACETYLORNTRANSAM-RXN	1 Ath_C0255 + 1 Ath_C0024 = 1 Ath_C0437 + 1 Ath_C0023 ;	[2.6.1.11]
Ath_R0132	R01325	ACONITATEDEHYDR-RXN	1 Ath_C0122 = 1 Ath_C0248 + 1 Ath_C0001 ;	[4.2.1.3, 4.2.1.4]
Ath_R0133	R01900	ACONITATEHYDR-RXN	1 Ath_C0202 = 1 Ath_C0248 + 1 Ath_C0001 ;	[4.2.1.3]
Ath_R0134	R00897	ACSERLY-RXN	1 Ath_C0373 + 1 Ath_C0190 = 1 Ath_C0077 + 1 Ath_C0029 ;	[2.5.1.47, 2.5.1.65]
Ath_R0135	R05553	ADCLY-RXN	1 Ath_C0810 = 1 Ath_C0301 + 1 Ath_C0020 ;	[4.1.3.38]
Ath_R0136	R02556	ADDALT-RXN	1 Ath_C0299 + 1 Ath_C0001 = 1 Ath_C0724 + 1 Ath_C0013 ;	[3.5.4.4]
Ath_R0137	R01560	ADENODEAMIN-RXN	1 Ath_C0151 + 1 Ath_C0001 = 1 Ath_C0194 + 1 Ath_C0013 ;	[3.5.4.4]
Ath_R0138	R00185	ADENOSINE-KINASE-RXN	1 Ath_C0002 + 1 Ath_C0151 = 1 Ath_C0008 + 1 Ath_C0018 ;	[2.7.1.20, 2.7.1.74]
Ath_R0139	R01245	ADENOSINE-NUCLEOSIDASE-RXN	1 Ath_C0151 + 1 Ath_C0001 = 1 Ath_C0113 + 1 Ath_C0095 ;	[3.2.2.1, 3.2.2.7, 3.2.2.8]
Ath_R0140	R00192	ADENOSYLHOMOCYSTEINASE-RXN	1 Ath_C0019 + 1 Ath_C0001 = 1 Ath_C0151 + 1 Ath_C0120 ;	[3.3.1.1]
Ath_R0141	R00190	ADENPRIBOSYLTRAN-RXN	1 Ath_C0018 + 1 Ath_C0012 = 1 Ath_C0113 + 1 Ath_C0093 ;	[2.4.2.7, 2.4.2.8]
Ath_R0142	R00127	ADENYL-KIN-RXN	1 Ath_C0002 + 1 Ath_C0018 = 2 Ath_C0008 ;	[2.7.4.3]
Ath_R0143	R00089	ADENYLATECYC-RXN	1 Ath_C0002 = 1 Ath_C0303 + 1 Ath_C0012 ;	[4.6.1.1]
Ath_R0144	R01135	ADENYLOSUCCINATE-SYNTHASE-RXN	1 Ath_C0038 + 1 Ath_C0102 + 1 Ath_C0041 = 1 Ath_C0031 + 1 Ath_C0009 + 1 Ath_C0605 ;	[6.3.4.4]
Ath_R0145	R00509	ADENYLYLSULFKIN-RXN	1 Ath_C0002 + 1 Ath_C0156 = 1 Ath_C0008 + 1 Ath_C0044 ;	[2.7.1.25]
Ath_R0146	R01157	AGMATIN-RXN	1 Ath_C0134 + 1 Ath_C0001 = 1 Ath_C0106 + 1 Ath_C0067 ;	[3.5.3.11]
Ath_R0147	R01416	AGMATINE-DEIMINASE-RXN	1 Ath_C0134 + 1 Ath_C0001 = 1 Ath_C0254 + 1 Ath_C0013 ;	[3.5.3.12]
Ath_R0148	R04559	AICARSYN-RXN	1 Ath_C0688 = 1 Ath_C0096 + 1 Ath_C0673 ;	[4.3.2.2]
Ath_R0149	R04560	AICARTRANSFORM-RXN	1 Ath_C0160 + 1 Ath_C0673 = 1 Ath_C0080 + 1 Ath_C0680 ;	[2.1.2.3]
Ath_R0150	R04209	AIRCARBOXY-RXN	1 Ath_C0683 = 1 Ath_C0579 + 1 Ath_C0011 ;	[4.1.1.21]
Ath_R0151	R04208	AIRS-RXN	1 Ath_C0002 + 1 Ath_C0669 = 1 Ath_C0008 + 1 Ath_C0009 + 1 Ath_C0579 ;	[6.3.3.1]
Ath_R0152	R00369	ALANINE--GLYOXYLATE-AMINOTRANSFERASE-RXN	1 Ath_C0035 + 1 Ath_C0040 = 1 Ath_C0020 + 1 Ath_C0033 ;	[2.6.1.44]
Ath_R0153	R00258	ALANINE-AMINOTRANSFERASE-RXN	1 Ath_C0035 + 1 Ath_C0024 = 1 Ath_C0020 + 1 Ath_C0023 ;	[2.6.1.2]
Ath_R0154	R00754	ALCOHOL-DEHYDROG-RXN	1 Ath_C0269 + 1 Ath_C0003 = 1 Ath_C0065 + 1 Ath_C0004 ;	[1.1.1.1, 1.1.1.71]
Ath_R0155	R02423	ALLANTOATE-DEIMINASE-RXN	1 Ath_C0279 + 1 Ath_C0001 = 1 Ath_C0512 + 1 Ath_C0013 + 1 Ath_C0011 ;	[3.5.3.9]
Ath_R0156	R02422	ALLANTOICASE-RXN	1 Ath_C0279 + 1 Ath_C0001 = 1 Ath_C0308 + 1 Ath_C0067 ;	[3.5.3.4]
Ath_R0157	R02424	ALLANTOINASE-RXN	1 Ath_C0473 + 1 Ath_C0001 = 1 Ath_C0279 ;	[3.5.2.5]
Ath_R0158	R03402	ALLENE-OXIDE-CYCLASE-RXN	1 Ath_C0672 = 1 Ath_C0430 ;	[5.3.99.6]
Ath_R0159	R03102	ALLYSINE-DEHYDROG-RXN	1 Ath_C0617 + 1 Ath_C0003 + 1 Ath_C0001 = 1 Ath_C0369 + 1 Ath_C0004 ;	[1.2.1.31]
Ath_R0160	R01101	ALPHAGALACTOSID-RXN	1 Ath_C0710 + 1 Ath_C0001 = 1 Ath_C0098 + 1 Ath_C0027 ;	[3.2.1.20, 3.2.1.22]
Ath_R0161	R00181	AMP-DEAMINASE-RXN	1 Ath_C0018 + 1 Ath_C0001 = 1 Ath_C0102 + 1 Ath_C0013 ;	[3.5.4.17, 3.5.4.6]
Ath_R0162	R00183	AMP-DEPHOSPHORYLATION-RXN	1 Ath_C0018 + 1 Ath_C0001 = 1 Ath_C0151 + 1 Ath_C0009 ;	[3.1.3.5]
Ath_R0163	R01083	AMPSYN-RXN	1 Ath_C0605 = 1 Ath_C0096 + 1 Ath_C0018 ;	[4.3.2.2]
Ath_R0164	R00986	ANTHRANSYN-RXN	1 Ath_C0172 + 1 Ath_C0052 = 1 Ath_C0084 + 1 Ath_C0020 + 1 Ath_C0023 ;	[4.1.3.27]
Ath_R0165	R02446	APIGNAR-RXN	1 Ath_C0281 = 1 Ath_C0784 ;	[5.5.1.6]
Ath_R0166	R00085	APYRASE-RXN	1 Ath_C0002 + 2 Ath_C0001 = 1 Ath_C0018 + 2 Ath_C0009 ;	[3.6.1.5]
Ath_R0167	R00566	ARGDECARBOX-RXN	1 Ath_C0050 = 1 Ath_C0134 + 1 Ath_C0011 ;	[4.1.1.19]
Ath_R0168	R00559	ARGININE-2-MONOOXYGENASE-RXN	1 Ath_C0050 + 1 Ath_C0007 = 1 Ath_C0559 + 1 Ath_C0011 + 1 Ath_C0001 ;	[1.13.12.1]
Ath_R0169	R00552	ARGININE-DEIMINASE-RXN	1 Ath_C0050 + 1 Ath_C0001 = 1 Ath_C0211 + 1 Ath_C0013 ;	[3.5.3.6]
Ath_R0170	R01086	ARGSUCCINLYA-RXN	1 Ath_C0580 = 1 Ath_C0096 + 1 Ath_C0050 ;	[4.3.2.1]
Ath_R0171	R01954	ARGSUCCINSYN-RXN	1 Ath_C0002 + 1 Ath_C0211 + 1 Ath_C0041 = 1 Ath_C0018 + 1 Ath_C0012 + 1 Ath_C0580 ;	[6.3.4.5]
Ath_R0172	R00685	AROMATIC-L-AMINO-ACID-DECARBOXYLASE-RXN	1 Ath_C0061 = 1 Ath_C0240 + 1 Ath_C0011 ;	[4.1.1.28]
Ath_R0173	R00483	ASNSYNA-RXN	1 Ath_C0002 + 1 Ath_C0041 + 1 Ath_C0013 = 1 Ath_C0018 + 1 Ath_C0012 + 1 Ath_C0117 ;	[6.3.1.1]
Ath_R0174	R00578	ASNSYNB-RXN	1 Ath_C0002 + 1 Ath_C0041 + 1 Ath_C0052 + 1 Ath_C0001 = 1 Ath_C0018 + 1 Ath_C0012 + 1 Ath_C0117 + 1 Ath_C0023 ;	[6.3.5.4]
Ath_R0175	R00355	ASPAMINOTRANS-RXN	1 Ath_C0041 + 1 Ath_C0024 = 1 Ath_C0032 + 1 Ath_C0023 ;	[2.6.1.1]
Ath_R0176	R00485	ASPARAGHYD-RXN	1 Ath_C0117 + 1 Ath_C0001 = 1 Ath_C0041 + 1 Ath_C0013 ;	[3.5.1.1, 3.5.1.38]
Ath_R0177	R02291	ASPARTATE-SEMIALDEHYDE-DEHYDROGENASE-RXN	1 Ath_C0258 + 1 Ath_C0009 + 1 Ath_C0006 = 1 Ath_C0560 + 1 Ath_C0005 ;	[1.2.1.11]
Ath_R0178	R00480	ASPARTATEKIN-RXN	1 Ath_C0002 + 1 Ath_C0041 = 1 Ath_C0008 + 1 Ath_C0560 ;	[2.7.2.4]
Ath_R0179	R01397	ASPCARBTRANS-RXN	1 Ath_C0130 + 1 Ath_C0041 = 1 Ath_C0009 + 1 Ath_C0256 ;	[2.1.3.2]
Ath_R0180	R00352	ATP-CITRATE-(PRO-S-)-LYASE-RXN	1 Ath_C0002 + 1 Ath_C0122 + 1 Ath_C0010 = 1 Ath_C0008 + 1 Ath_C0009 + 1 Ath_C0022 + 1 Ath_C0032 ;	[2.3.3.8]
Ath_R0181	R01071	ATPPHOSPHORIBOSYLTRANS-RXN	1 Ath_C0541 + 1 Ath_C0012 = 1 Ath_C0002 + 1 Ath_C0093 ;	[2.4.2.17]
Ath_R0182	R01422	BENZOATE--COA-LIGASE-RXN	1 Ath_C0002 + 1 Ath_C0135 + 1 Ath_C0010 = 1 Ath_C0018 + 1 Ath_C0012 + 1 Ath_C0284 ;	[6.2.1.25]
Ath_R0183	R01763	BENZYL-ALC-DEHYDROGENASE-RXN	1 Ath_C0298 + 1 Ath_C0003 = 1 Ath_C0179 + 1 Ath_C0004 ;	[1.1.1.90]
Ath_R0184	R00905	BETA-UREIDOPROPIONASE-RXN	1 Ath_C0535 + 1 Ath_C0001 = 1 Ath_C0078 + 1 Ath_C0011 + 1 Ath_C0013 ;	[3.5.1.6]
Ath_R0185	R01100	BETAGALACTOSID-RXN	1 Ath_C0167 + 1 Ath_C0001 = 1 Ath_C0027 + 1 Ath_C0098 ;	[3.2.1.108, 3.2.1.23]
Ath_R0186	R00187	BIS(5'-ADENOSYL)-TRIPHOSPHATASE-RXN	1 Ath_C0775 + 1 Ath_C0001 = 1 Ath_C0008 + 1 Ath_C0018 ;	[3.6.1.29]
Ath_R0187	R02199	BRANCHED-CHAINAMINOTRANSFERILEU-RXN	1 Ath_C0244 + 1 Ath_C0024 = 1 Ath_C0327 + 1 Ath_C0023 ;	[2.6.1.42]
Ath_R0188	R01090	BRANCHED-CHAINAMINOTRANSFERLEU-RXN	1 Ath_C0097 + 1 Ath_C0024 = 1 Ath_C0159 + 1 Ath_C0023 ;	[2.6.1.42, 2.6.1.6]
Ath_R0189	R01214	BRANCHED-CHAINAMINOTRANSFERVAL-RXN	1 Ath_C0137 + 1 Ath_C0024 = 1 Ath_C0110 + 1 Ath_C0023 ;	[2.6.1.42, 2.6.1.6]
Ath_R0190	R03366	CAFFEATE-O-METHYLTRANSFERASE-RXN	1 Ath_C0017 + 1 Ath_C0425 = 1 Ath_C0019 + 1 Ath_C0468 ;	[2.1.1.68]
Ath_R0191	R01942	CAFFEOYL-COA-O-METHYLTRANSFERASE-RXN	1 Ath_C0017 + 1 Ath_C0209 = 1 Ath_C0019 + 1 Ath_C0243 ;	[2.1.1.104]
Ath_R0192	R00150	CARBAMATE-KINASE-RXN	1 Ath_C0002 + 1 Ath_C0013 + 1 Ath_C0011 = 1 Ath_C0008 + 1 Ath_C0130 ;	[2.7.2.2]
Ath_R0193	R00132	CARBODEHYDRAT-RXN	1 Ath_C0458 = 1 Ath_C0011 + 1 Ath_C0001 ;	[4.2.1.1]
Ath_R0194	R00691	CARBOXYCYCLOHEXADIENYL-DEHYDRATASE-RXN	1 Ath_C0349 = 1 Ath_C0062 + 1 Ath_C0001 + 1 Ath_C0011 ;	[4.2.1.51, 4.2.1.91]
Ath_R0195	R00575	CARBPSYN-RXN	2 Ath_C0002 + 1 Ath_C0052 + 1 Ath_C0192 + 1 Ath_C0001 = 2 Ath_C0008 + 1 Ath_C0009 + 1 Ath_C0023 + 1 Ath_C0130 ;	[6.3.5.5]
Ath_R0196	R00009	CATAL-RXN	2 Ath_C0025 = 1 Ath_C0007 + 2 Ath_C0001 ;	[1.11.1.6]
Ath_R0197	R03140	CBBLSSYN-RXN	1 Ath_C0419 + 1 Ath_C0007 = 1 Ath_C0146 + 1 Ath_C0375 ;	[4.1.1.-, 4.1.1.39]
Ath_R0198	R00570	CDPKIN-RXN	1 Ath_C0002 + 1 Ath_C0088 = 1 Ath_C0008 + 1 Ath_C0051 ;	[2.7.4.6]
Ath_R0199	R01497	CERAMIDE-GLUCOSYLTRANSFERASE-RXN	1 Ath_C0026 + 1 Ath_C0145 = 1 Ath_C0014 + 1 Ath_C0424 ;	[2.4.1.80]
Ath_R0200	R01021	CHOLINE-KINASE-RXN	1 Ath_C0002 + 1 Ath_C0089 = 1 Ath_C0008 + 1 Ath_C0306 ;	[2.7.1.32]
Ath_R0201	R01714	CHORISMATE-SYNTHASE-RXN	1 Ath_C0441 = 1 Ath_C0172 + 1 Ath_C0009 ;	[4.2.3.5]
Ath_R0202	R01715	CHORISMATEMUT-RXN	1 Ath_C0172 = 1 Ath_C0174 ;	[5.4.99.5]
Ath_R0203	R02506	CINNAMOYL-COA-REDUCTASE-RXN	1 Ath_C0362 + 1 Ath_C0010 + 1 Ath_C0006 = 1 Ath_C0292 + 1 Ath_C0005 ;	[1.2.1.44]
Ath_R0204	R03054	CINNAMYL-ALCOHOL-DEHYDROGENASE-RXN	1 Ath_C0362 + 1 Ath_C0005 = 1 Ath_C0523 + 1 Ath_C0006 ;	[1.1.1.195]
Ath_R0205	R00351	CITSYN-RXN	1 Ath_C0122 + 1 Ath_C0010 = 1 Ath_C0022 + 1 Ath_C0001 + 1 Ath_C0032 ;	[2.3.3.1, 2.3.3.3]
Ath_R0206	R00512	CMPKI-RXN	1 Ath_C0002 + 1 Ath_C0046 = 1 Ath_C0008 + 1 Ath_C0088 ;	[2.7.4.14]
Ath_R0207	R02595	CONIFERIN-BETA-GLUCOSIDASE-RXN	1 Ath_C0345 + 1 Ath_C0001 = 1 Ath_C0307 + 1 Ath_C0027 ;	[3.2.1.126]
Ath_R0208	R03351	CPM-KDOSYNTH-RXN	1 Ath_C0051 + 1 Ath_C0422 = 1 Ath_C0012 + 1 Ath_C0621 ;	[2.7.7.38]
Ath_R0209	R00571	CTPSYN-RXN	1 Ath_C0002 + 1 Ath_C0059 + 1 Ath_C0013 = 1 Ath_C0008 + 1 Ath_C0009 + 1 Ath_C0051 ;	[6.3.4.2]
Ath_R0210	R03200	CYCLOARTENOL-SYNTHASE-RXN	1 Ath_C0389 = 1 Ath_C0495 ;	[5.4.99.8]
Ath_R0211	R03775	CYCLOEUCALENOL-CYCLOISOMERASE-RXN	1 Ath_C0515 = 1 Ath_C0500 ;	[5.5.1.9]
Ath_R0212	R00732	CYCLOHEXADIENYL-DEHYDROGENASE-RXN	1 Ath_C0349 + 1 Ath_C0003 = 1 Ath_C0063 + 1 Ath_C0011 + 1 Ath_C0004 ;	[1.3.1.43, 1.3.1.79]
Ath_R0213	R01285	CYSTATHIONINE-BETA-LYASE-RXN	1 Ath_C0293 + 1 Ath_C0001 = 1 Ath_C0120 + 1 Ath_C0013 + 1 Ath_C0020 ;	[4.4.1.8]
Ath_R0214	R01289	CYSTATHIONINE-BETA-SYNTHASE-RXN	1 Ath_C0053 + 1 Ath_C0120 = 1 Ath_C0293 + 1 Ath_C0001 ;	[4.2.1.22]
Ath_R0215	R02485	CYTIDEAM-RXN	1 Ath_C0358 + 1 Ath_C0001 = 1 Ath_C0288 + 1 Ath_C0013 ;	[3.5.4.14, 3.5.4.5]
Ath_R0216	R01878	CYTIDEAM2-RXN	1 Ath_C0271 + 1 Ath_C0001 = 1 Ath_C0197 + 1 Ath_C0013 ;	[3.5.4.5]
Ath_R0217	R02749	D-PPENTOMUT-RXN	1 Ath_C0328 = 1 Ath_C0329 ;	[5.4.2.7]
Ath_R0218	R01137	DADPKIN-RXN	1 Ath_C0002 + 1 Ath_C0149 = 1 Ath_C0008 + 1 Ath_C0103 ;	[2.7.4.6]
Ath_R0219	R01826	DAHPSYN-RXN	1 Ath_C0058 + 1 Ath_C0187 + 1 Ath_C0001 = 1 Ath_C0674 + 1 Ath_C0009 ;	[2.5.1.54]
Ath_R0220	R01150	DALADALALIG-RXN	1 Ath_C0002 + 2 Ath_C0105 = 1 Ath_C0008 + 1 Ath_C0009 + 1 Ath_C0377 ;	[6.3.2.4]
Ath_R0221	R03231	DAPASYN-RXN	1 Ath_C0017 + 1 Ath_C0397 = 1 Ath_C0646 + 1 Ath_C0386 ;	[2.6.1.62]
Ath_R0222	R01530	DARAB5PISOM-RXN	1 Ath_C0402 = 1 Ath_C0147 ;	[5.3.1.13]
Ath_R0223	R02326	DCDPKIN-RXN	1 Ath_C0002 + 1 Ath_C0337 = 1 Ath_C0008 + 1 Ath_C0265 ;	[2.7.4.6]
Ath_R0224	R02325	DCTP-DEAM-RXN	1 Ath_C0265 + 1 Ath_C0001 = 1 Ath_C0267 + 1 Ath_C0013 ;	[3.5.4.13]
Ath_R0225	R01874	DCYSDESULF-RXN	1 Ath_C0346 + 1 Ath_C0001 = 1 Ath_C0190 + 1 Ath_C0013 + 1 Ath_C0020 ;	[4.4.1.15]
Ath_R0226	R07269	DECAPCISTRANSFER-RXN	1 Ath_C0657 + 1 Ath_C0101 = 1 Ath_C0012 + 1 Ath_C0664 ;	[2.5.1.31]
Ath_R0227	R00130	DEPHOSPHOCOAKIN-RXN	1 Ath_C0002 + 1 Ath_C0359 = 1 Ath_C0008 + 1 Ath_C0010 ;	[2.7.1.24]
Ath_R0228	R03182	DETHIOBIOTIN-SYN-RXN	1 Ath_C0002 + 1 Ath_C0386 + 1 Ath_C0011 = 1 Ath_C0008 + 1 Ath_C0009 + 1 Ath_C0496 ;	[6.3.3.3]
Ath_R0229	R01857	DGDPKIN-RXN	1 Ath_C0002 + 1 Ath_C0225 = 1 Ath_C0008 + 1 Ath_C0191 ;	[2.7.4.6]
Ath_R0230	R02976	DHS-PHOSPHATASE-RXN	1 Ath_C0002 + 1 Ath_C0350 = 1 Ath_C0008 + 1 Ath_C0405 ;	[2.7.1.91]
Ath_R0231	R00451	DIAMINOPIMDECARB-RXN	1 Ath_C0330 = 1 Ath_C0039 + 1 Ath_C0011 ;	[4.1.1.20]
Ath_R0232	R02735	DIAMINOPIMEPIM-RXN	1 Ath_C0323 = 1 Ath_C0330 ;	[5.1.1.7]
Ath_R0233	R01698	DIHYDLIPOXN-RXN	1 Ath_C0304 + 1 Ath_C0003 = 1 Ath_C0169 + 1 Ath_C0004 ;	[1.8.1.4]
Ath_R0234	R02292	DIHYDRODIPICSYN-RXN	1 Ath_C0258 + 1 Ath_C0020 = 1 Ath_C0575 + 2 Ath_C0001 ;	[4.2.1.52]
Ath_R0235	R00939	DIHYDROFOLATEREDUCT-RXN	1 Ath_C0080 + 1 Ath_C0006 = 1 Ath_C0247 + 1 Ath_C0005 ;	[1.5.1.3]
Ath_R0236	R02237	DIHYDROFOLATESYNTH-RXN	1 Ath_C0002 + 1 Ath_C0363 + 1 Ath_C0023 = 1 Ath_C0008 + 1 Ath_C0009 + 1 Ath_C0247 ;	[6.3.2.12, 6.3.2.17]
Ath_R0237	R03123	DIHYDROKAEMPFEROL-4-REDUCTASE-RXN	1 Ath_C0595 + 1 Ath_C0006 = 1 Ath_C0372 + 1 Ath_C0005 ;	[1.1.1.219]
Ath_R0238	R04621	DIHYDRONEOPTERIN-MONO-P-DEPHOS-RXN	1 Ath_C0692 + 1 Ath_C0009 = 1 Ath_C0748 + 1 Ath_C0001 ;	[3.6.1.-]
Ath_R0239	R01993	DIHYDROOROT-RXN	1 Ath_C0216 + 1 Ath_C0001 = 1 Ath_C0256 ;	[3.5.2.3]
Ath_R0240	R01867	DIHYDROOROTOX-RXN	1 Ath_C0216 + 1 Ath_C0007 = 1 Ath_C0195 + 1 Ath_C0025 ;	[1.3.3.1, 1.3.99.11]
Ath_R0241	R02269	DIHYDROPYRIMIDINASE-RXN	1 Ath_C0252 + 1 Ath_C0001 = 1 Ath_C0535 ;	[3.5.2.2]
Ath_R0242	R04441	DIHYDROXYISOVALDEHYDRAT-RXN	1 Ath_C0633 = 1 Ath_C0110 + 1 Ath_C0001 ;	[4.2.1.9]
Ath_R0243	R05070	DIHYDROXYMETVALDEHYDRAT-RXN	1 Ath_C0757 = 1 Ath_C0327 + 1 Ath_C0001 ;	[4.2.1.9]
Ath_R0244	R03947	DIMETHUROPORDEHYDROG-RXN	1 Ath_C0526 + 1 Ath_C0003 = 1 Ath_C0733 + 1 Ath_C0004 ;	[1.3.1.76, 2.1.1.107]
Ath_R0245	R07281	DIOHBUTANONEPSYN-RXN	1 Ath_C0147 = 1 Ath_C0866 + 1 Ath_C0047 ;	[]
Ath_R0246	R01121	DIPHOSPHOMEVALONTE-DECARBOXYLASE-RXN	1 Ath_C0002 + 1 Ath_C0409 = 1 Ath_C0008 + 1 Ath_C0009 + 1 Ath_C0101 + 1 Ath_C0011 ;	[4.1.1.33]
Ath_R0247	R04481	DIPHTHINE-SYNTHASE-RXN	1 Ath_C0017 + 1 Ath_C0647 = 1 Ath_C0019 + 1 Ath_C0675 ;	[2.1.1.98]
Ath_R0248	R00704	DLACTDEHYDROGNAD-RXN	1 Ath_C0176 + 1 Ath_C0003 = 1 Ath_C0020 + 1 Ath_C0004 ;	[1.1.1.28]
Ath_R0249	R05617	DMK-RXN	1 Ath_C0596 + 1 Ath_C0626 = 1 Ath_C0736 + 1 Ath_C0012 + 1 Ath_C0011 ;	[2.5.1.-]
Ath_R0250	R01018	DOLICHOL-KINASE-RXN	1 Ath_C0051 + 1 Ath_C0233 = 1 Ath_C0088 + 1 Ath_C0086 ;	[2.7.1.108]
Ath_R0251	R02774	DTDPDEHYDRHAMEPIM-RXN	1 Ath_C0331 = 1 Ath_C0332 ;	[5.1.3.13]
Ath_R0252	R02777	DTDPDEHYRHAMREDUCT-RXN	1 Ath_C0573 + 1 Ath_C0006 = 1 Ath_C0332 + 1 Ath_C0005 ;	[1.1.1.133]
Ath_R0253	R02771	DTDPGLUCDEHYDRAT-RXN	1 Ath_C0351 = 1 Ath_C0331 + 1 Ath_C0001 ;	[4.2.1.46]
Ath_R0254	R02093	DTDPKIN-RXN	1 Ath_C0002 + 1 Ath_C0227 = 1 Ath_C0008 + 1 Ath_C0266 ;	[2.7.4.6]
Ath_R0255	R02094	DTMPKI-RXN	1 Ath_C0002 + 1 Ath_C0228 = 1 Ath_C0008 + 1 Ath_C0227 ;	[2.7.4.12, 2.7.4.9]
Ath_R0256	R02331	DUDPKIN-RXN	1 Ath_C0002 + 1 Ath_C0456 = 1 Ath_C0008 + 1 Ath_C0267 ;	[2.7.4.6]
Ath_R0257	R02100	DUTP-PYROP-RXN	1 Ath_C0267 + 1 Ath_C0001 = 1 Ath_C0229 + 1 Ath_C0012 ;	[3.6.1.19, 3.6.1.23]
Ath_R0258	R05688	DXPREDISOM-RXN	1 Ath_C0812 + 1 Ath_C0006 = 1 Ath_C0815 + 1 Ath_C0005 ;	[1.1.1.267]
Ath_R0259	R01468	ETHANOLAMINE-KINASE-RXN	1 Ath_C0002 + 1 Ath_C0142 = 1 Ath_C0008 + 1 Ath_C0219 ;	[2.7.1.82]
Ath_R0260	R00762	F16BDEPHOS-RXN	1 Ath_C0222 + 1 Ath_C0001 = 1 Ath_C0066 + 1 Ath_C0009 ;	[3.1.3.11]
Ath_R0261	R00161	FADSYN-RXN	1 Ath_C0002 + 1 Ath_C0049 = 1 Ath_C0012 + 1 Ath_C0015 ;	[2.7.7.2]
Ath_R0262	R02061	FARNESYLTRANSTRANSFERASE-RXN	1 Ath_C0262 + 1 Ath_C0101 = 1 Ath_C0012 + 1 Ath_C0221 ;	[2.5.1.29]
Ath_R0263	R04463	FGAMSYN-RXN	1 Ath_C0002 + 1 Ath_C0643 + 1 Ath_C0052 + 1 Ath_C0001 = 1 Ath_C0008 + 1 Ath_C0009 + 1 Ath_C0669 + 1 Ath_C0023 ;	[6.3.5.3]
Ath_R0264	R00604	FORMALDEHYDE-DEHYDROGENASE-RXN	1 Ath_C0054 + 1 Ath_C0003 + 1 Ath_C0001 = 1 Ath_C0047 + 1 Ath_C0004 ;	[1.2.1.46]
Ath_R0265	R00524	FORMAMIDASE-RXN	1 Ath_C0275 + 1 Ath_C0001 = 1 Ath_C0047 + 1 Ath_C0013 ;	[3.5.1.49]
Ath_R0266	R00134	FORMATE-DEHYDROGENASE-(NADP+)-RXN	1 Ath_C0047 + 1 Ath_C0006 = 1 Ath_C0011 + 1 Ath_C0005 ;	[1.2.1.43]
Ath_R0267	R00943	FORMATETHFLIG-RXN	1 Ath_C0080 + 1 Ath_C0047 + 1 Ath_C0002 = 1 Ath_C0008 + 1 Ath_C0009 + 1 Ath_C0160 ;	[3.5.4.9, 6.3.4.3]
Ath_R0268	R00944	FORMYLTHFDEFORMYL-RXN	1 Ath_C0160 + 1 Ath_C0001 = 1 Ath_C0047 + 1 Ath_C0080 ;	[3.5.1.10]
Ath_R0269	R02003	FPPSYN-RXN	1 Ath_C0217 + 1 Ath_C0101 = 1 Ath_C0012 + 1 Ath_C0262 ;	[2.5.1.1, 2.5.1.10, 2.5.1.29]
Ath_R0270	R00760	FRUCTOKINASE-RXN	1 Ath_C0002 + 1 Ath_C0075 = 1 Ath_C0008 + 1 Ath_C0066 ;	[2.7.1.1, 2.7.1.4]
Ath_R0271	R03161	FUCOKINASE-RXN	1 Ath_C0002 + 1 Ath_C0381 = 1 Ath_C0008 + 1 Ath_C0555 ;	[2.7.1.52]
Ath_R0272	R01364	FUMARYLACETOACETASE-RXN	1 Ath_C0126 + 1 Ath_C0096 = 1 Ath_C0390 + 1 Ath_C0001 ;	[3.7.1.2]
Ath_R0273	R01082	FUMHYDR-RXN	1 Ath_C0115 = 1 Ath_C0096 + 1 Ath_C0001 ;	[4.2.1.2]
Ath_R0274	R01648	GABATRANSAM-RXN	1 Ath_C0215 + 1 Ath_C0024 = 1 Ath_C0158 + 1 Ath_C0023 ;	[2.6.1.19]
Ath_R0275	R04081	GALACTOSIDE-2-L-FUCOSYLTRANSFERASE-RXN	1 Ath_C0210 + 1 Ath_C0548 = 1 Ath_C0031 + 1 Ath_C0651 ;	[2.4.1.69]
Ath_R0276	R00955	GALACTURIDYLYLTRANS-RXN	1 Ath_C0026 + 1 Ath_C0260 = 1 Ath_C0081 + 1 Ath_C0043 ;	[2.7.7.12]
Ath_R0277	R01980	GALACTURONOKINASE-RXN	1 Ath_C0002 + 1 Ath_C0214 = 1 Ath_C0008 + 1 Ath_C0616 ;	[2.7.1.44]
Ath_R0278	R03749	GAMMA-GLUTAMYLCYCLOTRANSFERASE-RXN	1 Ath_C0602 = 1 Ath_C0493 + 1 Ath_C0116 ;	[2.3.2.4]
Ath_R0279	R04325	GART-RXN	1 Ath_C0160 + 1 Ath_C0607 = 1 Ath_C0080 + 1 Ath_C0643 ;	[2.1.2.2]
Ath_R0280	R06974	GARTRANSFORMYL2-RXN	1 Ath_C0047 + 1 Ath_C0002 + 1 Ath_C0607 = 1 Ath_C0008 + 1 Ath_C0009 + 1 Ath_C0643 ;	[2.1.2.-]
Ath_R0281	R01221	GCVMULTI-RXN	1 Ath_C0033 + 1 Ath_C0080 + 1 Ath_C0003 = 1 Ath_C0111 + 1 Ath_C0013 + 1 Ath_C0011 + 1 Ath_C0004 ;	[2.1.2.10]
Ath_R0282	R00330	GDPKIN-RXN	1 Ath_C0002 + 1 Ath_C0031 = 1 Ath_C0008 + 1 Ath_C0038 ;	[2.7.4.6]
Ath_R0283	R00888	GDPMANDEHYDRA-RXN	1 Ath_C0076 = 1 Ath_C0429 + 1 Ath_C0001 ;	[4.2.1.47]
Ath_R0284	R02736	GLU6PDEHYDROG-RXN	1 Ath_C0415 + 1 Ath_C0006 = 1 Ath_C0433 + 1 Ath_C0005 ;	[1.1.1.49]
Ath_R0285	R00948	GLUC1PADENYLTRANS-RXN	1 Ath_C0002 + 1 Ath_C0081 = 1 Ath_C0012 + 1 Ath_C0278 ;	[2.7.7.27]
Ath_R0286	R00289	GLUC1PURIDYLTRANS-RXN	1 Ath_C0059 + 1 Ath_C0081 = 1 Ath_C0012 + 1 Ath_C0026 ;	[2.7.7.9]
Ath_R0287	R00307	GLUCISOM-RXN	1 Ath_C0027 = 1 Ath_C0075 ;	[5.3.1.5]
Ath_R0288	R01737	GLUCONOKIN-RXN	1 Ath_C0002 + 1 Ath_C0177 = 1 Ath_C0008 + 1 Ath_C0218 ;	[2.7.1.12]
Ath_R0289	R02058	GLUCOSAMINEPNACETYLTRANS-RXN	1 Ath_C0022 + 1 Ath_C0220 = 1 Ath_C0010 + 1 Ath_C0224 ;	[2.3.1.4]
Ath_R0290	R02739	GLUCOSE-6-PHOSPHATE-1-EPIMERASE-RXN	1 Ath_C0324 = 1 Ath_C0415 ;	[5.1.3.15, 5.3.1.9]
Ath_R0291	R01476	GLUCURONOKINASE-RXN	1 Ath_C0002 + 1 Ath_C0144 = 1 Ath_C0008 + 1 Ath_C0707 ;	[2.7.1.43]
Ath_R0292	R03028	GLUTACONYL-COA-DECARBOXYLASE-RXN	1 Ath_C0524 = 1 Ath_C0357 + 1 Ath_C0011 ;	[4.1.1.70]
Ath_R0293	R00243	GLUTAMATE-DEHYDROGENASE-RXN	1 Ath_C0023 + 1 Ath_C0003 + 1 Ath_C0001 = 1 Ath_C0024 + 1 Ath_C0013 + 1 Ath_C0004 ;	[1.4.1.2, 1.4.1.3, 1.4.1.4]
Ath_R0294	R00093	GLUTAMATE-SYNTHASE-(NADH)-RXN	2 Ath_C0023 + 1 Ath_C0003 = 1 Ath_C0052 + 1 Ath_C0024 + 1 Ath_C0004 ;	[1.4.1.14]
Ath_R0295	R04558	GLUTAMIDOTRANS-RXN	1 Ath_C0673 + 1 Ath_C0023 + 1 Ath_C0671 = 1 Ath_C0695 + 1 Ath_C0052 ;	[2.4.2.-]
Ath_R0296	R00256	GLUTAMIN-RXN	1 Ath_C0052 + 1 Ath_C0001 = 1 Ath_C0023 + 1 Ath_C0013 ;	[3.5.1.2, 3.5.1.38, 6.3.5.5]
Ath_R0297	R00253	GLUTAMINESYN-RXN	1 Ath_C0002 + 1 Ath_C0023 + 1 Ath_C0013 = 1 Ath_C0008 + 1 Ath_C0009 + 1 Ath_C0052 ;	[6.3.1.2]
Ath_R0298	R00274	GLUTATHIONE-PEROXIDASE-RXN	1 Ath_C0025 + 2 Ath_C0042 = 1 Ath_C0099 + 2 Ath_C0001 ;	[1.11.1.9]
Ath_R0299	R00115	GLUTATHIONE-REDUCT-NADPH-RXN	2 Ath_C0042 + 1 Ath_C0006 = 1 Ath_C0099 + 1 Ath_C0005 ;	[1.8.1.7]
Ath_R0300	R00497	GLUTATHIONE-SYN-RXN	1 Ath_C0002 + 1 Ath_C0325 + 1 Ath_C0033 = 1 Ath_C0008 + 1 Ath_C0009 + 1 Ath_C0042 ;	[6.3.2.3]
Ath_R0301	R00894	GLUTCYSLIG-RXN	1 Ath_C0002 + 1 Ath_C0023 + 1 Ath_C0077 = 1 Ath_C0008 + 1 Ath_C0009 + 1 Ath_C0325 ;	[6.3.2.2]
Ath_R0302	R00261	GLUTDECARBOX-RXN	1 Ath_C0023 = 1 Ath_C0215 + 1 Ath_C0011 ;	[4.1.1.15, 4.1.1.19]
Ath_R0303	R00239	GLUTKIN-RXN	1 Ath_C0002 + 1 Ath_C0023 = 1 Ath_C0008 + 1 Ath_C0572 ;	[2.7.2.11]
Ath_R0304	R03313	GLUTSEMIALDEHYDROG-RXN	1 Ath_C0413 + 1 Ath_C0009 + 1 Ath_C0006 = 1 Ath_C0572 + 1 Ath_C0005 ;	[1.2.1.41]
Ath_R0305	R01514	GLY3KIN-RXN	1 Ath_C0002 + 1 Ath_C0178 = 1 Ath_C0008 + 1 Ath_C0146 ;	[2.7.1.31]
Ath_R0306	R01388	GLYCERATE-DEHYDROGENASE-RXN	1 Ath_C0178 + 1 Ath_C0003 = 1 Ath_C0129 + 1 Ath_C0004 ;	[1.1.1.26, 1.1.1.29, 1.1.1.81]
Ath_R0307	R00847	GLYCEROL-KIN-RXN	1 Ath_C0002 + 1 Ath_C0091 = 1 Ath_C0008 + 1 Ath_C0073 ;	[2.7.1.30]
Ath_R0308	R01011	GLYCERONE-KINASE-RXN	1 Ath_C0002 + 1 Ath_C0138 = 1 Ath_C0008 + 1 Ath_C0087 ;	[2.7.1.29]
Ath_R0309	R00372	GLYCINE-AMINOTRANSFERASE-RXN	1 Ath_C0033 + 1 Ath_C0024 = 1 Ath_C0040 + 1 Ath_C0023 ;	[2.6.1.4]
Ath_R0310	R01333	GLYCOLALD-DEHYDROG-RXN	1 Ath_C0183 + 1 Ath_C0003 + 1 Ath_C0001 = 1 Ath_C0124 + 1 Ath_C0004 ;	[1.2.1.21]
Ath_R0311	R00945	GLYOHMETRANS-RXN	1 Ath_C0111 + 1 Ath_C0033 + 1 Ath_C0001 = 1 Ath_C0080 + 1 Ath_C0053 ;	[2.1.2.1]
Ath_R0312	R02530	GLYOXI-RXN	1 Ath_C0584 = 1 Ath_C0042 + 1 Ath_C0295 ;	[4.4.1.5]
Ath_R0313	R01736	GLYOXII-RXN	1 Ath_C0584 + 1 Ath_C0001 = 1 Ath_C0042 + 1 Ath_C0176 ;	[3.1.2.6]
Ath_R0314	R04144	GLYRIBONUCSYN-RXN	1 Ath_C0002 + 1 Ath_C0562 + 1 Ath_C0033 = 1 Ath_C0008 + 1 Ath_C0009 + 1 Ath_C0607 ;	[6.3.4.13]
Ath_R0315	R02090	GMKALT-RXN	1 Ath_C0002 + 1 Ath_C0226 = 1 Ath_C0008 + 1 Ath_C0225 ;	[2.7.4.12, 2.7.4.8]
Ath_R0316	R01231	GMP-SYN-GLUT-RXN	1 Ath_C0002 + 1 Ath_C0320 + 1 Ath_C0052 + 1 Ath_C0001 = 1 Ath_C0018 + 1 Ath_C0012 + 1 Ath_C0112 + 1 Ath_C0023 ;	[6.3.5.2]
Ath_R0317	R01230	GMP-SYN-NH3-RXN	1 Ath_C0002 + 1 Ath_C0320 + 1 Ath_C0013 = 1 Ath_C0018 + 1 Ath_C0012 + 1 Ath_C0112 ;	[6.3.4.1]
Ath_R0318	R01334	GPH-RXN	1 Ath_C0375 + 1 Ath_C0001 = 1 Ath_C0124 + 1 Ath_C0009 ;	[3.1.3.18]
Ath_R0319	R01658	GPPSYN-RXN	1 Ath_C0161 + 1 Ath_C0101 = 1 Ath_C0012 + 1 Ath_C0217 ;	[2.5.1.1, 2.5.1.10, 2.5.1.29]
Ath_R0320	R02272	GSAAMINOTRANS-RXN	1 Ath_C0253 = 1 Ath_C0603 ;	[5.4.3.8]
Ath_R0321	R00424	GTP-CYCLOHYDRO-I-RXN	1 Ath_C0038 + 1 Ath_C0001 = 1 Ath_C0693 + 1 Ath_C0047 ;	[3.5.4.16]
Ath_R0322	R00425	GTP-CYCLOHYDRO-II-RXN	1 Ath_C0038 + 3 Ath_C0001 = 1 Ath_C0047 + 1 Ath_C0449 + 1 Ath_C0012 ;	[3.5.4.25]
Ath_R0323	R01676	GUANINE-DEAMINASE-RXN	1 Ath_C0166 + 1 Ath_C0001 = 1 Ath_C0234 + 1 Ath_C0013 ;	[3.5.4.3]
Ath_R0324	R02145	GUANOSINE-DEAMINASE-RXN	1 Ath_C0235 + 1 Ath_C0001 = 1 Ath_C0484 + 1 Ath_C0013 ;	[3.5.4.15]
Ath_R0325	R01228	GUANOSINEKIN-RXN	1 Ath_C0002 + 1 Ath_C0235 = 1 Ath_C0008 + 1 Ath_C0112 ;	[2.7.1.73]
Ath_R0326	R01229	GUANPRIBOSYLTRAN-RXN	1 Ath_C0112 + 1 Ath_C0012 = 1 Ath_C0166 + 1 Ath_C0093 ;	[2.4.2.22, 2.4.2.7, 2.4.2.8]
Ath_R0327	R00332	GUANYL-KIN-RXN	1 Ath_C0002 + 1 Ath_C0112 = 1 Ath_C0008 + 1 Ath_C0031 ;	[2.7.4.8]
Ath_R0328	R03504	H2NEOPTERINALDOL-RXN	1 Ath_C0692 = 1 Ath_C0183 + 1 Ath_C0447 ;	[4.1.2.25]
Ath_R0329	R04638	H2NEOPTERINP3PYROPHOSPHOHYDRO-RXN	1 Ath_C0693 + 1 Ath_C0001 = 1 Ath_C0748 + 1 Ath_C0012 ;	[3.6.1.-]
Ath_R0330	R03503	H2PTERIDINEPYROPHOSPHOKIN-RXN	1 Ath_C0002 + 1 Ath_C0447 = 1 Ath_C0018 + 1 Ath_C0687 ;	[2.7.6.3]
Ath_R0331	R03067	H2PTEROATESYNTH-RXN	1 Ath_C0687 + 1 Ath_C0301 = 1 Ath_C0012 + 1 Ath_C0363 ;	[2.5.1.15]
Ath_R0332	R06895	HEMN-RXN	1 Ath_C0571 + 2 Ath_C0017 = 1 Ath_C0393 + 2 Ath_C0011 + 2 Ath_C0057 + 2 Ath_C0702 ;	[1.3.99.22]
Ath_R0333	R01163	HISTALDEHYD-RXN	1 Ath_C0497 + 1 Ath_C0001 + 2 Ath_C0003 = 1 Ath_C0107 + 2 Ath_C0004 ;	[1.1.1.23]
Ath_R0334	R03243	HISTAMINOTRANS-RXN	1 Ath_C0398 + 1 Ath_C0024 = 1 Ath_C0439 + 1 Ath_C0023 ;	[2.6.1.9]
Ath_R0335	R04037	HISTCYCLOHYD-RXN	1 Ath_C0542 + 1 Ath_C0001 = 1 Ath_C0694 ;	[3.5.4.19]
Ath_R0336	R03013	HISTIDPHOS-RXN	1 Ath_C0398 + 1 Ath_C0001 = 1 Ath_C0354 + 1 Ath_C0009 ;	[3.1.3.15]
Ath_R0337	R03012	HISTOLDEHYD-RXN	1 Ath_C0354 + 1 Ath_C0003 = 1 Ath_C0497 + 1 Ath_C0004 ;	[1.1.1.23]
Ath_R0338	R03938	HISTONE-LYSINE-N-METHYLTRANSFERASE-RXN	1 Ath_C0017 + 1 Ath_C0525 = 1 Ath_C0019 + 1 Ath_C0599 ;	[2.1.1.43]
Ath_R0339	R04035	HISTPRATPHYD-RXN	1 Ath_C0541 + 1 Ath_C0001 = 1 Ath_C0542 + 1 Ath_C0012 ;	[3.6.1.31]
Ath_R0340	R04405	HOMOCYSMET-RXN	1 Ath_C0654 + 1 Ath_C0120 = 1 Ath_C0624 + 1 Ath_C0057 ;	[2.1.1.14]
Ath_R0341	R00946	HOMOCYSMETB12-RXN	1 Ath_C0257 + 1 Ath_C0120 = 1 Ath_C0080 + 1 Ath_C0057 ;	[2.1.1.13]
Ath_R0342	R00650	HOMOCYSTEINE-S-METHYLTRANSFERASE-RXN	1 Ath_C0017 + 1 Ath_C0120 = 1 Ath_C0019 + 1 Ath_C0057 ;	[2.1.1.10]
Ath_R0343	R02519	HOMOGENTISATE-1,2-DIOXYGENASE-RXN	1 Ath_C0294 + 1 Ath_C0007 = 1 Ath_C0385 ;	[1.13.11.5]
Ath_R0344	R01771	HOMOSERKIN-RXN	1 Ath_C0002 + 1 Ath_C0181 = 1 Ath_C0008 + 1 Ath_C0399 ;	[2.7.1.39]
Ath_R0346	R04521	HYDROPEROXIDE-DEHYDRATASE-RXN	1 Ath_C0686 = 1 Ath_C0667 + 1 Ath_C0001 ;	[4.2.1.92]
Ath_R0347	R01360	HYDROXYMETHYLGLUTARYL-COA-LYASE-RXN	1 Ath_C0223 = 1 Ath_C0022 + 1 Ath_C0126 ;	[4.1.3.4]
Ath_R0348	R01978	HYDROXYMETHYLGLUTARYL-COA-SYNTHASE-RXN	1 Ath_C0223 + 1 Ath_C0010 = 1 Ath_C0022 + 1 Ath_C0001 + 1 Ath_C0213 ;	[2.3.3.10]
Ath_R0349	R03294	HYDROXYPRODEHYDROG-RXN	1 Ath_C0411 + 1 Ath_C0015 = 1 Ath_C0635 + 1 Ath_C0457 ;	[1.5.1.12, 1.5.99.8]
Ath_R0350	R04444	HYDROXYPYRROLINEDEH-RXN	1 Ath_C0635 + 1 Ath_C0003 + 2 Ath_C0001 = 1 Ath_C0751 + 1 Ath_C0004 ;	[1.5.1.12]
Ath_R0351	R01132	HYPOXANPRIBOSYLTRAN-RXN	1 Ath_C0102 + 1 Ath_C0012 = 1 Ath_C0180 + 1 Ath_C0093 ;	[2.4.2.8]
Ath_R0352	R03508	IGPSYN-RXN	1 Ath_C0448 = 1 Ath_C0589 + 1 Ath_C0011 + 1 Ath_C0001 ;	[4.1.1.48]
Ath_R0353	R03457	IMIDPHOSDEHYD-RXN	1 Ath_C0671 = 1 Ath_C0439 + 1 Ath_C0001 ;	[4.2.1.19]
Ath_R0354	R01130	IMP-DEHYDROG-RXN	1 Ath_C0102 + 1 Ath_C0003 + 1 Ath_C0001 = 1 Ath_C0320 + 1 Ath_C0004 ;	[1.1.1.205]
Ath_R0355	R01127	IMPCYCLOHYDROLASE-RXN	1 Ath_C0102 + 1 Ath_C0001 = 1 Ath_C0680 ;	[3.5.4.10]
Ath_R0356	R02681	INDOLE-3-ACETALDEHYDE-OXIDASE-RXN	2 Ath_C0318 + 1 Ath_C0007 + 2 Ath_C0001 = 2 Ath_C0368 + 1 Ath_C0025 ;	[1.2.3.7]
Ath_R0357	R00004	INORGPYROPHOSPHAT-RXN	1 Ath_C0012 + 1 Ath_C0001 = 2 Ath_C0009 ;	[3.6.1.1]
Ath_R0358	R01770	INOSINE-NUCLEOSIDASE-RXN	1 Ath_C0194 + 1 Ath_C0001 = 1 Ath_C0180 + 1 Ath_C0095 ;	[3.2.2.1, 3.2.2.2, 3.2.2.8]
Ath_R0359	R01131	INOSINEKIN-RXN	1 Ath_C0002 + 1 Ath_C0194 = 1 Ath_C0008 + 1 Ath_C0102 ;	[2.7.1.73]
Ath_R0360	R01123	IPPISOM-RXN	1 Ath_C0101 = 1 Ath_C0161 ;	[5.3.3.2]
Ath_R0361	R00479	ISOCIT-CLEAV-RXN	1 Ath_C0202 = 1 Ath_C0036 + 1 Ath_C0040 ;	[4.1.3.1]
Ath_R0362	R00267	ISOCITDEH-RXN	1 Ath_C0202 + 1 Ath_C0006 = 1 Ath_C0024 + 1 Ath_C0011 + 1 Ath_C0005 ;	[1.1.1.42]
Ath_R0363	R00709	ISOCITRATE-DEHYDROGENASE-(NAD+)-RXN	1 Ath_C0202 + 1 Ath_C0003 = 1 Ath_C0024 + 1 Ath_C0011 + 1 Ath_C0004 ;	[1.1.1.286, 1.1.1.41]
Ath_R0364	R04095	ISOVALERYL-COA-FAD-RXN	1 Ath_C0552 + 1 Ath_C0015 = 1 Ath_C0558 + 1 Ath_C0457 ;	[1.3.99.10, 1.3.99.3]
Ath_R0365	R03350	KDO-8PPHOSPHAT-RXN	1 Ath_C0653 + 1 Ath_C0001 = 1 Ath_C0422 + 1 Ath_C0009 ;	[3.1.3.45]
Ath_R0366	R03254	KDO-8PSYNTH-RXN	1 Ath_C0653 + 1 Ath_C0009 = 1 Ath_C0058 + 1 Ath_C0402 + 1 Ath_C0001 ;	[2.5.1.55]
Ath_R0367	R04658	KDOTRANS-RXN	1 Ath_C0696 + 1 Ath_C0621 = 1 Ath_C0760 + 1 Ath_C0046 ;	[2.-.-.-]
Ath_R0368	R05074	KDOTRANS2-RXN	1 Ath_C0760 + 1 Ath_C0621 = 1 Ath_C0761 + 1 Ath_C0046 ;	[2.-.-.-]
Ath_R0369	R03524	L-3-CYANOALANINE-SYNTHASE-RXN	1 Ath_C0077 + 1 Ath_C0452 = 1 Ath_C0190 + 1 Ath_C0531 ;	[4.4.1.9]
Ath_R0370	R00068	L-ASCORBATE-OXIDASE-RXN	1 Ath_C0007 + 2 Ath_C0056 = 2 Ath_C0714 + 2 Ath_C0001 ;	[1.10.3.3]
Ath_R0371	R00644	L-ASCORBATE-PEROXIDASE-RXN	1 Ath_C0056 + 1 Ath_C0025 = 1 Ath_C0714 + 2 Ath_C0001 ;	[1.11.1.11]
Ath_R0372	R00481	L-ASPARTATE-OXID-RXN	1 Ath_C0041 + 1 Ath_C0007 = 1 Ath_C0739 + 1 Ath_C0025 ;	[1.4.3.-, 1.4.3.16]
Ath_R0373	R00357	L-ASPARTATE-OXIDASE-RXN	1 Ath_C0041 + 1 Ath_C0001 + 1 Ath_C0007 = 1 Ath_C0032 + 1 Ath_C0013 + 1 Ath_C0025 ;	[1.4.3.16, 1.4.3.2]
Ath_R0374	R00768	L-GLN-FRUCT-6-P-AMINOTRANS-RXN	1 Ath_C0052 + 1 Ath_C0066 = 1 Ath_C0023 + 1 Ath_C0220 ;	[2.6.1.16]
Ath_R0375	R00703	L-LACTATE-DEHYDROGENASE-RXN	1 Ath_C0139 + 1 Ath_C0003 = 1 Ath_C0020 + 1 Ath_C0004 ;	[1.1.1.27]
Ath_R0376	R01446	LACTALDDEHYDROG-RXN	1 Ath_C0251 + 1 Ath_C0003 + 1 Ath_C0001 = 1 Ath_C0139 + 1 Ath_C0004 ;	[1.2.1.22]
Ath_R0377	R03199	LANOSTEROL-SYNTHASE-RXN	1 Ath_C0389 = 1 Ath_C0481 ;	[5.4.99.7]
Ath_R0378	R04276	LEUCPEL-RXN	1 Ath_C0595 + 1 Ath_C0024 + 1 Ath_C0007 = 1 Ath_C0743 + 1 Ath_C0036 + 1 Ath_C0011 + 2 Ath_C0001 ;	[1.14.11.-, 1.14.11.19]
Ath_R0379	R04606	LIPIDADISACCHARIDESYNTH-RXN	1 Ath_C0670 + 1 Ath_C0689 = 1 Ath_C0014 + 1 Ath_C0698 ;	[2.4.1.182]
Ath_R0380	R04549	LIPIDXSYNTHESIS-RXN	1 Ath_C0670 + 1 Ath_C0001 = 1 Ath_C0082 + 1 Ath_C0689 ;	[3.6.1.-]
Ath_R0381	R00462	LYSDECARBOX-RXN	1 Ath_C0039 = 1 Ath_C0480 + 1 Ath_C0011 ;	[4.1.1.18]
Ath_R0382	R00342	MAL-DEH-GLYOX-RXN	1 Ath_C0115 + 1 Ath_C0003 = 1 Ath_C0032 + 1 Ath_C0004 ;	[1.1.1.37]
Ath_R0383	R03181	MALEYLACETOACETATE-ISOMERASE-RXN	1 Ath_C0385 = 1 Ath_C0390 ;	[5.2.1.2]
Ath_R0384	R00216	MALIC-NADP-RXN	1 Ath_C0115 + 1 Ath_C0006 = 1 Ath_C0020 + 1 Ath_C0011 + 1 Ath_C0005 ;	[1.1.1.38, 1.1.1.39, 1.1.1.40, 4.1.1.3]
Ath_R0385	R00233	MALONYL-COA-DECARBOXYLASE-RXN	1 Ath_C0064 = 1 Ath_C0022 + 1 Ath_C0011 ;	[4.1.1.9]
Ath_R0386	R00472	MALSYN-RXN	1 Ath_C0115 + 1 Ath_C0010 = 1 Ath_C0022 + 1 Ath_C0001 + 1 Ath_C0040 ;	[2.3.3.9]
Ath_R0387	R01326	MANNKIN-RXN	1 Ath_C0002 + 1 Ath_C0123 = 1 Ath_C0008 + 1 Ath_C0186 ;	[2.7.1.1, 2.7.1.7]
Ath_R0388	R00883	MANNPGUANYLTRANGDP-RXN	1 Ath_C0031 + 1 Ath_C0317 = 1 Ath_C0009 + 1 Ath_C0076 ;	[2.7.7.22]
Ath_R0389	R00772	MANNPISOM-RXN	1 Ath_C0186 = 1 Ath_C0066 ;	[5.3.1.8]
Ath_R0390	R02661	MEPROPCOA-FAD-RXN	1 Ath_C0315 + 1 Ath_C0015 = 1 Ath_C0585 + 1 Ath_C0457 ;	[1.3.99.12, 1.3.99.3]
Ath_R0391	R03106	MERCAPYSTRANS-RXN	1 Ath_C0452 + 1 Ath_C0370 = 1 Ath_C0483 + 1 Ath_C0020 ;	[2.8.1.2]
Ath_R0392	R01655	METHENYLTHFCYCLOHYDRO-RXN	1 Ath_C0259 + 1 Ath_C0001 = 1 Ath_C0160 ;	[3.5.4.9, 6.3.4.3]
Ath_R0393	R00654	METHIONINE-GAMMA-LYASE-RXN	1 Ath_C0057 + 1 Ath_C0001 = 1 Ath_C0245 + 1 Ath_C0013 + 1 Ath_C0085 ;	[4.4.1.11]
Ath_R0394	R00649	METHIONINE-S-METHYLTRANSFERASE-RXN	1 Ath_C0017 + 1 Ath_C0057 = 1 Ath_C0019 + 1 Ath_C0565 ;	[2.1.1.12]
Ath_R0395	R00927	METHYLACETOACETYLCOATHIOL-RXN	1 Ath_C0079 + 1 Ath_C0022 = 1 Ath_C0010 + 1 Ath_C0576 ;	[2.3.1.16, 2.3.1.9]
Ath_R0396	R04224	METHYLACYLYLCOA-HYDROXY-RXN	1 Ath_C0585 + 1 Ath_C0001 = 1 Ath_C0753 ;	[4.2.1.17]
Ath_R0397	R04138	METHYLCROTONYL-COA-CARBOXYLASE-RXN	1 Ath_C0002 + 1 Ath_C0558 + 1 Ath_C0192 = 1 Ath_C0008 + 1 Ath_C0009 + 1 Ath_C0569 ;	[6.4.1.4]
Ath_R0398	R01220	METHYLENETHFDEHYDROG-NADP-RXN	1 Ath_C0111 + 1 Ath_C0006 = 1 Ath_C0259 + 1 Ath_C0005 ;	[1.5.1.5]
Ath_R0399	R02085	METHYLGLUTACONYL-COA-HYDRATASE-RXN	1 Ath_C0223 = 1 Ath_C0569 + 1 Ath_C0001 ;	[4.2.1.18]
Ath_R0400	R01401	METHYLTHIOADENOSINE-NUCLEOSIDASE-RXN	1 Ath_C0131 + 1 Ath_C0001 = 1 Ath_C0113 + 1 Ath_C0561 ;	[3.2.2.16, 3.2.2.9]
Ath_R0401	R02245	MEVALONATE-KINASE-RXN	1 Ath_C0002 + 1 Ath_C0249 = 1 Ath_C0008 + 1 Ath_C0401 ;	[2.7.1.36]
Ath_R0402	R07279	MYO-INOSITOL-1-KINASE-RXN	1 Ath_C0002 + 1 Ath_C0109 = 1 Ath_C0008 + 1 Ath_C0615 ;	[2.7.1.64]
Ath_R0403	R01184	MYO-INOSITOL-OXYGENASE-RXN	1 Ath_C0109 + 1 Ath_C0007 = 1 Ath_C0144 + 1 Ath_C0001 ;	[1.13.99.1]
Ath_R0404	R03443	N-ACETYLGLUTPREDUCT-RXN	1 Ath_C0437 + 1 Ath_C0009 + 1 Ath_C0006 = 1 Ath_C0623 + 1 Ath_C0005 ;	[1.2.1.38]
Ath_R0405	R00259	N-ACETYLTRANSFER-RXN	1 Ath_C0022 + 1 Ath_C0023 = 1 Ath_C0010 + 1 Ath_C0313 ;	[2.3.1.1]
Ath_R0406	R01152	N-CARBAMOYLPUTRESCINE-AMIDASE-RXN	1 Ath_C0254 + 1 Ath_C0001 = 1 Ath_C0106 + 1 Ath_C0011 + 1 Ath_C0013 ;	[3.5.1.53]
Ath_R0407	R00104	NAD-KIN-RXN	1 Ath_C0002 + 1 Ath_C0003 = 1 Ath_C0008 + 1 Ath_C0006 ;	[2.7.1.23]
Ath_R0408	R00189	NAD-SYNTH-NH3-RXN	1 Ath_C0002 + 1 Ath_C0352 + 1 Ath_C0013 = 1 Ath_C0018 + 1 Ath_C0012 + 1 Ath_C0003 ;	[6.3.1.5]
Ath_R0409	R02163	NADH-DEHYDROG-A-RXN	1 Ath_C0237 + 1 Ath_C0003 = 1 Ath_C0241 + 1 Ath_C0004 ;	[1.6.5.3]
Ath_R0410	R00105	NADH-KINASE-RXN	1 Ath_C0002 + 1 Ath_C0004 = 1 Ath_C0008 + 1 Ath_C0005 ;	[2.7.1.86]
Ath_R0411	R00118	NADPPHOSPHAT-RXN	1 Ath_C0006 + 1 Ath_C0001 = 1 Ath_C0009 + 1 Ath_C0003 ;	[3.1.3.-]
Ath_R0412	R00103	NADPYROPHOSPHAT-RXN	1 Ath_C0003 + 1 Ath_C0001 = 1 Ath_C0018 + 1 Ath_C0264 ;	[3.6.1.22, 3.6.1.9]
Ath_R0413	R00415	NAG1P-URIDYLTRANS-RXN	1 Ath_C0059 + 1 Ath_C0632 = 1 Ath_C0012 + 1 Ath_C0037 ;	[2.7.7.23]
Ath_R0414	R04150	NAPHTHOATE-SYN-RXN	1 Ath_C0564 = 1 Ath_C0596 + 1 Ath_C0010 ;	[4.1.3.36]
Ath_R0415	R02444	NARINGENIN-3-DIOXYGENASE-RXN	1 Ath_C0281 + 1 Ath_C0024 + 1 Ath_C0007 = 1 Ath_C0372 + 1 Ath_C0036 + 1 Ath_C0011 ;	[1.14.11.9]
Ath_R0416	R01613	NARINGENIN-CHALCONE-SYNTHASE-RXN	1 Ath_C0155 + 3 Ath_C0064 = 1 Ath_C0784 + 4 Ath_C0010 + 3 Ath_C0011 ;	[2.3.1.74]
Ath_R0417	R03005	NICONUCADENYLYLTRAN-RXN	1 Ath_C0002 + 1 Ath_C0421 = 1 Ath_C0012 + 1 Ath_C0352 ;	[2.7.7.1, 2.7.7.18]
Ath_R0418	R01268	NICOTINAMID-RXN	1 Ath_C0118 + 1 Ath_C0001 = 1 Ath_C0173 + 1 Ath_C0013 ;	[3.5.1.19, 3.5.1.4]
Ath_R0419	R01724	NICOTINATEPRIBOSYLTRANS-RXN	1 Ath_C0421 + 1 Ath_C0012 = 1 Ath_C0173 + 1 Ath_C0093 ;	[2.4.2.11]
Ath_R0420	R00794	NITRATE-REDUCTASE-(NADH)-RXN	1 Ath_C0069 + 1 Ath_C0003 + 1 Ath_C0001 = 1 Ath_C0168 + 1 Ath_C0004 ;	[1.7.1.1, 1.7.1.2]
Ath_R0421	R01270	NMNNUCLEOSID-RXN	1 Ath_C0264 + 1 Ath_C0001 = 1 Ath_C0118 + 1 Ath_C0092 ;	[3.2.2.14]
Ath_R0422	R02508	O-SUCCHOMOSERLYASE-RXN	1 Ath_C0293 + 1 Ath_C0036 = 1 Ath_C0404 + 1 Ath_C0077 ;	[2.5.1.48]
Ath_R0423	R04031	O-SUCCINYLBENZOATE-COA-SYN-RXN	1 Ath_C0540 + 1 Ath_C0001 = 1 Ath_C0735 ;	[4.2.1.113]
Ath_R0424	R03728	OCTADECANAL-DECARBONYLASE-RXN	1 Ath_C0490 = 1 Ath_C0487 + 1 Ath_C0163 ;	[4.1.99.5]
Ath_R0425	R00084	OHMETHYLBILANESYN-RXN	4 Ath_C0364 + 1 Ath_C0001 = 1 Ath_C0382 + 4 Ath_C0013 ;	[2.5.1.61]
Ath_R0426	R03471	OHMETPYRKIN-RXN	1 Ath_C0002 + 1 Ath_C0444 = 1 Ath_C0008 + 1 Ath_C0662 ;	[2.7.1.49]
Ath_R0427	R01870	OROPRIBTRANS-RXN	1 Ath_C0400 + 1 Ath_C0012 = 1 Ath_C0195 + 1 Ath_C0093 ;	[2.4.2.10]
Ath_R0428	R00965	OROTPDECARB-RXN	1 Ath_C0400 = 1 Ath_C0082 + 1 Ath_C0011 ;	[4.1.1.23]
Ath_R0429	R03269	P-PANTOCYSDECARB-RXN	1 Ath_C0641 = 1 Ath_C0406 + 1 Ath_C0011 ;	[4.1.1.36]
Ath_R0430	R04231	P-PANTOCYSLIG-RXN	1 Ath_C0051 + 1 Ath_C0588 + 1 Ath_C0077 = 1 Ath_C0046 + 1 Ath_C0012 + 1 Ath_C0641 ;	[6.3.2.5]
Ath_R0431	R01716	PABASYN-RXN	1 Ath_C0172 + 1 Ath_C0052 = 1 Ath_C0810 + 1 Ath_C0023 ;	[2.6.1.85, 6.3.5.8]
Ath_R0432	R03035	PANTEPADENYLYLTRAN-RXN	1 Ath_C0002 + 1 Ath_C0406 = 1 Ath_C0012 + 1 Ath_C0359 ;	[2.7.7.3]
Ath_R0433	R02473	PANTOATE-BETA-ALANINE-LIG-RXN	1 Ath_C0002 + 1 Ath_C0287 + 1 Ath_C0078 = 1 Ath_C0018 + 1 Ath_C0012 + 1 Ath_C0355 ;	[6.3.2.1]
Ath_R0434	R03018	PANTOTHENATE-KIN-RXN	1 Ath_C0002 + 1 Ath_C0355 = 1 Ath_C0008 + 1 Ath_C0588 ;	[2.7.1.33]
Ath_R0436	R06534	PELUDP-RXN	1 Ath_C0743 + 1 Ath_C0026 = 1 Ath_C0843 + 1 Ath_C0014 ;	[2.4.1.115]
Ath_R0437	R00345	PEPCARBOX-RXN	1 Ath_C0009 + 1 Ath_C0032 = 1 Ath_C0001 + 1 Ath_C0058 + 1 Ath_C0011 ;	[4.1.1.31]
Ath_R0438	R00341	PEPCARBOXYKIN-RXN	1 Ath_C0002 + 1 Ath_C0032 = 1 Ath_C0008 + 1 Ath_C0058 + 1 Ath_C0011 ;	[4.1.1.49]
Ath_R0439	R00200	PEPDEPHOS-RXN	1 Ath_C0002 + 1 Ath_C0020 = 1 Ath_C0008 + 1 Ath_C0058 ;	[2.7.1.40]
Ath_R0440	R01513	PGLYCDEHYDROG-RXN	1 Ath_C0146 + 1 Ath_C0003 = 1 Ath_C0570 + 1 Ath_C0004 ;	[1.1.1.95]
Ath_R0441	R00694	PHEAMINOTRANS-RXN	1 Ath_C0062 + 1 Ath_C0024 = 1 Ath_C0127 + 1 Ath_C0023 ;	[2.6.1.1, 2.6.1.5, 2.6.1.57, 2.6.1.9]
Ath_R0442	R00697	PHENYLALANINE-AMMONIA-LYASE-RXN	1 Ath_C0062 = 1 Ath_C0250 + 1 Ath_C0013 ;	[4.3.1.24, 4.3.1.25, 4.3.1.5]
Ath_R0443	R02086	PHOSACETYLGLUCOSAMINEMUT-RXN	1 Ath_C0224 = 1 Ath_C0632 ;	[5.4.2.3]
Ath_R0444	R01512	PHOSGLYPHOS-RXN	1 Ath_C0002 + 1 Ath_C0146 = 1 Ath_C0008 + 1 Ath_C0162 ;	[2.7.2.3]
Ath_R0445	R01818	PHOSMANMUT-RXN	1 Ath_C0186 = 1 Ath_C0317 ;	[5.4.2.8]
Ath_R0446	R00959	PHOSPHOGLUCMUT-RXN	1 Ath_C0081 = 1 Ath_C0324 ;	[5.4.2.2, 5.4.2.5]
Ath_R0447	R03245	PHOSPHOMEVALONATE-KINASE-RXN	1 Ath_C0002 + 1 Ath_C0401 = 1 Ath_C0008 + 1 Ath_C0409 ;	[2.7.4.2]
Ath_R0448	R01523	PHOSPHORIBULOKINASE-RXN	1 Ath_C0002 + 1 Ath_C0147 = 1 Ath_C0008 + 1 Ath_C0419 ;	[2.7.1.19]
Ath_R0449	R00277	PMPOXI-RXN	1 Ath_C0319 + 1 Ath_C0001 + 1 Ath_C0007 = 1 Ath_C0016 + 1 Ath_C0013 + 1 Ath_C0025 ;	[1.4.3.5]
Ath_R0450	R01909	PNKIN-RXN	1 Ath_C0002 + 1 Ath_C0203 = 1 Ath_C0008 + 1 Ath_C0314 ;	[2.7.1.35]
Ath_R0451	R00278	PNPOXI-RXN	1 Ath_C0314 + 1 Ath_C0007 = 1 Ath_C0025 + 1 Ath_C0016 ;	[1.4.3.5]
Ath_R0452	R00036	PORPHOBILSYNTH-RXN	2 Ath_C0253 = 1 Ath_C0364 + 2 Ath_C0001 ;	[4.2.1.24]
Ath_R0453	R01057	PPENTOMUT-RXN	1 Ath_C0311 = 1 Ath_C0092 ;	[5.4.2.2, 5.4.2.7]
Ath_R0454	R03509	PRAISOM-RXN	1 Ath_C0638 = 1 Ath_C0448 ;	[5.3.1.24]
Ath_R0455	R01730	PREPHENATE-DEHYDROGENASE-(NADP+)-RXN	1 Ath_C0174 + 1 Ath_C0006 = 1 Ath_C0418 + 1 Ath_C0011 + 1 Ath_C0005 ;	[1.3.1.13, 1.3.1.43]
Ath_R0456	R07276	PREPHENATE-TRANSAMINE-RXN	1 Ath_C0349 + 1 Ath_C0024 = 1 Ath_C0174 + 1 Ath_C0023 ;	[2.6.1.79]
Ath_R0457	R01728	PREPHENATEDEHYDROG-RXN	1 Ath_C0174 + 1 Ath_C0003 = 1 Ath_C0418 + 1 Ath_C0011 + 1 Ath_C0004 ;	[1.3.1.12, 1.3.1.43, 1.3.1.52]
Ath_R0458	R04640	PRIBFAICARPISOM-RXN	1 Ath_C0694 = 1 Ath_C0695 ;	[5.3.1.16]
Ath_R0459	R00924	PROPCOASYN-RXN	1 Ath_C0079 + 1 Ath_C0015 = 1 Ath_C0457 + 1 Ath_C0361 ;	[1.3.99.3]
Ath_R0460	R00925	PROPIONATE--COA-LIGASE-RXN	1 Ath_C0002 + 1 Ath_C0125 + 1 Ath_C0010 = 1 Ath_C0018 + 1 Ath_C0012 + 1 Ath_C0079 ;	[6.2.1.17]
Ath_R0461	R03845	PROTOCHLOROPHYLLIDE-REDUCTASE-RXN	1 Ath_C0514 + 1 Ath_C0006 = 1 Ath_C0546 + 1 Ath_C0005 ;	[1.3.1.33]
Ath_R0462	R03222	PROTOPORGENOXI-RXN	2 Ath_C0393 + 3 Ath_C0007 = 2 Ath_C0517 + 6 Ath_C0001 ;	[1.3.3.4]
Ath_R0463	R01072	PRPPAMIDOTRANS-RXN	1 Ath_C0562 + 1 Ath_C0012 + 1 Ath_C0023 = 1 Ath_C0052 + 1 Ath_C0093 + 1 Ath_C0001 ;	[2.4.2.14]
Ath_R0464	R01049	PRPPSYN-RXN	1 Ath_C0002 + 1 Ath_C0092 = 1 Ath_C0018 + 1 Ath_C0093 ;	[2.7.6.1]
Ath_R0465	R01073	PRTRANS-RXN	1 Ath_C0638 + 1 Ath_C0012 = 1 Ath_C0084 + 1 Ath_C0093 ;	[2.4.2.18]
Ath_R0466	R04173	PSERTRANSAM-RXN	1 Ath_C0378 + 1 Ath_C0024 = 1 Ath_C0570 + 1 Ath_C0023 ;	[2.6.1.52]
Ath_R0467	R01055	PSEUDOURIDYLATE-SYNTHASE-RXN	1 Ath_C0083 + 1 Ath_C0092 = 1 Ath_C0414 + 1 Ath_C0001 ;	[4.2.1.70]
Ath_R0468	R02493	PYRAMKIN-RXN	1 Ath_C0002 + 1 Ath_C0291 = 1 Ath_C0008 + 1 Ath_C0319 ;	[2.7.1.35]
Ath_R0469	R00174	PYRIDOXKIN-RXN	1 Ath_C0002 + 1 Ath_C0171 = 1 Ath_C0008 + 1 Ath_C0016 ;	[2.7.1.35]
Ath_R0470	R04509	PYRIMSYN3-RXN	1 Ath_C0002 + 1 Ath_C0662 = 1 Ath_C0008 + 1 Ath_C0684 ;	[2.7.4.7]
Ath_R0471	R00112	PYRNUTRANSHYDROGEN-RXN	1 Ath_C0005 + 1 Ath_C0003 = 1 Ath_C0006 + 1 Ath_C0004 ;	[1.6.1.1, 1.6.1.2]
Ath_R0472	R00206	PYRUVATE,ORTHOPHOSPHATE-DIKINASE-RXN	1 Ath_C0002 + 1 Ath_C0020 + 1 Ath_C0009 = 1 Ath_C0018 + 1 Ath_C0058 + 1 Ath_C0012 ;	[2.7.9.1]
Ath_R0473	R02157	QUERCETIN-3-O-METHYLTRANSFERASE-RXN	1 Ath_C0017 + 1 Ath_C0236 = 1 Ath_C0019 + 1 Ath_C0648 ;	[2.1.1.76]
Ath_R0474	R04292	QUINOLINATE-SYNTHA-RXN	1 Ath_C0600 + 2 Ath_C0001 + 1 Ath_C0009 = 1 Ath_C0739 + 1 Ath_C0087 ;	[]
Ath_R0475	R03348	QUINOPRIBOTRANS-RXN	1 Ath_C0421 + 1 Ath_C0012 + 1 Ath_C0011 = 1 Ath_C0600 + 1 Ath_C0093 ;	[2.4.2.19]
Ath_R0476	R07392	R145-RXN	1 Ath_C0666 = 1 Ath_C0867 + 1 Ath_C0001 ;	[4.2.1.109]
Ath_R0477	R05358	R309-RXN	1 Ath_C0503 + 2 Ath_C0001 = 1 Ath_C0283 + 1 Ath_C0013 ;	[3.5.5.7]
Ath_R0478	R05379	R310-RXN	1 Ath_C0479 = 1 Ath_C0503 + 1 Ath_C0001 ;	[4.2.1.84]
Ath_R0479	R05551	R311-RXN	1 Ath_C0283 + 1 Ath_C0013 = 1 Ath_C0479 + 1 Ath_C0001 ;	[3.5.1.4]
Ath_R0480	R03546	R524-RXN	1 Ath_C0464 + 1 Ath_C0192 = 1 Ath_C0011 + 1 Ath_C0474 ;	[4.2.1.104]
Ath_R0481	R00700	R61-RXN	1 Ath_C0189 + 1 Ath_C0003 = 1 Ath_C0004 ;	[1.12.1.-, 1.12.1.2]
Ath_R0482	R01056	RIB5PISOM-RXN	1 Ath_C0092 = 1 Ath_C0147 ;	[5.3.1.6]
Ath_R0483	R00066	RIBOFLAVIN-SYN-RXN	2 Ath_C0640 = 1 Ath_C0175 + 1 Ath_C0679 ;	[2.5.1.9]
Ath_R0484	R00549	RIBOFLAVINKIN-RXN	1 Ath_C0002 + 1 Ath_C0175 = 1 Ath_C0008 + 1 Ath_C0049 ;	[2.7.1.26]
Ath_R0485	R03459	RIBOFLAVINSYNDEAM-RXN	1 Ath_C0449 + 1 Ath_C0001 = 1 Ath_C0440 + 1 Ath_C0013 ;	[3.5.4.26]
Ath_R0486	R03458	RIBOFLAVINSYNREDUC-RXN	1 Ath_C0650 + 1 Ath_C0006 = 1 Ath_C0440 + 1 Ath_C0005 ;	[1.1.1.193]
Ath_R0487	R01051	RIBOKIN-RXN	1 Ath_C0002 + 1 Ath_C0095 = 1 Ath_C0008 + 1 Ath_C0092 ;	[2.7.1.15]
Ath_R0488	R07280	RIBOPHOSPHAT-RXN	1 Ath_C0650 + 1 Ath_C0001 = 1 Ath_C0679 + 1 Ath_C0009 ;	[3.1.3.-]
Ath_R0489	R00024	RIBULOSE-BISPHOSPHATE-CARBOXYLASE-RXN	1 Ath_C0419 + 1 Ath_C0011 + 1 Ath_C0001 = 2 Ath_C0146 ;	[4.1.1.39]
Ath_R0490	R01529	RIBULP3EPIM-RXN	1 Ath_C0147 = 1 Ath_C0157 ;	[5.1.3.1]
Ath_R0491	R01615	RXN-1101	1 Ath_C0726 + 1 Ath_C0010 + 1 Ath_C0006 = 1 Ath_C0155 + 1 Ath_C0005 ;	[1.2.1.44]
Ath_R0492	R07437	RXN-1102	1 Ath_C0726 + 1 Ath_C0005 = 1 Ath_C0536 + 1 Ath_C0006 ;	[1.1.1.195]
Ath_R0493	R02194	RXN-1105	1 Ath_C0002 + 1 Ath_C0468 + 1 Ath_C0010 = 1 Ath_C0018 + 1 Ath_C0012 + 1 Ath_C0243 ;	[6.2.1.12]
Ath_R0494	R02193	RXN-1106	1 Ath_C0537 + 1 Ath_C0010 + 1 Ath_C0006 = 1 Ath_C0243 + 1 Ath_C0005 ;	[1.2.1.44]
Ath_R0495	R07440	RXN-1121	1 Ath_C0468 + 1 Ath_C0005 + 1 Ath_C0007 = 1 Ath_C0728 + 1 Ath_C0006 + 1 Ath_C0001 ;	[1.14.13.-]
Ath_R0496	R03918	RXN-1125	1 Ath_C0520 + 1 Ath_C0006 = 1 Ath_C0727 + 1 Ath_C0005 ;	[1.1.1.195]
Ath_R0497	R03809	RXN-113	1 Ath_C0505 + 1 Ath_C0024 + 1 Ath_C0007 = 1 Ath_C0771 + 1 Ath_C0036 + 1 Ath_C0011 ;	[1.14.11.-, 1.14.11.13]
Ath_R0498	R06572	RXN-1142	1 Ath_C0537 + 1 Ath_C0005 + 1 Ath_C0007 = 1 Ath_C0845 + 1 Ath_C0006 + 1 Ath_C0001 ;	[1.14.13.-]
Ath_R0499	R06576	RXN-1143	1 Ath_C0845 + 1 Ath_C0017 = 1 Ath_C0727 + 1 Ath_C0019 ;	[2.1.1.68]
Ath_R0500	R03008	RXN-115	1 Ath_C0353 + 1 Ath_C0024 + 1 Ath_C0007 = 1 Ath_C0593 + 1 Ath_C0036 + 1 Ath_C0011 ;	[1.14.11.13]
Ath_R0501	R02173	RXN-1401	1 Ath_C0240 + 1 Ath_C0001 + 1 Ath_C0007 = 1 Ath_C0318 + 1 Ath_C0013 + 1 Ath_C0025 ;	[1.4.3.4, 1.4.3.6]
Ath_R0502	R04093	RXN-1403	1 Ath_C0550 = 1 Ath_C0551 + 1 Ath_C0001 ;	[4.99.1.6]
Ath_R0503	R03093	RXN-1404	1 Ath_C0551 + 2 Ath_C0001 = 1 Ath_C0368 + 1 Ath_C0013 ;	[3.5.5.1]
Ath_R0504	R06615	RXN-1481	1 Ath_C0595 + 1 Ath_C0005 = 1 Ath_C0802 + 1 Ath_C0006 + 1 Ath_C0001 ;	[1.17.1.3]
Ath_R0505	R06532	RXN-1484	1 Ath_C0745 + 1 Ath_C0005 = 1 Ath_C0785 + 1 Ath_C0006 + 1 Ath_C0001 ;	[1.17.1.3]
Ath_R0506	R01786	RXN-1685	1 Ath_C0002 + 1 Ath_C0184 = 1 Ath_C0008 + 1 Ath_C0324 ;	[2.7.1.1, 2.7.1.2]
Ath_R0507	R00889	RXN-1882	1 Ath_C0076 = 1 Ath_C0519 ;	[5.1.3.18]
Ath_R0508	R07675	RXN-1884	1 Ath_C0488 + 1 Ath_C0003 = 1 Ath_C0403 + 1 Ath_C0004 ;	[1.1.1.-, 1.1.1.122]
Ath_R0509	R06602	RXN-1981	1 Ath_C0360 = 1 Ath_C0347 + 1 Ath_C0020 ;	[4.1.99.-]
Ath_R0510	R07500	RXN-2541	1 Ath_C0715 + 1 Ath_C0294 = 1 Ath_C0896 + 1 Ath_C0012 + 1 Ath_C0011 ;	[]
Ath_R0511	R07503	RXN-2561	1 Ath_C0896 = 1 Ath_C0858 ;	[]
Ath_R0512	R07504	RXN-2562	1 Ath_C0858 + 1 Ath_C0017 = 1 Ath_C0859 + 1 Ath_C0019 ;	[2.1.1.95]
Ath_R0513	R06582	RXN-2581	1 Ath_C0553 + 1 Ath_C0007 + 1 Ath_C0005 = 1 Ath_C0808 + 1 Ath_C0006 + 1 Ath_C0001 ;	[1.14.13.36]
Ath_R0514	R04342	RXN-2583	1 Ath_C0846 + 1 Ath_C0007 + 1 Ath_C0005 = 1 Ath_C0847 + 1 Ath_C0006 + 1 Ath_C0001 ;	[1.14.13.36]
Ath_R0515	R07432	RXN-2601	1 Ath_C0155 + 1 Ath_C0196 = 1 Ath_C0010 + 1 Ath_C0846 ;	[2.3.1.133]
Ath_R0516	R02593	RXN-2602	1 Ath_C0307 + 1 Ath_C0006 = 1 Ath_C0537 + 1 Ath_C0005 ;	[1.1.1.194, 1.1.1.195]
Ath_R0517	R07433	RXN-2621	1 Ath_C0808 + 1 Ath_C0010 = 1 Ath_C0209 + 1 Ath_C0277 ;	[2.3.1.133, 3.1.2.-]
Ath_R0518	R07434	RXN-2622	1 Ath_C0847 + 1 Ath_C0010 = 1 Ath_C0209 + 1 Ath_C0196 ;	[2.3.1.133, 3.1.2.-]
Ath_R0519	R06982	RXN-2961	1 Ath_C0042 + 1 Ath_C0054 = 1 Ath_C0860 ;	[4.4.1.22]
Ath_R0520	R02634	RXN-3	1 Ath_C0310 + 1 Ath_C0012 = 1 Ath_C0616 + 1 Ath_C0059 ;	[]
Ath_R0521	R07200	RXN-314	1 Ath_C0793 + 1 Ath_C0005 + 1 Ath_C0007 = 1 Ath_C0799 + 1 Ath_C0006 + 1 Ath_C0001 ;	[1.14.13.90]
Ath_R0522	R07254	RXN-3142	3 Ath_C0064 + 1 Ath_C0155 + 1 Ath_C0005 = 4 Ath_C0010 + 1 Ath_C0800 + 3 Ath_C0011 + 1 Ath_C0006 + 1 Ath_C0001 ;	[2.3.1.170]
Ath_R0523	R06556	RXN-3221	1 Ath_C0800 = 1 Ath_C0805 ;	[5.5.1.6]
Ath_R0524	R07199	RXN-325	1 Ath_C0772 + 1 Ath_C0005 + 1 Ath_C0007 = 1 Ath_C0793 + 1 Ath_C0006 + 1 Ath_C0001 ;	[1.14.13.90]
Ath_R0525	R02379	RXN-3422	1 Ath_C0017 + 1 Ath_C0728 = 1 Ath_C0019 + 1 Ath_C0272 ;	[2.1.1.68]
Ath_R0526	R03186	RXN-3523	2 Ath_C0387 = 1 Ath_C0714 + 1 Ath_C0056 ;	[]
Ath_R0527	R07483	RXN-4144	1 Ath_C0820 + 1 Ath_C0005 = 1 Ath_C0871 + 1 Ath_C0006 ;	[1.3.1.70]
Ath_R0528	R07484	RXN-4161	1 Ath_C0871 = 1 Ath_C0823 ;	[5.3.3.5]
Ath_R0529	R07445	RXN-4225	1 Ath_C0485 + 1 Ath_C0007 + 1 Ath_C0005 = 1 Ath_C0887 + 1 Ath_C0006 + 1 Ath_C0001 ;	[1.14.13.-]
Ath_R0530	R07446	RXN-4226	1 Ath_C0887 = 1 Ath_C0888 ;	[]
Ath_R0531	R07472	RXN-4228	1 Ath_C0889 = 1 Ath_C0890 ;	[]
Ath_R0532	R07447	RXN-4229	1 Ath_C0888 + 1 Ath_C0005 = 1 Ath_C0889 + 1 Ath_C0006 ;	[1.3.99.-]
Ath_R0533	R07453	RXN-4230	1 Ath_C0878 + 1 Ath_C0007 + 1 Ath_C0005 = 1 Ath_C0889 + 1 Ath_C0006 + 1 Ath_C0001 ;	[1.14.13.-]
Ath_R0534	R07452	RXN-4231	1 Ath_C0877 + 1 Ath_C0007 + 1 Ath_C0005 = 1 Ath_C0888 + 1 Ath_C0006 + 1 Ath_C0001 ;	[1.14.13.-]
Ath_R0535	R07458	RXN-4241	1 Ath_C0893 + 1 Ath_C0007 = 1 Ath_C0885 + 1 Ath_C0001 ;	[1.14.-.-]
Ath_R0536	R08051	RXN-4303	1 Ath_C0161 + 1 Ath_C0002 = 1 Ath_C0904 + 1 Ath_C0012 ;	[2.5.1.-]
Ath_R0537	R08053	RXN-4304	1 Ath_C0904 + 1 Ath_C0005 + 1 Ath_C0001 = 1 Ath_C0907 + 1 Ath_C0006 ;	[]
Ath_R0538	R08052	RXN-4305	1 Ath_C0161 + 1 Ath_C0008 = 1 Ath_C0905 + 1 Ath_C0012 ;	[2.5.1.-]
Ath_R0539	R08054	RXN-4306	1 Ath_C0905 + 1 Ath_C0005 + 1 Ath_C0001 = 1 Ath_C0908 + 1 Ath_C0006 ;	[]
Ath_R0540	R04038	RXN-4307	1 Ath_C0161 + 1 Ath_C0018 = 1 Ath_C0012 + 1 Ath_C0677 ;	[2.5.1.27]
Ath_R0541	R08055	RXN-4308	1 Ath_C0677 + 1 Ath_C0005 + 1 Ath_C0001 = 1 Ath_C0909 + 1 Ath_C0006 ;	[]
Ath_R0542	R08061	RXN-4309	1 Ath_C0904 + 1 Ath_C0001 = 1 Ath_C0905 + 1 Ath_C0009 ;	[]
Ath_R0543	R08063	RXN-4310	1 Ath_C0907 + 1 Ath_C0001 = 1 Ath_C0908 + 1 Ath_C0009 ;	[]
Ath_R0544	R08062	RXN-4311	1 Ath_C0905 + 1 Ath_C0001 = 1 Ath_C0677 + 1 Ath_C0009 ;	[]
Ath_R0545	R08064	RXN-4312	1 Ath_C0908 + 1 Ath_C0001 = 1 Ath_C0909 + 1 Ath_C0009 ;	[]
Ath_R0546	R08069	RXN-4313	1 Ath_C0677 + 1 Ath_C0001 = 1 Ath_C0906 + 1 Ath_C0009 ;	[]
Ath_R0547	R08070	RXN-4314	1 Ath_C0909 + 1 Ath_C0001 = 1 Ath_C0910 + 1 Ath_C0009 ;	[]
Ath_R0548	R08066	RXN-4316	1 Ath_C0906 + 1 Ath_C0001 = 1 Ath_C0910 ;	[]
Ath_R0549	R08073	RXN-4318	1 Ath_C0910 + 1 Ath_C0001 = 1 Ath_C0231 + 1 Ath_C0095 ;	[]
Ath_R0550	R08080	RXN-4541	1 Ath_C0914 + 1 Ath_C0001 = 1 Ath_C0864 + 1 Ath_C0095 ;	[]
Ath_R0551	R08079	RXN-4542	1 Ath_C0911 + 1 Ath_C0001 = 1 Ath_C0914 + 1 Ath_C0009 ;	[]
Ath_R0552	R08075	RXN-4721	1 Ath_C0231 + 1 Ath_C0026 = 1 Ath_C0912 + 1 Ath_C0014 ;	[2.4.1.-]
Ath_R0553	R02118	RXN-4723	1 Ath_C0026 + 1 Ath_C0231 = 1 Ath_C0014 + 1 Ath_C0581 ;	[2.4.1.203]
Ath_R0554	R08076	RXN-4726	1 Ath_C0504 + 1 Ath_C0026 = 1 Ath_C0913 + 1 Ath_C0014 ;	[2.4.1.-]
Ath_R0555	R07260	RXN-4735	1 Ath_C0026 + 1 Ath_C0864 = 1 Ath_C0014 + 1 Ath_C0865 ;	[2.4.1.215]
Ath_R0556	R05766	RXN-5107	1 Ath_C0217 = 1 Ath_C0779 + 1 Ath_C0012 ;	[4.2.3.14]
Ath_R0557	R02010	RXN-5108	1 Ath_C0217 = 1 Ath_C0764 + 1 Ath_C0012 ;	[]
Ath_R0558	R02009	RXN-5110	1 Ath_C0217 = 1 Ath_C0763 + 1 Ath_C0012 ;	[4.2.3.15]
Ath_R0559	R06292	RXN-5242	1 Ath_C0839 + 1 Ath_C0007 + 1 Ath_C0005 = 1 Ath_C0840 + 2 Ath_C0001 + 1 Ath_C0006 ;	[1.14.13.78]
Ath_R0560	R03124	RXN-525	1 Ath_C0372 + 1 Ath_C0005 + 1 Ath_C0007 = 1 Ath_C0477 + 1 Ath_C0006 + 1 Ath_C0001 ;	[1.14.13.21, 1.14.13.88]
Ath_R0561	R02160	RXN-527	1 Ath_C0477 + 1 Ath_C0024 + 1 Ath_C0007 = 1 Ath_C0236 + 1 Ath_C0036 + 1 Ath_C0011 + 1 Ath_C0001 ;	[1.14.11.23]
Ath_R0562	R06265	RXN-5282	1 Ath_C0659 + 1 Ath_C0005 + 1 Ath_C0007 = 1 Ath_C0830 + 1 Ath_C0006 + 1 Ath_C0001 ;	[1.14.13.81]
Ath_R0563	R06266	RXN-5283	1 Ath_C0830 + 1 Ath_C0005 + 1 Ath_C0007 = 1 Ath_C0831 + 1 Ath_C0006 + 2 Ath_C0001 ;	[1.14.13.81]
Ath_R0564	R06267	RXN-5284	1 Ath_C0831 + 1 Ath_C0005 + 1 Ath_C0007 = 1 Ath_C0832 + 1 Ath_C0006 + 2 Ath_C0001 ;	[1.14.13.81]
Ath_R0565	R03879	RXN-5481	1 Ath_C0518 + 1 Ath_C0006 = 1 Ath_C0620 + 1 Ath_C0005 ;	[]
Ath_R0566	R06868	RXN-5642	1 Ath_C0017 + 1 Ath_C0427 = 1 Ath_C0019 + 1 Ath_C0855 ;	[2.1.1.103]
Ath_R0567	R06869	RXN-5643	1 Ath_C0017 + 1 Ath_C0855 = 1 Ath_C0019 + 1 Ath_C0306 ;	[2.1.1.103]
Ath_R0568	R06871	RXN-5647	1 Ath_C0306 + 1 Ath_C0001 = 1 Ath_C0089 + 1 Ath_C0009 ;	[3.1.3.75]
Ath_R0569	R00733	RXN-5682	1 Ath_C0349 + 1 Ath_C0006 = 1 Ath_C0063 + 1 Ath_C0011 + 1 Ath_C0005 ;	[1.3.1.43, 1.3.1.78, 1.3.1.79]
Ath_R0570	R02323	RXN-5841	1 Ath_C0264 + 1 Ath_C0001 = 1 Ath_C0563 + 1 Ath_C0009 ;	[3.1.3.5]
Ath_R0571	R03636	RXN-600	1 Ath_C0745 + 1 Ath_C0006 = 1 Ath_C0477 + 1 Ath_C0005 ;	[1.1.1.219]
Ath_R0572	R05036	RXN-602	1 Ath_C0744 + 1 Ath_C0036 + 1 Ath_C0011 + 2 Ath_C0001 = 1 Ath_C0745 + 1 Ath_C0024 + 1 Ath_C0007 ;	[1.14.11.-, 1.14.11.19]
Ath_R0573	R00942	RXN-6102	1 Ath_C0002 + 1 Ath_C0080 + 1 Ath_C0023 = 1 Ath_C0008 + 1 Ath_C0009 + 1 Ath_C0803 ;	[6.3.2.17]
Ath_R0574	R00224	RXN-6161	1 Ath_C0020 = 1 Ath_C0065 + 1 Ath_C0011 ;	[4.1.1.1]
Ath_R0575	R02300	RXN-6321	1 Ath_C0587 = 1 Ath_C0259 + 1 Ath_C0001 ;	[2.1.2.10]
Ath_R0576	R03139	RXN-6381	1 Ath_C0374 + 1 Ath_C0007 + 1 Ath_C0001 = 1 Ath_C0731 + 1 Ath_C0013 + 1 Ath_C0025 ;	[1.4.3.6]
Ath_R0577	R03045	RXN-6383	1 Ath_C0732 = 1 Ath_C0361 + 1 Ath_C0001 ;	[4.2.1.17]
Ath_R0578	R03158	RXN-6384	1 Ath_C0380 + 1 Ath_C0010 = 1 Ath_C0732 + 1 Ath_C0001 ;	[3.1.2.4]
Ath_R0579	R07408	RXN-6423	1 Ath_C0297 = 1 Ath_C0869 + 1 Ath_C0001 ;	[2.6.1.82]
Ath_R0580	R05232	RXN-662	1 Ath_C0786 + 1 Ath_C0003 = 1 Ath_C0787 + 1 Ath_C0004 ;	[1.1.1.90]
Ath_R0581	R00899	RXN-6622	1 Ath_C0465 + 1 Ath_C0001 = 1 Ath_C0077 + 1 Ath_C0033 ;	[3.4.11.2]
Ath_R0582	R00848	RXN-6841	1 Ath_C0073 + 1 Ath_C0015 = 1 Ath_C0087 + 1 Ath_C0457 ;	[1.1.99.5]
Ath_R0583	R06952	RXN-698	1 Ath_C0852 + 1 Ath_C0007 = 1 Ath_C0853 + 1 Ath_C0856 ;	[1.13.11.51]
Ath_R0584	R07491	RXN-706	1 Ath_C0872 = 1 Ath_C0873 ;	[1.3.3.-]
Ath_R0585	R07427	RXN-709	1 Ath_C0485 = 1 Ath_C0876 ;	[5.3.3.1]
Ath_R0586	R07429	RXN-711	1 Ath_C0877 + 1 Ath_C0005 = 1 Ath_C0878 + 1 Ath_C0006 ;	[1.3.99.-]
Ath_R0587	R07466	RXN-712	1 Ath_C0878 = 1 Ath_C0879 ;	[]
Ath_R0588	R07468	RXN-714	1 Ath_C0880 = 1 Ath_C0881 ;	[]
Ath_R0589	R07430	RXN-715	1 Ath_C0881 + 1 Ath_C0007 + 1 Ath_C0005 = 1 Ath_C0882 + 1 Ath_C0006 + 1 Ath_C0001 ;	[1.14.13.-]
Ath_R0590	R05801	RXN-7162	1 Ath_C0002 + 1 Ath_C0825 = 1 Ath_C0008 + 1 Ath_C0445 ;	[2.7.1.-, 2.7.1.151]
Ath_R0591	R07444	RXN-717	1 Ath_C0883 = 1 Ath_C0884 ;	[1.14.-.-]
Ath_R0592	R07469	RXN-718	1 Ath_C0884 = 1 Ath_C0885 ;	[]
Ath_R0593	R01185	RXN-7252	1 Ath_C0417 + 1 Ath_C0001 = 1 Ath_C0109 + 1 Ath_C0009 ;	[3.1.3.25]
Ath_R0594	R03077	RXN-7401	1 Ath_C0059 + 1 Ath_C0611 = 1 Ath_C0012 + 1 Ath_C0366 ;	[2.7.7.37]
Ath_R0595	R06858	RXN-7568	1 Ath_C0596 + 1 Ath_C0715 = 1 Ath_C0851 + 1 Ath_C0011 + 1 Ath_C0012 ;	[2.5.1.-]
Ath_R0596	R06859	RXN-7569	1 Ath_C0851 + 1 Ath_C0017 = 1 Ath_C0509 + 1 Ath_C0019 ;	[2.1.1.-]
Ath_R0597	R06293	RXN-7580	1 Ath_C0840 + 1 Ath_C0007 + 1 Ath_C0005 = 1 Ath_C0841 + 1 Ath_C0001 + 1 Ath_C0006 ;	[1.14.13.78]
Ath_R0598	R01126	RXN-7607	1 Ath_C0102 + 1 Ath_C0001 = 1 Ath_C0194 + 1 Ath_C0009 ;	[3.1.3.5]
Ath_R0599	R01227	RXN-7609	1 Ath_C0112 + 1 Ath_C0001 = 1 Ath_C0235 + 1 Ath_C0009 ;	[3.1.3.5]
Ath_R0600	R07990	RXN-7647	1 Ath_C0903 = 1 Ath_C0806 ;	[5.5.1.6]
Ath_R0601	R06537	RXN-7651	1 Ath_C0466 + 1 Ath_C0005 + 1 Ath_C0007 = 1 Ath_C0470 + 1 Ath_C0006 + 1 Ath_C0001 ;	[1.14.13.21]
Ath_R0602	R02442	RXN-7652	1 Ath_C0281 + 1 Ath_C0005 + 1 Ath_C0007 = 1 Ath_C0730 + 1 Ath_C0006 + 1 Ath_C0001 ;	[1.14.13.21, 1.14.13.88]
Ath_R0603	R01768	RXN-7682	1 Ath_C0180 + 1 Ath_C0003 + 1 Ath_C0001 = 1 Ath_C0234 + 1 Ath_C0004 ;	[1.17.1.4]
Ath_R0604	R02445	RXN-7686	1 Ath_C0281 + 1 Ath_C0024 + 1 Ath_C0007 = 1 Ath_C0466 + 1 Ath_C0036 + 1 Ath_C0011 + 1 Ath_C0001 ;	[1.14.11.22]
Ath_R0605	R03590	RXN-7687	1 Ath_C0730 + 1 Ath_C0024 + 1 Ath_C0007 = 1 Ath_C0470 + 1 Ath_C0036 + 1 Ath_C0011 + 1 Ath_C0001 ;	[1.14.11.22]
Ath_R0606	R07454	RXN-773	1 Ath_C0879 + 1 Ath_C0007 + 1 Ath_C0005 = 1 Ath_C0890 + 1 Ath_C0006 + 1 Ath_C0001 ;	[1.14.13.-]
Ath_R0607	R07613	RXN-7737	1 Ath_C0323 + 1 Ath_C0024 = 1 Ath_C0613 + 1 Ath_C0023 + 1 Ath_C0001 ;	[2.6.1.-, 2.6.1.83]
Ath_R0608	R05618	RXN-7738	1 Ath_C0704 + 1 Ath_C0001 = 1 Ath_C0514 + 1 Ath_C0462 ;	[3.1.1.14]
Ath_R0609	R07448	RXN-774	1 Ath_C0890 + 1 Ath_C0007 = 1 Ath_C0891 + 1 Ath_C0001 ;	[1.14.-.-]
Ath_R0610	R07449	RXN-775	1 Ath_C0891 = 1 Ath_C0892 ;	[1.14.-.-]
Ath_R0611	R07473	RXN-776	1 Ath_C0892 = 1 Ath_C0893 ;	[]
Ath_R0612	R07474	RXN-777	1 Ath_C0893 + 1 Ath_C0007 = 1 Ath_C0894 + 1 Ath_C0001 ;	[]
Ath_R0613	R01386	RXN-7770	1 Ath_C0128 = 1 Ath_C0478 + 1 Ath_C0011 ;	[4.1.1.-]
Ath_R0614	R07672	RXN-7771	1 Ath_C0076 = 1 Ath_C0897 ;	[5.1.3.-, 5.1.3.18]
Ath_R0615	R07673	RXN-7772	1 Ath_C0897 = 1 Ath_C0519 ;	[5.1.3.-]
Ath_R0616	R00272	RXN-7774	1 Ath_C0024 = 1 Ath_C0158 + 1 Ath_C0011 ;	[4.1.1.71]
Ath_R0617	R03640	RXN-7775	1 Ath_C0730 + 1 Ath_C0024 + 1 Ath_C0007 = 1 Ath_C0477 + 1 Ath_C0036 + 1 Ath_C0011 ;	[1.14.11.9]
Ath_R0618	R07450	RXN-778	1 Ath_C0894 + 1 Ath_C0007 = 1 Ath_C0895 + 1 Ath_C0001 ;	[1.14.-.-]
Ath_R0619	R07451	RXN-779	1 Ath_C0895 = 1 Ath_C0886 ;	[]
Ath_R0620	R01652	RXN-7800	1 Ath_C0159 + 1 Ath_C0011 = 1 Ath_C0631 ;	[]
Ath_R0621	R01665	RXN-7913	1 Ath_C0002 + 1 Ath_C0165 = 1 Ath_C0008 + 1 Ath_C0337 ;	[2.7.4.14]
Ath_R0622	R07270	RXN-8002	1 Ath_C0582 = 1 Ath_C0712 + 1 Ath_C0012 ;	[2.5.1.32]
Ath_R0623	R07442	RXN-8014	1 Ath_C0727 + 1 Ath_C0006 + 1 Ath_C0001 = 1 Ath_C0272 + 1 Ath_C0005 ;	[1.2.1.-, 1.2.1.68]
Ath_R0624	R04999	RXN-8037	1 Ath_C0737 = 1 Ath_C0741 + 1 Ath_C0001 ;	[]
Ath_R0625	R07576	RXN-8153	1 Ath_C0862 = 1 Ath_C0804 ;	[]
Ath_R0626	R07575	RXN-8155	1 Ath_C0765 + 1 Ath_C0026 = 1 Ath_C0899 + 1 Ath_C0014 ;	[2.4.1.-]
Ath_R0627	R01273	RXN-8441	1 Ath_C0563 + 1 Ath_C0001 = 1 Ath_C0118 + 1 Ath_C0095 ;	[3.2.2.1]
Ath_R0628	R03347	RXN-8443	1 Ath_C0421 + 1 Ath_C0008 = 1 Ath_C0740 + 1 Ath_C0002 ;	[2.7.1.-]
Ath_R0629	R07238	RXN-8675	1 Ath_C0017 + 1 Ath_C0863 = 1 Ath_C0019 + 1 Ath_C0526 ;	[2.1.1.107]
Ath_R0630	R03605	RXN-90	1 Ath_C0026 + 1 Ath_C0520 = 1 Ath_C0014 + 1 Ath_C0472 ;	[2.4.1.111]
Ath_R0632	R00475	RXN-969	1 Ath_C0124 + 1 Ath_C0007 = 1 Ath_C0040 + 1 Ath_C0025 ;	[1.1.3.15]
Ath_R0633	R04237	RXN-MG-PROTOPORPHYRIN-METHYLESTER-SYN	1 Ath_C0017 + 1 Ath_C0590 = 1 Ath_C0019 + 1 Ath_C0659 ;	[2.1.1.11]
Ath_R0634	R03371	RXN0-1001	1 Ath_C0426 + 1 Ath_C0001 = 1 Ath_C0663 + 1 Ath_C0009 ;	[3.1.3.62, 3.1.3.8]
Ath_R0635	R00335	RXN0-1021	1 Ath_C0038 + 1 Ath_C0001 = 1 Ath_C0031 + 1 Ath_C0009 ;	[3.6.1.5, 3.6.5.1, 3.6.5.2, 3.6.5.3, 3.6.5.4, 3.6.5.5, 3.6.5.6]
Ath_R0636	R01054	RXN0-1441	1 Ath_C0198 + 1 Ath_C0001 = 1 Ath_C0018 + 1 Ath_C0092 ;	[3.6.1.13]
Ath_R0637	R03220	RXN0-1461	1 Ath_C0571 + 1 Ath_C0007 = 1 Ath_C0393 + 2 Ath_C0011 + 2 Ath_C0001 ;	[1.3.3.3]
Ath_R0638	R00674	RXN0-2382	1 Ath_C0053 + 1 Ath_C0268 = 1 Ath_C0061 + 1 Ath_C0001 ;	[4.2.1.20]
Ath_R0639	R05637	RXN0-302	1 Ath_C0814 = 1 Ath_C0818 + 1 Ath_C0046 ;	[4.6.1.12]
Ath_R0640	R02143	RXN0-363	1 Ath_C0484 + 1 Ath_C0001 = 1 Ath_C0234 + 1 Ath_C0095 ;	[3.2.2.1]
Ath_R0641	R01677	RXN0-366	1 Ath_C0235 + 1 Ath_C0001 = 1 Ath_C0166 + 1 Ath_C0095 ;	[3.2.2.1, 3.2.2.8]
Ath_R0642	R00582	RXN0-5114	1 Ath_C0378 + 1 Ath_C0001 = 1 Ath_C0053 + 1 Ath_C0009 ;	[3.1.3.3]
Ath_R0643	R05555	RXN0-5180	1 Ath_C0262 + 1 Ath_C0101 = 1 Ath_C0811 + 1 Ath_C0012 ;	[2.5.1.-, 2.5.1.31]
Ath_R0644	R07316	RXN0-5222	1 Ath_C0474 = 1 Ath_C0013 + 1 Ath_C0011 ;	[4.2.1.104]
Ath_R0645	R06171	RXN0-5234	1 Ath_C0725 = 1 Ath_C0033 + 1 Ath_C0065 ;	[4.1.2.5]
Ath_R0646	R01147	RXN0-5240	1 Ath_C0319 + 1 Ath_C0020 = 1 Ath_C0016 + 1 Ath_C0105 ;	[2.6.1.54]
Ath_R0647	R02103	RXN0-901	1 Ath_C0234 + 1 Ath_C0003 + 1 Ath_C0001 = 1 Ath_C0230 + 1 Ath_C0004 ;	[1.17.1.4]
Ath_R0648	R06962	RXN1F-148	1 Ath_C0794 = 1 Ath_C0718 ;	[5.5.1.-]
Ath_R0649	R06295	RXN1F-160	1 Ath_C0842 + 1 Ath_C0007 + 1 Ath_C0005 = 1 Ath_C0768 + 2 Ath_C0001 + 1 Ath_C0006 ;	[1.14.13.79]
Ath_R0650	R06297	RXN1F-161	1 Ath_C0768 + 1 Ath_C0007 + 1 Ath_C0005 = 1 Ath_C0834 + 1 Ath_C0001 + 1 Ath_C0006 ;	[1.14.13.79]
Ath_R0651	R06322	RXN1F-162	1 Ath_C0834 + 1 Ath_C0024 + 1 Ath_C0007 = 1 Ath_C0835 + 1 Ath_C0036 + 1 Ath_C0011 ;	[1.14.11.-, 1.14.11.12]
Ath_R0652	R06323	RXN1F-163	1 Ath_C0835 + 1 Ath_C0024 + 1 Ath_C0007 = 1 Ath_C0836 + 1 Ath_C0036 + 1 Ath_C0011 + 1 Ath_C0001 ;	[1.14.11.-, 1.14.11.12]
Ath_R0653	R05097	RXN1F-167	1 Ath_C0769 + 1 Ath_C0024 + 1 Ath_C0007 = 1 Ath_C0770 + 1 Ath_C0036 + 1 Ath_C0011 ;	[1.14.11.-, 1.14.11.12]
Ath_R0654	R03009	RXN1F-170	1 Ath_C0505 + 1 Ath_C0024 + 1 Ath_C0007 = 1 Ath_C0353 + 1 Ath_C0036 + 1 Ath_C0011 ;	[1.14.11.15]
Ath_R0655	R03877	RXN1F-20	1 Ath_C0002 + 1 Ath_C0517 + 1 Ath_C0199 + 1 Ath_C0001 = 1 Ath_C0008 + 1 Ath_C0009 + 1 Ath_C0590 ;	[6.6.1.1]
Ath_R0656	R05759	RXN1F-28	1 Ath_C0017 + 1 Ath_C0792 = 1 Ath_C0019 + 1 Ath_C0821 ;	[2.1.1.141]
Ath_R0657	R06611	RXN1F-461	1 Ath_C0742 + 1 Ath_C0026 = 1 Ath_C0849 + 1 Ath_C0014 ;	[2.4.1.91]
Ath_R0658	R02158	RXN1F-462	1 Ath_C0026 + 1 Ath_C0236 = 1 Ath_C0014 + 1 Ath_C0729 ;	[2.4.1.91]
Ath_R0659	R06284	RXN1F-66	1 Ath_C0514 + 1 Ath_C0715 = 1 Ath_C0704 + 1 Ath_C0012 ;	[2.5.1.62]
Ath_R0660	R06535	RXN1F-775	1 Ath_C0744 + 1 Ath_C0026 = 1 Ath_C0798 + 1 Ath_C0014 ;	[2.4.1.115]
Ath_R0661	R03126	RXN1F-93	1 Ath_C0372 + 1 Ath_C0024 + 1 Ath_C0007 = 1 Ath_C0742 + 1 Ath_C0036 + 1 Ath_C0011 + 1 Ath_C0001 ;	[1.14.11.23]
Ath_R0662	R06525	RXN3O-1380	1 Ath_C0350 + 1 Ath_C0005 + 1 Ath_C0007 = 1 Ath_C0844 + 1 Ath_C0006 + 1 Ath_C0001 ;	[1.14.-.-]
Ath_R0663	R02874	RXN66-282	1 Ath_C0342 + 1 Ath_C0007 + 1 Ath_C0005 = 1 Ath_C0389 + 1 Ath_C0006 + 1 Ath_C0001 ;	[1.14.99.7]
Ath_R0664	R00710	RXN66-3	1 Ath_C0065 + 1 Ath_C0003 + 1 Ath_C0001 = 1 Ath_C0029 + 1 Ath_C0004 ;	[1.2.1.3, 1.2.1.5]
Ath_R0665	R04804	RXN66-320	1 Ath_C0721 = 1 Ath_C0722 ;	[5.3.3.5]
Ath_R0666	R05703	RXN66-321	1 Ath_C0423 + 1 Ath_C0006 = 1 Ath_C0722 + 1 Ath_C0005 ;	[1.3.1.72]
Ath_R0667	R01456	RXN66-323	1 Ath_C0140 + 1 Ath_C0006 = 1 Ath_C0412 + 1 Ath_C0005 ;	[1.3.1.21]
Ath_R0668	R07674	RXNQT-4142	1 Ath_C0898 + 1 Ath_C0001 = 1 Ath_C0488 + 1 Ath_C0009 ;	[3.1.3.-]
Ath_R0669	R00494	RXNQT-4143	1 Ath_C0042 + 1 Ath_C0001 = 1 Ath_C0465 + 1 Ath_C0023 ;	[2.3.2.2, 3.4.11.4]
Ath_R0670	R00963	RXNQT-4150	1 Ath_C0082 + 1 Ath_C0001 = 1 Ath_C0197 + 1 Ath_C0009 ;	[3.1.3.5]
Ath_R0671	R05611	RXNQT-4159	1 Ath_C0626 + 1 Ath_C0101 = 1 Ath_C0629 + 1 Ath_C0012 ;	[2.5.1.11]
Ath_R0672	R07475	RXNQT-4160	1 Ath_C0221 + 1 Ath_C0101 = 1 Ath_C0630 + 1 Ath_C0012 ;	[]
Ath_R0673	R00177	S-ADENMETSYN-RXN	1 Ath_C0009 + 1 Ath_C0012 + 1 Ath_C0017 = 1 Ath_C0002 + 1 Ath_C0057 + 1 Ath_C0001 ;	[2.5.1.6]
Ath_R0674	R00527	S-FORMYLGLUTATHIONE-HYDROLASE-RXN	1 Ath_C0384 + 1 Ath_C0001 = 1 Ath_C0047 + 1 Ath_C0042 ;	[3.1.2.12]
Ath_R0675	R04591	SAICARSYN-RXN	1 Ath_C0002 + 1 Ath_C0683 + 1 Ath_C0041 = 1 Ath_C0008 + 1 Ath_C0009 + 1 Ath_C0688 ;	[6.3.2.6]
Ath_R0676	R00178	SAMDECARB-RXN	1 Ath_C0017 = 1 Ath_C0407 + 1 Ath_C0011 ;	[4.1.1.50]
Ath_R0677	R00610	SARCOX-RXN	1 Ath_C0152 + 1 Ath_C0001 + 1 Ath_C0007 = 1 Ath_C0033 + 1 Ath_C0054 + 1 Ath_C0025 ;	[1.5.3.1]
Ath_R0678	R01829	SEDOBISALDOL-RXN	1 Ath_C0261 = 1 Ath_C0087 + 1 Ath_C0187 ;	[4.1.2.13]
Ath_R0679	R00585	SERINE--PYRUVATE-AMINOTRANSFERASE-RXN	1 Ath_C0053 + 1 Ath_C0020 = 1 Ath_C0129 + 1 Ath_C0035 ;	[2.6.1.51]
Ath_R0680	R01281	SERINE-C-PALMITOYLTRANSFERASE-RXN	1 Ath_C0119 + 1 Ath_C0053 = 1 Ath_C0549 + 1 Ath_C0010 + 1 Ath_C0011 ;	[2.3.1.50]
Ath_R0681	R00588	SERINE-GLYOXYLATE-AMINOTRANSFERASE-RXN	1 Ath_C0053 + 1 Ath_C0040 = 1 Ath_C0129 + 1 Ath_C0033 ;	[2.6.1.45]
Ath_R0682	R00586	SERINE-O-ACETTRAN-RXN	1 Ath_C0053 + 1 Ath_C0022 = 1 Ath_C0373 + 1 Ath_C0010 ;	[2.3.1.30]
Ath_R0683	R04992	SHCHCSYNTH-RXN	1 Ath_C0734 + 1 Ath_C0360 = 1 Ath_C0735 + 1 Ath_C0055 + 1 Ath_C0020 ;	[4.1.3.-]
Ath_R0684	R02413	SHIKIMATE-5-DEHYDROGENASE-RXN	1 Ath_C0277 + 1 Ath_C0006 = 1 Ath_C0534 + 1 Ath_C0005 ;	[1.1.1.25, 1.1.1.282]
Ath_R0685	R02412	SHIKIMATE-KINASE-RXN	1 Ath_C0002 + 1 Ath_C0277 = 1 Ath_C0008 + 1 Ath_C0566 ;	[2.7.1.71]
Ath_R0686	R02380	SINAPATE-1-GLUCOSYLTRANSFERASE-RXN	1 Ath_C0026 + 1 Ath_C0272 = 1 Ath_C0014 + 1 Ath_C0416 ;	[2.4.1.120]
Ath_R0687	R02381	SINAPINE-ESTERASE-RXN	1 Ath_C0365 + 1 Ath_C0001 = 1 Ath_C0272 + 1 Ath_C0089 ;	[3.1.1.49]
Ath_R0688	R01920	SPERMIDINESYN-RXN	1 Ath_C0407 + 1 Ath_C0106 = 1 Ath_C0131 + 1 Ath_C0204 ;	[2.5.1.16]
Ath_R0689	R02869	SPERMINE-SYNTHASE-RXN	1 Ath_C0407 + 1 Ath_C0204 = 1 Ath_C0131 + 1 Ath_C0341 ;	[2.5.1.16, 2.5.1.22]
Ath_R0690	R03314	SPONTPRO-RXN	1 Ath_C0413 = 1 Ath_C0612 + 1 Ath_C0001 ;	[]
Ath_R0691	R03738	STRICTOSIDINE-SYNTHASE-RXN	1 Ath_C0586 + 1 Ath_C0001 = 1 Ath_C0240 + 1 Ath_C0492 ;	[4.3.3.2]
Ath_R0692	R00405	SUCCCOASYN-RXN	1 Ath_C0002 + 1 Ath_C0036 + 1 Ath_C0010 = 1 Ath_C0008 + 1 Ath_C0009 + 1 Ath_C0072 ;	[6.2.1.5]
Ath_R0693	R05049	SUCCGLUALDDEHYD-RXN	1 Ath_C0750 + 1 Ath_C0003 + 1 Ath_C0001 = 1 Ath_C0749 + 1 Ath_C0004 ;	[1.2.1.-, 1.2.1.71]
Ath_R0694	R00432	SUCCINATE--COA-LIGASE-(GDP-FORMING)-RXN	1 Ath_C0038 + 1 Ath_C0036 + 1 Ath_C0010 = 1 Ath_C0031 + 1 Ath_C0009 + 1 Ath_C0072 ;	[6.2.1.4]
Ath_R0695	R00713	SUCCINATE-SEMIALDEHYDE-DEHYDROGENASE-RXN	1 Ath_C0158 + 1 Ath_C0003 + 1 Ath_C0001 = 1 Ath_C0036 + 1 Ath_C0004 ;	[1.2.1.16, 1.2.1.24]
Ath_R0696	R00714	SUCCSEMIALDDEHYDROG-RXN	1 Ath_C0158 + 1 Ath_C0006 + 1 Ath_C0001 = 1 Ath_C0036 + 1 Ath_C0005 ;	[1.2.1.16]
Ath_R0697	R00805	SUCROSE-PHOSPHATASE-RXN	1 Ath_C0532 + 1 Ath_C0001 = 1 Ath_C0070 + 1 Ath_C0009 ;	[3.1.3.24]
Ath_R0698	R00766	SUCROSE-PHOSPHATE-SYNTHASE-RXN	1 Ath_C0026 + 1 Ath_C0066 = 1 Ath_C0014 + 1 Ath_C0532 ;	[2.4.1.14]
Ath_R0699	R00806	SUCROSE-SYNTHASE-RXN	1 Ath_C0026 + 1 Ath_C0075 = 1 Ath_C0014 + 1 Ath_C0070 ;	[2.4.1.13]
Ath_R0700	R00529	SULFATE-ADENYLYLTRANS-RXN	1 Ath_C0002 + 1 Ath_C0048 = 1 Ath_C0012 + 1 Ath_C0156 ;	[2.7.7.4]
Ath_R0701	R00533	SULFITE-OXIDASE-RXN	1 Ath_C0074 + 1 Ath_C0007 + 1 Ath_C0001 = 1 Ath_C0048 + 1 Ath_C0025 ;	[1.8.3.1]
Ath_R0702	R00275	SUPEROX-DISMUT-RXN	2 Ath_C0336 = 1 Ath_C0025 + 1 Ath_C0007 ;	[1.15.1.1]
Ath_R0703	R04657	TETRAACYLDISACC4KIN-RXN	1 Ath_C0002 + 1 Ath_C0698 = 1 Ath_C0008 + 1 Ath_C0696 ;	[2.7.1.130]
Ath_R0704	R00617	THI-P-KIN-RXN	1 Ath_C0002 + 1 Ath_C0394 = 1 Ath_C0008 + 1 Ath_C0055 ;	[2.7.4.16]
Ath_R0705	R03223	THI-P-SYN-RXN	1 Ath_C0684 + 1 Ath_C0639 = 1 Ath_C0012 + 1 Ath_C0394 ;	[2.5.1.3]
Ath_R0706	R00616	THIAMIN-DIPHOSPHATE-KINASE-RXN	1 Ath_C0002 + 1 Ath_C0055 = 1 Ath_C0008 + 1 Ath_C0557 ;	[2.7.4.15, 2.7.6.2]
Ath_R0707	R00619	THIAMIN-PYROPHOSPHOKINASE-RXN	1 Ath_C0002 + 1 Ath_C0232 = 1 Ath_C0018 + 1 Ath_C0055 ;	[2.7.6.2]
Ath_R0708	R04448	THIAZOLSYN3-RXN	1 Ath_C0002 + 1 Ath_C0636 = 1 Ath_C0008 + 1 Ath_C0639 ;	[2.7.1.50]
Ath_R0709	R02134	THIKIN-RXN	1 Ath_C0002 + 1 Ath_C0232 = 1 Ath_C0008 + 1 Ath_C0394 ;	[2.7.1.89]
Ath_R0710	R00996	THREDEHYD-RXN	1 Ath_C0141 = 1 Ath_C0085 + 1 Ath_C0013 ;	[4.3.1.19]
Ath_R0711	R00751	THREONINE-ALDOLASE-RXN	1 Ath_C0141 = 1 Ath_C0033 + 1 Ath_C0065 ;	[4.1.2.5]
Ath_R0712	R01466	THRESYN-RXN	1 Ath_C0399 + 1 Ath_C0001 = 1 Ath_C0141 + 1 Ath_C0009 ;	[4.2.3.1]
Ath_R0713	R01567	THYKI-RXN	1 Ath_C0002 + 1 Ath_C0153 = 1 Ath_C0008 + 1 Ath_C0228 ;	[2.7.1.21]
Ath_R0714	R01570	THYM-PHOSPH-RXN	1 Ath_C0153 + 1 Ath_C0009 = 1 Ath_C0133 + 1 Ath_C0328 ;	[2.4.2.4]
Ath_R0715	R02101	THYMIDYLATESYN-RXN	1 Ath_C0229 + 1 Ath_C0111 = 1 Ath_C0247 + 1 Ath_C0228 ;	[2.1.1.45]
Ath_R0716	R04204	TIGLYLCOA-HYDROXY-RXN	1 Ath_C0644 = 1 Ath_C0577 + 1 Ath_C0001 ;	[4.2.1.17]
Ath_R0717	R07236	TOCOPHEROL-O-METHYLTRANSFERASE-RXN	1 Ath_C0017 + 1 Ath_C0529 = 1 Ath_C0019 + 1 Ath_C0528 ;	[2.1.1.95]
Ath_R0718	R07189	TRANS-CINNAMATE-2-MONOOXYGENASE-RXN	1 Ath_C0250 + 1 Ath_C0005 + 1 Ath_C0007 = 1 Ath_C0592 + 1 Ath_C0006 + 1 Ath_C0001 ;	[1.14.13.14]
Ath_R0719	R02253	TRANS-CINNAMATE-4-MONOOXYGENASE-RXN	1 Ath_C0250 + 1 Ath_C0007 + 1 Ath_C0005 = 1 Ath_C0348 + 1 Ath_C0006 + 1 Ath_C0001 ;	[1.14.13.11]
Ath_R0720	R00010	TREHALA-RXN	1 Ath_C0395 + 1 Ath_C0001 = 2 Ath_C0027 ;	[3.2.1.28]
Ath_R0721	R02737	TREHALOSE6PSYN-RXN	1 Ath_C0026 + 1 Ath_C0324 = 1 Ath_C0014 + 1 Ath_C0333 ;	[2.4.1.15]
Ath_R0722	R02778	TREHALOSEPHOSPHA-RXN	1 Ath_C0333 + 1 Ath_C0001 = 1 Ath_C0395 + 1 Ath_C0009 ;	[3.1.3.12]
Ath_R0723	R03020	TRNA-PSEUDOURIDINE-SYNTHASE-I-RXN	1 Ath_C0356 = 1 Ath_C0543 ;	[5.4.99.12]
Ath_R0724	R00684	TRYPTOPHAN-AMINOTRANSFERASE-RXN	1 Ath_C0061 + 1 Ath_C0024 = 1 Ath_C0212 + 1 Ath_C0023 ;	[2.6.1.27]
Ath_R0725	R02385	TYRAMINE-N-FERULOYLTRANSFERASE-RXN	1 Ath_C0243 + 1 Ath_C0273 = 1 Ath_C0010 + 1 Ath_C0539 ;	[2.3.1.110]
Ath_R0726	R00734	TYRAMINOTRANS-RXN	1 Ath_C0063 + 1 Ath_C0024 = 1 Ath_C0418 + 1 Ath_C0023 ;	[2.6.1.1, 2.6.1.5, 2.6.1.57, 2.6.1.9]
Ath_R0727	R00736	TYROSINE-DECARBOXYLASE-RXN	1 Ath_C0063 = 1 Ath_C0273 + 1 Ath_C0011 ;	[4.1.1.25, 4.1.1.28]
Ath_R0728	R01473	UDP-ARABINOSE-4-EPIMERASE-RXN	1 Ath_C0366 = 1 Ath_C0143 ;	[5.1.3.5]
Ath_R0729	R00293	UDP-GLUCOSE-4,6-DEHYDRATASE-RXN	1 Ath_C0026 = 1 Ath_C0620 + 1 Ath_C0001 ;	[4.2.1.76]
Ath_R0730	R01385	UDP-GLUCURONATE-4-EPIMERASE-RXN	1 Ath_C0128 = 1 Ath_C0310 ;	[5.1.3.6]
Ath_R0731	R01384	UDP-GLUCURONATE-DECARBOXYLASE-RXN	1 Ath_C0128 = 1 Ath_C0143 + 1 Ath_C0011 ;	[4.1.1.35]
Ath_R0732	R00418	UDP-N-ACETYLGLUCOSAMINE-4-EPIMERASE-RXN	1 Ath_C0037 = 1 Ath_C0148 ;	[5.1.3.7]
Ath_R0733	R04587	UDPACYLGLCNACDEACETYL-RXN	1 Ath_C0681 + 1 Ath_C0001 = 1 Ath_C0759 + 1 Ath_C0029 ;	[3.5.1.-]
Ath_R0734	R00291	UDPGLUCEPIM-RXN	1 Ath_C0026 = 1 Ath_C0043 ;	[5.1.3.2]
Ath_R0735	R00156	UDPKIN-RXN	1 Ath_C0002 + 1 Ath_C0014 = 1 Ath_C0008 + 1 Ath_C0059 ;	[2.7.4.6]
Ath_R0736	R00286	UGD-RXN	1 Ath_C0026 + 1 Ath_C0001 + 2 Ath_C0003 = 1 Ath_C0128 + 2 Ath_C0004 ;	[1.1.1.22]
Ath_R0737	R00158	UMPKI-RXN	1 Ath_C0002 + 1 Ath_C0082 = 1 Ath_C0008 + 1 Ath_C0014 ;	[2.7.4.14, 2.7.4.22, 2.7.4.4]
Ath_R0738	R02484	URA-PHOSPH-RXN	1 Ath_C0288 + 1 Ath_C0009 = 1 Ath_C0083 + 1 Ath_C0328 ;	[2.4.2.1, 2.4.2.23, 2.4.2.4]
Ath_R0739	R00966	URACIL-PRIBOSYLTRANS-RXN	1 Ath_C0082 + 1 Ath_C0012 = 1 Ath_C0083 + 1 Ath_C0093 ;	[2.4.2.9]
Ath_R0740	R02106	URATE-OXIDASE-RXN	1 Ath_C0230 + 1 Ath_C0007 + 1 Ath_C0001 = 1 Ath_C0829 + 1 Ath_C0025 ;	[1.7.3.3]
Ath_R0741	R00131	UREASE-RXN	1 Ath_C0067 + 1 Ath_C0001 = 1 Ath_C0011 + 2 Ath_C0013 ;	[3.5.1.5]
Ath_R0742	R00469	UREIDOGLYCOLATE-HYDROLASE-RXN	1 Ath_C0308 + 1 Ath_C0001 = 1 Ath_C0040 + 2 Ath_C0013 + 1 Ath_C0011 ;	[3.5.3.19]
Ath_R0743	R00776	UREIDOGLYCOLATE-LYASE-RXN	1 Ath_C0308 = 1 Ath_C0040 + 1 Ath_C0067 ;	[4.3.2.3]
Ath_R0744	R01080	URIDINE-NUCLEOSIDASE-RXN	1 Ath_C0197 + 1 Ath_C0001 = 1 Ath_C0083 + 1 Ath_C0095 ;	[3.2.2.3]
Ath_R0745	R00968	URKI-RXN	1 Ath_C0038 + 1 Ath_C0197 = 1 Ath_C0031 + 1 Ath_C0082 ;	[2.7.1.48]
Ath_R0746	R03197	UROGENDECARBOX-RXN	1 Ath_C0388 = 1 Ath_C0571 + 4 Ath_C0011 ;	[4.1.1.37]
Ath_R0747	R03165	UROGENIIISYN-RXN	1 Ath_C0382 = 1 Ath_C0388 + 1 Ath_C0001 ;	[4.2.1.75]
Ath_R0748	R07237	UROPORIIIMETHYLTRANSA-RXN	1 Ath_C0017 + 1 Ath_C0388 = 1 Ath_C0019 + 1 Ath_C0863 ;	[2.1.1.107]
Ath_R0749	R01876	URPHOS-RXN	1 Ath_C0197 + 1 Ath_C0009 = 1 Ath_C0083 + 1 Ath_C0311 ;	[2.4.2.3]
Ath_R0750	R05554	URUR-RXN	1 Ath_C0512 + 1 Ath_C0001 = 1 Ath_C0308 + 1 Ath_C0013 ;	[3.5.3.-, 3.5.3.9]
Ath_R0751	R00502	UTPHEXPURIDYLYLTRANS-RXN	1 Ath_C0059 + 1 Ath_C0260 = 1 Ath_C0012 + 1 Ath_C0043 ;	[2.7.7.10]
Ath_R0752	R02297	XANTHOSINEPHOSPHORY-RXN	1 Ath_C0484 + 1 Ath_C0009 = 1 Ath_C0234 + 1 Ath_C0311 ;	[2.4.2.1]
Ath_R0753	R02719	XMPXAN-RXN	1 Ath_C0320 + 1 Ath_C0001 = 1 Ath_C0484 + 1 Ath_C0009 ;	[3.1.3.5]
Ath_R0754	R01432	XYLISOM-RXN	1 Ath_C0136 = 1 Ath_C0201 ;	[5.3.1.5]
Ath_R0755	R01639	XYLULOKIN-RXN	1 Ath_C0002 + 1 Ath_C0201 = 1 Ath_C0008 + 1 Ath_C0157 ;	[2.7.1.17]
Ath_R0756	R06223	YEAST-SQUALENE-RXN	2 Ath_C0262 + 1 Ath_C0005 = 1 Ath_C0342 + 2 Ath_C0012 + 1 Ath_C0006 ;	[2.5.1.21]
Ath_R0757	R00006	n.a.	1 Ath_C0937 + 1 Ath_C0011 = 2 Ath_C0020 ;	[2.2.1.6]
Ath_R0758	R00014	n.a.	1 Ath_C0020 + 1 Ath_C0055 = 1 Ath_C0971 + 1 Ath_C0011 ;	[1.2.4.1, 2.2.1.6, 4.1.1.1]
Ath_R0759	R00028	n.a.	1 Ath_C0150 + 1 Ath_C0001 = 2 Ath_C0184 ;	[3.2.1.20]
Ath_R0760	R00094	n.a.	2 Ath_C0042 + 1 Ath_C0003 = 1 Ath_C0099 + 1 Ath_C0004 ;	[1.8.1.7]
Ath_R0761	R00114	n.a.	2 Ath_C0023 + 1 Ath_C0006 = 1 Ath_C0052 + 1 Ath_C0024 + 1 Ath_C0005 ;	[1.4.1.13]
Ath_R0762	R00124	n.a.	1 Ath_C0002 + 1 Ath_C0008 = 1 Ath_C0008 + 1 Ath_C0002 ;	[2.7.4.6]
Ath_R0763	R00219	n.a.	1 Ath_C0020 + 1 Ath_C0011 = 1 Ath_C0961 ;	[4.1.1.-]
Ath_R0764	R00220	n.a.	1 Ath_C0053 = 1 Ath_C0020 + 1 Ath_C0013 ;	[4.3.1.17, 4.3.1.19]
Ath_R0765	R00236	n.a.	1 Ath_C1001 + 1 Ath_C0010 = 1 Ath_C0018 + 1 Ath_C0022 ;	[6.2.1.1]
Ath_R0766	R00248	n.a.	1 Ath_C0023 + 1 Ath_C0006 + 1 Ath_C0001 = 1 Ath_C0024 + 1 Ath_C0013 + 1 Ath_C0005 ;	[1.4.1.3, 1.4.1.4]
Ath_R0767	R00257	n.a.	1 Ath_C0002 + 1 Ath_C0352 + 1 Ath_C0052 + 1 Ath_C0001 = 1 Ath_C0018 + 1 Ath_C0012 + 1 Ath_C0003 + 1 Ath_C0023 ;	[6.3.5.1]
Ath_R0768	R00268	n.a.	1 Ath_C0979 + 1 Ath_C0006 = 1 Ath_C0024 + 1 Ath_C0011 + 1 Ath_C0005 ;	[1.1.1.42]
Ath_R0769	R00299	n.a.	1 Ath_C0002 + 1 Ath_C0027 = 1 Ath_C0008 + 1 Ath_C0916 ;	[2.7.1.1, 2.7.1.2]
Ath_R0770	R00310	n.a.	1 Ath_C0517 + 1 Ath_C1037 = 1 Ath_C0028 ;	[4.99.1.1]
Ath_R0771	R00316	n.a.	1 Ath_C0002 + 1 Ath_C0029 = 1 Ath_C0012 + 1 Ath_C1001 ;	[6.2.1.1]
Ath_R0772	R00343	n.a.	1 Ath_C0115 + 1 Ath_C0006 = 1 Ath_C0032 + 1 Ath_C0005 ;	[1.1.1.82]
Ath_R0773	R00416	n.a.	1 Ath_C0059 + 1 Ath_C0967 = 1 Ath_C0012 + 1 Ath_C0037 ;	[2.7.7.23]
Ath_R0774	R00430	n.a.	1 Ath_C0038 + 1 Ath_C0020 = 1 Ath_C0031 + 1 Ath_C0058 ;	[2.7.1.40]
Ath_R0775	R00489	n.a.	1 Ath_C0041 = 1 Ath_C0078 + 1 Ath_C0011 ;	[4.1.1.11, 4.1.1.15]
Ath_R0776	R00508	n.a.	1 Ath_C0044 + 1 Ath_C0001 = 1 Ath_C0156 + 1 Ath_C0009 ;	[3.1.3.7]
Ath_R0777	R00519	n.a.	1 Ath_C0047 + 1 Ath_C0003 = 1 Ath_C0011 + 1 Ath_C0004 ;	[1.2.1.2]
Ath_R0778	R00548	n.a.	1 Ath_C0049 + 1 Ath_C0001 = 1 Ath_C0175 + 1 Ath_C0009 ;	[3.1.3.2]
Ath_R0779	R00573	n.a.	1 Ath_C0002 + 1 Ath_C0059 + 1 Ath_C0052 + 1 Ath_C0001 = 1 Ath_C0008 + 1 Ath_C0009 + 1 Ath_C0051 + 1 Ath_C0023 ;	[6.3.4.2]
Ath_R0780	R00602	n.a.	1 Ath_C0104 + 1 Ath_C0025 = 1 Ath_C0054 + 2 Ath_C0001 ;	[1.11.1.6, 1.11.1.7]
Ath_R0781	R00615	n.a.	1 Ath_C0055 + 1 Ath_C0001 = 1 Ath_C0394 + 1 Ath_C0009 ;	[3.6.1.15]
Ath_R0782	R00621	n.a.	1 Ath_C0024 + 1 Ath_C0055 = 1 Ath_C0980 + 1 Ath_C0011 ;	[1.2.4.2]
Ath_R0783	R00669	n.a.	1 Ath_C0255 + 1 Ath_C0001 = 1 Ath_C0029 + 1 Ath_C0915 ;	[3.5.1.14, 3.5.1.16]
Ath_R0784	R00698	n.a.	1 Ath_C0062 = 1 Ath_C0955 ;	[1.11.1.7]
Ath_R0785	R00705	n.a.	1 Ath_C0154 + 1 Ath_C0010 + 1 Ath_C0003 = 1 Ath_C0022 + 1 Ath_C0011 + 1 Ath_C0004 ;	[1.2.1.18, 1.2.1.27]
Ath_R0786	R00711	n.a.	1 Ath_C0065 + 1 Ath_C0006 + 1 Ath_C0001 = 1 Ath_C0029 + 1 Ath_C0005 ;	[1.2.1.3, 1.2.1.5]
Ath_R0787	R00755	n.a.	1 Ath_C0065 + 1 Ath_C0055 = 1 Ath_C0971 ;	[4.1.1.1]
Ath_R0788	R00801	n.a.	1 Ath_C0070 + 1 Ath_C0001 = 1 Ath_C0075 + 1 Ath_C0027 ;	[3.2.1.20]
Ath_R0789	R00802	n.a.	1 Ath_C0070 + 1 Ath_C0001 = 1 Ath_C0953 + 1 Ath_C0184 ;	[3.2.1.20, 3.2.1.26, 3.2.1.48]
Ath_R0790	R00829	n.a.	1 Ath_C0072 + 1 Ath_C0022 = 1 Ath_C0010 + 1 Ath_C0949 ;	[2.3.1.16, 2.3.1.174]
Ath_R0791	R00840	n.a.	1 Ath_C0417 = 1 Ath_C0916 ;	[5.5.1.4]
Ath_R0792	R00867	n.a.	1 Ath_C0002 + 1 Ath_C0075 = 1 Ath_C0008 + 1 Ath_C0978 ;	[2.7.1.1, 2.7.1.4]
Ath_R0793	R00875	n.a.	1 Ath_C0936 + 1 Ath_C0003 = 1 Ath_C0075 + 1 Ath_C0004 ;	[1.1.1.14, 1.1.1.15]
Ath_R0794	R00896	n.a.	1 Ath_C0077 + 1 Ath_C0024 = 1 Ath_C0370 + 1 Ath_C0924 ;	[2.6.1.1]
Ath_R0795	R00904	n.a.	1 Ath_C0731 + 1 Ath_C0003 + 1 Ath_C0001 = 1 Ath_C0078 + 1 Ath_C0004 ;	[1.2.1.3]
Ath_R0796	R00919	n.a.	1 Ath_C0079 + 1 Ath_C0006 = 1 Ath_C0361 + 1 Ath_C0005 ;	[1.3.1.-]
Ath_R0797	R00926	n.a.	1 Ath_C0999 + 1 Ath_C0010 = 1 Ath_C0018 + 1 Ath_C0079 ;	[6.2.1.1, 6.2.1.17]
Ath_R0798	R00936	n.a.	1 Ath_C0080 + 1 Ath_C0003 = 1 Ath_C0247 + 1 Ath_C0004 ;	[1.5.1.3]
Ath_R0799	R00937	n.a.	1 Ath_C0080 + 1 Ath_C0003 = 1 Ath_C0932 + 1 Ath_C0004 ;	[1.5.1.3]
Ath_R0800	R00940	n.a.	1 Ath_C0080 + 1 Ath_C0006 = 1 Ath_C0932 + 1 Ath_C0005 ;	[1.5.1.3]
Ath_R0801	R00985	n.a.	1 Ath_C0172 + 1 Ath_C0013 = 1 Ath_C0084 + 1 Ath_C0020 + 1 Ath_C0001 ;	[4.1.3.27]
Ath_R0802	R00994	n.a.	1 Ath_C0085 + 1 Ath_C0011 + 1 Ath_C0004 = 1 Ath_C1003 + 1 Ath_C0003 ;	[]
Ath_R0803	R00999	n.a.	1 Ath_C0404 + 1 Ath_C0001 = 1 Ath_C0085 + 1 Ath_C0036 + 1 Ath_C0013 ;	[2.5.1.48]
Ath_R0804	R01000	n.a.	1 Ath_C1000 + 1 Ath_C0003 = 1 Ath_C0085 + 1 Ath_C0004 ;	[1.1.1.27]
Ath_R0805	R01004	n.a.	1 Ath_C0312 + 1 Ath_C0001 = 1 Ath_C0086 + 1 Ath_C0009 ;	[3.6.1.43]
Ath_R0806	R01015	n.a.	1 Ath_C0917 = 1 Ath_C0087 ;	[5.3.1.1]
Ath_R0807	R01030	n.a.	1 Ath_C0326 + 1 Ath_C0001 = 1 Ath_C0089 + 1 Ath_C0073 ;	[3.1.4.2, 3.1.4.46]
Ath_R0808	R01061	n.a.	1 Ath_C0917 + 1 Ath_C0009 + 1 Ath_C0003 = 1 Ath_C0162 + 1 Ath_C0004 ;	[1.2.1.12, 1.2.1.13, 1.2.1.59]
Ath_R0809	R01063	n.a.	1 Ath_C0917 + 1 Ath_C0009 + 1 Ath_C0006 = 1 Ath_C0162 + 1 Ath_C0005 ;	[1.2.1.12, 1.2.1.13, 1.2.1.59]
Ath_R0810	R01067	n.a.	1 Ath_C0066 + 1 Ath_C0917 = 1 Ath_C0187 + 1 Ath_C0157 ;	[2.2.1.1]
Ath_R0811	R01068	n.a.	1 Ath_C0222 = 1 Ath_C0087 + 1 Ath_C0917 ;	[4.1.2.13]
Ath_R0812	R01092	n.a.	1 Ath_C0002 + 1 Ath_C0098 = 1 Ath_C0008 + 1 Ath_C0260 ;	[2.7.1.6]
Ath_R0813	R01103	n.a.	1 Ath_C0276 + 1 Ath_C0001 = 1 Ath_C0098 + 1 Ath_C0070 ;	[3.2.1.22]
Ath_R0814	R01104	n.a.	1 Ath_C0709 + 1 Ath_C0001 = 1 Ath_C0098 + 1 Ath_C0091 ;	[3.2.1.22]
Ath_R0815	R01138	n.a.	1 Ath_C0103 + 1 Ath_C0020 = 1 Ath_C0149 + 1 Ath_C0058 ;	[2.7.1.40]
Ath_R0816	R01151	n.a.	1 Ath_C0106 + 1 Ath_C0007 + 1 Ath_C0001 = 1 Ath_C0297 + 1 Ath_C0013 + 1 Ath_C0025 ;	[1.4.3.10, 1.4.3.6]
Ath_R0817	R01159	n.a.	1 Ath_C0107 + 1 Ath_C0017 = 1 Ath_C0938 + 1 Ath_C0019 ;	[2.1.1.-]
Ath_R0818	R01175	n.a.	1 Ath_C0108 + 1 Ath_C0015 = 1 Ath_C0457 + 1 Ath_C0357 ;	[1.3.3.6, 1.3.99.-, 1.3.99.2, 1.3.99.3]
Ath_R0819	R01177	n.a.	1 Ath_C0022 + 1 Ath_C0108 = 1 Ath_C0010 + 1 Ath_C0974 ;	[2.3.1.16, 2.3.1.9]
Ath_R0820	R01186	n.a.	1 Ath_C0957 + 1 Ath_C0001 = 1 Ath_C0109 + 1 Ath_C0009 ;	[3.1.3.25]
Ath_R0821	R01187	n.a.	1 Ath_C0615 + 1 Ath_C0001 = 1 Ath_C0109 + 1 Ath_C0009 ;	[3.1.3.25]
Ath_R0822	R01194	n.a.	1 Ath_C0432 + 1 Ath_C0001 = 1 Ath_C0109 + 1 Ath_C0098 ;	[3.2.1.22]
Ath_R0823	R01209	n.a.	1 Ath_C0962 = 1 Ath_C0110 + 1 Ath_C0001 ;	[4.2.1.9]
Ath_R0824	R01224	n.a.	1 Ath_C0257 + 1 Ath_C0006 = 1 Ath_C0111 + 1 Ath_C0005 ;	[1.5.1.20]
Ath_R0825	R01248	n.a.	1 Ath_C0114 + 1 Ath_C0003 = 1 Ath_C0612 + 1 Ath_C0004 ;	[1.5.1.2]
Ath_R0826	R01251	n.a.	1 Ath_C0114 + 1 Ath_C0006 = 1 Ath_C0612 + 1 Ath_C0005 ;	[1.5.1.2]
Ath_R0827	R01252	n.a.	1 Ath_C0114 + 1 Ath_C0024 + 1 Ath_C0007 = 1 Ath_C0411 + 1 Ath_C0036 + 1 Ath_C0011 ;	[1.14.11.2]
Ath_R0828	R01262	n.a.	1 Ath_C0042 + 1 Ath_C0116 = 1 Ath_C0465 + 1 Ath_C0602 ;	[2.3.2.2]
Ath_R0829	R01274	n.a.	1 Ath_C0119 + 1 Ath_C0001 = 1 Ath_C0010 + 1 Ath_C0170 ;	[3.1.2.2, 3.1.2.22]
Ath_R0830	R01278	n.a.	1 Ath_C0119 + 1 Ath_C0006 = 1 Ath_C0975 + 1 Ath_C0005 ;	[1.3.1.38]
Ath_R0831	R01279	n.a.	1 Ath_C0119 + 1 Ath_C0015 = 1 Ath_C0975 + 1 Ath_C0457 ;	[1.3.3.6, 1.3.99.-, 1.3.99.13, 1.3.99.3]
Ath_R0832	R01280	n.a.	1 Ath_C0002 + 1 Ath_C0170 + 1 Ath_C0010 = 1 Ath_C0018 + 1 Ath_C0119 + 1 Ath_C0012 ;	[6.2.1.3]
Ath_R0833	R01287	n.a.	1 Ath_C0392 + 1 Ath_C0190 = 1 Ath_C0120 + 1 Ath_C0029 ;	[2.5.1.49]
Ath_R0834	R01288	n.a.	1 Ath_C0404 + 1 Ath_C0923 = 1 Ath_C0120 + 1 Ath_C0036 ;	[2.5.1.-, 2.5.1.48]
Ath_R0835	R01324	n.a.	1 Ath_C0122 = 1 Ath_C0202 ;	[4.2.1.3]
Ath_R0836	R01329	n.a.	1 Ath_C0983 + 1 Ath_C0001 = 1 Ath_C0123 + 1 Ath_C0098 ;	[3.2.1.22]
Ath_R0837	R01354	n.a.	1 Ath_C0002 + 1 Ath_C0125 = 1 Ath_C0012 + 1 Ath_C0999 ;	[6.2.1.1, 6.2.1.17]
Ath_R0838	R01372	n.a.	1 Ath_C0127 + 1 Ath_C0007 = 1 Ath_C0995 + 1 Ath_C0011 ;	[1.13.11.27]
Ath_R0839	R01398	n.a.	1 Ath_C0130 + 1 Ath_C0915 = 1 Ath_C0009 + 1 Ath_C0211 ;	[2.1.3.3]
Ath_R0840	R01451	n.a.	1 Ath_C0140 + 1 Ath_C0003 = 1 Ath_C0412 + 1 Ath_C0004 ;	[1.3.1.21]
Ath_R0841	R01457	n.a.	1 Ath_C0140 + 1 Ath_C0006 = 1 Ath_C0944 + 1 Ath_C0005 ;	[1.3.1.72]
Ath_R0842	R01470	n.a.	1 Ath_C0940 + 1 Ath_C0001 = 1 Ath_C0142 + 1 Ath_C0073 ;	[3.1.4.2, 3.1.4.46]
Ath_R0843	R01528	n.a.	1 Ath_C0218 + 1 Ath_C0006 = 1 Ath_C0147 + 1 Ath_C0011 + 1 Ath_C0005 ;	[1.1.1.44]
Ath_R0844	R01547	n.a.	1 Ath_C0002 + 1 Ath_C0927 = 1 Ath_C0008 + 1 Ath_C0149 ;	[2.7.4.11, 2.7.4.3]
Ath_R0845	R01600	n.a.	1 Ath_C0002 + 1 Ath_C0920 = 1 Ath_C0008 + 1 Ath_C0415 ;	[2.7.1.1, 2.7.1.2]
Ath_R0846	R01602	n.a.	1 Ath_C0184 = 1 Ath_C0920 ;	[5.1.3.3]
Ath_R0847	R01641	n.a.	1 Ath_C0981 + 1 Ath_C0917 = 1 Ath_C0092 + 1 Ath_C0157 ;	[2.2.1.1]
Ath_R0848	R01645	n.a.	1 Ath_C0987 = 1 Ath_C0158 + 1 Ath_C0020 ;	[4.1.2.-]
Ath_R0849	R01663	n.a.	1 Ath_C0165 + 1 Ath_C0001 = 1 Ath_C0229 + 1 Ath_C0013 ;	[3.5.4.12]
Ath_R0850	R01678	n.a.	1 Ath_C0167 + 1 Ath_C0001 = 1 Ath_C0184 + 1 Ath_C0098 ;	[3.2.1.108, 3.2.1.23]
Ath_R0851	R01679	n.a.	1 Ath_C0982 + 1 Ath_C0001 = 1 Ath_C0167 + 1 Ath_C0009 ;	[3.2.1.23]
Ath_R0852	R01752	n.a.	1 Ath_C0933 + 1 Ath_C0003 + 1 Ath_C0001 = 1 Ath_C0178 + 1 Ath_C0004 ;	[1.2.1.3]
Ath_R0853	R01769	n.a.	1 Ath_C0180 + 1 Ath_C0007 + 1 Ath_C0001 = 1 Ath_C0234 + 1 Ath_C0025 ;	[1.17.3.2]
Ath_R0854	R01773	n.a.	1 Ath_C0181 + 1 Ath_C0003 = 1 Ath_C0258 + 1 Ath_C0004 ;	[1.1.1.3]
Ath_R0855	R01775	n.a.	1 Ath_C0181 + 1 Ath_C0006 = 1 Ath_C0258 + 1 Ath_C0005 ;	[1.1.1.3]
Ath_R0856	R01799	n.a.	1 Ath_C0051 + 1 Ath_C0930 = 1 Ath_C0012 + 1 Ath_C0185 ;	[2.7.7.41]
Ath_R0857	R01801	n.a.	1 Ath_C0185 + 1 Ath_C0073 = 1 Ath_C0046 + 1 Ath_C0960 ;	[2.7.8.5]
Ath_R0858	R01802	n.a.	1 Ath_C0185 + 1 Ath_C0109 = 1 Ath_C0046 + 1 Ath_C0939 ;	[2.7.8.11]
Ath_R0859	R01819	n.a.	1 Ath_C0186 = 1 Ath_C0978 ;	[5.3.1.8]
Ath_R0860	R01827	n.a.	1 Ath_C0981 + 1 Ath_C0917 = 1 Ath_C0187 + 1 Ath_C0066 ;	[2.2.1.2]
Ath_R0861	R01830	n.a.	1 Ath_C0978 + 1 Ath_C0917 = 1 Ath_C0187 + 1 Ath_C0157 ;	[2.2.1.1]
Ath_R0862	R01845	n.a.	1 Ath_C0261 + 1 Ath_C0001 = 1 Ath_C0981 + 1 Ath_C0009 ;	[3.1.3.11, 3.1.3.37]
Ath_R0863	R01858	n.a.	1 Ath_C0191 + 1 Ath_C0020 = 1 Ath_C0225 + 1 Ath_C0058 ;	[2.7.1.40]
Ath_R0864	R01899	n.a.	1 Ath_C0202 + 1 Ath_C0006 = 1 Ath_C0979 + 1 Ath_C0005 ;	[1.1.1.42]
Ath_R0865	R01940	n.a.	1 Ath_C0208 + 1 Ath_C0169 = 1 Ath_C1007 + 1 Ath_C0011 ;	[1.2.4.2]
Ath_R0866	R01941	n.a.	1 Ath_C1021 + 1 Ath_C0010 + 1 Ath_C0006 = 1 Ath_C0209 + 1 Ath_C0005 ;	[1.2.1.44]
Ath_R0867	R01943	n.a.	1 Ath_C0002 + 1 Ath_C0425 + 1 Ath_C0010 = 1 Ath_C0018 + 1 Ath_C0012 + 1 Ath_C0209 ;	[6.2.1.12]
Ath_R0868	R01961	n.a.	1 Ath_C0002 + 1 Ath_C0925 = 1 Ath_C0008 + 1 Ath_C0220 ;	[2.7.1.1, 2.7.1.8]
Ath_R0869	R01982	n.a.	1 Ath_C0270 + 1 Ath_C0001 = 1 Ath_C0214 + 1 Ath_C0270 ;	[3.2.1.15, 3.2.1.67]
Ath_R0870	R01986	n.a.	1 Ath_C0297 + 1 Ath_C0006 + 1 Ath_C0001 = 1 Ath_C0215 + 1 Ath_C0005 ;	[1.2.1.3]
Ath_R0871	R02006	n.a.	1 Ath_C0217 + 1 Ath_C0001 = 1 Ath_C0954 + 1 Ath_C0012 ;	[4.2.3.11]
Ath_R0872	R02080	n.a.	1 Ath_C0926 = 1 Ath_C0604 + 1 Ath_C0011 ;	[4.1.1.25, 4.1.1.28]
Ath_R0873	R02099	n.a.	1 Ath_C0002 + 1 Ath_C0288 = 1 Ath_C0008 + 1 Ath_C0229 ;	[2.7.1.21]
Ath_R0874	R02107	n.a.	1 Ath_C0234 + 1 Ath_C0001 + 1 Ath_C0007 = 1 Ath_C0230 + 1 Ath_C0025 ;	[1.17.3.2]
Ath_R0875	R02112	n.a.	1 Ath_C0928 = 1 Ath_C0498 + 1 Ath_C0150 ;	[3.2.1.2]
Ath_R0876	R02142	n.a.	1 Ath_C0320 + 1 Ath_C0012 = 1 Ath_C0234 + 1 Ath_C0093 ;	[2.4.2.22, 2.4.2.8]
Ath_R0877	R02164	n.a.	1 Ath_C0241 + 1 Ath_C0036 = 1 Ath_C0237 + 1 Ath_C0096 ;	[1.3.5.1]
Ath_R0878	R02166	n.a.	1 Ath_C0237 = 1 Ath_C0241 ;	[1.6.5.3]
Ath_R0879	R02220	n.a.	1 Ath_C0727 + 1 Ath_C0010 + 1 Ath_C0006 = 1 Ath_C0929 + 1 Ath_C0005 ;	[1.2.1.44]
Ath_R0880	R02221	n.a.	1 Ath_C0002 + 1 Ath_C0272 + 1 Ath_C0010 = 1 Ath_C0018 + 1 Ath_C0012 + 1 Ath_C0929 ;	[6.2.1.12]
Ath_R0881	R02235	n.a.	1 Ath_C0247 + 1 Ath_C0003 = 1 Ath_C0932 + 1 Ath_C0004 ;	[1.5.1.3]
Ath_R0882	R02236	n.a.	1 Ath_C0247 + 1 Ath_C0006 = 1 Ath_C0932 + 1 Ath_C0005 ;	[1.5.1.3]
Ath_R0883	R02255	n.a.	1 Ath_C0002 + 1 Ath_C0250 + 1 Ath_C0010 = 1 Ath_C0018 + 1 Ath_C0012 + 1 Ath_C0292 ;	[6.2.1.12]
Ath_R0884	R02282	n.a.	1 Ath_C0255 + 1 Ath_C0023 = 1 Ath_C0915 + 1 Ath_C0313 ;	[2.3.1.35]
Ath_R0885	R02340	n.a.	1 Ath_C0589 = 1 Ath_C0268 + 1 Ath_C0917 ;	[4.1.2.8, 4.2.1.20]
Ath_R0886	R02360	n.a.	1 Ath_C0270 + 1 Ath_C0001 = 1 Ath_C0950 + 1 Ath_C0270 ;	[3.2.1.15]
Ath_R0887	R02361	n.a.	1 Ath_C0270 = 1 Ath_C1005 + 1 Ath_C0270 ;	[4.2.2.2]
Ath_R0888	R02382	n.a.	1 Ath_C0273 + 1 Ath_C0001 + 1 Ath_C0007 = 1 Ath_C0958 + 1 Ath_C0013 + 1 Ath_C0025 ;	[1.4.3.4, 1.4.3.6, 1.4.99.4]
Ath_R0889	R02410	n.a.	1 Ath_C0276 + 1 Ath_C0001 = 1 Ath_C0710 + 1 Ath_C0075 ;	[3.2.1.26]
Ath_R0890	R02464	n.a.	1 Ath_C0405 = 1 Ath_C0219 + 1 Ath_C0285 ;	[4.1.2.27]
Ath_R0891	R02518	n.a.	1 Ath_C0294 + 1 Ath_C0007 + 1 Ath_C0005 = 1 Ath_C0986 + 1 Ath_C0011 + 1 Ath_C0006 + 1 Ath_C0001 ;	[4.1.1.-]
Ath_R0892	R02529	n.a.	1 Ath_C0945 + 1 Ath_C0001 + 1 Ath_C0007 = 1 Ath_C0295 + 1 Ath_C0013 + 1 Ath_C0025 ;	[1.4.3.4, 1.4.3.6]
Ath_R0893	R02571	n.a.	1 Ath_C0289 + 1 Ath_C0304 = 1 Ath_C0010 + 1 Ath_C1007 ;	[2.3.1.61]
Ath_R0894	R02596	n.a.	1 Ath_C0307 = 1 Ath_C1043 ;	[1.11.1.7]
Ath_R0895	R02678	n.a.	1 Ath_C0318 + 1 Ath_C0003 + 1 Ath_C0001 = 1 Ath_C0368 + 1 Ath_C0004 ;	[1.2.1.3]
Ath_R0896	R02691	n.a.	1 Ath_C0043 + 1 Ath_C0934 = 1 Ath_C0014 + 1 Ath_C0598 ;	[2.4.1.46]
Ath_R0897	R02722	n.a.	1 Ath_C0053 + 1 Ath_C0589 = 1 Ath_C0061 + 1 Ath_C0917 + 1 Ath_C0001 ;	[4.2.1.20]
Ath_R0898	R02740	n.a.	1 Ath_C0324 = 1 Ath_C0978 ;	[5.3.1.9]
Ath_R0899	R02750	n.a.	1 Ath_C0329 + 1 Ath_C0008 = 1 Ath_C0943 + 1 Ath_C0002 ;	[2.7.1.15]
Ath_R0900	R02872	n.a.	1 Ath_C0583 + 1 Ath_C0005 = 1 Ath_C0012 + 1 Ath_C0342 + 1 Ath_C0006 ;	[2.5.1.21]
Ath_R0901	R02886	n.a.	1 Ath_C0344 + 1 Ath_C0001 = 1 Ath_C0344 + 1 Ath_C0919 ;	[3.2.1.4, 3.2.1.91]
Ath_R0902	R02887	n.a.	1 Ath_C0344 + 1 Ath_C0001 = 1 Ath_C0344 + 1 Ath_C0920 ;	[3.2.1.21]
Ath_R0903	R02952	n.a.	1 Ath_C0348 = 1 Ath_C0989 + 1 Ath_C0011 ;	[4.1.1.-]
Ath_R0904	R02984	n.a.	1 Ath_C0351 = 1 Ath_C0947 ;	[5.1.3.2]
Ath_R0905	R03026	n.a.	1 Ath_C0410 = 1 Ath_C0357 + 1 Ath_C0001 ;	[4.2.1.17]
Ath_R0906	R03104	n.a.	1 Ath_C0992 + 1 Ath_C0003 = 1 Ath_C0370 + 1 Ath_C0004 ;	[1.1.1.27]
Ath_R0907	R03132	n.a.	1 Ath_C0373 + 1 Ath_C0207 = 1 Ath_C0993 + 1 Ath_C0029 ;	[2.5.1.47, 2.5.1.48]
Ath_R0908	R03194	n.a.	2 Ath_C0017 + 1 Ath_C0388 = 2 Ath_C0019 + 1 Ath_C0526 ;	[2.1.1.107]
Ath_R0909	R03217	n.a.	1 Ath_C0392 + 1 Ath_C0077 = 1 Ath_C0951 + 1 Ath_C0029 ;	[2.5.1.49]
Ath_R0910	R03260	n.a.	1 Ath_C0404 + 1 Ath_C0077 = 1 Ath_C0951 + 1 Ath_C0036 ;	[2.5.1.48]
Ath_R0911	R03291	n.a.	1 Ath_C0411 + 1 Ath_C0003 = 1 Ath_C0635 + 1 Ath_C0004 ;	[1.5.1.2]
Ath_R0912	R03293	n.a.	1 Ath_C0411 + 1 Ath_C0006 = 1 Ath_C0635 + 1 Ath_C0005 ;	[1.5.1.2]
Ath_R0913	R03310	n.a.	1 Ath_C0423 + 1 Ath_C0004 + 1 Ath_C0007 = 1 Ath_C0412 + 1 Ath_C0003 + 2 Ath_C0001 ;	[1.14.21.6]
Ath_R0914	R03321	n.a.	1 Ath_C0415 = 1 Ath_C0978 ;	[5.3.1.9]
Ath_R0915	R03341	n.a.	1 Ath_C0418 = 1 Ath_C0958 + 1 Ath_C0011 ;	[4.1.1.-, 4.1.1.80]
Ath_R0916	R03353	n.a.	1 Ath_C0423 = 1 Ath_C0959 ;	[5.3.3.5]
Ath_R0917	R03362	n.a.	1 Ath_C0002 + 1 Ath_C0939 = 1 Ath_C0008 + 1 Ath_C0661 ;	[2.7.1.137]
Ath_R0918	R03367	n.a.	1 Ath_C0425 = 1 Ath_C1008 + 1 Ath_C0011 ;	[4.1.1.-]
Ath_R0919	R03393	n.a.	1 Ath_C0428 + 1 Ath_C0001 = 1 Ath_C0957 + 1 Ath_C0009 ;	[3.1.3.57]
Ath_R0920	R03427	n.a.	1 Ath_C0434 + 1 Ath_C0001 = 1 Ath_C0965 + 1 Ath_C0009 ;	[3.1.3.57]
Ath_R0921	R03522	n.a.	1 Ath_C0451 + 1 Ath_C0042 = 1 Ath_C0450 + 1 Ath_C0952 ;	[2.5.1.18]
Ath_R0922	R03601	n.a.	1 Ath_C0373 + 1 Ath_C0471 = 1 Ath_C0990 + 1 Ath_C0029 ;	[2.5.1.47]
Ath_R0923	R03616	n.a.	1 Ath_C0709 + 1 Ath_C0001 = 1 Ath_C0942 + 1 Ath_C0091 ;	[3.2.1.23]
Ath_R0924	R03634	n.a.	1 Ath_C0476 + 1 Ath_C0001 = 1 Ath_C0276 + 1 Ath_C0098 ;	[3.2.1.22]
Ath_R0925	R03635	n.a.	1 Ath_C0476 + 1 Ath_C0001 = 1 Ath_C0984 + 1 Ath_C0075 ;	[3.2.1.26]
Ath_R0926	R03689	n.a.	1 Ath_C0481 + 1 Ath_C0005 = 1 Ath_C0970 + 1 Ath_C0006 ;	[]
Ath_R0927	R03776	n.a.	1 Ath_C0501 + 1 Ath_C0006 = 1 Ath_C0977 + 1 Ath_C0005 ;	[1.3.1.38]
Ath_R0928	R03777	n.a.	1 Ath_C0501 + 1 Ath_C0015 = 1 Ath_C0977 + 1 Ath_C0457 ;	[1.3.3.6, 1.3.99.-, 1.3.99.13, 1.3.99.3]
Ath_R0929	R03778	n.a.	1 Ath_C0501 + 1 Ath_C0022 = 1 Ath_C0010 + 1 Ath_C0973 ;	[2.3.1.16]
Ath_R0930	R03806	n.a.	1 Ath_C0770 + 1 Ath_C0024 + 1 Ath_C0007 = 1 Ath_C0946 + 1 Ath_C0036 + 1 Ath_C0011 + 1 Ath_C0001 ;	[1.14.11.12]
Ath_R0931	R03807	n.a.	1 Ath_C0946 = 1 Ath_C0505 + 1 Ath_C0011 ;	[1.14.11.12]
Ath_R0932	R03869	n.a.	1 Ath_C0755 + 1 Ath_C0003 + 1 Ath_C0001 = 1 Ath_C0948 + 1 Ath_C0004 ;	[1.2.1.3]
Ath_R0933	R03919	n.a.	1 Ath_C0520 = 1 Ath_C1044 ;	[1.11.1.7]
Ath_R0934	R03921	n.a.	1 Ath_C0532 + 1 Ath_C0001 = 1 Ath_C0953 + 1 Ath_C0324 ;	[3.2.1.26]
Ath_R0935	R03968	n.a.	1 Ath_C0530 = 1 Ath_C0956 + 1 Ath_C0001 ;	[4.2.1.33]
Ath_R0936	R03970	n.a.	1 Ath_C0531 + 1 Ath_C0023 = 1 Ath_C0991 + 1 Ath_C0001 ;	[2.3.2.2]
Ath_R0937	R03989	n.a.	1 Ath_C0533 + 1 Ath_C0006 = 1 Ath_C0976 + 1 Ath_C0005 ;	[1.3.1.38]
Ath_R0938	R03990	n.a.	1 Ath_C0533 + 1 Ath_C0015 = 1 Ath_C0976 + 1 Ath_C0457 ;	[1.3.3.6, 1.3.99.-, 1.3.99.13, 1.3.99.3]
Ath_R0939	R03991	n.a.	1 Ath_C0533 + 1 Ath_C0022 = 1 Ath_C0010 + 1 Ath_C0972 ;	[2.3.1.155, 2.3.1.16]
Ath_R0940	R04001	n.a.	1 Ath_C0645 = 1 Ath_C0956 + 1 Ath_C0001 ;	[4.2.1.33]
Ath_R0941	R04007	n.a.	1 Ath_C0536 = 1 Ath_C1042 ;	[1.11.1.7]
Ath_R0942	R04094	n.a.	1 Ath_C0994 + 1 Ath_C0001 = 1 Ath_C0551 + 1 Ath_C0027 + 1 Ath_C0048 + 1 Ath_C0068 ;	[3.2.1.147]
Ath_R0943	R04137	n.a.	1 Ath_C1002 = 1 Ath_C0558 + 1 Ath_C0001 ;	[4.2.1.17]
Ath_R0944	R04198	n.a.	1 Ath_C0613 + 1 Ath_C0003 = 1 Ath_C0575 + 1 Ath_C0004 ;	[1.3.1.26]
Ath_R0945	R04199	n.a.	1 Ath_C0613 + 1 Ath_C0006 = 1 Ath_C0575 + 1 Ath_C0005 ;	[1.3.1.26]
Ath_R0946	R04300	n.a.	1 Ath_C0604 + 1 Ath_C0001 + 1 Ath_C0007 = 1 Ath_C0963 + 1 Ath_C0013 + 1 Ath_C0025 ;	[1.4.3.4, 1.4.3.6, 1.4.99.4]
Ath_R0947	R04326	n.a.	1 Ath_C0607 + 1 Ath_C0259 + 1 Ath_C0001 = 1 Ath_C0643 + 1 Ath_C0080 ;	[2.1.2.2]
Ath_R0948	R04378	n.a.	1 Ath_C0673 + 1 Ath_C0012 = 1 Ath_C0964 + 1 Ath_C0093 ;	[2.4.2.7]
Ath_R0949	R04427	n.a.	1 Ath_C0017 + 1 Ath_C0721 = 1 Ath_C0019 + 1 Ath_C0968 ;	[2.1.1.41]
Ath_R0950	R04440	n.a.	1 Ath_C0633 + 1 Ath_C0006 = 1 Ath_C0966 + 1 Ath_C0005 ;	[1.1.1.86]
Ath_R0951	R04469	n.a.	1 Ath_C0598 + 1 Ath_C0043 = 1 Ath_C1004 + 1 Ath_C0014 ;	[2.4.1.241]
Ath_R0952	R04513	n.a.	1 Ath_C0998 + 1 Ath_C0001 = 1 Ath_C0668 + 1 Ath_C0009 ;	[3.1.3.67]
Ath_R0953	R04672	n.a.	1 Ath_C0758 + 1 Ath_C0055 = 1 Ath_C0971 + 1 Ath_C0020 ;	[2.2.1.6]
Ath_R0954	R04673	n.a.	1 Ath_C0085 + 1 Ath_C0971 = 1 Ath_C0756 + 1 Ath_C0055 ;	[2.2.1.6]
Ath_R0955	R04783	n.a.	1 Ath_C0711 + 1 Ath_C0001 = 1 Ath_C0708 + 1 Ath_C0920 ;	[3.2.1.23]
Ath_R0956	R04786	n.a.	1 Ath_C0712 = 1 Ath_C0713 + 1 Ath_C0189 ;	[1.14.99.-]
Ath_R0957	R04787	n.a.	1 Ath_C0713 = 1 Ath_C0716 + 1 Ath_C0189 ;	[1.14.99.-]
Ath_R0958	R04900	n.a.	1 Ath_C0729 + 1 Ath_C0518 = 1 Ath_C0988 + 1 Ath_C0014 ;	[2.4.1.159]
Ath_R0959	R04901	n.a.	1 Ath_C0996 + 1 Ath_C0006 = 1 Ath_C0730 + 1 Ath_C0005 ;	[1.1.1.219, 1.1.1.234]
Ath_R0960	R04998	n.a.	1 Ath_C0738 + 1 Ath_C0001 = 1 Ath_C0737 + 1 Ath_C0027 ;	[3.2.1.21]
Ath_R0961	R05052	n.a.	1 Ath_C0751 + 1 Ath_C0024 = 1 Ath_C0997 + 1 Ath_C0023 ;	[2.6.1.1, 2.6.1.23]
Ath_R0962	R05068	n.a.	1 Ath_C0757 + 1 Ath_C0006 = 1 Ath_C1036 + 1 Ath_C0005 ;	[1.1.1.86]
Ath_R0963	R05069	n.a.	1 Ath_C0756 = 1 Ath_C1036 ;	[1.1.1.86, 5.4.99.3]
Ath_R0964	R05071	n.a.	1 Ath_C0758 = 1 Ath_C0966 ;	[1.1.1.86, 5.4.99.3]
Ath_R0966	R05341	n.a.	1 Ath_C0985 = 1 Ath_C0720 ;	[]
Ath_R0967	R05549	n.a.	1 Ath_C0984 + 1 Ath_C0001 = 1 Ath_C0098 + 1 Ath_C0710 ;	[3.2.1.22]
Ath_R0968	R05591	n.a.	1 Ath_C1018 + 2 Ath_C0001 = 1 Ath_C0135 + 1 Ath_C0013 ;	[3.5.5.1]
Ath_R0969	R05636	n.a.	1 Ath_C0020 + 1 Ath_C0917 = 1 Ath_C0815 + 1 Ath_C0011 ;	[2.2.1.7]
Ath_R0970	R05640	n.a.	1 Ath_C0481 + 3 Ath_C0007 + 3 Ath_C0005 = 1 Ath_C0819 + 1 Ath_C0047 + 3 Ath_C0006 + 4 Ath_C0001 ;	[1.14.13.70]
Ath_R0971	R05700	n.a.	1 Ath_C0537 + 1 Ath_C0001 + 1 Ath_C0003 = 1 Ath_C0468 + 1 Ath_C0004 ;	[1.2.1.-, 1.2.1.68]
Ath_R0972	R05701	n.a.	1 Ath_C0537 + 1 Ath_C0001 + 1 Ath_C0006 = 1 Ath_C0468 + 1 Ath_C0005 ;	[1.2.1.-, 1.2.1.68]
Ath_R0973	R05723	n.a.	1 Ath_C0745 + 1 Ath_C0024 + 1 Ath_C0007 = 1 Ath_C0477 + 1 Ath_C0036 + 1 Ath_C0011 + 1 Ath_C0001 ;	[1.14.11.19]
Ath_R0974	R05765	n.a.	1 Ath_C0217 = 1 Ath_C1009 + 1 Ath_C0012 ;	[4.2.3.14]
Ath_R0975	R05775	n.a.	1 Ath_C0026 + 1 Ath_C1022 = 1 Ath_C0822 + 1 Ath_C0001 ;	[3.13.1.1]
Ath_R0976	R05884	n.a.	1 Ath_C0828 + 1 Ath_C0005 = 1 Ath_C0101 + 1 Ath_C0006 + 1 Ath_C0001 ;	[1.17.1.2]
Ath_R0977	R06296	n.a.	1 Ath_C0842 + 1 Ath_C0007 + 1 Ath_C0005 = 1 Ath_C1026 + 1 Ath_C0001 + 1 Ath_C0006 ;	[1.14.13.79]
Ath_R0978	R06326	n.a.	1 Ath_C0836 = 1 Ath_C1023 + 1 Ath_C0011 ;	[1.14.11.12]
Ath_R0979	R06342	n.a.	1 Ath_C1025 = 1 Ath_C0837 ;	[1.14.11.13]
Ath_R0980	R06343	n.a.	1 Ath_C1024 = 1 Ath_C0833 ;	[1.14.11.13]
Ath_R0981	R06345	n.a.	1 Ath_C0593 = 1 Ath_C0838 ;	[1.14.11.13]
Ath_R0982	R06404	n.a.	1 Ath_C0807 + 1 Ath_C0007 = 1 Ath_C1028 + 1 Ath_C0001 ;	[1.14.-.-]
Ath_R0983	R06447	n.a.	1 Ath_C0811 + 7 Ath_C0101 = 1 Ath_C0664 + 7 Ath_C0012 ;	[2.5.1.31]
Ath_R0984	R06513	n.a.	1 Ath_C0351 = 1 Ath_C1027 + 1 Ath_C0001 ;	[4.2.1.46]
Ath_R0985	R06516	n.a.	1 Ath_C1006 = 1 Ath_C0219 + 1 Ath_C0285 ;	[4.1.2.27]
Ath_R0986	R06538	n.a.	1 Ath_C0742 + 1 Ath_C0005 + 1 Ath_C0007 = 1 Ath_C0236 + 1 Ath_C0006 + 1 Ath_C0001 ;	[1.14.13.21]
Ath_R0987	R06540	n.a.	1 Ath_C0595 + 1 Ath_C0024 + 1 Ath_C0007 = 1 Ath_C0372 + 1 Ath_C0036 + 1 Ath_C0011 + 1 Ath_C0001 ;	[1.14.11.19]
Ath_R0988	R06541	n.a.	1 Ath_C0743 + 2 Ath_C0006 = 1 Ath_C1030 + 2 Ath_C0005 ;	[1.3.1.77]
Ath_R0989	R06542	n.a.	1 Ath_C0744 + 2 Ath_C0006 = 1 Ath_C1016 + 2 Ath_C0005 ;	[1.3.1.77]
Ath_R0990	R06546	n.a.	1 Ath_C0798 + 1 Ath_C0026 = 1 Ath_C1012 + 1 Ath_C0014 ;	[2.4.1.-]
Ath_R0991	R06568	n.a.	1 Ath_C0155 = 1 Ath_C0800 ;	[1.3.1.-, 2.3.1.74]
Ath_R0992	R06569	n.a.	1 Ath_C1031 + 1 Ath_C0005 = 1 Ath_C0845 + 1 Ath_C0010 + 1 Ath_C0006 ;	[1.2.1.44]
Ath_R0993	R06570	n.a.	1 Ath_C0845 + 1 Ath_C0005 = 1 Ath_C1032 + 1 Ath_C0006 ;	[1.1.1.195]
Ath_R0994	R06573	n.a.	1 Ath_C0307 + 1 Ath_C0005 + 1 Ath_C0007 = 1 Ath_C1032 + 1 Ath_C0006 + 1 Ath_C0001 ;	[1.14.13.-]
Ath_R0995	R06583	n.a.	1 Ath_C0728 + 1 Ath_C0010 + 1 Ath_C0002 = 1 Ath_C1031 + 1 Ath_C0018 + 1 Ath_C0012 ;	[6.2.1.12]
Ath_R0996	R06610	n.a.	1 Ath_C0281 + 1 Ath_C0005 = 1 Ath_C1029 + 1 Ath_C0006 ;	[1.1.1.219, 1.1.1.234]
Ath_R0997	R06740	n.a.	1 Ath_C0480 + 1 Ath_C0001 + 1 Ath_C0007 = 1 Ath_C1033 + 1 Ath_C0013 + 1 Ath_C0025 ;	[1.4.3.6]
Ath_R0998	R06807	n.a.	1 Ath_C0742 + 1 Ath_C0017 = 1 Ath_C1020 + 1 Ath_C0019 ;	[2.1.1.155]
Ath_R0999	R06917	n.a.	1 Ath_C1034 + 1 Ath_C0003 = 1 Ath_C0857 + 1 Ath_C0004 ;	[1.1.1.1]
Ath_R1000	R06925	n.a.	1 Ath_C1035 = 1 Ath_C0347 + 1 Ath_C0011 ;	[4.1.1.-]
Ath_R1001	R06946	n.a.	1 Ath_C0772 + 1 Ath_C0004 + 1 Ath_C0007 = 1 Ath_C0793 + 1 Ath_C0003 + 1 Ath_C0001 ;	[1.14.13.90]
Ath_R1002	R06947	n.a.	1 Ath_C0793 + 1 Ath_C0004 + 1 Ath_C0007 = 1 Ath_C0799 + 1 Ath_C0003 + 1 Ath_C0001 ;	[1.14.13.90]
Ath_R1003	R06963	n.a.	1 Ath_C0985 = 1 Ath_C0794 ;	[]
Ath_R1004	R06973	n.a.	1 Ath_C0154 = 1 Ath_C0065 + 1 Ath_C0011 ;	[4.1.1.-]
Ath_R1005	R06983	n.a.	1 Ath_C0860 + 1 Ath_C0003 = 1 Ath_C0384 + 1 Ath_C0004 ;	[1.1.1.284]
Ath_R1006	R07168	n.a.	1 Ath_C0257 + 1 Ath_C0003 = 1 Ath_C0111 + 1 Ath_C0004 ;	[1.5.1.20]
Ath_R1007	R07178	n.a.	1 Ath_C0799 + 1 Ath_C0056 = 1 Ath_C0793 + 1 Ath_C0931 + 1 Ath_C0001 ;	[1.10.99.3]
Ath_R1008	R07179	n.a.	1 Ath_C0793 + 1 Ath_C0056 = 1 Ath_C0772 + 1 Ath_C0931 + 1 Ath_C0001 ;	[1.10.99.3]
Ath_R1009	R07214	n.a.	1 Ath_C0431 + 1 Ath_C0056 + 1 Ath_C0007 = 1 Ath_C0783 + 1 Ath_C0918 + 1 Ath_C0931 + 1 Ath_C0011 + 2 Ath_C0001 ;	[1.14.17.4]
Ath_R1010	R07215	n.a.	1 Ath_C0423 + 1 Ath_C0005 + 1 Ath_C0007 = 1 Ath_C0412 + 1 Ath_C0006 + 2 Ath_C0001 ;	[1.14.21.6]
Ath_R1011	R07263	n.a.	1 Ath_C0564 = 1 Ath_C1039 + 1 Ath_C0001 ;	[4.1.3.36]
Ath_R1012	R07411	n.a.	1 Ath_C0028 = 1 Ath_C0870 ;	[2.5.1.-]
Ath_R1013	R07412	n.a.	1 Ath_C0870 = 1 Ath_C1040 ;	[]
Ath_R1014	R07413	n.a.	1 Ath_C0950 + 1 Ath_C0001 = 2 Ath_C0214 ;	[3.2.1.67]
Ath_R1015	R07441	n.a.	1 Ath_C0727 + 1 Ath_C0003 + 1 Ath_C0001 = 1 Ath_C0272 + 1 Ath_C0004 ;	[1.2.1.-]
Ath_R1016	R07455	n.a.	1 Ath_C0891 + 1 Ath_C0007 = 1 Ath_C0883 + 1 Ath_C0001 ;	[1.14.-.-]
Ath_R1017	R07457	n.a.	1 Ath_C0892 + 1 Ath_C0007 = 1 Ath_C0884 + 1 Ath_C0001 ;	[1.14.-.-]
Ath_R1018	R07481	n.a.	1 Ath_C0495 + 1 Ath_C0017 = 1 Ath_C1014 + 1 Ath_C0019 ;	[2.1.1.41]
Ath_R1019	R07486	n.a.	1 Ath_C1041 = 1 Ath_C0875 ;	[]
Ath_R1020	R07487	n.a.	1 Ath_C0875 = 1 Ath_C0801 ;	[]
Ath_R1021	R07488	n.a.	1 Ath_C0801 + 1 Ath_C0005 = 1 Ath_C0482 + 1 Ath_C0006 ;	[1.3.1.72]
Ath_R1022	R07489	n.a.	1 Ath_C0482 = 1 Ath_C0723 ;	[]
Ath_R1023	R07492	n.a.	1 Ath_C0873 = 1 Ath_C0874 ;	[]
Ath_R1024	R07493	n.a.	1 Ath_C0874 + 1 Ath_C0005 = 1 Ath_C0485 + 1 Ath_C0006 ;	[1.3.1.72]
Ath_R1025	R07498	n.a.	1 Ath_C0721 + 1 Ath_C0005 = 1 Ath_C0959 + 1 Ath_C0006 ;	[1.3.1.72]
Ath_R1026	R07499	n.a.	1 Ath_C0700 + 1 Ath_C0005 = 1 Ath_C1047 + 1 Ath_C0006 ;	[]
Ath_R1027	R07502	n.a.	1 Ath_C1046 = 1 Ath_C0529 ;	[]
Ath_R1028	R07507	n.a.	1 Ath_C0969 + 1 Ath_C0005 = 1 Ath_C0412 + 1 Ath_C0006 ;	[1.3.1.72]
Ath_R1029	R07509	n.a.	1 Ath_C0700 + 3 Ath_C0005 + 3 Ath_C0007 = 1 Ath_C1045 + 3 Ath_C0006 + 4 Ath_C0001 ;	[1.14.13.72]
Ath_R1030	R07530	n.a.	1 Ath_C0718 = 1 Ath_C0795 ;	[1.14.13.-]
Ath_R1031	R07531	n.a.	1 Ath_C0795 = 1 Ath_C0797 ;	[]
Ath_R1032	R07558	n.a.	1 Ath_C0513 = 1 Ath_C0796 ;	[]
Ath_R1033	R07559	n.a.	1 Ath_C0796 = 1 Ath_C0772 ;	[]
Ath_R1034	R07678	n.a.	1 Ath_C0519 + 1 Ath_C0009 = 1 Ath_C0898 + 1 Ath_C0031 ;	[2.7.-.-]
Ath_R1035	R07700	n.a.	1 Ath_C0921 + 1 Ath_C0007 = 1 Ath_C0071 + 1 Ath_C0013 ;	[1.14.-.-]
Ath_R1036	R07706	n.a.	1 Ath_C1011 + 1 Ath_C0007 = 1 Ath_C0071 + 1 Ath_C0069 ;	[1.14.-.-]
Ath_R1037	R07761	n.a.	1 Ath_C1050 + 1 Ath_C0005 = 1 Ath_C0246 + 1 Ath_C0006 ;	[1.3.1.38]
Ath_R1038	R07840	n.a.	1 Ath_C0794 = 1 Ath_C1051 ;	[]
Ath_R1039	R07850	n.a.	1 Ath_C0718 = 1 Ath_C1048 ;	[]
Ath_R1040	R07851	n.a.	1 Ath_C1048 = 1 Ath_C0797 ;	[]
Ath_R1041	R07856	n.a.	1 Ath_C0719 = 1 Ath_C1052 ;	[]
Ath_R1042	R07863	n.a.	1 Ath_C0686 = 1 Ath_C0672 + 1 Ath_C0001 ;	[4.2.1.92]
Ath_R1043	R07864	n.a.	1 Ath_C0782 + 1 Ath_C0007 = 1 Ath_C1053 ;	[1.13.11.12]
Ath_R1044	R07869	n.a.	1 Ath_C0782 + 1 Ath_C0007 = 1 Ath_C0686 ;	[1.13.11.12]
Ath_R1045	R07870	n.a.	1 Ath_C0686 = 1 Ath_C0902 + 1 Ath_C0901 ;	[]
Ath_R1046	R07874	n.a.	1 Ath_C0843 + 1 Ath_C0026 = 1 Ath_C1013 + 1 Ath_C0014 ;	[2.4.1.-]
Ath_R1047	R07887	n.a.	1 Ath_C0002 + 1 Ath_C0685 + 1 Ath_C0010 = 1 Ath_C0018 + 1 Ath_C0012 + 1 Ath_C1054 ;	[6.2.1.-]
Ath_R1048	R07916	n.a.	1 Ath_C0221 = 1 Ath_C0712 ;	[2.5.1.32]
Ath_R1049	R07987	n.a.	1 Ath_C0292 + 3 Ath_C0064 = 1 Ath_C0903 + 4 Ath_C0010 + 3 Ath_C0011 ;	[2.3.1.74]
Ath_R1050	R07988	n.a.	1 Ath_C0209 + 3 Ath_C0064 = 1 Ath_C1038 + 4 Ath_C0010 + 3 Ath_C0011 ;	[2.3.1.74]
Ath_R1051	R07989	n.a.	1 Ath_C0243 + 3 Ath_C0064 = 1 Ath_C1055 + 4 Ath_C0010 + 3 Ath_C0011 ;	[2.3.1.74]
Ath_R1052	R07993	n.a.	1 Ath_C0806 + 1 Ath_C0024 + 1 Ath_C0007 = 1 Ath_C1019 + 1 Ath_C0036 + 1 Ath_C0011 ;	[1.14.11.9]
Ath_R1053	R07996	n.a.	1 Ath_C0805 + 1 Ath_C0024 + 1 Ath_C0007 = 1 Ath_C1017 + 1 Ath_C0036 + 1 Ath_C0011 ;	[1.14.11.9]
Ath_R1054	R08002	n.a.	1 Ath_C0805 + 1 Ath_C0005 + 1 Ath_C0007 = 1 Ath_C1015 + 1 Ath_C0006 + 1 Ath_C0001 ;	[1.14.13.21]
Ath_R1055	R08095	n.a.	1 Ath_C1056 + 1 Ath_C0010 = 1 Ath_C0558 + 1 Ath_C0022 ;	[2.3.1.16]
Ath_R1056	R08165	n.a.	1 Ath_C0360 + 1 Ath_C0024 = 1 Ath_C1057 + 1 Ath_C0011 ;	[]
Ath_R1057	R08174	n.a.	1 Ath_C0246 + 1 Ath_C0001 = 1 Ath_C0010 + 1 Ath_C0941 ;	[3.1.2.2]
Ath_R1058	R08175	n.a.	1 Ath_C0507 + 1 Ath_C0001 = 1 Ath_C0010 + 1 Ath_C1010 ;	[3.1.2.2]
Ath_R1059	R08176	n.a.	1 Ath_C0282 + 1 Ath_C0001 = 1 Ath_C0010 + 1 Ath_C0338 ;	[3.1.2.2]
Ath_R1060	R08178	n.a.	1 Ath_C1049 + 1 Ath_C0001 = 1 Ath_C0010 + 1 Ath_C0782 ;	[3.1.2.2]
Ath_R1061	n.a.	1,4-BETA-D-XYLAN-SYNTHASE-RXN	1 Ath_C0143 + 1 Ath_C1061 = 1 Ath_C0521 + 1 Ath_C0014 ;	[2.4.2.24]
Ath_R1062	n.a.	1-PHOSPHATIDYLINOSITOL-3-KINASE-RXN	1 Ath_C1237 + 1 Ath_C0002 = 1 Ath_C0661 + 1 Ath_C0008 ;	[2.7.1.137]
Ath_R1063	n.a.	1-PHOSPHATIDYLINOSITOL-KINASE-RXN	1 Ath_C1237 + 1 Ath_C0002 = 1 Ath_C0443 + 1 Ath_C0008 ;	[2.7.1.67]
Ath_R1064	n.a.	1.2.1.1-RXN	1 Ath_C0003 + 1 Ath_C0042 + 1 Ath_C0054 = 1 Ath_C0384 + 1 Ath_C0004 ;	[1.2.1.1]
Ath_R1065	n.a.	1.2.1.13-RXN	1 Ath_C0321 + 1 Ath_C1242 + 1 Ath_C0006 = 1 Ath_C0162 + 1 Ath_C0005 ;	[1.2.1.13]
Ath_R1066	n.a.	1.2.1.9-RXN	1 Ath_C0001 + 1 Ath_C0006 + 1 Ath_C0321 = 1 Ath_C0146 + 1 Ath_C0005 ;	[1.2.1.9]
Ath_R1067	n.a.	1.4.3.18-RXN	1 Ath_C0007 + 1 Ath_C0001 + 1 Ath_C1217 = 1 Ath_C0025 + 1 Ath_C0790 + 1 Ath_C0113 ;	[1.4.3.18]
Ath_R1068	n.a.	1.8.3.5-RXN	1 Ath_C0001 + 1 Ath_C0007 + 1 Ath_C1221 = 1 Ath_C0790 + 1 Ath_C0025 + 1 Ath_C0077 ;	[1.8.3.5]
Ath_R1069	n.a.	1TRANSKETO-RXN	1 Ath_C0092 + 1 Ath_C0157 = 1 Ath_C0188 + 1 Ath_C0321 ;	[2.2.1.1]
Ath_R1070	n.a.	2.3.1.103-RXN	2 Ath_C0416 = 1 Ath_C0634 + 1 Ath_C0027 ;	[2.3.1.103]
Ath_R1071	n.a.	2.4.1.112-RXN	1 Ath_C1244 + 1 Ath_C0026 = 1 Ath_C0408 + 1 Ath_C0014 ;	[2.4.1.112]
Ath_R1072	n.a.	2.4.1.114-RXN	1 Ath_C0592 + 1 Ath_C0026 = 1 Ath_C0738 + 1 Ath_C0014 ;	[2.4.1.114]
Ath_R1073	n.a.	2.4.1.142-RXN	1 Ath_C0660 + 1 Ath_C0076 = 1 Ath_C1073 + 1 Ath_C0031 ;	[2.4.1.142]
Ath_R1074	n.a.	2.4.1.198-RXN	1 Ath_C1237 + 1 Ath_C0037 = 1 Ath_C0446 + 1 Ath_C0014 ;	[2.4.1.198]
Ath_R1075	n.a.	2.4.1.223-RXN	1 Ath_C1182 + 1 Ath_C0037 = 1 Ath_C0868 + 1 Ath_C0014 ;	[2.4.1.223]
Ath_R1076	n.a.	2.4.1.94-RXN	1 Ath_C1244 + 1 Ath_C0037 = 1 Ath_C0642 + 1 Ath_C0014 ;	[2.4.1.94]
Ath_R1077	n.a.	2.5.1.39-RXN	1 Ath_C1228 + 1 Ath_C1223 = 1 Ath_C0610 + 1 Ath_C0012 ;	[2.5.1.39]
Ath_R1078	n.a.	2.7.8.11-RXN	1 Ath_C0185 + 1 Ath_C0109 = 1 Ath_C1237 + 1 Ath_C0046 ;	[2.7.8.11]
Ath_R1079	n.a.	2OXOGLUTARATEDEH-RXN	1 Ath_C0024 + 1 Ath_C0010 + 1 Ath_C0003 = 1 Ath_C0072 + 1 Ath_C0011 + 1 Ath_C0004 ;	[]
Ath_R1080	n.a.	2TRANSKETO-RXN	1 Ath_C0187 + 1 Ath_C0157 = 1 Ath_C0066 + 1 Ath_C0321 ;	[2.2.1.1]
Ath_R1081	n.a.	3-HYDROXBUTYRYL-COA-DEHYDRATASE-RXN	1 Ath_C0108 = 1 Ath_C0001 + 1 Ath_C0357 ;	[4.2.1.17, 4.2.1.55]
Ath_R1082	n.a.	3-ISOPROPYLMALISOM-RXN	1 Ath_C0530 = 1 Ath_C0645 ;	[4.2.1.33]
Ath_R1083	n.a.	3.1.4.11-RXN	1 Ath_C0668 + 1 Ath_C0001 = 1 Ath_C1202 + 1 Ath_C1247 ;	[3.1.4.11]
Ath_R1084	n.a.	3.2.1.141-RXN	1 Ath_C1216 = 1 Ath_C0498 + 1 Ath_C0395 ;	[3.2.1.141]
Ath_R1085	n.a.	3.2.1.153-RXN	1 Ath_C0574 = 1 Ath_C0574 + 1 Ath_C0075 ;	[3.2.1.153]
Ath_R1086	n.a.	3.2.1.154-RXN	1 Ath_C0459 = 1 Ath_C0459 + 1 Ath_C0075 ;	[3.2.1.154]
Ath_R1087	n.a.	3.2.1.26-RXN	1 Ath_C0001 + 1 Ath_C0532 = 1 Ath_C0075 + 1 Ath_C0415 ;	[3.2.1.26]
Ath_R1088	n.a.	3.4.11.2-RXN	1 Ath_C0242 = 2 Ath_C0242 ;	[3.4.11.2]
Ath_R1089	n.a.	3.5.1.60-RXN	1 Ath_C0618 + 1 Ath_C0001 = 1 Ath_C1239 + 1 Ath_C0142 ;	[3.5.1.60]
Ath_R1090	n.a.	3.6.3.8-RXN	1 Ath_C0060 + 1 Ath_C0001 + 1 Ath_C0002 = 1 Ath_C0060 + 1 Ath_C1242 + 1 Ath_C0008 ;	[3.6.3.8]
Ath_R1091	n.a.	ACETOOHBUTREDUCTOISOM-RXN	1 Ath_C0756 + 1 Ath_C0005 = 1 Ath_C0757 + 1 Ath_C0006 ;	[1.1.1.86]
Ath_R1092	n.a.	ACETOOHBUTSYN-RXN	1 Ath_C0020 + 1 Ath_C0085 = 1 Ath_C0756 + 1 Ath_C0011 ;	[2.2.1.6]
Ath_R1093	n.a.	ACETYLORNDEACET-RXN	1 Ath_C0255 + 1 Ath_C0001 = 1 Ath_C0475 + 1 Ath_C0029 ;	[3.5.1.16]
Ath_R1094	n.a.	ALDOSE-1-EPIMERASE-RXN	1 Ath_C0184 = 1 Ath_C0027 ;	[5.1.3.3]
Ath_R1095	n.a.	ALDOSE1EPIM-RXN	1 Ath_C0098 = 1 Ath_C1072 ;	[5.1.3.3]
Ath_R1096	n.a.	ALPHA-AMYL-RXN	1 Ath_C1226 = 1 Ath_C0498 ;	[3.2.1.1]
Ath_R1097	n.a.	ALPHA-L-FUCOSIDASE-RXN	1 Ath_C0001 + 1 Ath_C0527 = 1 Ath_C0381 + 1 Ath_C1230 ;	[3.2.1.51]
Ath_R1098	n.a.	AMYLOMALT-RXN	1 Ath_C0489 + 1 Ath_C0150 = 1 Ath_C0508 + 1 Ath_C0027 ;	[2.4.1.25]
Ath_R1099	n.a.	ARGINASE-RXN	1 Ath_C0001 + 1 Ath_C0050 = 1 Ath_C0067 + 1 Ath_C0475 ;	[3.5.3.1]
Ath_R1100	n.a.	BETA-LACTAMASE-RXN	1 Ath_C0001 + 1 Ath_C1232 = 1 Ath_C0606 ;	[3.5.2.6]
Ath_R1101	n.a.	BHBDCLOS-RXN	1 Ath_C1070 + 1 Ath_C0004 = 1 Ath_C0108 + 1 Ath_C0003 ;	[1.1.1.35]
Ath_R1102	n.a.	CARDIOLIPSYN-RXN	2 Ath_C1211 = 1 Ath_C0752 + 1 Ath_C0091 ;	[2.7.8.-]
Ath_R1103	n.a.	CARNRACE-RXN	1 Ath_C0274 = 1 Ath_C0205 ;	[5.-.-.-]
Ath_R1104	n.a.	CDPDIGLYSYN-RXN	1 Ath_C0051 + 1 Ath_C1215 = 1 Ath_C0185 + 1 Ath_C0012 ;	[2.7.7.41]
Ath_R1105	n.a.	CELLULOSE-SYNTHASE-(GDP-FORMING)-RXN	1 Ath_C0239 + 1 Ath_C0344 = 1 Ath_C0031 + 1 Ath_C1227 ;	[2.4.1.29]
Ath_R1106	n.a.	CERAMIDASE-RXN	1 Ath_C0001 + 1 Ath_C0145 = 1 Ath_C0206 + 1 Ath_C1233 ;	[3.5.1.23]
Ath_R1107	n.a.	CHLOROPHYLLASE-RXN	1 Ath_C0001 + 1 Ath_C0486 = 1 Ath_C1077 + 1 Ath_C0462 ;	[3.1.1.14]
Ath_R1108	n.a.	CITRULLINASE-RXN	1 Ath_C0211 + 1 Ath_C0001 = 1 Ath_C0475 + 1 Ath_C0011 + 1 Ath_C0013 ;	[3.5.1.20]
Ath_R1109	n.a.	CYSPH-RXN	1 Ath_C0077 + 1 Ath_C0399 = 1 Ath_C0293 + 1 Ath_C1242 ;	[2.5.1.-]
Ath_R1110	n.a.	CYSSYNMULTI-RXN	1 Ath_C0053 + 1 Ath_C0022 + 1 Ath_C0190 = 1 Ath_C0077 + 1 Ath_C0010 + 1 Ath_C0029 ;	[]
Ath_R1111	n.a.	CYSTAGLY-RXN	1 Ath_C0293 + 1 Ath_C0001 = 1 Ath_C0013 + 1 Ath_C0085 + 1 Ath_C0077 ;	[4.4.1.1]
Ath_R1112	n.a.	DEOXYRIBOSE-P-ALD-RXN	1 Ath_C0329 = 1 Ath_C0065 + 1 Ath_C0321 ;	[4.1.2.4]
Ath_R1113	n.a.	DOPAMINE-BETA-MONOOXYGENASE-RXN	1 Ath_C0007 + 1 Ath_C0056 + 1 Ath_C0604 = 1 Ath_C0001 + 1 Ath_C0714 + 1 Ath_C0296 ;	[1.14.17.1]
Ath_R1114	n.a.	DXS-RXN	1 Ath_C0020 + 1 Ath_C0321 = 1 Ath_C0815 + 1 Ath_C0011 ;	[2.2.1.7]
Ath_R1115	n.a.	ETHYL-RXN	1 Ath_C0056 + 1 Ath_C0431 + 1 Ath_C0007 = 2 Ath_C0001 + 1 Ath_C0783 + 1 Ath_C0714 + 1 Ath_C0452 + 1 Ath_C0011 ;	[1.14.17.4]
Ath_R1116	n.a.	F16ALDOLASE-RXN	1 Ath_C0222 = 1 Ath_C0087 + 1 Ath_C0321 ;	[4.1.2.13]
Ath_R1119	n.a.	FERRIC-CHELATE-REDUCTASE-RXN	2 Ath_C0021 + 1 Ath_C0003 = 2 Ath_C0861 + 1 Ath_C0004 ;	[1.16.1.7]
Ath_R1120	n.a.	GALACTOKIN-RXN	1 Ath_C1235 + 1 Ath_C0002 = 1 Ath_C0260 + 1 Ath_C0008 ;	[2.7.1.6]
Ath_R1121	n.a.	GALACTOLIPASE-RXN	1 Ath_C0598 + 2 Ath_C0001 = 2 Ath_C1233 + 1 Ath_C0709 ;	[3.1.1.26]
Ath_R1122	n.a.	GAPOXNPHOSPHN-RXN	1 Ath_C0321 + 1 Ath_C1242 + 1 Ath_C0003 = 1 Ath_C0162 + 1 Ath_C0004 ;	[1.2.1.12]
Ath_R1123	n.a.	GKI-RXN	1 Ath_C0002 + 1 Ath_C0178 = 1 Ath_C0316 + 1 Ath_C0008 ;	[2.7.1.-]
Ath_R1124	n.a.	GLUCOKIN-RXN	1 Ath_C0027 + 1 Ath_C0002 = 1 Ath_C0415 + 1 Ath_C0008 ;	[2.7.1.1, 2.7.1.2]
Ath_R1125	n.a.	GLUTAMATE-N-ACETYLTRANSFERASE-RXN	1 Ath_C0023 + 1 Ath_C0255 = 1 Ath_C0313 + 1 Ath_C0475 ;	[2.3.1.35]
Ath_R1126	n.a.	GLUTARYL-COA-DEHYDROG-RXN	1 Ath_C0289 + 1 Ath_C0015 = 1 Ath_C0524 + 1 Ath_C0457 ;	[]
Ath_R1127	n.a.	GLYC3PDEHYDROG-RXN	1 Ath_C0073 + 1 Ath_C0241 = 1 Ath_C0087 + 1 Ath_C0237 ;	[1.1.99.5]
Ath_R1128	n.a.	GSHTRAN-RXN	1 Ath_C0042 + 1 Ath_C0451 = 1 Ath_C1245 + 1 Ath_C0450 ;	[2.5.1.18]
Ath_R1129	n.a.	GST-RXN	1 Ath_C1058 + 1 Ath_C0042 = 1 Ath_C0809 + 1 Ath_C0453 ;	[2.5.1.18]
Ath_R1130	n.a.	HEMEOSYN-RXN	1 Ath_C0028 + 1 Ath_C0262 + 1 Ath_C0001 = 1 Ath_C0870 + 1 Ath_C0012 ;	[2.5.1.-]
Ath_R1131	n.a.	HEXOKINASE-RXN	1 Ath_C1236 + 1 Ath_C0002 = 1 Ath_C0554 + 1 Ath_C0008 ;	[2.7.1.1]
Ath_R1132	n.a.	KETOLACTOSE-RXN	1 Ath_C0711 + 1 Ath_C0001 = 1 Ath_C0708 + 1 Ath_C0027 ;	[3.2.1.23]
Ath_R1133	n.a.	L-ARABINOKINASE-RXN	1 Ath_C1214 + 1 Ath_C0002 = 1 Ath_C0611 + 1 Ath_C0008 ;	[2.7.1.46]
Ath_R1134	n.a.	LACCASE-RXN	4 Ath_C0071 + 1 Ath_C0007 = 2 Ath_C0001 + 4 Ath_C0522 ;	[1.10.3.2]
Ath_R1135	n.a.	LIPOXYGENASE-RXN	1 Ath_C0678 + 1 Ath_C0007 = 1 Ath_C1060 ;	[1.13.11.12]
Ath_R1136	n.a.	LUMAZINESYN-RXN	1 Ath_C0679 + 1 Ath_C0866 = 1 Ath_C0640 + 1 Ath_C1242 + 1 Ath_C0007 ;	[]
Ath_R1137	n.a.	M(7)G(5')PPPN-PYROPHOSPHATASE-RXN	1 Ath_C0001 + 1 Ath_C0676 = 1 Ath_C1243 + 1 Ath_C0614 ;	[3.6.1.30]
Ath_R1138	n.a.	MALDEXPHOSPHORYL-RXN	1 Ath_C1242 + 1 Ath_C0508 = 1 Ath_C0081 + 1 Ath_C0498 ;	[2.4.1.1]
Ath_R1139	n.a.	MANDELONITRILE-LYASE-RXN	1 Ath_C0300 = 1 Ath_C0452 + 1 Ath_C0179 ;	[4.1.2.10]
Ath_R1140	n.a.	MMUM-RXN	1 Ath_C0565 + 1 Ath_C0120 = 2 Ath_C0057 ;	[2.1.1.-]
Ath_R1141	n.a.	MYO-INOSITOL-1-PHOSPHATE-SYNTHASE-RXN	1 Ath_C0415 = 1 Ath_C0615 ;	[5.5.1.4]
Ath_R1142	n.a.	MYRISTOYLACYLTRAN-RXN	1 Ath_C0777 = 1 Ath_C0762 + 1 Ath_C1071 ;	[2.3.1.-]
Ath_R1143	n.a.	ORNCARBAMTRANSFER-RXN	1 Ath_C0475 + 1 Ath_C0130 = 1 Ath_C0211 + 1 Ath_C1242 ;	[2.1.3.3]
Ath_R1144	n.a.	ORNITHINE-GLU-AMINOTRANSFORASE-RXN	1 Ath_C0475 + 1 Ath_C0024 = 1 Ath_C0023 + 1 Ath_C0413 ;	[2.6.1.13]
Ath_R1145	n.a.	PGLUCISOM-RXN	1 Ath_C0415 = 1 Ath_C0066 ;	[5.3.1.9]
Ath_R1146	n.a.	PHOSPHAGLYPSYN-RXN	1 Ath_C0185 + 1 Ath_C0073 = 1 Ath_C1212 + 1 Ath_C0046 ;	[2.7.8.5]
Ath_R1147	n.a.	PHOSPHASERSYN-RXN	1 Ath_C0185 + 1 Ath_C0053 = 1 Ath_C0046 + 1 Ath_C1213 ;	[2.7.8.8]
Ath_R1148	n.a.	PROLINE-MULTI	1 Ath_C0023 + 1 Ath_C0002 + 1 Ath_C0005 = 1 Ath_C0008 + 1 Ath_C0413 + 1 Ath_C0006 + 1 Ath_C1242 ;	[]
Ath_R1149	n.a.	PROTOHEMEFERROCHELAT-RXN	1 Ath_C0021 + 1 Ath_C0517 = 1 Ath_C0028 ;	[4.99.1.1]
Ath_R1150	n.a.	PSII-RXN	2 Ath_C0001 = 4 Ath_C1204 + 1 Ath_C0007 ;	[]
Ath_R1151	n.a.	PYRIMSYN1-RXN	1 Ath_C0579 = 1 Ath_C0662 ;	[]
Ath_R1152	n.a.	QUINOLINATE-SYNTHE-MULTI-RXN	1 Ath_C0041 + 1 Ath_C0007 + 1 Ath_C0087 = 1 Ath_C0600 + 1 Ath_C1242 + 1 Ath_C0025 + 2 Ath_C0001 ;	[]
Ath_R1153	n.a.	R222-RXN	1 Ath_C1081 + 1 Ath_C0003 + 1 Ath_C0001 = 1 Ath_C0781 + 1 Ath_C0004 ;	[1.2.1.3]
Ath_R1154	n.a.	R223-RXN	1 Ath_C0781 + 1 Ath_C0002 + 1 Ath_C0010 = 1 Ath_C0501 + 1 Ath_C0018 + 1 Ath_C0012 ;	[6.2.1.3]
Ath_R1155	n.a.	R313-RXN	1 Ath_C1067 + 1 Ath_C0001 = 1 Ath_C0118 ;	[4.2.1.84]
Ath_R1156	n.a.	R82-RXN	1 Ath_C0867 = 1 Ath_C1064 ;	[]
Ath_R1157	n.a.	RXN-1061	1 Ath_C0170 + 1 Ath_C0005 + 1 Ath_C0007 = 1 Ath_C1062 + 1 Ath_C0006 + 1 Ath_C0001 ;	[1.14.13.-]
Ath_R1158	n.a.	RXN-1063	1 Ath_C0338 + 2 Ath_C0005 + 1 Ath_C0007 = 1 Ath_C1063 + 2 Ath_C0006 + 1 Ath_C0001 ;	[1.14.13.-]
Ath_R1159	n.a.	RXN-1103	1 Ath_C0348 + 1 Ath_C0005 + 1 Ath_C0007 = 1 Ath_C0001 + 1 Ath_C1075 + 1 Ath_C0006 ;	[]
Ath_R1160	n.a.	RXN-1104	1 Ath_C1075 + 1 Ath_C0017 = 1 Ath_C0019 + 1 Ath_C0468 ;	[2.1.1.68]
Ath_R1161	n.a.	RXN-111	1 Ath_C0389 = 1 Ath_C1186 ;	[5.4.99.-]
Ath_R1162	n.a.	RXN-1126	1 Ath_C1075 + 1 Ath_C0010 + 1 Ath_C0002 = 1 Ath_C0209 + 1 Ath_C0018 + 1 Ath_C0012 ;	[6.2.1.12]
Ath_R1163	n.a.	RXN-114	1 Ath_C0771 + 1 Ath_C0024 + 1 Ath_C0007 = 1 Ath_C1080 + 1 Ath_C0036 + 1 Ath_C0011 + 1 Ath_C0001 ;	[1.14.11.-]
Ath_R1164	n.a.	RXN-118	1 Ath_C0593 + 1 Ath_C0024 + 1 Ath_C0007 = 1 Ath_C0838 + 1 Ath_C0036 + 1 Ath_C0011 + 1 Ath_C0001 ;	[1.14.11.-]
Ath_R1165	n.a.	RXN-1223	1 Ath_C0026 + 1 Ath_C0074 = 1 Ath_C0822 + 1 Ath_C0001 ;	[3.13.1.1]
Ath_R1166	n.a.	RXN-1321	1 Ath_C0782 + 1 Ath_C0007 = 1 Ath_C1147 ;	[1.13.11.12]
Ath_R1167	n.a.	RXN-1345	1 Ath_C1147 = 1 Ath_C0902 + 1 Ath_C0901 ;	[]
Ath_R1168	n.a.	RXN-1346	1 Ath_C0901 = 1 Ath_C1224 ;	[]
Ath_R1169	n.a.	RXN-1347	1 Ath_C0901 = 1 Ath_C1078 ;	[]
Ath_R1170	n.a.	RXN-1349	1 Ath_C0902 = 1 Ath_C1059 ;	[]
Ath_R1171	n.a.	RXN-1402	1 Ath_C0061 + 1 Ath_C0005 + 1 Ath_C0007 = 1 Ath_C0550 + 1 Ath_C0011 + 1 Ath_C0006 + 1 Ath_C0001 ;	[1.14.13.-]
Ath_R1172	n.a.	RXN-1405	1 Ath_C0240 + 1 Ath_C0007 + 1 Ath_C0005 = 1 Ath_C1218 + 1 Ath_C0001 + 1 Ath_C0006 ;	[]
Ath_R1173	n.a.	RXN-1406	1 Ath_C1218 = 1 Ath_C0550 ;	[]
Ath_R1174	n.a.	RXN-1407	1 Ath_C0589 = 1 Ath_C0268 + 1 Ath_C0073 ;	[]
Ath_R1175	n.a.	RXN-1408	1 Ath_C0268 + 1 Ath_C0029 = 1 Ath_C0368 ;	[]
Ath_R1176	n.a.	RXN-1441	1 Ath_C0550 + 1 Ath_C0005 + 1 Ath_C0007 + 1 Ath_C0077 = 1 Ath_C1150 + 1 Ath_C0006 + 1 Ath_C0001 ;	[]
Ath_R1177	n.a.	RXN-1461	1 Ath_C0070 + 1 Ath_C0001 = 1 Ath_C0184 + 1 Ath_C0075 ;	[3.2.1.26]
Ath_R1178	n.a.	RXN-1485	1 Ath_C0802 + 1 Ath_C0785 = 1 Ath_C1079 ;	[]
Ath_R1179	n.a.	RXN-172	1 Ath_C1100 + 1 Ath_C0024 + 1 Ath_C0007 = 1 Ath_C0833 + 1 Ath_C0036 + 1 Ath_C0011 + 1 Ath_C0001 ;	[1.14.11.-]
Ath_R1180	n.a.	RXN-1826	1 Ath_C1241 + 1 Ath_C1242 = 1 Ath_C0081 ;	[2.4.1.1]
Ath_R1181	n.a.	RXN-2001	1 Ath_C0250 + 1 Ath_C0010 = 1 Ath_C0292 + 1 Ath_C0001 ;	[6.2.1.-]
Ath_R1182	n.a.	RXN-2002	1 Ath_C0292 + 1 Ath_C0001 = 1 Ath_C0780 ;	[]
Ath_R1183	n.a.	RXN-2003	1 Ath_C0780 + 1 Ath_C0006 = 1 Ath_C1219 + 1 Ath_C0005 ;	[]
Ath_R1184	n.a.	RXN-2005	1 Ath_C0284 + 1 Ath_C0001 = 1 Ath_C0135 + 1 Ath_C0010 ;	[]
Ath_R1185	n.a.	RXN-2006	1 Ath_C1219 + 1 Ath_C0010 = 1 Ath_C0284 + 1 Ath_C0022 ;	[]
Ath_R1186	n.a.	RXN-2007	1 Ath_C0135 + 1 Ath_C0005 + 1 Ath_C0007 = 1 Ath_C0347 + 1 Ath_C0006 + 1 Ath_C0001 ;	[1.14.13.-]
Ath_R1187	n.a.	RXN-2008	1 Ath_C0284 = 1 Ath_C1222 ;	[]
Ath_R1188	n.a.	RXN-2009	1 Ath_C1222 + 1 Ath_C0001 = 1 Ath_C0347 + 1 Ath_C0010 ;	[]
Ath_R1189	n.a.	RXN-2141	1 Ath_C1074 + 1 Ath_C0001 = 2 Ath_C0184 ;	[3.2.1.20]
Ath_R1190	n.a.	RXN-2542	1 Ath_C0896 + 1 Ath_C0017 = 1 Ath_C1203 + 1 Ath_C0019 ;	[2.1.1.-]
Ath_R1191	n.a.	RXN-2543	1 Ath_C1203 = 1 Ath_C0529 ;	[]
Ath_R1192	n.a.	RXN-2761	1 Ath_C0294 + 1 Ath_C0625 = 1 Ath_C1065 + 1 Ath_C0011 + 1 Ath_C0012 ;	[]
Ath_R1193	n.a.	RXN-292	1 Ath_C1117 + 1 Ath_C0024 + 1 Ath_C0007 = 1 Ath_C0837 + 1 Ath_C0036 + 1 Ath_C0011 + 1 Ath_C0001 ;	[1.14.11.-]
Ath_R1194	n.a.	RXN-2942	1 Ath_C0368 + 1 Ath_C0242 = 1 Ath_C1210 ;	[]
Ath_R1195	n.a.	RXN-2944	1 Ath_C0368 + 1 Ath_C0035 = 1 Ath_C1205 + 1 Ath_C0001 ;	[3.5.1.-]
Ath_R1196	n.a.	RXN-2945	1 Ath_C0368 + 1 Ath_C0097 = 1 Ath_C1209 + 1 Ath_C0001 ;	[3.5.1.-]
Ath_R1197	n.a.	RXN-2946	1 Ath_C0368 + 1 Ath_C0041 = 1 Ath_C1206 + 1 Ath_C0001 ;	[]
Ath_R1198	n.a.	RXN-2947	1 Ath_C0368 + 1 Ath_C0023 = 1 Ath_C1208 + 1 Ath_C0001 ;	[]
Ath_R1199	n.a.	RXN-2948	1 Ath_C0368 + 1 Ath_C0052 = 1 Ath_C1207 + 1 Ath_C0001 ;	[]
Ath_R1200	n.a.	RXN-3521	2 Ath_C0056 + 1 Ath_C0025 = 2 Ath_C0387 + 2 Ath_C0001 ;	[1.11.1.11]
Ath_R1201	n.a.	RXN-3522	2 Ath_C0387 + 1 Ath_C0005 = 2 Ath_C0056 + 1 Ath_C0006 ;	[1.6.5.4]
Ath_R1202	n.a.	RXN-3541	1 Ath_C0056 + 1 Ath_C0007 = 1 Ath_C0387 + 2 Ath_C0001 ;	[1.10.3.3]
Ath_R1203	n.a.	RXN-4021	1 Ath_C0495 + 1 Ath_C0017 = 1 Ath_C1130 + 1 Ath_C0019 ;	[2.1.1.41]
Ath_R1204	n.a.	RXN-4209	1 Ath_C1083 = 1 Ath_C0875 ;	[1.3.3.-]
Ath_R1205	n.a.	RXN-4210	1 Ath_C0875 + 2 Ath_C0005 = 1 Ath_C0801 + 2 Ath_C0006 ;	[1.3.1.21]
Ath_R1206	n.a.	RXN-4221	1 Ath_C0801 = 1 Ath_C1085 ;	[]
Ath_R1207	n.a.	RXN-4222	1 Ath_C0874 = 1 Ath_C1084 ;	[]
Ath_R1208	n.a.	RXN-4224	1 Ath_C1085 = 1 Ath_C0482 ;	[]
Ath_R1209	n.a.	RXN-4242	1 Ath_C0485 + 1 Ath_C0006 = 1 Ath_C1162 + 1 Ath_C0005 ;	[1.3.1.-]
Ath_R1210	n.a.	RXN-4243	1 Ath_C0482 + 1 Ath_C0006 = 1 Ath_C0723 + 1 Ath_C0005 ;	[1.3.1.-]
Ath_R1211	n.a.	RXN-4262	1 Ath_C0485 + 1 Ath_C0003 = 1 Ath_C1082 + 1 Ath_C0004 ;	[1.1.1.145]
Ath_R1212	n.a.	RXN-4263	1 Ath_C1082 = 1 Ath_C0877 ;	[5.3.3.1]
Ath_R1213	n.a.	RXN-4301	1 Ath_C1229 = 1 Ath_C0498 ;	[3.2.1.68]
Ath_R1214	n.a.	RXN-4315	1 Ath_C0906 + 1 Ath_C0001 = 1 Ath_C1086 + 1 Ath_C0095 ;	[]
Ath_R1215	n.a.	RXN-4317	1 Ath_C1086 + 1 Ath_C0001 = 1 Ath_C0231 ;	[]
Ath_R1216	n.a.	RXN-4545	1 Ath_C1234 = 1 Ath_C0911 ;	[]
Ath_R1217	n.a.	RXN-4602	1 Ath_C0062 + 1 Ath_C0005 + 1 Ath_C0007 = 1 Ath_C1220 + 1 Ath_C0006 + 1 Ath_C0001 + 1 Ath_C0011 ;	[1.14.13.-]
Ath_R1218	n.a.	RXN-4621	1 Ath_C1086 + 1 Ath_C0015 + 1 Ath_C0001 = 1 Ath_C0790 + 1 Ath_C0113 + 1 Ath_C0457 ;	[1.5.99.12]
Ath_R1219	n.a.	RXN-4641	1 Ath_C0906 + 1 Ath_C0001 + 1 Ath_C0015 = 1 Ath_C0151 + 1 Ath_C0790 + 1 Ath_C0457 ;	[1.5.99.12]
Ath_R1220	n.a.	RXN-4661	1 Ath_C0231 + 1 Ath_C0001 + 1 Ath_C0015 = 1 Ath_C0113 + 1 Ath_C1088 + 1 Ath_C0457 ;	[1.5.99.12]
Ath_R1221	n.a.	RXN-4662	1 Ath_C0864 + 1 Ath_C0001 + 1 Ath_C0015 = 1 Ath_C1087 + 1 Ath_C0113 + 1 Ath_C0457 ;	[1.5.99.12]
Ath_R1222	n.a.	RXN-4681	1 Ath_C0910 + 1 Ath_C0001 + 1 Ath_C0015 = 1 Ath_C0151 + 1 Ath_C1088 + 1 Ath_C0457 ;	[1.5.99.12]
Ath_R1223	n.a.	RXN-4722	1 Ath_C0231 + 1 Ath_C0026 = 1 Ath_C1092 + 1 Ath_C0014 ;	[2.4.1.-]
Ath_R1224	n.a.	RXN-4724	1 Ath_C0504 + 1 Ath_C0026 = 1 Ath_C1093 + 1 Ath_C0014 ;	[2.4.1.-]
Ath_R1225	n.a.	RXN-4725	1 Ath_C0504 + 1 Ath_C0026 = 1 Ath_C1094 + 1 Ath_C0014 ;	[2.4.1.-]
Ath_R1226	n.a.	RXN-4733	1 Ath_C0864 + 1 Ath_C0026 = 1 Ath_C1095 + 1 Ath_C0014 ;	[2.4.1.-]
Ath_R1227	n.a.	RXN-4734	1 Ath_C0864 + 1 Ath_C0026 = 1 Ath_C1096 + 1 Ath_C0014 ;	[2.4.1.-]
Ath_R1228	n.a.	RXN-4736	1 Ath_C0581 + 1 Ath_C0026 = 1 Ath_C1097 + 1 Ath_C0014 ;	[2.4.1.-]
Ath_R1229	n.a.	RXN-5101	1 Ath_C0217 + 1 Ath_C0001 = 1 Ath_C1101 + 1 Ath_C0012 ;	[]
Ath_R1230	n.a.	RXN-5103	1 Ath_C0217 = 1 Ath_C1103 + 1 Ath_C0012 ;	[]
Ath_R1231	n.a.	RXN-5106	1 Ath_C0217 = 1 Ath_C0807 + 1 Ath_C0012 ;	[4.2.3.14]
Ath_R1232	n.a.	RXN-5109	1 Ath_C0217 = 1 Ath_C1102 + 1 Ath_C0012 ;	[]
Ath_R1233	n.a.	RXN-5123	1 Ath_C0217 = 1 Ath_C1104 + 1 Ath_C0012 ;	[]
Ath_R1234	n.a.	RXN-5461	1 Ath_C0331 + 1 Ath_C0005 = 1 Ath_C0573 + 1 Ath_C0006 ;	[]
Ath_R1235	n.a.	RXN-5472	1 Ath_C1105 + 1 Ath_C0436 = 1 Ath_C0628 + 1 Ath_C0086 ;	[]
Ath_R1236	n.a.	RXN-5482	1 Ath_C0026 + 1 Ath_C0005 = 1 Ath_C0518 + 1 Ath_C0006 + 1 Ath_C0001 ;	[]
Ath_R1237	n.a.	RXN-5641	1 Ath_C0053 = 1 Ath_C0142 + 1 Ath_C0011 ;	[4.1.1.-]
Ath_R1238	n.a.	RXN-5761	1 Ath_C0142 + 1 Ath_C0017 = 1 Ath_C1108 + 1 Ath_C0019 ;	[2.1.1.-]
Ath_R1239	n.a.	RXN-5763	1 Ath_C1109 + 1 Ath_C0017 = 1 Ath_C0089 + 1 Ath_C0019 ;	[2.1.1.-]
Ath_R1240	n.a.	RXN-5961	1 Ath_C0718 + 1 Ath_C0005 + 1 Ath_C0007 = 1 Ath_C0795 + 1 Ath_C0006 + 1 Ath_C0001 ;	[1.14.99.-]
Ath_R1241	n.a.	RXN-5962	1 Ath_C0795 + 1 Ath_C0005 + 1 Ath_C0007 = 1 Ath_C0797 + 1 Ath_C0006 + 1 Ath_C0001 ;	[1.14.99.-]
Ath_R1242	n.a.	RXN-5984	1 Ath_C0496 + 1 Ath_C0068 = 1 Ath_C1110 ;	[2.8.1.6]
Ath_R1243	n.a.	RXN-5985	1 Ath_C1110 = 1 Ath_C0094 ;	[]
Ath_R1244	n.a.	RXN-6142	1 Ath_C0301 + 1 Ath_C0026 = 1 Ath_C1111 + 1 Ath_C0014 ;	[]
Ath_R1245	n.a.	RXN-6182	1 Ath_C0324 = 1 Ath_C0066 ;	[5.3.1.9]
Ath_R1246	n.a.	RXN-6201	1 Ath_C0848 = 1 Ath_C0473 + 1 Ath_C0011 ;	[]
Ath_R1247	n.a.	RXN-6421	1 Ath_C0341 + 1 Ath_C0007 + 1 Ath_C0001 = 1 Ath_C1112 + 1 Ath_C0374 + 1 Ath_C0025 ;	[1.5.3.11]
Ath_R1248	n.a.	RXN-6461	1 Ath_C0078 + 1 Ath_C0017 = 1 Ath_C1113 + 1 Ath_C0019 ;	[2.1.1.49]
Ath_R1249	n.a.	RXN-6522	1 Ath_C0835 + 1 Ath_C0024 + 1 Ath_C0007 = 1 Ath_C1115 + 1 Ath_C0036 + 1 Ath_C0011 ;	[1.14.11.-]
Ath_R1250	n.a.	RXN-6523	1 Ath_C0836 + 1 Ath_C0024 + 1 Ath_C0007 = 1 Ath_C1114 + 1 Ath_C0036 + 1 Ath_C0011 ;	[1.14.11.-]
Ath_R1251	n.a.	RXN-6524	1 Ath_C0770 + 1 Ath_C0024 + 1 Ath_C0007 = 1 Ath_C1116 + 1 Ath_C0036 + 1 Ath_C0011 ;	[1.14.11.-]
Ath_R1252	n.a.	RXN-6544	1 Ath_C0834 + 1 Ath_C0024 + 1 Ath_C0007 = 1 Ath_C1119 + 1 Ath_C0036 + 1 Ath_C0011 ;	[1.14.11.-]
Ath_R1253	n.a.	RXN-6545	1 Ath_C0768 + 1 Ath_C0007 + 1 Ath_C0005 = 1 Ath_C1118 + 1 Ath_C0001 + 1 Ath_C0006 ;	[1.14.11.-]
Ath_R1254	n.a.	RXN-6601	1 Ath_C0602 + 1 Ath_C0465 = 1 Ath_C1231 + 1 Ath_C0042 ;	[2.3.2.2]
Ath_R1255	n.a.	RXN-6722	1 Ath_C0135 + 1 Ath_C0017 = 1 Ath_C1120 + 1 Ath_C0019 ;	[]
Ath_R1256	n.a.	RXN-6723	1 Ath_C0347 + 1 Ath_C0017 = 1 Ath_C1121 + 1 Ath_C0019 ;	[]
Ath_R1257	n.a.	RXN-6724	1 Ath_C0298 + 1 Ath_C0284 = 1 Ath_C1122 + 1 Ath_C0010 ;	[]
Ath_R1258	n.a.	RXN-6762	1 Ath_C0298 + 1 Ath_C0022 = 1 Ath_C1123 + 1 Ath_C0010 ;	[2.3.1.84]
Ath_R1259	n.a.	RXN-6902	1 Ath_C0215 + 1 Ath_C0020 = 1 Ath_C0158 + 1 Ath_C0035 ;	[2.6.1.19]
Ath_R1260	n.a.	RXN-699	1 Ath_C0853 = 1 Ath_C0854 ;	[]
Ath_R1261	n.a.	RXN-707	1 Ath_C0873 + 2 Ath_C0005 = 1 Ath_C0874 + 2 Ath_C0006 ;	[1.3.1.21]
Ath_R1262	n.a.	RXN-708	1 Ath_C1084 = 1 Ath_C0485 ;	[1.3.-.-]
Ath_R1263	n.a.	RXN-710	1 Ath_C0876 = 1 Ath_C0877 ;	[1.1.1.145]
Ath_R1264	n.a.	RXN-7182	1 Ath_C0825 + 1 Ath_C0002 = 1 Ath_C0663 + 1 Ath_C0008 ;	[2.7.1.-]
Ath_R1265	n.a.	RXN-7184	1 Ath_C0442 + 1 Ath_C0002 = 1 Ath_C0445 + 1 Ath_C0008 ;	[2.7.1.-]
Ath_R1266	n.a.	RXN-7185	1 Ath_C0652 + 1 Ath_C0002 = 1 Ath_C1124 + 1 Ath_C0008 ;	[2.7.1.-]
Ath_R1267	n.a.	RXN-7186	1 Ath_C1124 + 1 Ath_C0002 = 1 Ath_C0426 + 1 Ath_C0008 ;	[2.7.1.-]
Ath_R1268	n.a.	RXN-720	1 Ath_C0886 + 1 Ath_C0005 + 1 Ath_C0007 = 1 Ath_C1131 + 1 Ath_C0006 + 1 Ath_C0001 ;	[1.14.13.-]
Ath_R1269	n.a.	RXN-7202	1 Ath_C0615 + 1 Ath_C0002 = 1 Ath_C1201 + 1 Ath_C0008 ;	[]
Ath_R1270	n.a.	RXN-7204	1 Ath_C1125 + 1 Ath_C0002 = 1 Ath_C0658 + 1 Ath_C0008 ;	[]
Ath_R1271	n.a.	RXN-721	1 Ath_C0392 + 1 Ath_C0077 = 1 Ath_C0293 + 1 Ath_C0029 ;	[]
Ath_R1272	n.a.	RXN-7241	1 Ath_C0426 + 1 Ath_C0001 = 1 Ath_C1126 + 1 Ath_C1242 ;	[3.1.3.26]
Ath_R1273	n.a.	RXN-7243	1 Ath_C0663 + 1 Ath_C0001 = 1 Ath_C1127 + 1 Ath_C1242 ;	[]
Ath_R1274	n.a.	RXN-7301	1 Ath_C0665 + 1 Ath_C0001 = 1 Ath_C1128 + 1 Ath_C1242 ;	[]
Ath_R1275	n.a.	RXN-744	1 Ath_C0685 + 3 Ath_C0007 = 1 Ath_C1148 + 3 Ath_C0029 ;	[]
Ath_R1276	n.a.	RXN-745	1 Ath_C1148 = 1 Ath_C0792 ;	[]
Ath_R1277	n.a.	RXN-7570	1 Ath_C0389 = 1 Ath_C1129 ;	[5.4.99.-]
Ath_R1278	n.a.	RXN-7610	1 Ath_C0230 + 1 Ath_C0007 = 1 Ath_C0473 + 1 Ath_C0011 + 1 Ath_C0025 ;	[1.7.3.3]
Ath_R1279	n.a.	RXN-7614	1 Ath_C0002 + 1 Ath_C0540 + 1 Ath_C0010 = 1 Ath_C1132 + 1 Ath_C0018 + 1 Ath_C0012 ;	[6.2.1.26]
Ath_R1280	n.a.	RXN-7615	1 Ath_C1132 = 1 Ath_C0010 + 1 Ath_C0596 ;	[4.1.3.36]
Ath_R1281	n.a.	RXN-7624	1 Ath_C0834 + 1 Ath_C0007 + 1 Ath_C0005 = 1 Ath_C1190 + 1 Ath_C0011 + 1 Ath_C0006 ;	[1.14.11.-]
Ath_R1282	n.a.	RXN-7650	1 Ath_C0281 + 1 Ath_C0005 + 1 Ath_C0007 = 1 Ath_C0466 + 1 Ath_C0006 + 2 Ath_C0001 ;	[]
Ath_R1283	n.a.	RXN-7653	1 Ath_C0730 + 1 Ath_C0005 + 1 Ath_C0007 = 1 Ath_C0470 + 1 Ath_C0006 + 2 Ath_C0001 ;	[]
Ath_R1284	n.a.	RXN-7658	1 Ath_C0221 + 1 Ath_C0005 = 1 Ath_C1133 + 1 Ath_C0006 ;	[1.3.1.-]
Ath_R1285	n.a.	RXN-7660	1 Ath_C1134 + 1 Ath_C0005 = 1 Ath_C0715 + 1 Ath_C0006 ;	[1.3.1.-]
Ath_R1286	n.a.	RXN-7663	1 Ath_C0514 + 1 Ath_C0221 = 1 Ath_C1135 + 1 Ath_C0012 ;	[2.5.1.-]
Ath_R1287	n.a.	RXN-7666	1 Ath_C1136 + 1 Ath_C0005 = 1 Ath_C0704 + 1 Ath_C0006 ;	[1.3.1.-]
Ath_R1288	n.a.	RXN-7676	1 Ath_C0514 + 1 Ath_C0007 + 1 Ath_C0005 = 1 Ath_C1137 + 1 Ath_C0001 + 1 Ath_C0006 ;	[]
Ath_R1289	n.a.	RXN-7679	1 Ath_C1138 + 1 Ath_C0001 + 1 Ath_C0006 = 1 Ath_C0704 + 1 Ath_C0007 + 1 Ath_C0005 ;	[]
Ath_R1290	n.a.	RXN-7683	1 Ath_C0462 + 1 Ath_C0051 = 1 Ath_C1139 + 1 Ath_C0088 ;	[2.7.1.-]
Ath_R1291	n.a.	RXN-7703	1 Ath_C0005 + 1 Ath_C0001 = 1 Ath_C0004 + 1 Ath_C1242 ;	[3.1.3.-]
Ath_R1292	n.a.	RXN-7739	1 Ath_C0514 = 1 Ath_C1141 + 1 Ath_C0199 ;	[]
Ath_R1293	n.a.	RXN-7875	1 Ath_C0140 + 1 Ath_C0007 + 1 Ath_C0005 = 1 Ath_C1142 + 1 Ath_C0001 + 1 Ath_C0006 ;	[1.14.13.-]
Ath_R1294	n.a.	RXN-7876	1 Ath_C0482 + 1 Ath_C0007 + 1 Ath_C0005 = 1 Ath_C1143 + 1 Ath_C0001 + 1 Ath_C0006 ;	[1.14.13.-]
Ath_R1295	n.a.	RXN-7877	1 Ath_C0801 + 1 Ath_C0007 + 1 Ath_C0005 = 1 Ath_C1144 + 1 Ath_C0001 + 1 Ath_C0006 ;	[1.14.13.-]
Ath_R1296	n.a.	RXN-7883	1 Ath_C0513 + 2 Ath_C0007 = 2 Ath_C1146 + 1 Ath_C1145 ;	[1.14.99.-]
Ath_R1297	n.a.	RXN-7984	1 Ath_C0799 + 1 Ath_C0056 = 1 Ath_C0793 + 1 Ath_C0714 + 1 Ath_C0001 ;	[1.10.99.3]
Ath_R1298	n.a.	RXN-7985	1 Ath_C0793 + 1 Ath_C0056 = 1 Ath_C0772 + 1 Ath_C0714 + 1 Ath_C0001 ;	[1.10.99.3]
Ath_R1299	n.a.	RXN-8035	1 Ath_C0738 = 1 Ath_C1149 ;	[5.2.1.-]
Ath_R1300	n.a.	RXN-8036	1 Ath_C1149 + 1 Ath_C0001 = 1 Ath_C0737 + 1 Ath_C0027 ;	[3.2.1.21]
Ath_R1301	n.a.	RXN-8074	1 Ath_C1191 = 1 Ath_C0852 ;	[]
Ath_R1302	n.a.	RXN-8088	1 Ath_C0179 + 1 Ath_C0007 + 1 Ath_C0001 = 1 Ath_C0135 + 1 Ath_C0025 ;	[1.2.3.9]
Ath_R1303	n.a.	RXN-8089	1 Ath_C0362 + 1 Ath_C0007 + 1 Ath_C0001 = 1 Ath_C0250 + 1 Ath_C0025 ;	[1.2.3.9]
Ath_R1304	n.a.	RXN-8090	1 Ath_C0857 + 1 Ath_C0007 + 1 Ath_C0001 = 1 Ath_C1151 + 1 Ath_C0025 ;	[1.2.3.9]
Ath_R1305	n.a.	RXN-8141	1 Ath_C0185 + 1 Ath_C1211 = 1 Ath_C0752 + 1 Ath_C0046 ;	[]
Ath_R1306	n.a.	RXN-821	1 Ath_C0114 + 1 Ath_C0015 = 1 Ath_C1248 + 1 Ath_C0457 ;	[1.5.99.8]
Ath_R1307	n.a.	RXN-8263	1 Ath_C0742 + 1 Ath_C0026 = 1 Ath_C1153 + 1 Ath_C0014 ;	[2.4.1.237]
Ath_R1308	n.a.	RXN-8264	1 Ath_C1106 + 1 Ath_C0026 = 1 Ath_C0850 + 1 Ath_C0014 ;	[2.4.1.237]
Ath_R1309	n.a.	RXN-8265	1 Ath_C0729 + 1 Ath_C0026 = 1 Ath_C1154 + 1 Ath_C0014 ;	[2.4.1.-]
Ath_R1310	n.a.	RXN-8270	1 Ath_C0849 + 1 Ath_C0026 = 1 Ath_C1156 + 1 Ath_C0014 ;	[2.4.1.-]
Ath_R1311	n.a.	RXN-8271	1 Ath_C0729 + 1 Ath_C0026 = 1 Ath_C1155 + 1 Ath_C0014 ;	[2.4.1.-]
Ath_R1312	n.a.	RXN-8273	1 Ath_C0550 = 1 Ath_C1225 ;	[]
Ath_R1313	n.a.	RXN-8284	1 Ath_C0476 + 1 Ath_C0432 = 1 Ath_C1157 + 1 Ath_C0109 ;	[2.4.1.-]
Ath_R1314	n.a.	RXN-8292	1 Ath_C0578 + 1 Ath_C0432 = 1 Ath_C1158 + 1 Ath_C0109 ;	[2.4.1.-]
Ath_R1315	n.a.	RXN-8340	1 Ath_C0038 + 1 Ath_C0001 = 1 Ath_C1160 + 1 Ath_C0012 ;	[3.5.4.-]
Ath_R1316	n.a.	RXN-8342	1 Ath_C1160 + 2 Ath_C1140 = 1 Ath_C0747 + 2 Ath_C0001 ;	[2.8.1.-]
Ath_R1317	n.a.	RXN-8344	1 Ath_C0747 + 1 Ath_C0002 = 1 Ath_C1161 + 1 Ath_C0012 ;	[2.7.7.-]
Ath_R1318	n.a.	RXN-8407	1 Ath_C1163 + 1 Ath_C0001 = 1 Ath_C0163 + 2 Ath_C0453 ;	[]
Ath_R1319	n.a.	RXN-8408	1 Ath_C1163 + 2 Ath_C0001 = 1 Ath_C0047 + 2 Ath_C0453 ;	[]
Ath_R1320	n.a.	RXN-8409	1 Ath_C0682 + 1 Ath_C0001 = 1 Ath_C0656 + 1 Ath_C0104 ;	[3.1.1.-]
Ath_R1321	n.a.	RXN-8414	1 Ath_C0262 = 1 Ath_C1164 + 1 Ath_C0012 ;	[4.2.3.-]
Ath_R1322	n.a.	RXN-8415	1 Ath_C0262 = 1 Ath_C1166 + 1 Ath_C0012 ;	[4.2.3.-]
Ath_R1323	n.a.	RXN-8416	1 Ath_C0262 = 1 Ath_C1167 + 1 Ath_C0012 ;	[4.2.3.-]
Ath_R1324	n.a.	RXN-8417	1 Ath_C0262 = 1 Ath_C1168 + 1 Ath_C0012 ;	[4.2.3.-]
Ath_R1325	n.a.	RXN-8418	1 Ath_C0262 = 1 Ath_C1169 + 1 Ath_C0012 ;	[4.2.3.-]
Ath_R1326	n.a.	RXN-8419	1 Ath_C0262 = 1 Ath_C1170 + 1 Ath_C0012 ;	[4.2.3.-]
Ath_R1327	n.a.	RXN-8421	1 Ath_C0262 = 1 Ath_C1171 + 1 Ath_C0012 ;	[4.2.3.-]
Ath_R1328	n.a.	RXN-8422	1 Ath_C0262 = 1 Ath_C1172 + 1 Ath_C0012 ;	[4.2.3.-]
Ath_R1329	n.a.	RXN-8423	1 Ath_C0262 = 1 Ath_C1173 + 1 Ath_C0012 ;	[4.2.3.-]
Ath_R1330	n.a.	RXN-8424	1 Ath_C0262 = 1 Ath_C1174 + 1 Ath_C0012 ;	[4.2.3.-]
Ath_R1331	n.a.	RXN-8425	1 Ath_C0262 = 1 Ath_C1175 + 1 Ath_C0012 ;	[4.2.3.-]
Ath_R1332	n.a.	RXN-8426	1 Ath_C0262 = 1 Ath_C1176 + 1 Ath_C0012 ;	[4.2.3.-]
Ath_R1333	n.a.	RXN-8428	1 Ath_C0262 = 1 Ath_C1177 + 1 Ath_C0012 ;	[4.2.3.-]
Ath_R1334	n.a.	RXN-8429	1 Ath_C0262 = 1 Ath_C1178 + 1 Ath_C0012 ;	[4.2.3.-]
Ath_R1335	n.a.	RXN-8430	1 Ath_C0262 = 1 Ath_C1179 + 1 Ath_C0012 ;	[4.2.3.-]
Ath_R1336	n.a.	RXN-8431	1 Ath_C0262 = 1 Ath_C1180 + 1 Ath_C0012 ;	[4.2.3.-]
Ath_R1337	n.a.	RXN-8432	1 Ath_C0262 = 1 Ath_C1165 + 1 Ath_C0012 ;	[4.2.3.-]
Ath_R1338	n.a.	RXN-8434	1 Ath_C0389 = 1 Ath_C1181 ;	[5.4.99.-]
Ath_R1339	n.a.	RXN-8444	1 Ath_C0421 + 1 Ath_C0001 = 1 Ath_C0173 + 1 Ath_C0092 ;	[3.2.2.-]
Ath_R1340	n.a.	RXN-8713	1 Ath_C0273 + 1 Ath_C0292 = 1 Ath_C1184 + 1 Ath_C0010 ;	[2.3.1.110]
Ath_R1341	n.a.	RXN-8715	1 Ath_C0273 + 1 Ath_C0155 = 1 Ath_C1185 + 1 Ath_C0010 ;	[2.3.1.110]
Ath_R1342	n.a.	RXN-8751	1 Ath_C0180 + 1 Ath_C0001 = 1 Ath_C1187 ;	[]
Ath_R1343	n.a.	RXN-8752	1 Ath_C1187 + 1 Ath_C0001 = 1 Ath_C0230 ;	[]
Ath_R1344	n.a.	RXN-886	1 Ath_C0770 + 1 Ath_C0024 + 1 Ath_C0007 = 1 Ath_C1183 + 1 Ath_C0036 + 1 Ath_C0011 ;	[1.14.11.-]
Ath_R1345	n.a.	RXN-91	1 Ath_C0537 + 1 Ath_C0026 = 1 Ath_C1159 + 1 Ath_C0014 ;	[2.4.1.-]
Ath_R1346	n.a.	RXN-92	1 Ath_C0727 + 1 Ath_C0026 = 1 Ath_C1152 + 1 Ath_C0014 ;	[2.4.1.-]
Ath_R1347	n.a.	RXN-947	1 Ath_C0834 + 1 Ath_C0024 + 1 Ath_C0007 = 1 Ath_C1098 + 1 Ath_C0036 + 1 Ath_C0011 ;	[1.14.11.-]
Ath_R1348	n.a.	RXN-974	1 Ath_C0053 + 1 Ath_C0024 = 1 Ath_C0129 + 1 Ath_C0023 ;	[]
Ath_R1349	n.a.	RXN-991	1 Ath_C0769 + 1 Ath_C0024 + 1 Ath_C0007 = 1 Ath_C1099 + 1 Ath_C0036 + 1 Ath_C0011 ;	[1.14.11.-]
Ath_R1350	n.a.	RXN0-2023	1 Ath_C0197 + 1 Ath_C0077 + 1 Ath_C0002 = 1 Ath_C1066 + 1 Ath_C0035 + 1 Ath_C0018 + 1 Ath_C0012 ;	[]
Ath_R1351	n.a.	RXN0-2381	1 Ath_C0589 = 1 Ath_C0268 + 1 Ath_C0321 ;	[]
Ath_R1352	n.a.	RXN0-306	1 Ath_C0467 + 1 Ath_C0042 = 1 Ath_C0788 + 1 Ath_C0099 ;	[]
Ath_R1353	n.a.	RXN0-382	1 Ath_C0778 + 1 Ath_C0002 = 1 Ath_C0815 + 1 Ath_C0008 ;	[2.7.1.-]
Ath_R1354	n.a.	RXN0-5181	1 Ath_C1226 + 1 Ath_C0001 = 1 Ath_C0499 ;	[3.2.1.1]
Ath_R1355	n.a.	RXN0-5216	1 Ath_C1188 + 1 Ath_C0001 = 1 Ath_C0186 + 1 Ath_C0178 ;	[]
Ath_R1356	n.a.	RXN0-5224	1 Ath_C0011 + 1 Ath_C0001 = 1 Ath_C0192 ;	[4.2.1.1]
Ath_R1357	n.a.	RXN0-5257	1 Ath_C0087 + 2 Ath_C1204 = 1 Ath_C0073 ;	[]
Ath_R1358	n.a.	RXN0-723	1 Ath_C0051 = 1 Ath_C0265 + 1 Ath_C0001 ;	[]
Ath_R1359	n.a.	RXN0-724	1 Ath_C0059 = 1 Ath_C0267 + 1 Ath_C0001 ;	[]
Ath_R1360	n.a.	RXN0-745	1 Ath_C0002 = 1 Ath_C0103 + 1 Ath_C0001 ;	[]
Ath_R1361	n.a.	RXN0-746	1 Ath_C0038 = 1 Ath_C0191 + 1 Ath_C0001 ;	[]
Ath_R1362	n.a.	RXN1F-143	1 Ath_C0834 + 1 Ath_C0007 = 1 Ath_C0769 + 1 Ath_C0001 ;	[]
Ath_R1363	n.a.	RXN1F-147	1 Ath_C1189 = 1 Ath_C0794 ;	[5.5.1.-]
Ath_R1364	n.a.	RXN1F-150	1 Ath_C1189 = 1 Ath_C0720 ;	[5.5.1.-]
Ath_R1365	n.a.	RXN1F-151	1 Ath_C0720 = 1 Ath_C0513 ;	[5.5.1.-]
Ath_R1366	n.a.	RXN1F-152	1 Ath_C0513 + 2 Ath_C0001 = 1 Ath_C0772 ;	[]
Ath_R1367	n.a.	RXN1F-155	1 Ath_C0799 = 1 Ath_C1191 ;	[5.3.99.9]
Ath_R1368	n.a.	RXN1F-164	1 Ath_C0836 + 1 Ath_C0024 + 1 Ath_C0007 = 1 Ath_C1190 + 1 Ath_C0036 + 2 Ath_C0011 ;	[1.14.11.-]
Ath_R1369	n.a.	RXN1F-168	1 Ath_C0770 + 1 Ath_C0024 + 1 Ath_C0007 = 1 Ath_C1195 + 1 Ath_C0036 + 1 Ath_C0011 ;	[1.14.11.12]
Ath_R1370	n.a.	RXN1F-169	1 Ath_C1195 + 1 Ath_C0024 + 1 Ath_C0007 = 1 Ath_C0505 + 1 Ath_C0036 + 2 Ath_C0011 ;	[1.14.11.-]
Ath_R1371	n.a.	RXN1F-19	1 Ath_C1147 = 1 Ath_C0001 + 1 Ath_C0672 ;	[4.2.1.92]
Ath_R1372	n.a.	RXN1F-347	1 Ath_C0712 = 1 Ath_C1069 ;	[]
Ath_R1373	n.a.	RXN1F-443	1 Ath_C0849 + 1 Ath_C0518 = 1 Ath_C1192 + 1 Ath_C0014 ;	[2.4.1.-]
Ath_R1374	n.a.	RXN1F-474	1 Ath_C0742 + 1 Ath_C0518 = 1 Ath_C1193 + 1 Ath_C0014 ;	[2.4.1.-]
Ath_R1375	n.a.	RXN1F-88	1 Ath_C0704 + 1 Ath_C0007 = 1 Ath_C1076 + 1 Ath_C0001 ;	[]
Ath_R1376	n.a.	RXN1F-99	1 Ath_C0836 + 1 Ath_C0024 + 1 Ath_C0007 = 1 Ath_C1194 + 1 Ath_C0036 + 1 Ath_C0011 ;	[1.14.11.-]
Ath_R1377	n.a.	RXN3O-218	1 Ath_C0872 + 1 Ath_C0007 + 1 Ath_C0005 = 1 Ath_C1068 + 2 Ath_C0001 + 1 Ath_C0006 ;	[]
Ath_R1378	n.a.	RXN66-1	1 Ath_C0269 + 1 Ath_C0025 = 2 Ath_C0001 + 1 Ath_C0065 ;	[1.11.1.6]
Ath_R1379	n.a.	RXN66-303	1 Ath_C0481 + 1 Ath_C0005 + 1 Ath_C0007 = 1 Ath_C1089 + 1 Ath_C0006 + 1 Ath_C0001 ;	[1.14.13.70]
Ath_R1380	n.a.	RXN66-305	1 Ath_C1090 + 1 Ath_C0005 + 1 Ath_C0007 = 1 Ath_C0819 + 1 Ath_C0006 + 1 Ath_C0001 + 1 Ath_C0047 ;	[1.14.13.70]
Ath_R1381	n.a.	RXN66-319	1 Ath_C1091 + 1 Ath_C0005 = 1 Ath_C0721 + 1 Ath_C0006 ;	[1.1.1.270]
Ath_R1382	n.a.	RXNQT-4141	1 Ath_C0519 + 1 Ath_C0001 = 1 Ath_C0898 + 1 Ath_C0112 ;	[]
Ath_R1383	n.a.	RXNQT-4146	1 Ath_C0222 = 1 Ath_C1200 ;	[]
Ath_R1384	n.a.	RXNQT-4152	1 Ath_C1196 + 1 Ath_C0007 = 1 Ath_C0568 + 1 Ath_C0001 ;	[1.13.14.-]
Ath_R1385	n.a.	RXNQT-4161	1 Ath_C0729 + 1 Ath_C0518 = 1 Ath_C1107 + 1 Ath_C0014 ;	[2.4.1.-]
Ath_R1386	n.a.	RXNQT-4181	1 Ath_C0389 = 1 Ath_C1197 ;	[5.4.99.-]
Ath_R1387	n.a.	RXNQT-4182	1 Ath_C0389 = 1 Ath_C1198 ;	[5.4.99.-]
Ath_R1388	n.a.	RXNQT-4183	1 Ath_C0389 = 1 Ath_C1199 ;	[5.4.99.-]
Ath_R1389	n.a.	SIROHEME-FERROCHELAT-RXN	1 Ath_C0733 + 1 Ath_C0021 = 1 Ath_C0340 ;	[4.99.1.4]
Ath_R1390	n.a.	THIOSULFATE-SULFURTRANSFERASE-RXN	1 Ath_C0452 + 1 Ath_C0207 = 1 Ath_C0483 + 1 Ath_C0074 ;	[2.8.1.1]
Ath_R1391	n.a.	TRANSALDOL-RXN	1 Ath_C0321 + 1 Ath_C0188 = 1 Ath_C0066 + 1 Ath_C0187 ;	[2.2.1.2]
Ath_R1392	n.a.	TRIOSEPISOMERIZATION-RXN	1 Ath_C0321 = 1 Ath_C0087 ;	[5.3.1.1]
Ath_R1393	n.a.	TRYPSYN-RXN	1 Ath_C0589 + 1 Ath_C0053 = 1 Ath_C0061 + 1 Ath_C0001 + 1 Ath_C0321 ;	[4.2.1.20]
Ath_R1394	n.a.	UBIQUITIN--PROTEIN-LIGASE-RXN	1 Ath_C0516 + 1 Ath_C1246 + 1 Ath_C0002 = 1 Ath_C0594 + 1 Ath_C0018 + 1 Ath_C0012 ;	[6.3.2.19]
