# Supplementary material for: Integration of metabolic databases for the reconstruction of genome-scale metabolic networks
Source: BMC Syst Biol. 2010 Aug 16;4:114. doi: 10.1186/1752-0509-4-114 (PMC2930596; doi:10.1186/1752-0509-4-114)
Supplement: Additional file 3 — Compound and reaction data of the complete (blue) metabolic network. The first sheet contains the list of compounds and the second sheet the list of reactions. Each compound is identified by a local identifier consisting of "Ath_C" followed by a four-digit number, its Kegg identifier and AraCyc name. Each reaction is identified by a local identifier consisting of "Ath_R" followed by a four-digit number, its Kegg identifier and AraCyc name. The stoichiometry column describes the reaction using local compound identifier. Substrates and products are separated by the equal ("=") sign. The stoichiometry is always explicitly written even when it is one. The enzyme column lists the enzymes catalysing each reaction by their EC number. The gene columns list genes associated to each reaction based on EC numbers. [file 1752-0509-4-114-S3.XLS]

## Sheet: Compounds
Local ID	Kegg ID	AraCyc name
Ath_C0001	C00001	WATER
Ath_C0002	C00002	ATP
Ath_C0003	C00003	NAD
Ath_C0004	C00004	NADH
Ath_C0005	C00005	NADPH
Ath_C0006	C00006	NADP
Ath_C0007	C00007	OXYGEN-MOLECULE
Ath_C0008	C00008	ADP
Ath_C0009	C00009	Pi
Ath_C0010	C00010	CO-A
Ath_C0011	C00011	CARBON-DIOXIDE
Ath_C0012	C00013	PPI
Ath_C0013	C00014	AMMONIA
Ath_C0014	C00015	UDP
Ath_C0015	C00016	FAD
Ath_C0016	C00018	PYRIDOXAL_PHOSPHATE
Ath_C0017	C00019	S-ADENOSYLMETHIONINE
Ath_C0018	C00020	AMP
Ath_C0019	C00021	ADENOSYL-HOMO-CYS
Ath_C0020	C00022	PYRUVATE
Ath_C0021	C00023	FE+2
Ath_C0022	C00024	ACETYL-COA
Ath_C0023	C00025	GLT
Ath_C0024	C00026	2-KETOGLUTARATE
Ath_C0025	C00027	HYDROGEN-PEROXIDE
Ath_C0026	C00029	UDP-GLUCOSE
Ath_C0027	C00031	GLC
Ath_C0028	C00032	PROTOHEME
Ath_C0029	C00033	ACET
Ath_C0030	C00034	MN+2
Ath_C0031	C00035	GDP
Ath_C0032	C00036	OXALACETIC_ACID
Ath_C0033	C00037	GLY
Ath_C0034	C00038	ZN+2
Ath_C0035	C00041	L-ALPHA-ALANINE
Ath_C0036	C00042	SUC
Ath_C0037	C00043	UDP-N-ACETYL-D-GLUCOSAMINE
Ath_C0038	C00044	GTP
Ath_C0039	C00047	LYS
Ath_C0040	C00048	GLYOX
Ath_C0041	C00049	L-ASPARTATE
Ath_C0042	C00051	GLUTATHIONE
Ath_C0043	C00052	UDP-GALACTOSE
Ath_C0044	C00053	PAPS
Ath_C0045	C00054	PAP
Ath_C0046	C00055	CMP
Ath_C0047	C00058	FORMATE
Ath_C0048	C00059	SULFATE
Ath_C0049	C00061	FMN
Ath_C0050	C00062	ARG
Ath_C0051	C00063	CTP
Ath_C0052	C00064	GLN
Ath_C0053	C00065	SER
Ath_C0054	C00067	FORMALDEHYDE
Ath_C0055	C00068	THIAMINE-PYROPHOSPHATE
Ath_C0056	C00072	ASCORBATE
Ath_C0057	C00073	MET
Ath_C0058	C00074	PHOSPHO-ENOL-PYRUVATE
Ath_C0059	C00075	UTP
Ath_C0060	C00076	CA+2
Ath_C0061	C00078	TRP
Ath_C0062	C00079	PHE
Ath_C0063	C00082	TYR
Ath_C0064	C00083	MALONYL-COA
Ath_C0065	C00084	ACETALD
Ath_C0066	C00085	FRUCTOSE-6P
Ath_C0067	C00086	UREA
Ath_C0068	C00087	CPD-249
Ath_C0069	C00088	NITRITE
Ath_C0070	C00089	SUCROSE
Ath_C0071	C00090	CATECHOL
Ath_C0072	C00091	SUC-COA
Ath_C0073	C00093	GLYCEROL-3P
Ath_C0074	C00094	SO3
Ath_C0075	C00095	FRU
Ath_C0076	C00096	GDP-MANNOSE
Ath_C0077	C00097	CYS
Ath_C0078	C00099	B-ALANINE
Ath_C0079	C00100	PROPIONYL-COA
Ath_C0080	C00101	THF
Ath_C0081	C00103	GLC-1-P
Ath_C0082	C00105	UMP
Ath_C0083	C00106	URACIL
Ath_C0084	C00108	ANTHRANILATE
Ath_C0085	C00109	2-OXOBUTANOATE
Ath_C0086	C00110	DOLICHOLP
Ath_C0087	C00111	DIHYDROXY-ACETONE-PHOSPHATE
Ath_C0088	C00112	CDP
Ath_C0089	C00114	CHOLINE
Ath_C0090	C00115	CL-
Ath_C0091	C00116	GLYCEROL
Ath_C0092	C00117	RIBOSE-5P
Ath_C0093	C00119	PRPP
Ath_C0094	C00120	BIOTIN
Ath_C0095	C00121	RIBOSE
Ath_C0096	C00122	FUM
Ath_C0097	C00123	LEU
Ath_C0098	C00124	GALACTOSE
Ath_C0099	C00127	OXIDIZED-GLUTATHIONE
Ath_C0100	C00128	CMP-N-ACETYL-NEURAMINATE
Ath_C0101	C00129	delta(3)-isopentenyl-pp
Ath_C0102	C00130	IMP
Ath_C0103	C00131	DATP
Ath_C0104	C00132	METOH
Ath_C0105	C00133	D-ALANINE
Ath_C0106	C00134	PUTRESCINE
Ath_C0107	C00135	HIS
Ath_C0108	C00136	CPD-650
Ath_C0109	C00137	MYO-INOSITOL
Ath_C0110	C00141	2-KETO-ISOVALERATE
Ath_C0111	C00143	METHYLENE-THF
Ath_C0112	C00144	GMP
Ath_C0113	C00147	ADENINE
Ath_C0114	C00148	PRO
Ath_C0115	C00149	MAL
Ath_C0116	C00151	L-2-AMINO-ACID
Ath_C0117	C00152	ASN
Ath_C0118	C00153	NIACINAMIDE
Ath_C0119	C00154	PALMITYL-COA
Ath_C0120	C00155	HOMO-CYS
Ath_C0121	C00156	4-hydroxybenzoate
Ath_C0122	C00158	CIT
Ath_C0123	C00159	MANNOSE
Ath_C0124	C00160	GLYCOLLATE
Ath_C0125	C00163	PROPIONATE
Ath_C0126	C00164	3-KETOBUTYRATE
Ath_C0127	C00166	PHENYL-PYRUVATE
Ath_C0128	C00167	UDP-GLUCURONATE
Ath_C0129	C00168	OH-PYR
Ath_C0130	C00169	CARBAMOYL-P
Ath_C0131	C00170	5-METHYLTHIOADENOSINE
Ath_C0132	C00175	CO+2
Ath_C0133	C00178	THYMINE
Ath_C0134	C00179	AGMATHINE
Ath_C0135	C00180	BENZOATE
Ath_C0136	C00181	XYLOSE
Ath_C0137	C00183	VAL
Ath_C0138	C00184	DIHYDROXYACETONE
Ath_C0139	C00186	L-LACTATE
Ath_C0140	C00187	CHOLESTEROL
Ath_C0141	C00188	THR
Ath_C0142	C00189	ETHANOL-AMINE
Ath_C0143	C00190	UDP-D-XYLOSE
Ath_C0144	C00191	GLUCURONATE
Ath_C0145	C00195	CERAMIDE
Ath_C0146	C00197	G3P
Ath_C0147	C00199	RIBULOSE-5P
Ath_C0148	C00203	UDP-N-ACETYL-GALACTOSAMINE
Ath_C0149	C00206	DADP
Ath_C0150	C00208	MALTOSE
Ath_C0151	C00212	ADENOSINE
Ath_C0152	C00213	SARCOSINE
Ath_C0153	C00214	THYMIDINE
Ath_C0154	C00222	MALONATE-S-ALD
Ath_C0155	C00223	COUMARYL-COA
Ath_C0156	C00224	APS
Ath_C0157	C00231	XYLULOSE-5-PHOSPHATE
Ath_C0158	C00232	SUCC-S-ALD
Ath_C0159	C00233	2K-4CH3-PENTANOATE
Ath_C0160	C00234	10-FORMYL-THF
Ath_C0161	C00235	CPD-4211
Ath_C0162	C00236	DPG
Ath_C0163	C00237	CARBON-MONOXIDE
Ath_C0164	C00238	K+
Ath_C0165	C00239	DCMP
Ath_C0166	C00242	GUANINE
Ath_C0167	C00243	LACTOSE
Ath_C0168	C00244	NITRATE
Ath_C0169	C00248	LIPOAMIDE
Ath_C0170	C00249	PALMITATE
Ath_C0171	C00250	PYRIDOXAL
Ath_C0172	C00251	CHORISMATE
Ath_C0173	C00253	NIACINE
Ath_C0174	C00254	PREPHENATE
Ath_C0175	C00255	RIBOFLAVIN
Ath_C0176	C00256	D-LACTATE
Ath_C0177	C00257	GLUCONATE
Ath_C0178	C00258	GLYCERATE
Ath_C0179	C00261	BENZALDEHYDE
Ath_C0180	C00262	HYPOXANTHINE
Ath_C0181	C00263	HOMO-SER
Ath_C0182	C00265	DITHIOTHREITOL
Ath_C0183	C00266	GLYCOLALDEHYDE
Ath_C0184	C00267	ALPHA-GLUCOSE
Ath_C0185	C00269	CDPDIACYLGLYCEROL
Ath_C0186	C00275	MANNOSE-6P
Ath_C0187	C00279	ERYTHROSE-4P
Ath_C0188	C00281	D-SEDOHEPTULOSE-7-P
Ath_C0189	C00282	HYDROGEN-MOLECULE
Ath_C0190	C00283	HS
Ath_C0191	C00286	DGTP
Ath_C0192	C00288	HCO3
Ath_C0193	C00291	NI+2
Ath_C0194	C00294	INOSINE
Ath_C0195	C00295	OROTATE
Ath_C0196	C00296	QUINATE
Ath_C0197	C00299	URIDINE
Ath_C0198	C00301	ADENOSINE_DIPHOSPHATE_RIBOSE
Ath_C0199	C00305	MG+2
Ath_C0200	C00307	CDP-CHOLINE
Ath_C0201	C00310	D-XYLULOSE
Ath_C0202	C00311	threo-d(s)-iso-citrate
Ath_C0203	C00314	PYRIDOXINE
Ath_C0204	C00315	SPERMIDINE
Ath_C0205	C00318	CARNITINE
Ath_C0206	C00319	SPHINGOSINE
Ath_C0207	C00320	S2O3
Ath_C0208	C00322	2K-ADIPATE
Ath_C0209	C00323	CAFFEOYL-COA
Ath_C0210	C00325	GUANOSINE_DIPHOSPHATE_FUCOSE
Ath_C0211	C00327	L-CITRULLINE
Ath_C0212	C00331	INDOLE_PYRUVATE
Ath_C0213	C00332	3-ACETOACETYL-COA
Ath_C0214	C00333	D-GALACTURONATE
Ath_C0215	C00334	4-AMINO-BUTYRATE
Ath_C0216	C00337	DI-H-OROTATE
Ath_C0217	C00341	GERANYL-PP
Ath_C0218	C00345	CPD-2961
Ath_C0219	C00346	PHOSPHORYL-ETHANOLAMINE
Ath_C0220	C00352	D-GLUCOSAMINE-6-P
Ath_C0221	C00353	GERANYLGERANYL-PP
Ath_C0222	C00354	FRUCTOSE-16-DIPHOSPHATE
Ath_C0223	C00356	3-HYDROXY-3-METHYL-GLUTARYL-COA
Ath_C0224	C00357	N-ACETYL-D-GLUCOSAMINE-6-P
Ath_C0225	C00361	DGDP
Ath_C0226	C00362	DGMP
Ath_C0227	C00363	TDP
Ath_C0228	C00364	TMP
Ath_C0229	C00365	DUMP
Ath_C0230	C00366	URATE
Ath_C0231	C00371	CPD-4210
Ath_C0232	C00378	THIAMINE
Ath_C0233	C00381	DOLICHOL
Ath_C0234	C00385	XANTHINE
Ath_C0235	C00387	GUANOSINE
Ath_C0236	C00389	35734-PENTAHYDROXYFLAVONE
Ath_C0237	C00390	UBIQUINOL-8
Ath_C0238	C00392	MANNITOL
Ath_C0239	C00394	GDP-D-GLUCOSE
Ath_C0240	C00398	TRYPTAMINE
Ath_C0241	C00399	UBIQUINONE-8
Ath_C0242	C00403	POLYPEPTIDE
Ath_C0243	C00406	FERULOYL-COA
Ath_C0244	C00407	ILE
Ath_C0245	C00409	CPD-7671
Ath_C0246	C00412	STEAROYL-COA
Ath_C0247	C00415	DIHYDROFOLATE
Ath_C0248	C00417	CIS-ACONITATE
Ath_C0249	C00418	MEVALONATE
Ath_C0250	C00423	CPD-674
Ath_C0251	C00424	LACTALD
Ath_C0252	C00429	DI-H-URACIL
Ath_C0253	C00430	5-AMINO-LEVULINATE
Ath_C0254	C00436	CPD-597
Ath_C0255	C00437	N-ALPHA-ACETYLORNITHINE
Ath_C0256	C00438	CARBAMYUL-L-ASPARTATE
Ath_C0257	C00440	5-METHYL-THF
Ath_C0258	C00441	L-ASPARTATE-SEMIALDEHYDE
Ath_C0259	C00445	5,10-methenyl-thf
Ath_C0260	C00446	GALACTOSE-1P
Ath_C0261	C00447	d-sedoheptulose-1,7-p_{2}
Ath_C0262	C00448	FARNESYL-PP
Ath_C0263	C00449	SACCHAROPINE
Ath_C0264	C00455	NICOTINAMIDE_NUCLEOTIDE
Ath_C0265	C00458	DCTP
Ath_C0266	C00459	TTP
Ath_C0267	C00460	DUTP
Ath_C0268	C00463	INDOLE
Ath_C0269	C00469	ETOH
Ath_C0270	C00470	PECTATE
Ath_C0271	C00475	CYTIDINE
Ath_C0272	C00482	SINAPATE
Ath_C0273	C00483	TYRAMINE
Ath_C0274	C00487	D-CARNITINE
Ath_C0275	C00488	FORMAMIDE
Ath_C0276	C00492	CPD-1099
Ath_C0277	C00493	SHIKIMATE
Ath_C0278	C00498	ADP-D-GLUCOSE
Ath_C0279	C00499	ALLANTOATE
Ath_C0280	C00500	BILIVERDINE
Ath_C0281	C00509	NARINGENIN-CMPD
Ath_C0282	C00510	OLEOYL-COA
Ath_C0283	C00511	ACRYLATE
Ath_C0284	C00512	BENZOYLCOA
Ath_C0285	C00517	PALMITALDEHYDE
Ath_C0286	C00521	CPD-4886
Ath_C0287	C00522	L-PANTOATE
Ath_C0288	C00526	DEOXYURIDINE
Ath_C0289	C00527	GLUTARYL-COA
Ath_C0290	C00533	NITRIC-OXIDE
Ath_C0291	C00534	PYRIDOXAMINE
Ath_C0292	C00540	CINNAMOYL-COA
Ath_C0293	C00542	L-CYSTATHIONINE
Ath_C0294	C00544	HOMOGENTISATE
Ath_C0295	C00546	METHYL-GLYOXAL
Ath_C0296	C00547	NOREPINEPHRINE
Ath_C0297	C00555	4-AMINO-BUTYRALDEHYDE
Ath_C0298	C00556	BENZYL-ALCOHOL
Ath_C0299	C00559	DEOXYADENOSINE
Ath_C0300	C00561	MANDELONITRILE
Ath_C0301	C00568	P-AMINO-BENZOATE
Ath_C0302	C00570	CDP-ETHANOLAMINE
Ath_C0303	C00575	CAMP
Ath_C0304	C00579	DIHYDROLIPOAMIDE
Ath_C0305	C00580	CPD-7670
Ath_C0306	C00588	PHOSPHORYL-CHOLINE
Ath_C0307	C00590	CONIFERYL-ALCOHOL
Ath_C0308	C00603	CPD-1091
Ath_C0309	C00612	CPD-568
Ath_C0310	C00617	UDP-D-GALACTURONATE
Ath_C0311	C00620	RIBOSE-1P
Ath_C0312	C00621	CPD-224
Ath_C0313	C00624	ACETYL-GLU
Ath_C0314	C00627	PYRIDOXINE-5P
Ath_C0315	C00630	ISOBUTYRYL-COA
Ath_C0316	C00631	2-PG
Ath_C0317	C00636	MANNOSE-1P
Ath_C0318	C00637	INDOLE_ACETALDEHYDE
Ath_C0319	C00647	PYRIDOXAMINE-5P
Ath_C0320	C00655	XANTHOSINE-5-PHOSPHATE
Ath_C0321	C00661	GAP
Ath_C0322	C00665	CPD-535
Ath_C0323	C00666	LL-DIAMINOPIMELATE
Ath_C0324	C00668	ALPHA-GLC-6-P
Ath_C0325	C00669	L-GAMMA-GLUTAMYLCYSTEINE
Ath_C0326	C00670	L-1-GLYCERO-PHOSPHORYLCHOLINE
Ath_C0327	C00671	2-KETO-3-METHYL-VALERATE
Ath_C0328	C00672	DEOXY-RIBOSE-1P
Ath_C0329	C00673	DEOXY-RIBOSE-5P
Ath_C0330	C00680	MESO-DIAMINOPIMELATE
Ath_C0331	C00687	DTDP-DEOH-DEOXY-GLUCOSE
Ath_C0332	C00688	DTDP-DEOH-DEOXY-MANNOSE
Ath_C0333	C00689	TREHALOSE-6P
Ath_C0334	C00694	BETA-D-GALACTOSYL-ETCETERA-GLUCOSAMINYL-
Ath_C0335	C00703	HG+2
Ath_C0336	C00704	SUPER-OXIDE
Ath_C0337	C00705	DCDP
Ath_C0338	C00712	OLEATE-CPD
Ath_C0339	C00714	PECTIN
Ath_C0340	C00748	SIROHEME
Ath_C0341	C00750	SPERMINE
Ath_C0342	C00751	SQUALENE
Ath_C0343	C00756	OCTANOL
Ath_C0344	C00760	CELLULOSE
Ath_C0345	C00761	CPD-1777
Ath_C0346	C00793	D-CYSTEINE
Ath_C0347	C00805	CPD-110
Ath_C0348	C00811	COUMARATE
Ath_C0349	C00826	CPD-659
Ath_C0350	C00836	DIHYDRO-SPHINGOSINE
Ath_C0351	C00842	DTDP-D-GLUCOSE
Ath_C0352	C00857	DEAMIDO-NAD
Ath_C0353	C00859	CPD1F-139
Ath_C0354	C00860	HISTIDINOL
Ath_C0355	C00864	PANTOTHENATE
Ath_C0356	C00868	CPD-8538
Ath_C0357	C00877	CROTONYL-COA
Ath_C0358	C00881	DEOXYCYTIDINE
Ath_C0359	C00882	DEPHOSPHO-COA
Ath_C0360	C00885	ISOCHORISMATE
Ath_C0361	C00894	ACRYLYL-COA
Ath_C0362	C00903	CINNAMALDEHYDE
Ath_C0363	C00921	7,8-dihydropteroate
Ath_C0364	C00931	PORPHOBILINOGEN
Ath_C0365	C00933	O-SINAPOYLCHOLINE
Ath_C0366	C00935	UDP-L-ARABINOSE
Ath_C0367	C00944	DEHYDROQUINATE
Ath_C0368	C00954	INDOLE_ACETATE_AUXIN
Ath_C0369	C00956	CPD-468
Ath_C0370	C00957	3-MERCAPTO-PYRUVATE
Ath_C0371	C00966	2-DEHYDROPANTOATE
Ath_C0372	C00974	DIHYDROKAEMPFEROL-CMPD
Ath_C0373	C00979	ACETYLSERINE
Ath_C0374	C00986	CPD-313
Ath_C0375	C00988	CPD-67
Ath_C0376	C00989	4-HYDROXY-BUTYRATE
Ath_C0377	C00993	D-ALA-D-ALA
Ath_C0378	C01005	3-P-SERINE
Ath_C0379	C01008	TRIMETHYLSULFONIUM
Ath_C0380	C01013	3-HYDROXY-PROPIONATE
Ath_C0381	C01019	L-FUCOSE
Ath_C0382	C01024	HYDROXYMETHYLBILANE
Ath_C0383	C01025	A-LIPID-HYDROPEROXIDE
Ath_C0384	C01031	CPD-548
Ath_C0385	C01036	4-MALEYL-ACETOACETATE
Ath_C0386	C01037	DIAMINONONANOATE
Ath_C0387	C01041	CPD-318
Ath_C0388	C01051	UROPORPHYRINOGEN-III
Ath_C0389	C01054	EPOXYSQUALENE
Ath_C0390	C01061	4-FUMARYL-ACETOACETATE
Ath_C0391	C01063	CPD-558
Ath_C0392	C01077	CPD-667
Ath_C0393	C01079	PROTOPORPHYRINOGEN
Ath_C0394	C01081	THIAMINE-P
Ath_C0395	C01083	TREHALOSE
Ath_C0396	C01089	CPD-335
Ath_C0397	C01092	8-AMINO-7-OXONONANOATE
Ath_C0398	C01100	L-HISTIDINOL-P
Ath_C0399	C01102	O-PHOSPHO-L-HOMOSERINE
Ath_C0400	C01103	OROTIDINE-5-PHOSPHATE
Ath_C0401	C01107	CPD-499
Ath_C0402	C01112	ARABINOSE-5P
Ath_C0403	C01115	CPD-330
Ath_C0404	C01118	O-SUCCINYL-L-HOMOSERINE
Ath_C0405	C01120	CPD-649
Ath_C0406	C01134	PANTETHEINE-P
Ath_C0407	C01137	S-ADENOSYLMETHIONINAMINE
Ath_C0408	C01140	CPD-8540
Ath_C0409	C01143	CPD-641
Ath_C0410	C01144	S-3-HYDROXYBUTANOYL-COA
Ath_C0411	C01157	L-4-HYDROXY-PROLINE
Ath_C0412	C01164	CPD-4187
Ath_C0413	C01165	L-GLUTAMATE_GAMMA-SEMIALDEHYDE
Ath_C0414	C01168	PSEUDOURIDINE-5-P
Ath_C0415	C01172	GLC-6-P
Ath_C0416	C01175	1-O-SINAPOYL-BETA-D-GLUCOSE
Ath_C0417	C01177	D-MYO-INOSITOL-1-MONOPHOSPHATE
Ath_C0418	C01179	P-HYDROXY-PHENYLPYRUVATE
Ath_C0419	C01182	d-ribulose-1,5-p_{2}
Ath_C0420	C01183	NN-DIMETHYLANILINE-N-OXIDE
Ath_C0421	C01185	NICOTINATE_NUCLEOTIDE
Ath_C0422	C01187	KDO
Ath_C0423	C01189	CPD-4186
Ath_C0424	C01190	GLUCOSYL_CERAMIDE
Ath_C0425	C01197	CPD-676
Ath_C0426	C01204	MI-HEXAKISPHOSPHATE
Ath_C0427	C01210	CPD-406
Ath_C0428	C01220	INOSITOL-1,4-BISPHOSPHATE
Ath_C0429	C01222	GDP-4-DEHYDRO-6-DEOXY-D-MANNOSE
Ath_C0430	C01226	CPD-729
Ath_C0431	C01234	CPD-68
Ath_C0432	C01235	CPD-458
Ath_C0433	C01236	D-6-P-GLUCONO-DELTA-LACTONE
Ath_C0434	C01243	INOSITOL-1-3-4-TRIPHOSPHATE
Ath_C0435	C01245	inositol_1,4,5-trisphosphate
Ath_C0436	C01246	CPD-166
Ath_C0437	C01250	CPD-469
Ath_C0438	C01261	CPD-609
Ath_C0439	C01267	IMIDAZOLE-ACETOL-P
Ath_C0440	C01268	CPD-602
Ath_C0441	C01269	3-ENOLPYRUVYL-SHIKIMATE-5P
Ath_C0442	C01272	CPD-506
Ath_C0443	C01277	CPD-1108
Ath_C0444	C01279	HMP
Ath_C0445	C01284	CPD-1107
Ath_C0446	C01288	CPD-452
Ath_C0447	C01300	AMINO-OH-HYDROXYMETHYL-DIHYDROPTERIDINE
Ath_C0448	C01302	CARBOXYPHENYLAMINO-DEOXYRIBULOSE-P
Ath_C0449	C01304	DIAMINO-OH-PHOSPHORIBOSYLAMINO-PYR
Ath_C0450	C01318	HX
Ath_C0451	C01322	RX
Ath_C0452	C01326	HCN
Ath_C0453	C01327	HCL
Ath_C0454	C01330	NA+
Ath_C0455	C01342	AMMONIUM
Ath_C0456	C01346	DUDP
Ath_C0457	C01352	FADH2
Ath_C0458	C01353	H2CO3
Ath_C0459	C01355	LEVAN
Ath_C0460	C01356	LIPID
Ath_C0461	C01387	CPD-148
Ath_C0462	C01389	PHYTOL
Ath_C0463	C01413	CD+2
Ath_C0464	C01417	CPD-69
Ath_C0465	C01419	CYS-GLY
Ath_C0466	C01477	CPD-431
Ath_C0467	C01478	ARSENATE
Ath_C0468	C01494	FERULIC-ACID
Ath_C0469	C01506	A-L-GLYCOL
Ath_C0470	C01514	5734-TETRAHYDROXYFLAVONE
Ath_C0471	C01528	CPD-678
Ath_C0472	C01533	CPD-63
Ath_C0473	C01551	ALLANTOIN
Ath_C0474	C01563	CARBAMATE
Ath_C0475	C01602	L-ORNITHINE
Ath_C0476	C01613	CPD-170
Ath_C0477	C01617	CPD-474
Ath_C0478	C01623	UDP-APIOSE
Ath_C0479	C01659	ACRYLAMIDE
Ath_C0480	C01672	CADAVERINE
Ath_C0481	C01724	LANOSTEROL
Ath_C0482	C01753	CPD-4143
Ath_C0483	C01755	HSCN
Ath_C0484	C01762	XANTHOSINE
Ath_C0485	C01789	CPD-707
Ath_C0486	C01793	CHLOROPHYLL
Ath_C0487	C01816	HEPTADECANE-CPD
Ath_C0488	C01825	L-GALACTOSE
Ath_C0489	C01835	MALTOTRIOSE
Ath_C0490	C01838	CPD-55
Ath_C0491	C01847	FMNH2
Ath_C0492	C01852	SECOLOGANIN-CPD
Ath_C0493	C01879	5-OXOPROLINE
Ath_C0494	C01885	1CPD-504
Ath_C0495	C01902	CYCLOARTENOL
Ath_C0496	C01909	DETHIOBIOTIN
Ath_C0497	C01929	HISTIDINAL
Ath_C0498	C01935	CPD-1790
Ath_C0499	C01936	MALTOHEXAOSE
Ath_C0500	C01943	OBTUSIFOLIOL
Ath_C0501	C01944	OCTANOYL-COA
Ath_C0502	C01967	UBIQUINONE-9
Ath_C0503	C01998	ACRYLONITRILE
Ath_C0504	C02029	CPD-332
Ath_C0505	C02035	CPD1F-140
Ath_C0506	C02038	GLYCYL-PEPTIDE
Ath_C0507	C02041	ICOSANOYL-COA
Ath_C0508	C02052	MALTOTETRAOSE
Ath_C0509	C02059	2-METHYL-3-PHYTYL-14-NAPHTHOQUINONE
Ath_C0510	C02060	CPD-206
Ath_C0511	C02061	PLASTOQUINONE
Ath_C0512	C02091	CPD-598
Ath_C0513	C02094	CPD1F-129
Ath_C0514	C02139	CHLOROPHYLLIDE-A
Ath_C0515	C02141	CYCLOEUCALENOL
Ath_C0516	C02188	PROTEIN-LYSINE
Ath_C0517	C02191	PROTOPORPHYRIN_IX
Ath_C0518	C02199	UDP-L-RHAMNOSE
Ath_C0519	C02280	GDP-L-GALACTOSE
Ath_C0520	C02325	SINAPYL-ALCOHOL
Ath_C0521	C02352	14-BETA-D-XYLANN1
Ath_C0522	C02389	BENZOSEMIQUINONE
Ath_C0523	C02394	CINNAMYL-ALC
Ath_C0524	C02411	GLUTACONYL-COA
Ath_C0525	C02415	CPD-8578
Ath_C0526	C02463	DIHYDROSIROHYDROCHLORIN
Ath_C0527	C02475	AN-ALPHA-L-FUCOSIDE
Ath_C0528	C02477	ALPHA-TOCOPHEROL
Ath_C0529	C02483	GAMA-TOCOPHEROL
Ath_C0530	C02504	3-CARBOXY-3-HYDROXY-ISOCAPROATE
Ath_C0531	C02512	CPD-603
Ath_C0532	C02591	SUCROSE-6P
Ath_C0533	C02593	TETRADECANOYL-COA
Ath_C0534	C02637	3-DEHYDRO-SHIKIMATE
Ath_C0535	C02642	3-UREIDO-PROPIONATE
Ath_C0536	C02646	COUMARYL-ALCOHOL
Ath_C0537	C02666	CONIFERYL-ALDEHYDE
Ath_C0538	C02679	DODECANOATE
Ath_C0539	C02717	CPD-440
Ath_C0540	C02730	O-SUCCINYLBENZOATE
Ath_C0541	C02739	PHOSPHORIBOSYL-ATP
Ath_C0542	C02741	PHOSPHORIBOSYL-AMP
Ath_C0543	C02764	CPD-8537
Ath_C0544	C02788	CPD-292
Ath_C0545	C02846	NN-DIMETHYLANILINE
Ath_C0546	C02880	MONO-VINYL-PROTOCHLOROPHYLLIDE-A
Ath_C0547	C02887	SINAPOYL-S-MALATE
Ath_C0548	C02900	BETA-D-GALACTOSYL-R
Ath_C0549	C02934	DEHYDROSPHINGANINE
Ath_C0550	C02937	INDOLE-3-ACETALDOXIME
Ath_C0551	C02938	INDOLEYL-CPD
Ath_C0552	C02939	ISOVALERYL-COA
Ath_C0553	C02947	CPD-412
Ath_C0554	C02965	D-HEXOSE-6-PHOSPHATE
Ath_C0555	C02985	CPD-488
Ath_C0556	C02989	L-METHIONINE_SULFOXIDE
Ath_C0557	C03028	CPD-611
Ath_C0558	C03069	3-METHYL-CROTONYL-COA
Ath_C0559	C03078	4-GUANIDO-BUTYRAMIDE
Ath_C0560	C03082	L-BETA-ASPARTYL-P
Ath_C0561	C03089	CPD-560
Ath_C0562	C03090	5-P-BETA-D-RIBOSYL-AMINE
Ath_C0563	C03150	NICOTINAMIDE_RIBOSE
Ath_C0564	C03160	O-SUCCINYLBENZOYL-COA
Ath_C0565	C03172	CPD-397
Ath_C0566	C03175	SHIKIMATE-5P
Ath_C0567	C03193	5-L-GLUTAMYL-PEPTIDE
Ath_C0568	C03226	CPD-7158
Ath_C0569	C03231	TRANS-3-METHYL-GLUTACONYL-COA
Ath_C0570	C03232	3-P-HYDROXYPYRUVATE
Ath_C0571	C03263	COPROPORPHYRINOGEN_III
Ath_C0572	C03287	L-GLUTAMATE-5-P
Ath_C0573	C03319	DTDP-RHAMNOSE
Ath_C0574	C03323	CPD-3784
Ath_C0575	C03340	2,3-dihydrodipicolinate
Ath_C0576	C03344	2-METHYL-ACETO-ACETYL-COA
Ath_C0577	C03345	TIGLYL-COA
Ath_C0578	C03365	5-O-METHYL-MYO-INOSITOL
Ath_C0579	C03373	5-PHOSPHORIBOSYL-5-AMINOIMIDAZOLE
Ath_C0580	C03406	L-ARGININO-SUCCINATE
Ath_C0581	C03423	CPD-4614
Ath_C0582	C03427	CPD-464
Ath_C0583	C03428	CPD-465
Ath_C0584	C03451	S-LACTOYL-GLUTATHIONE
Ath_C0585	C03460	METHACRYLYL-COA
Ath_C0586	C03470	STRICTOSIDINE
Ath_C0587	C03479	5-FORMYL-THF
Ath_C0588	C03492	4-P-PANTOTHENATE
Ath_C0589	C03506	INDOLE-3-GLYCEROL-P
Ath_C0590	C03516	MG-PROTOPORPHYRIN
Ath_C0591	C03543	UNDECAPRENYL-DIPHOSPHATE
Ath_C0592	C03549	2-COUMARATE
Ath_C0593	C03579	CPD-204
Ath_C0594	C03635	PROTEIN-N-UBIQUITYL-LYSINE
Ath_C0595	C03648	LEUCOPELARGONIDIN-CMPD
Ath_C0596	C03657	DIHYDROXYNAPHTHOATE
Ath_C0597	C03667	A-2-HYDROXYCARBONYL-COMPOUND
Ath_C0598	C03692	12-DIACYL-ETCETERA-GLYCEROL
Ath_C0599	C03702	CPD-8579
Ath_C0600	C03722	QUINOLINATE
Ath_C0601	C03737	CPD-490
Ath_C0602	C03740	5-L-GLUTAMYL-L-AMINO-ACID
Ath_C0603	C03741	GLUTAMATE-1-SEMIALDEHYDE
Ath_C0604	C03758	DOPAMINE
Ath_C0605	C03794	ADENYLOSUCC
Ath_C0606	C03806	CPD-8550
Ath_C0607	C03838	5-PHOSPHO-RIBOSYL-GLYCINEAMIDE
Ath_C0608	C03862	CPD-171
Ath_C0609	C03881	N-TETRADECANOYLGLYCYL-PEPTIDE
Ath_C0610	C03885	NONAPRENYL-4-HYDROXYBENZOATE
Ath_C0611	C03906	CPD-1825
Ath_C0612	C03912	l-delta(1)-pyrroline_5-carboxylate
Ath_C0613	C03972	DELTA{1}-PIPERIDEINE-2-6-DICARBOXYLATE
Ath_C0614	C03998	7-METHYLGUANOSINE-5-PHOSPHATE
Ath_C0615	C04006	1-L-MYO-INOSITOL-1-P
Ath_C0616	C04037	CPD-501
Ath_C0617	C04076	ALLYSINE
Ath_C0618	C04080	CPD-571
Ath_C0619	C04083	N6-DIMETHYLALLYLADENINE
Ath_C0620	C04089	CPD-663
Ath_C0621	C04121	CMP-KDO
Ath_C0622	C04124	CPD-1102
Ath_C0623	C04133	N-ACETYL-GLUTAMYL-P
Ath_C0624	C04144	CPD-1301
Ath_C0625	C04145	SOLANYL-PYROPHOSPHATE
Ath_C0626	C04146	OCTAPRENYL-DIPHOSPHATE
Ath_C0627	C04188	CPD-444
Ath_C0628	C04213	OLIGOSACCHARIDE-DIPHOSPHODOLICHOL
Ath_C0629	C04216	ALL-TRANS-HEPTAPRENYL-DIPHOSPHATE
Ath_C0630	C04217	ALL-TRANS-PENTAPRENYL-DIPHOSPHATE
Ath_C0631	C04236	CPD-7100
Ath_C0632	C04256	N-ACETYL-D-GLUCOSAMINE-1-P
Ath_C0633	C04272	DIOH-ISOVALERATE
Ath_C0634	C04275	12-BIS-O-SINAPOYL-BETA-D-GLUCOSIDE
Ath_C0635	C04281	PYRROLINE-HYDROXY-CARBOXYLATE
Ath_C0636	C04294	THZ
Ath_C0637	C04299	CPD-1121
Ath_C0638	C04302	N-(5-PHOSPHORIBOSYL)-ANTHRANILATE
Ath_C0639	C04327	THZ-P
Ath_C0640	C04332	DIMETHYL-D-RIBITYL-LUMAZINE
Ath_C0641	C04352	R-4-PHOSPHOPANTOTHENOYL-L-CYSTEINE
Ath_C0642	C04375	CPD-8541
Ath_C0643	C04376	5-P-RIBOSYL-N-FORMYLGLYCINEAMIDE
Ath_C0644	C04405	2-METHYL-3-HYDROXY-BUTYRYL-COA
Ath_C0645	C04411	2-D-THREO-HYDROXY-3-CARBOXY-ISOCAPROATE
Ath_C0646	C04425	S-ADENOSYL-4-METHYLTHIO-2-OXOBUTANOATE
Ath_C0647	C04441	2-3-CARBOXY-3-AMINOPROPYL-L-HISTIDINE
Ath_C0648	C04443	3457-TETRAHYDROXY-3-METHOXYFLAVONE
Ath_C0649	C04453	4-ALPHA-METHYL-5-ALPHA-CHOLEST-7-EN-3-ON
Ath_C0650	C04454	CPD-1086
Ath_C0651	C04467	ALPHA-L-FUCOSYL-12-BETA-D-GALACTOSYL-R
Ath_C0652	C04477	CPD-505
Ath_C0653	C04478	KDO-8P
Ath_C0654	C04489	CPD-1302
Ath_C0655	C04500	CPD-190
Ath_C0656	C04506	PROTEIN-C-TERMINAL-S-ETC-CYSTEINE
Ath_C0657	C04509	T-POLY-C-DECAPRENYL-DIPHOSPHATE
Ath_C0658	C04520	CPD-178
Ath_C0659	C04536	MG-PROTOPORPHYRIN-MONOMETHYL-ESTER
Ath_C0660	C04537	NN-DIACETYLCHITOBIOSYLDIPHOSPHODOLICHO
Ath_C0661	C04549	CPD-177
Ath_C0662	C04556	AMINO-HYDROXYMETHYL-METHYL-PYR-P
Ath_C0663	C04563	CPD-534
Ath_C0664	C04574	T-POLY-C-UNDECAPRENYL-DIPHOSPHATE
Ath_C0665	C04579	MI-PENTAKISPHOSPHATE
Ath_C0666	C04582	CPD-1063
Ath_C0667	C04594	EPOXYOCTA-CPD
Ath_C0668	C04637	PHOSPHATIDYL-MYO-INOSITOL-45-BISPHOSPHA
Ath_C0669	C04640	5-PHOSPHORIBOSYL-N-FORMYLGLYCINEAMIDINE
Ath_C0670	C04652	OH-MYRISTOYL
Ath_C0671	C04666	D-ERYTHRO-IMIDAZOLE-GLYCEROL-P
Ath_C0672	C04672	CPD-728
Ath_C0673	C04677	AICAR
Ath_C0674	C04691	3-DEOXY-D-ARABINO-HEPTULOSONATE-7-P
Ath_C0675	C04692	2-3-CARBOXY-3-METHYLAMMONIOPROPYL-L-
Ath_C0676	C04696	7-METHYLGUANOSINE-ETCETERA-POLYNUCLEOTID
Ath_C0677	C04713	CPD-4205
Ath_C0678	C04717	LINOLEIC_ACID
Ath_C0679	C04732	AMINO-RIBOSYLAMINO-1H-3H-PYR-DIONE
Ath_C0680	C04734	PHOSPHORIBOSYL-FORMAMIDO-CARBOXAMIDE
Ath_C0681	C04738	UDP-OHMYR-ACETYLGLUCOSAMINE
Ath_C0682	C04748	PROTEIN-C-TERMINAL-S-FARNESYL-L-CYSTEINE
Ath_C0683	C04751	PHOSPHORIBOSYL-CARBOXY-AMINOIMIDAZOLE
Ath_C0684	C04752	AMINO-HYDROXYMETHYL-METHYLPYRIMIDINE-PP
Ath_C0685	C04780	CPD-730
Ath_C0686	C04785	CPD-59
Ath_C0687	C04807	DIHYDROPTERIN-CH2OH-PP
Ath_C0688	C04823	P-RIBOSYL-4-SUCCCARB-AMINOIMIDAZOLE
Ath_C0689	C04824	BISOHMYR-GLUCOSAMINYL-1P
Ath_C0690	C04840	BETA-HYDROXY-4BETA-METHYL-5ALPHA-CHOLEST
Ath_C0691	C04855	ALPHA-D-GALACTOSYL-ETCETERA-GLUCOSAMINYL
Ath_C0692	C04874	DIHYDRO-NEO-PTERIN
Ath_C0693	C04895	DIHYDRONEOPTERIN-P3
Ath_C0694	C04896	PHOSPHORIBOSYL-FORMIMINO-AICAR-P
Ath_C0695	C04916	PHOSPHORIBULOSYL-FORMIMINO-AICAR-P
Ath_C0696	C04919	LIPID-IV-A
Ath_C0697	C04922	D-GALACTOSYL-ETCETERA-GLUCOSYLCERAMIDE
Ath_C0698	C04932	BISOHMYR-GLC
Ath_C0699	C04936	ACETYLNEURAMINYL-23-BETA-D-GALACTOSYL-ET
Ath_C0700	C05108	44-DIMETHYL-824-CHOLESTADIENOL
Ath_C0701	C05176	S-N-METHYLCOCLAURINE
Ath_C0702	C05198	CH33ADO
Ath_C0703	C05200	3-HEXAPRENYL-45-DIHYDROXYBENZOATE
Ath_C0704	C05306	CHLOROPHYLL-A
Ath_C0705	C05313	3-HEXAPRENYL-4-HYDROXY-5-METHOXYBENZOATE
Ath_C0706	C05324	CPD-463
Ath_C0707	C05385	CPD-510
Ath_C0708	C05394	CPD-1242
Ath_C0709	C05401	3-B-D-GALACTOSYL-SN-GLYCEROL
Ath_C0710	C05402	MELIBIOSE
Ath_C0711	C05403	3-KETOLACTOSE
Ath_C0712	C05413	PHYTOENE
Ath_C0713	C05414	CPD-7408
Ath_C0714	C05422	L-DEHYDRO-ASCORBATE
Ath_C0715	C05427	PHYTYL-PYROPHOSPHATE
Ath_C0716	C05430	CPD1F-98
Ath_C0717	C05431	NEUROSPORENE
Ath_C0718	C05433	CPD1F-118
Ath_C0719	C05434	CPD-7419
Ath_C0720	C05435	CPD1F-126
Ath_C0721	C05437	ZYMOSTEROL
Ath_C0722	C05439	5-ALPHA-CHOLESTA-724-DIEN-3-BETA-OL
Ath_C0723	C05442	CPD-4162
Ath_C0724	C05512	DEOXYINOSINE
Ath_C0725	C05519	ALLO-THR
Ath_C0726	C05608	COUMARALDEHYDE
Ath_C0727	C05610	SINAPALDEHYDE
Ath_C0728	C05619	5-HYDROXY-FERULIC-ACID
Ath_C0729	C05623	CPD1F-437
Ath_C0730	C05631	CPD-6994
Ath_C0731	C05665	CPD-6082
Ath_C0732	C05668	3-HYDROXY-PROPIONYL-COA
Ath_C0733	C05778	SIROHYDROCHLORIN
Ath_C0734	C05816	SUCCINATE-SEMIALDEHYDE-THIAMINE-PPI
Ath_C0735	C05817	SUCCINYL-OH-CYCLOHEXADIENE-COOH
Ath_C0736	C05818	DEMETHYLMENAQUINONE
Ath_C0737	C05838	CPD-7418
Ath_C0738	C05839	CPD-459
Ath_C0739	C05840	IMINOASPARTATE
Ath_C0740	C05841	CPD-8259
Ath_C0741	C05851	COUMARIN
Ath_C0742	C05903	CPD1F-90
Ath_C0743	C05904	PELARGONIDIN-CMPD
Ath_C0744	C05905	CPD-591
Ath_C0745	C05906	CPD-590
Ath_C0746	C05913	3Z-PHYTOCHROMOBILIN
Ath_C0747	C05924	CPD-4
Ath_C0748	C05925	DIHYDRONEOPTERIN-P
Ath_C0749	C05931	N2-SUCCINYLGLUTAMATE
Ath_C0750	C05932	CPD-822
Ath_C0751	C05947	L-ERYTHRO-4-HYDROXY-GLUTAMATE
Ath_C0752	C05980	CARDIOLIPIN
Ath_C0753	C06000	3-HYDROXY-ISOBUTYRYL-COA
Ath_C0754	C06001	3-HYDROXY-ISOBUTYRATE
Ath_C0755	C06002	CH3-MALONATE-S-ALD
Ath_C0756	C06006	2-ACETO-2-HYDROXY-BUTYRATE
Ath_C0757	C06007	1-KETO-2-METHYLVALERATE
Ath_C0758	C06010	2-ACETO-LACTATE
Ath_C0759	C06022	UDP-OHMYR-GLUCOSAMINE
Ath_C0760	C06024	KDO-LIPID-IVA
Ath_C0761	C06025	KDO2-LIPID-IVA
Ath_C0762	C06026	KDO2-LIPID-A
Ath_C0763	C06074	CPD-4888
Ath_C0764	C06075	CPD-4890
Ath_C0765	C06082	CPD-693
Ath_C0766	C06089	ENT-COPALYL-DIPHOSPHATE
Ath_C0767	C06090	CPD1F-128
Ath_C0768	C06093	CPD1F-138
Ath_C0769	C06094	CPD-695
Ath_C0770	C06095	CPD-638
Ath_C0771	C06096	CPD-236
Ath_C0772	C06098	CPD1F-130
Ath_C0773	C06156	GLUCOSAMINE-1P
Ath_C0774	C06161	S-COCLAURINE
Ath_C0775	C06197	ADENOSINE5TRIPHOSPHO5ADENOSINE
Ath_C0776	C06232	CPD-3
Ath_C0777	C06251	KDO2-LAUROYL-LIPID-IVA
Ath_C0778	C06257	CPD-1093
Ath_C0779	C06307	CPD-4891
Ath_C0780	C06362	HYDROXYCINNAMOYL-COA
Ath_C0781	C06423	CPD-195
Ath_C0782	C06427	LINOLENIC_ACID
Ath_C0783	C06547	ETHYLENE-CMPD
Ath_C0784	C06561	APIGENIN
Ath_C0785	C06562	CPD-1961
Ath_C0786	C06576	CPD-1002
Ath_C0787	C06577	CPD-1003
Ath_C0788	C06697	CPD-763
Ath_C0789	C06710	AG+
Ath_C0790	C07330	PRENAL
Ath_C0791	C07343	2-HYDROXYPHYTANOYL-COA
Ath_C0792	C08491	CPD-734
Ath_C0793	C08579	CPD1F-131
Ath_C0794	C08586	CPD1F-115
Ath_C0795	C08590	CPD-5661
Ath_C0796	C08591	CPD-7409
Ath_C0797	C08601	CPD1F-119
Ath_C0798	C08604	CPD1F-766
Ath_C0799	C08614	CPD1F-133
Ath_C0800	C08650	CPD-3041
Ath_C0801	C08821	CPD-4127
Ath_C0802	C09320	CPD-1962
Ath_C0803	C09332	CPD-5725
Ath_C0804	C09707	CPD-7725
Ath_C0805	C09762	CPD-3061
Ath_C0806	C09827	CPD-6991
Ath_C0807	C09880	CPD-4892
Ath_C0808	C10434	CAFFEOYLSHIKIMATE
Ath_C0809	C11175	S-24-DINITROPHENYLGLUTATHIONE
Ath_C0810	C11355	4-AMINO-4-DEOXYCHORISMATE
Ath_C0811	C11356	CPD0-1028
Ath_C0812	C11434	2-C-METHYL-D-ERYTHRITOL-4-PHOSPHATE
Ath_C0813	C11435	4-CYTIDINE-5-DIPHOSPHO-2-C
Ath_C0814	C11436	2-PHOSPHO-4-CYTIDINE-5-DIPHOSPHO-2-C-MET
Ath_C0815	C11437	DEOXYXYLULOSE-5P
Ath_C0816	C11439	FORMYL-L-METHIONYL-PEPTIDE
Ath_C0817	C11440	METHIONYL-PEPTIDE
Ath_C0818	C11453	2C-METH-D-ERYTHRITOL-CYCLODIPHOSPHATE
Ath_C0819	C11455	44-DIMETHYL-CHOLESTA-812-24-TRIENOL
Ath_C0820	C11508	ALPHA-METHYL-5-ALPHA-ERGOSTA
Ath_C0821	C11512	CPD1F-2
Ath_C0822	C11521	UDP-SULFOQUINOVOSE
Ath_C0823	C11522	CPD-4101
Ath_C0824	C11523	CPD-4124
Ath_C0825	C11555	INOSITOL-1456-TETRAKISPHOSPHATE
Ath_C0826	C11556	1-PHOSPHATIDYL-1D-MYO-INOSITOL-35-BISPH
Ath_C0827	C11623	CPD-7988
Ath_C0828	C11811	HYDROXY-METHYL-BUTENYL-DIP
Ath_C0829	C11821	5-HYDROXYISOURATE
Ath_C0830	C11829	13-HYDROXY-MAGNESIUM-PROTOPORP
Ath_C0831	C11830	131-OXO-MAGNESIUM-PROTOPORPHYRIN-IX-13-M
Ath_C0832	C11831	DIVINYL-PROTOCHLOROPHYLLIDE-A
Ath_C0833	C11854	CPD-498
Ath_C0834	C11857	CPD1F-95
Ath_C0835	C11860	CPD1F-97
Ath_C0836	C11861	CPD1F-120
Ath_C0837	C11869	CPD-632
Ath_C0838	C11870	CPD-229
Ath_C0839	C11872	ENT-KAUR-16-EN-19-OL
Ath_C0840	C11873	ENT-KAUR-16-EN-19-AL
Ath_C0841	C11874	CPD1F-132
Ath_C0842	C11875	CPD1F-136
Ath_C0843	C12137	PELARGONIDIN-3-GLUCOSIDE-CMPD
Ath_C0844	C12144	PHYTOSPINGOSINE
Ath_C0845	C12204	5-HYDROXY-CONIFERALDEHYDE
Ath_C0846	C12208	4-COUMAROYLQUINATE
Ath_C0847	C12209	CAFFEOYLQUINATE
Ath_C0848	C12248	CPD-5821
Ath_C0849	C12249	CPD1F-453
Ath_C0850	C12639	CPD-8006
Ath_C0851	C13309	CPD-6947
Ath_C0852	C13431	CPD-7424
Ath_C0853	C13453	CPD1F-92
Ath_C0854	C13455	CPD-692
Ath_C0855	C13482	CPD-5441
Ath_C0856	C14044	CPD1F-4
Ath_C0857	C14090	CPD-7614
Ath_C0858	C14151	DELTA-TOCOPHEROL
Ath_C0859	C14152	BETA-TOCOPHEROL
Ath_C0860	C14180	S-HYDROXYMETHYLGLUTATHIONE
Ath_C0861	C14819	FE+3
Ath_C0862	C15514	CPD-7234
Ath_C0863	C15527	CPD-9038
Ath_C0864	C15545	CPD-4441
Ath_C0865	C15546	CPD-4620
Ath_C0866	C15556	DIHYDROXY-BUTANONE-P
Ath_C0867	C15650	CPD-84
Ath_C0868	C15656	CPD-8603
Ath_C0869	C15668	CPD-6124
Ath_C0870	C15672	HEME_O
Ath_C0871	C15776	CPD-4081
Ath_C0872	C15777	EPISTEROL
Ath_C0873	C15780	CPD-700
Ath_C0874	C15781	CPD-706
Ath_C0875	C15783	CPD-4126
Ath_C0876	C15784	CPD-708
Ath_C0877	C15785	CPD-698
Ath_C0878	C15786	CPD-709
Ath_C0879	C15787	CPD-710
Ath_C0880	C15788	CPD-711
Ath_C0881	C15789	CPD-713
Ath_C0882	C15790	CPD-714
Ath_C0883	C15791	CPD-716
Ath_C0884	C15792	CPD-718
Ath_C0885	C15793	CPD-719
Ath_C0886	C15794	CPD-634
Ath_C0887	C15795	CPD-3943
Ath_C0888	C15796	CPD-3945
Ath_C0889	C15797	CPD-3946
Ath_C0890	C15798	CPD-712
Ath_C0891	C15799	CPD-715
Ath_C0892	C15800	CPD-717
Ath_C0893	C15801	CPD-720
Ath_C0894	C15802	CPD-723
Ath_C0895	C15803	CPD-724
Ath_C0896	C15882	MPBQ
Ath_C0897	C15925	CPD-7078
Ath_C0898	C15926	CPDQT-4
Ath_C0899	C15970	CPD-7727
Ath_C0900	C15980	2-METHYL-BUTYRYL-COA
Ath_C0901	C16310	CIS-3-HEXENAL
Ath_C0902	C16311	12-OXO-CIS-9-DODECENOATE
Ath_C0903	C16404	CPD-6993
Ath_C0904	C16424	CPD-4201
Ath_C0905	C16426	CPD-4203
Ath_C0906	C16427	CPD-4207
Ath_C0907	C16428	CPD-4202
Ath_C0908	C16429	CPD-4204
Ath_C0909	C16430	CPD-4206
Ath_C0910	C16431	CPD-4208
Ath_C0911	C16441	CPD-4443
Ath_C0912	C16443	CPD-4612
Ath_C0913	C16448	CPD-4617
Ath_C0914	C16449	CPD-4442
Ath_C0915	C00077	n.a.
Ath_C0916	C00092	n.a.
Ath_C0917	C00118	n.a.
Ath_C0918	C00177	n.a.
Ath_C0919	C00185	n.a.
Ath_C0920	C00221	n.a.
Ath_C0921	C00292	n.a.
Ath_C0922	C00293	n.a.
Ath_C0923	C00297	n.a.
Ath_C0924	C00302	n.a.
Ath_C0925	C00329	n.a.
Ath_C0926	C00355	n.a.
Ath_C0927	C00360	n.a.
Ath_C0928	C00369	n.a.
Ath_C0929	C00411	n.a.
Ath_C0930	C00416	n.a.
Ath_C0931	C00425	n.a.
Ath_C0932	C00504	n.a.
Ath_C0933	C00577	n.a.
Ath_C0934	C00641	n.a.
Ath_C0935	C00718	n.a.
Ath_C0936	C00794	n.a.
Ath_C0937	C00900	n.a.
Ath_C0938	C01152	n.a.
Ath_C0939	C01194	n.a.
Ath_C0940	C01233	n.a.
Ath_C0941	C01530	n.a.
Ath_C0942	C01582	n.a.
Ath_C0943	C01801	n.a.
Ath_C0944	C01802	n.a.
Ath_C0945	C01888	n.a.
Ath_C0946	C02034	n.a.
Ath_C0947	C02097	n.a.
Ath_C0948	C02170	n.a.
Ath_C0949	C02232	n.a.
Ath_C0950	C02273	n.a.
Ath_C0951	C02291	n.a.
Ath_C0952	C02320	n.a.
Ath_C0953	C02336	n.a.
Ath_C0954	C02462	n.a.
Ath_C0955	C02505	n.a.
Ath_C0956	C02631	n.a.
Ath_C0957	C03546	n.a.
Ath_C0958	C03765	n.a.
Ath_C0959	C03845	n.a.
Ath_C0960	C03892	n.a.
Ath_C0961	C03981	n.a.
Ath_C0962	C04039	n.a.
Ath_C0963	C04043	n.a.
Ath_C0964	C04051	n.a.
Ath_C0965	C04063	n.a.
Ath_C0966	C04181	n.a.
Ath_C0967	C04501	n.a.
Ath_C0968	C04525	n.a.
Ath_C0969	C05107	n.a.
Ath_C0970	C05109	n.a.
Ath_C0971	C05125	n.a.
Ath_C0972	C05259	n.a.
Ath_C0973	C05265	n.a.
Ath_C0974	C05269	n.a.
Ath_C0975	C05272	n.a.
Ath_C0976	C05273	n.a.
Ath_C0977	C05276	n.a.
Ath_C0978	C05345	n.a.
Ath_C0979	C05379	n.a.
Ath_C0980	C05381	n.a.
Ath_C0981	C05382	n.a.
Ath_C0982	C05396	n.a.
Ath_C0983	C05400	n.a.
Ath_C0984	C05404	n.a.
Ath_C0985	C05432	n.a.
Ath_C0986	C05585	n.a.
Ath_C0987	C05601	n.a.
Ath_C0988	C05625	n.a.
Ath_C0989	C05627	n.a.
Ath_C0990	C05688	n.a.
Ath_C0991	C05711	n.a.
Ath_C0992	C05823	n.a.
Ath_C0993	C05824	n.a.
Ath_C0994	C05837	n.a.
Ath_C0995	C05852	n.a.
Ath_C0996	C05907	n.a.
Ath_C0997	C05946	n.a.
Ath_C0998	C05981	n.a.
Ath_C0999	C05983	n.a.
Ath_C1000	C05984	n.a.
Ath_C1001	C05993	n.a.
Ath_C1002	C05998	n.a.
Ath_C1003	C06032	n.a.
Ath_C1004	C06037	n.a.
Ath_C1005	C06118	n.a.
Ath_C1006	C06124	n.a.
Ath_C1007	C06157	n.a.
Ath_C1008	C06224	n.a.
Ath_C1009	C06308	n.a.
Ath_C1010	C06425	n.a.
Ath_C1011	C06813	n.a.
Ath_C1012	C08639	n.a.
Ath_C1013	C08725	n.a.
Ath_C1014	C08830	n.a.
Ath_C1015	C09614	n.a.
Ath_C1016	C09727	n.a.
Ath_C1017	C09751	n.a.
Ath_C1018	C09814	n.a.
Ath_C1019	C09826	n.a.
Ath_C1020	C10098	n.a.
Ath_C1021	C10945	n.a.
Ath_C1022	C11481	n.a.
Ath_C1023	C11863	n.a.
Ath_C1024	C11865	n.a.
Ath_C1025	C11868	n.a.
Ath_C1026	C11876	n.a.
Ath_C1027	C11907	n.a.
Ath_C1028	C11941	n.a.
Ath_C1029	C12124	n.a.
Ath_C1030	C12128	n.a.
Ath_C1031	C12203	n.a.
Ath_C1032	C12205	n.a.
Ath_C1033	C12455	n.a.
Ath_C1034	C14089	n.a.
Ath_C1035	C14097	n.a.
Ath_C1036	C14463	n.a.
Ath_C1037	C14818	n.a.
Ath_C1038	C15525	n.a.
Ath_C1039	C15547	n.a.
Ath_C1040	C15670	n.a.
Ath_C1041	C15782	n.a.
Ath_C1042	C15804	n.a.
Ath_C1043	C15805	n.a.
Ath_C1044	C15806	n.a.
Ath_C1045	C15808	n.a.
Ath_C1046	C15883	n.a.
Ath_C1047	C15915	n.a.
Ath_C1048	C15981	n.a.
Ath_C1049	C16162	n.a.
Ath_C1050	C16218	n.a.
Ath_C1051	C16276	n.a.
Ath_C1052	C16291	n.a.
Ath_C1053	C16321	n.a.
Ath_C1054	C16327	n.a.
Ath_C1055	C16405	n.a.
Ath_C1056	C16471	n.a.
Ath_C1057	C16519	n.a.
Ath_C1058	n.a.	1-CHLORO-24-DINITROBENZENE
Ath_C1059	n.a.	12-OXO-TRANS-10-DODECENOATE
Ath_C1060	n.a.	13-HYDROPEROXYOCTADECA-911-DIENOATE
Ath_C1061	n.a.	14-BETA-D-XYLANN
Ath_C1062	n.a.	16-HYDROXYPALMITATE
Ath_C1063	n.a.	18-HYDROXYOLEATE
Ath_C1064	n.a.	2-HYDROXY-3-KETO-5-METHYLTHIO-1-PHOSPHOP
Ath_C1065	n.a.	2-METHYL-6-SOLANYL-14-BENZOQUINONE
Ath_C1066	n.a.	2-THIOURIDINE
Ath_C1067	n.a.	3-CYANOPYRIDINE
Ath_C1068	n.a.	572428-ERGOSTATRIENOL
Ath_C1069	n.a.	99-DI-CIS-ZETA-CAROTENE
Ath_C1070	n.a.	ACETOACETYL-COA
Ath_C1071	n.a.	ACP
Ath_C1072	n.a.	ALPHA-D-GALACTOSE
Ath_C1073	n.a.	ALPHA-D-MANNOSYLCHITOBIO
Ath_C1074	n.a.	ALPHA-MALTOSE
Ath_C1075	n.a.	CAFFEATE
Ath_C1076	n.a.	CHLOROPHYLL-B
Ath_C1077	n.a.	CHLOROPHYLLIDE
Ath_C1078	n.a.	CIS-3-HEXENOL
Ath_C1079	n.a.	CPD-1981
Ath_C1080	n.a.	CPD-251
Ath_C1081	n.a.	CPD-371
Ath_C1082	n.a.	CPD-3941
Ath_C1083	n.a.	CPD-4125
Ath_C1084	n.a.	CPD-4141
Ath_C1085	n.a.	CPD-4142
Ath_C1086	n.a.	CPD-4209
Ath_C1087	n.a.	CPD-4482
Ath_C1088	n.a.	CPD-4483
Ath_C1089	n.a.	CPD-4568
Ath_C1090	n.a.	CPD-4573
Ath_C1091	n.a.	CPD-4581
Ath_C1092	n.a.	CPD-4613
Ath_C1093	n.a.	CPD-4615
Ath_C1094	n.a.	CPD-4616
Ath_C1095	n.a.	CPD-4618
Ath_C1096	n.a.	CPD-4619
Ath_C1097	n.a.	CPD-4622
Ath_C1098	n.a.	CPD-475
Ath_C1099	n.a.	CPD-477
Ath_C1100	n.a.	CPD-482
Ath_C1101	n.a.	CPD-4887
Ath_C1102	n.a.	CPD-4889
Ath_C1103	n.a.	CPD-4893
Ath_C1104	n.a.	CPD-4903
Ath_C1105	n.a.	CPD-5170
Ath_C1106	n.a.	CPD-520
Ath_C1107	n.a.	CPD-5521
Ath_C1108	n.a.	CPD-5601
Ath_C1109	n.a.	CPD-5602
Ath_C1110	n.a.	CPD-5662
Ath_C1111	n.a.	CPD-5804
Ath_C1112	n.a.	CPD-6121
Ath_C1113	n.a.	CPD-6141
Ath_C1114	n.a.	CPD-6201
Ath_C1115	n.a.	CPD-6202
Ath_C1116	n.a.	CPD-6203
Ath_C1117	n.a.	CPD-6224
Ath_C1118	n.a.	CPD-6227
Ath_C1119	n.a.	CPD-6228
Ath_C1120	n.a.	CPD-6441
Ath_C1121	n.a.	CPD-6442
Ath_C1122	n.a.	CPD-6443
Ath_C1123	n.a.	CPD-6501
Ath_C1124	n.a.	CPD-6661
Ath_C1125	n.a.	CPD-6681
Ath_C1126	n.a.	CPD-6741
Ath_C1127	n.a.	CPD-6742
Ath_C1128	n.a.	CPD-6781
Ath_C1129	n.a.	CPD-6948
Ath_C1130	n.a.	CPD-696
Ath_C1131	n.a.	CPD-697
Ath_C1132	n.a.	CPD-6972
Ath_C1133	n.a.	CPD-7002
Ath_C1134	n.a.	CPD-7003
Ath_C1135	n.a.	CPD-7005
Ath_C1136	n.a.	CPD-7006
Ath_C1137	n.a.	CPD-7015
Ath_C1138	n.a.	CPD-7016
Ath_C1139	n.a.	CPD-7025
Ath_C1140	n.a.	CPD-7046
Ath_C1141	n.a.	CPD-7061
Ath_C1142	n.a.	CPD-7189
Ath_C1143	n.a.	CPD-7190
Ath_C1144	n.a.	CPD-7191
Ath_C1145	n.a.	CPD-7202
Ath_C1146	n.a.	CPD-7204
Ath_C1147	n.a.	CPD-725
Ath_C1148	n.a.	CPD-731
Ath_C1149	n.a.	CPD-7417
Ath_C1150	n.a.	CPD-7547
Ath_C1151	n.a.	CPD-7615
Ath_C1152	n.a.	CPD-79
Ath_C1153	n.a.	CPD-8007
Ath_C1154	n.a.	CPD-8009
Ath_C1155	n.a.	CPD-8033
Ath_C1156	n.a.	CPD-8034
Ath_C1157	n.a.	CPD-8065
Ath_C1158	n.a.	CPD-8071
Ath_C1159	n.a.	CPD-81
Ath_C1160	n.a.	CPD-8111
Ath_C1161	n.a.	CPD-8122
Ath_C1162	n.a.	CPD-8135
Ath_C1163	n.a.	CPD-8225
Ath_C1164	n.a.	CPD-8230
Ath_C1165	n.a.	CPD-8232
Ath_C1166	n.a.	CPD-8233
Ath_C1167	n.a.	CPD-8234
Ath_C1168	n.a.	CPD-8235
Ath_C1169	n.a.	CPD-8236
Ath_C1170	n.a.	CPD-8237
Ath_C1171	n.a.	CPD-8238
Ath_C1172	n.a.	CPD-8239
Ath_C1173	n.a.	CPD-8240
Ath_C1174	n.a.	CPD-8241
Ath_C1175	n.a.	CPD-8242
Ath_C1176	n.a.	CPD-8243
Ath_C1177	n.a.	CPD-8245
Ath_C1178	n.a.	CPD-8246
Ath_C1179	n.a.	CPD-8247
Ath_C1180	n.a.	CPD-8248
Ath_C1181	n.a.	CPD-8250
Ath_C1182	n.a.	CPD-8622
Ath_C1183	n.a.	CPD-885
Ath_C1184	n.a.	CPD-8941
Ath_C1185	n.a.	CPD-8943
Ath_C1186	n.a.	CPD-90
Ath_C1187	n.a.	CPD-9016
Ath_C1188	n.a.	CPD0-1063
Ath_C1189	n.a.	CPD1F-114
Ath_C1190	n.a.	CPD1F-134
Ath_C1191	n.a.	CPD1F-135
Ath_C1192	n.a.	CPD1F-420
Ath_C1193	n.a.	CPD1F-461
Ath_C1194	n.a.	CPD1F-84
Ath_C1195	n.a.	CPD1F-96
Ath_C1196	n.a.	CPDQT-13
Ath_C1197	n.a.	CPDQT-50
Ath_C1198	n.a.	CPDQT-51
Ath_C1199	n.a.	CPDQT-52
Ath_C1200	n.a.	CPDQT-7
Ath_C1201	n.a.	D-MYO-INOSITOL-34-BISPHOSPHATE
Ath_C1202	n.a.	DIACYLGLYCEROL
Ath_C1203	n.a.	DMPBQ
Ath_C1204	n.a.	E-
Ath_C1205	n.a.	INDOLE-3-ACETYL-ALA
Ath_C1206	n.a.	INDOLE-3-ACETYL-ASP
Ath_C1207	n.a.	INDOLE-3-ACETYL-GLN
Ath_C1208	n.a.	INDOLE-3-ACETYL-GLU
Ath_C1209	n.a.	INDOLE-3-ACETYL-LEU
Ath_C1210	n.a.	INDOLE-3-ACETYL-POLYPEPTIDE
Ath_C1211	n.a.	L-1-PHOSPHATIDYL-GLYCEROL
Ath_C1212	n.a.	L-1-PHOSPHATIDYL-GLYCEROL-P
Ath_C1213	n.a.	L-1-PHOSPHATIDYL-SERINE
Ath_C1214	n.a.	L-ARABINOSE
Ath_C1215	n.a.	L-PHOSPHATIDATE
Ath_C1216	n.a.	MALTOOLIGOSYLTREHALOSE
Ath_C1217	n.a.	N(6)-(3-methylbut-2-enyl)adenine
Ath_C1218	n.a.	N-HYDROXYL-TRYPTAMINE
Ath_C1219	n.a.	OXOCINNAMOYL-COA
Ath_C1220	n.a.	PHENYLACETALDOXIME
Ath_C1221	n.a.	S-PRENYL-L-CYSTEINE
Ath_C1222	n.a.	SALICYLOYL-COA
Ath_C1223	n.a.	SOLANESYL-PYROPHOSPHATE
Ath_C1224	n.a.	TRANS-2-HEXENAL
Ath_C1225	n.a.	UNKNOWN
Ath_C1226	n.a.	|1-4-alpha-D-Glucan|
Ath_C1227	n.a.	|1-4-beta-D-Glucan|
Ath_C1228	n.a.	|4-hydroxybenzoate|
Ath_C1229	n.a.	|6-alpha-D--1-4-alpha-D-Glucano--Glucan|
Ath_C1230	n.a.	|Alcohols|
Ath_C1231	n.a.	|Amino-Acids-20|
Ath_C1232	n.a.	|Beta-Lactams|
Ath_C1233	n.a.	|Carboxylates|
Ath_C1234	n.a.	|Cis-Prenyl-tRNAs|
Ath_C1235	n.a.	|D-Galactose|
Ath_C1236	n.a.	|D-Hexoses|
Ath_C1237	n.a.	|L-1-phosphatidyl-inositols|
Ath_C1238	n.a.	|Long-Chain-Acyl-CoAs|
Ath_C1239	n.a.	|Long-Chain-Carboxylates|
Ath_C1240	n.a.	|Long-Chain-Fatty-Acids|
Ath_C1241	n.a.	|Long-linear-glucans|
Ath_C1242	n.a.	|Pi|
Ath_C1243	n.a.	|Polynucleotide-Holder|
Ath_C1244	n.a.	|Protein|
Ath_C1245	n.a.	|S-Substituted-Glutathione|
Ath_C1246	n.a.	|Ubiquitins|
Ath_C1247	n.a.	|inositol_1,4,5-trisphosphate|
Ath_C1248	n.a.	|l-delta(1)-pyrroline_5-carboxylate|
Ath_C1249	C00012	n.a.
Ath_C1250	C00017	n.a.
Ath_C1251	C00028	n.a.
Ath_C1252	C00030	n.a.
Ath_C1253	C00039	n.a.
Ath_C1254	C00040	n.a.
Ath_C1255	C00046	n.a.
Ath_C1256	C00060	n.a.
Ath_C1257	C00066	n.a.
Ath_C1258	C00071	n.a.
Ath_C1259	C00081	n.a.
Ath_C1260	C00104	n.a.
Ath_C1261	C00138	n.a.
Ath_C1262	C00139	n.a.
Ath_C1263	C00140	n.a.
Ath_C1264	C00146	n.a.
Ath_C1265	C00157	n.a.
Ath_C1266	C00162	n.a.
Ath_C1267	C00165	n.a.
Ath_C1268	C00226	n.a.
Ath_C1269	C00229	n.a.
Ath_C1270	C00245	n.a.
Ath_C1271	C00252	n.a.
Ath_C1272	C00342	n.a.
Ath_C1273	C00343	n.a.
Ath_C1274	C00350	n.a.
Ath_C1275	C00388	n.a.
Ath_C1276	C00461	n.a.
Ath_C1277	C00464	n.a.
Ath_C1278	C00472	n.a.
Ath_C1279	C00506	n.a.
Ath_C1280	C00519	n.a.
Ath_C1281	C00524	n.a.
Ath_C1282	C00536	n.a.
Ath_C1283	C00571	n.a.
Ath_C1284	C00576	n.a.
Ath_C1285	C00584	n.a.
Ath_C1286	C00601	n.a.
Ath_C1287	C00606	n.a.
Ath_C1288	C00632	n.a.
Ath_C1289	C00639	n.a.
Ath_C1290	C00681	n.a.
Ath_C1291	C00709	n.a.
Ath_C1292	C00719	n.a.
Ath_C1293	C00721	n.a.
Ath_C1294	C00726	n.a.
Ath_C1295	C00729	n.a.
Ath_C1296	C00735	n.a.
Ath_C1297	C00762	n.a.
Ath_C1298	C00780	n.a.
Ath_C1299	C00783	n.a.
Ath_C1300	C00787	n.a.
Ath_C1301	C00804	n.a.
Ath_C1302	C00810	n.a.
Ath_C1303	C00818	n.a.
Ath_C1304	C00870	n.a.
Ath_C1305	C00886	n.a.
Ath_C1306	C00909	n.a.
Ath_C1307	C00962	n.a.
Ath_C1308	C00965	n.a.
Ath_C1309	C00996	n.a.
Ath_C1310	C00999	n.a.
Ath_C1311	C01094	n.a.
Ath_C1312	C01149	n.a.
Ath_C1313	C01181	n.a.
Ath_C1314	C01203	n.a.
Ath_C1315	C01209	n.a.
Ath_C1316	C01242	n.a.
Ath_C1317	C01290	n.a.
Ath_C1318	C01335	n.a.
Ath_C1319	C01344	n.a.
Ath_C1320	C01345	n.a.
Ath_C1321	C01371	n.a.
Ath_C1322	C01378	n.a.
Ath_C1323	C01401	n.a.
Ath_C1324	C01571	n.a.
Ath_C1325	C01635	n.a.
Ath_C1326	C01637	n.a.
Ath_C1327	C01638	n.a.
Ath_C1328	C01639	n.a.
Ath_C1329	C01640	n.a.
Ath_C1330	C01641	n.a.
Ath_C1331	C01642	n.a.
Ath_C1332	C01643	n.a.
Ath_C1333	C01644	n.a.
Ath_C1334	C01645	n.a.
Ath_C1335	C01646	n.a.
Ath_C1336	C01647	n.a.
Ath_C1337	C01648	n.a.
Ath_C1338	C01649	n.a.
Ath_C1339	C01650	n.a.
Ath_C1340	C01651	n.a.
Ath_C1341	C01653	n.a.
Ath_C1342	C01674	n.a.
Ath_C1343	C01693	n.a.
Ath_C1344	C01794	n.a.
Ath_C1345	C01798	n.a.
Ath_C1346	C01832	n.a.
Ath_C1347	C01931	n.a.
Ath_C1348	C02047	n.a.
Ath_C1349	C02051	n.a.
Ath_C1350	C02140	n.a.
Ath_C1351	C02165	n.a.
Ath_C1352	C02166	n.a.
Ath_C1353	C02185	n.a.
Ath_C1354	C02218	n.a.
Ath_C1355	C02222	n.a.
Ath_C1356	C02226	n.a.
Ath_C1357	C02235	n.a.
Ath_C1358	C02282	n.a.
Ath_C1359	C02412	n.a.
Ath_C1360	C02430	n.a.
Ath_C1361	C02442	n.a.
Ath_C1362	C02470	n.a.
Ath_C1363	C02492	n.a.
Ath_C1364	C02553	n.a.
Ath_C1365	C02554	n.a.
Ath_C1366	C02576	n.a.
Ath_C1367	C02612	n.a.
Ath_C1368	C02670	n.a.
Ath_C1369	C02686	n.a.
Ath_C1370	C02702	n.a.
Ath_C1371	C02723	n.a.
Ath_C1372	C02734	n.a.
Ath_C1373	C02737	n.a.
Ath_C1374	C02814	n.a.
Ath_C1375	C02835	n.a.
Ath_C1376	C02839	n.a.
Ath_C1377	C02906	n.a.
Ath_C1378	C02909	n.a.
Ath_C1379	C02946	n.a.
Ath_C1380	C02984	n.a.
Ath_C1381	C02987	n.a.
Ath_C1382	C02988	n.a.
Ath_C1383	C02992	n.a.
Ath_C1384	C03021	n.a.
Ath_C1385	C03044	n.a.
Ath_C1386	C03063	n.a.
Ath_C1387	C03125	n.a.
Ath_C1388	C03127	n.a.
Ath_C1389	C03167	n.a.
Ath_C1390	C03201	n.a.
Ath_C1391	C03221	n.a.
Ath_C1392	C03227	n.a.
Ath_C1393	C03294	n.a.
Ath_C1394	C03360	n.a.
Ath_C1395	C03372	n.a.
Ath_C1396	C03402	n.a.
Ath_C1397	C03453	n.a.
Ath_C1398	C03454	n.a.
Ath_C1399	C03511	n.a.
Ath_C1400	C03518	n.a.
Ath_C1401	C03541	n.a.
Ath_C1402	C03557	n.a.
Ath_C1403	C03582	n.a.
Ath_C1404	C03589	n.a.
Ath_C1405	C03715	n.a.
Ath_C1406	C03793	n.a.
Ath_C1407	C03939	n.a.
Ath_C1408	C03968	n.a.
Ath_C1409	C04046	n.a.
Ath_C1410	C04088	n.a.
Ath_C1411	C04246	n.a.
Ath_C1412	C04419	n.a.
Ath_C1413	C04431	n.a.
Ath_C1414	C04432	n.a.
Ath_C1415	C04475	n.a.
Ath_C1416	C04554	n.a.
Ath_C1417	C04618	n.a.
Ath_C1418	C04619	n.a.
Ath_C1419	C04620	n.a.
Ath_C1420	C04633	n.a.
Ath_C1421	C04644	n.a.
Ath_C1422	C04688	n.a.
Ath_C1423	C04706	n.a.
Ath_C1424	C04742	n.a.
Ath_C1425	C04756	n.a.
Ath_C1426	C04805	n.a.
Ath_C1427	C04851	n.a.
Ath_C1428	C05130	n.a.
Ath_C1429	C05223	n.a.
Ath_C1430	C05239	n.a.
Ath_C1431	C05258	n.a.
Ath_C1432	C05260	n.a.
Ath_C1433	C05261	n.a.
Ath_C1434	C05262	n.a.
Ath_C1435	C05263	n.a.
Ath_C1436	C05264	n.a.
Ath_C1437	C05266	n.a.
Ath_C1438	C05267	n.a.
Ath_C1439	C05268	n.a.
Ath_C1440	C05270	n.a.
Ath_C1441	C05271	n.a.
Ath_C1442	C05274	n.a.
Ath_C1443	C05275	n.a.
Ath_C1444	C05284	n.a.
Ath_C1445	C05285	n.a.
Ath_C1446	C05301	n.a.
Ath_C1447	C05302	n.a.
Ath_C1448	C05332	n.a.
Ath_C1449	C05335	n.a.
Ath_C1450	C05336	n.a.
Ath_C1451	C05337	n.a.
Ath_C1452	C05356	n.a.
Ath_C1453	C05359	n.a.
Ath_C1454	C05378	n.a.
Ath_C1455	C05399	n.a.
Ath_C1456	C05421	n.a.
Ath_C1457	C05444	n.a.
Ath_C1458	C05445	n.a.
Ath_C1459	C05449	n.a.
Ath_C1460	C05461	n.a.
Ath_C1461	C05467	n.a.
Ath_C1462	C05476	n.a.
Ath_C1463	C05478	n.a.
Ath_C1464	C05490	n.a.
Ath_C1465	C05516	n.a.
Ath_C1466	C05527	n.a.
Ath_C1467	C05528	n.a.
Ath_C1468	C05546	n.a.
Ath_C1469	C05552	n.a.
Ath_C1470	C05576	n.a.
Ath_C1471	C05577	n.a.
Ath_C1472	C05578	n.a.
Ath_C1473	C05600	n.a.
Ath_C1474	C05604	n.a.
Ath_C1475	C05634	n.a.
Ath_C1476	C05635	n.a.
Ath_C1477	C05636	n.a.
Ath_C1478	C05640	n.a.
Ath_C1479	C05641	n.a.
Ath_C1480	C05656	n.a.
Ath_C1481	C05659	n.a.
Ath_C1482	C05673	n.a.
Ath_C1483	C05675	n.a.
Ath_C1484	C05684	n.a.
Ath_C1485	C05686	n.a.
Ath_C1486	C05689	n.a.
Ath_C1487	C05690	n.a.
Ath_C1488	C05691	n.a.
Ath_C1489	C05692	n.a.
Ath_C1490	C05693	n.a.
Ath_C1491	C05694	n.a.
Ath_C1492	C05695	n.a.
Ath_C1493	C05696	n.a.
Ath_C1494	C05697	n.a.
Ath_C1495	C05698	n.a.
Ath_C1496	C05699	n.a.
Ath_C1497	C05700	n.a.
Ath_C1498	C05701	n.a.
Ath_C1499	C05702	n.a.
Ath_C1500	C05712	n.a.
Ath_C1501	C05713	n.a.
Ath_C1502	C05714	n.a.
Ath_C1503	C05715	n.a.
Ath_C1504	C05729	n.a.
Ath_C1505	C05744	n.a.
Ath_C1506	C05745	n.a.
Ath_C1507	C05746	n.a.
Ath_C1508	C05747	n.a.
Ath_C1509	C05748	n.a.
Ath_C1510	C05749	n.a.
Ath_C1511	C05750	n.a.
Ath_C1512	C05751	n.a.
Ath_C1513	C05752	n.a.
Ath_C1514	C05753	n.a.
Ath_C1515	C05754	n.a.
Ath_C1516	C05755	n.a.
Ath_C1517	C05756	n.a.
Ath_C1518	C05757	n.a.
Ath_C1519	C05758	n.a.
Ath_C1520	C05759	n.a.
Ath_C1521	C05760	n.a.
Ath_C1522	C05761	n.a.
Ath_C1523	C05762	n.a.
Ath_C1524	C05763	n.a.
Ath_C1525	C05764	n.a.
Ath_C1526	C05776	n.a.
Ath_C1527	C05796	n.a.
Ath_C1528	C05802	n.a.
Ath_C1529	C05803	n.a.
Ath_C1530	C05804	n.a.
Ath_C1531	C05830	n.a.
Ath_C1532	C05831	n.a.
Ath_C1533	C05844	n.a.
Ath_C1534	C05888	n.a.
Ath_C1535	C05889	n.a.
Ath_C1536	C05890	n.a.
Ath_C1537	C05893	n.a.
Ath_C1538	C05894	n.a.
Ath_C1539	C05897	n.a.
Ath_C1540	C05898	n.a.
Ath_C1541	C05899	n.a.
Ath_C1542	C05901	n.a.
Ath_C1543	C05908	n.a.
Ath_C1544	C05909	n.a.
Ath_C1545	C05911	n.a.
Ath_C1546	C05930	n.a.
Ath_C1547	C05936	n.a.
Ath_C1548	C05951	n.a.
Ath_C1549	C05966	n.a.
Ath_C1550	C05977	n.a.
Ath_C1551	C05985	n.a.
Ath_C1552	C06023	n.a.
Ath_C1553	C06040	n.a.
Ath_C1554	C06055	n.a.
Ath_C1555	C06056	n.a.
Ath_C1556	C06112	n.a.
Ath_C1557	C06113	n.a.
Ath_C1558	C06114	n.a.
Ath_C1559	C06126	n.a.
Ath_C1560	C06144	n.a.
Ath_C1561	C06145	n.a.
Ath_C1562	C06178	n.a.
Ath_C1563	C06199	n.a.
Ath_C1564	C06235	n.a.
Ath_C1565	C06250	n.a.
Ath_C1566	C06329	n.a.
Ath_C1567	C06424	n.a.
Ath_C1568	C06452	n.a.
Ath_C1569	C06453	n.a.
Ath_C1570	C06611	n.a.
Ath_C1571	C06612	n.a.
Ath_C1572	C06613	n.a.
Ath_C1573	C06614	n.a.
Ath_C1574	C06615	n.a.
Ath_C1575	C06640	n.a.
Ath_C1576	C06641	n.a.
Ath_C1577	C06649	n.a.
Ath_C1578	C06650	n.a.
Ath_C1579	C06714	n.a.
Ath_C1580	C06790	n.a.
Ath_C1581	C06899	n.a.
Ath_C1582	C07086	n.a.
Ath_C1583	C07090	n.a.
Ath_C1584	C07091	n.a.
Ath_C1585	C07103	n.a.
Ath_C1586	C07480	n.a.
Ath_C1587	C07490	n.a.
Ath_C1588	C07717	n.a.
Ath_C1589	C07721	n.a.
Ath_C1590	C08362	n.a.
Ath_C1591	C08578	n.a.
Ath_C1592	C08580	n.a.
Ath_C1593	C08583	n.a.
Ath_C1594	C08584	n.a.
Ath_C1595	C08585	n.a.
Ath_C1596	C08592	n.a.
Ath_C1597	C08606	n.a.
Ath_C1598	C09736	n.a.
Ath_C1599	C09824	n.a.
Ath_C1600	C09825	n.a.
Ath_C1601	C09884	n.a.
Ath_C1602	C10044	n.a.
Ath_C1603	C10107	n.a.
Ath_C1604	C10905	n.a.
Ath_C1605	C11088	n.a.
Ath_C1606	C11432	n.a.
Ath_C1607	C11433	n.a.
Ath_C1608	C11519	n.a.
Ath_C1609	C11632	n.a.
Ath_C1610	C11633	n.a.
Ath_C1611	C11864	n.a.
Ath_C1612	C11924	n.a.
Ath_C1613	C11934	n.a.
Ath_C1614	C11935	n.a.
Ath_C1615	C11938	n.a.
Ath_C1616	C11939	n.a.
Ath_C1617	C11945	n.a.
Ath_C1618	C11946	n.a.
Ath_C1619	C11947	n.a.
Ath_C1620	C11948	n.a.
Ath_C1621	C11949	n.a.
Ath_C1622	C11950	n.a.
Ath_C1623	C12095	n.a.
Ath_C1624	C12096	n.a.
Ath_C1625	C12126	n.a.
Ath_C1626	C12136	n.a.
Ath_C1627	C12138	n.a.
Ath_C1628	C12206	n.a.
Ath_C1629	C12834	n.a.
Ath_C1630	C12835	n.a.
Ath_C1631	C12838	n.a.
Ath_C1632	C13433	n.a.
Ath_C1633	C13454	n.a.
Ath_C1634	C13456	n.a.
Ath_C1635	C13508	n.a.
Ath_C1636	C13645	n.a.
Ath_C1637	C13747	n.a.
Ath_C1638	C14045	n.a.
Ath_C1639	C14092	n.a.
Ath_C1640	C14093	n.a.
Ath_C1641	C14099	n.a.
Ath_C1642	C14118	n.a.
Ath_C1643	C14119	n.a.
Ath_C1644	C14144	n.a.
Ath_C1645	C14145	n.a.
Ath_C1646	C14315	n.a.
Ath_C1647	C14786	n.a.
Ath_C1648	C14787	n.a.
Ath_C1649	C14791	n.a.
Ath_C1650	C14792	n.a.
Ath_C1651	C14793	n.a.
Ath_C1652	C14800	n.a.
Ath_C1653	C14802	n.a.
Ath_C1654	C14803	n.a.
Ath_C1655	C14804	n.a.
Ath_C1656	C14805	n.a.
Ath_C1657	C14806	n.a.
Ath_C1658	C14839	n.a.
Ath_C1659	C14840	n.a.
Ath_C1660	C14847	n.a.
Ath_C1661	C14848	n.a.
Ath_C1662	C14851	n.a.
Ath_C1663	C14852	n.a.
Ath_C1664	C14855	n.a.
Ath_C1665	C14856	n.a.
Ath_C1666	C14857	n.a.
Ath_C1667	C14858	n.a.
Ath_C1668	C14859	n.a.
Ath_C1669	C14861	n.a.
Ath_C1670	C14863	n.a.
Ath_C1671	C14864	n.a.
Ath_C1672	C14865	n.a.
Ath_C1673	C14868	n.a.
Ath_C1674	C14870	n.a.
Ath_C1675	C14871	n.a.
Ath_C1676	C14874	n.a.
Ath_C1677	C15647	n.a.
Ath_C1678	C15807	n.a.
Ath_C1679	C15811	n.a.
Ath_C1680	C15812	n.a.
Ath_C1681	C15935	n.a.
Ath_C1682	C15937	n.a.
Ath_C1683	C15940	n.a.
Ath_C1684	C15941	n.a.
Ath_C1685	C15965	n.a.
Ath_C1686	C15966	n.a.
Ath_C1687	C15967	n.a.
Ath_C1688	C15968	n.a.
Ath_C1689	C15972	n.a.
Ath_C1690	C15973	n.a.
Ath_C1691	C16074	n.a.
Ath_C1692	C16168	n.a.
Ath_C1693	C16172	n.a.
Ath_C1694	C16200	n.a.
Ath_C1695	C16205	n.a.
Ath_C1696	C16206	n.a.
Ath_C1697	C16216	n.a.
Ath_C1698	C16217	n.a.
Ath_C1699	C16219	n.a.
Ath_C1700	C16220	n.a.
Ath_C1701	C16221	n.a.
Ath_C1702	C16236	n.a.
Ath_C1703	C16237	n.a.
Ath_C1704	C16239	n.a.
Ath_C1705	C16240	n.a.
Ath_C1706	C16254	n.a.
Ath_C1707	C16255	n.a.
Ath_C1708	C16312	n.a.
Ath_C1709	C16322	n.a.
Ath_C1710	C16323	n.a.
Ath_C1711	C16324	n.a.
Ath_C1712	C16328	n.a.
Ath_C1713	C16329	n.a.
Ath_C1714	C16330	n.a.
Ath_C1715	C16331	n.a.
Ath_C1716	C16332	n.a.
Ath_C1717	C16333	n.a.
Ath_C1718	C16334	n.a.
Ath_C1719	C16335	n.a.
Ath_C1720	C16336	n.a.
Ath_C1721	C16337	n.a.
Ath_C1722	C16338	n.a.
Ath_C1723	C16339	n.a.
Ath_C1724	C16348	n.a.
Ath_C1725	C16353	n.a.
Ath_C1726	C16355	n.a.
Ath_C1727	C16356	n.a.
Ath_C1728	C16358	n.a.
Ath_C1729	C16359	n.a.
Ath_C1730	C16360	n.a.
Ath_C1731	C16374	n.a.
Ath_C1732	C16387	n.a.
Ath_C1733	C16415	n.a.
Ath_C1734	C16466	n.a.
Ath_C1735	C16468	n.a.
Ath_C1736	C16469	n.a.
Ath_C1737	C16470	n.a.
Ath_C1738	C16473	n.a.
Ath_C1739	C16476	n.a.
Ath_C1740	C16477	n.a.
Ath_C1741	C16483	n.a.
Ath_C1742	C16487	n.a.
Ath_C1743	C16520	n.a.
Ath_C1744	n.a.	(1,3-BETA-D-GLUCOSYL)(N)
Ath_C1745	n.a.	(1,3-BETA-D-GLUCOSYL)(N+1)
Ath_C1746	n.a.	(1-4-beta-D-glucan)(m)
Ath_C1747	n.a.	(1-4-beta-D-glucan)(m+n)
Ath_C1748	n.a.	(1-4-beta-D-glucan)(n)
Ath_C1749	n.a.	(ADP-D-RIBOSYL)(N)-ACCEPTOR
Ath_C1750	n.a.	(ADP-D-RIBOSYL)(N+1)-ACCEPTOR
Ath_C1751	n.a.	(glucose)m
Ath_C1752	n.a.	(glucose)n
Ath_C1753	n.a.	(glucose)n+m-1
Ath_C1754	n.a.	1-183-2-183-SN-GLYCEROL-PHOSPHOCHOLINE
Ath_C1755	n.a.	1-METHOXY-3-INDOLYLMETHYL-GLUCOSINOLATE
Ath_C1756	n.a.	18-OXOOLEATE
Ath_C1757	n.a.	2-2-METHYLTHIOETHYLMALIC-ACID
Ath_C1758	n.a.	2-OXO-5-METHYLTHIOPENTANOIC-ACID
Ath_C1759	n.a.	2-PROPENYL-GLUCOSINOLATE
Ath_C1760	n.a.	2R-HYDROPEROXY-FATTY-ACIDS
Ath_C1761	n.a.	2R-HYDROXY-FATTY-ACIDS
Ath_C1762	n.a.	3-2-METHYLTHIOETHYLMALIC-ACID
Ath_C1763	n.a.	3-5-ADP
Ath_C1764	n.a.	3-AMINO-PROPANAL
Ath_C1765	n.a.	3-BENZOYLOXYPROPYL-GLUCOSINOLATE
Ath_C1766	n.a.	3-HYDROXYACYL-COA
Ath_C1767	n.a.	3-HYDROXYPROPYL-GLUCOSINOLATE
Ath_C1768	n.a.	3-KETOACYL-COA
Ath_C1769	n.a.	3-METHYL-1-246-TRIHYDROXYPHENYLBUTAN
Ath_C1770	n.a.	3-METHYLSULFINYLPROPYL-GLUCOSINOLATE
Ath_C1771	n.a.	3-METHYLTHIOPROPANALDOXIME
Ath_C1772	n.a.	3-METHYLTHIOPROPYL-DESULFO-GLUCOSINOLATE
Ath_C1773	n.a.	3-METHYLTHIOPROPYL-GLUCOSINOLATE
Ath_C1774	n.a.	3-METHYLTHIOPROPYLHYDROXAMIC-ACID
Ath_C1775	n.a.	3-OH-BENZALDEHYDE
Ath_C1776	n.a.	3-OH-BENZYL-ALCOHOL
Ath_C1777	n.a.	3-OHMYRISTOYL-ACP
Ath_C1778	n.a.	4-HYDROXY-3-INDOLYLMETHYL-GLUCOSINOLATE
Ath_C1779	n.a.	4-HYDROXY-BENZYL-ALCOHOL
Ath_C1780	n.a.	4-METHOXY-3-INDOLYLMETHYL-GLUCOSINOLATE
Ath_C1781	n.a.	4-METHYL-824-CHOLESTADIENOL
Ath_C1782	n.a.	4-METHYL-MYO-INOSITOL
Ath_C1783	n.a.	4-PRENYLPHLORISOBUTYROPHENONE
Ath_C1784	n.a.	799-TRI-CIS-NEUROSPORENE
Ath_C1785	n.a.	7997-TETRA-CIS-LYCOPENE
Ath_C1786	n.a.	9--OR-1016-DIHYDROXYPALMITATE
Ath_C1787	n.a.	910-EPOXY-18-HYDROXYSTEARATE
Ath_C1788	n.a.	91018-TRIHYDROXYSTEARATE
Ath_C1789	n.a.	A-FATTY-ALCOHOL
Ath_C1790	n.a.	A-GLYCOPROTEIN-WITH-THE-OLIGOSACCHARIDE-
Ath_C1791	n.a.	ACETYL-ACP
Ath_C1792	n.a.	ACYL-ACP
Ath_C1793	n.a.	ACYL-COA
Ath_C1794	n.a.	ACYL-SN-GLYCEROL-3P
Ath_C1795	n.a.	ALPHA-D-MANNOSYL-13-R1-BETA-D-MANNOSY
Ath_C1796	n.a.	AMINOMETHYLDIHYDROLIPOYL-GCVH
Ath_C1797	n.a.	AN-EPOXIDE
Ath_C1798	n.a.	ANTHOCYANIDIN-3-O-D-GLUCOSIDE
Ath_C1799	n.a.	APO-ENTB
Ath_C1800	n.a.	ASPARAGINYL-TRNAASN
Ath_C1801	n.a.	ASPARTYL-TRNAASN
Ath_C1802	n.a.	B-KETOACYL-ACP
Ath_C1803	n.a.	BENZYL-DESULFOGLUCOSINOLATE
Ath_C1804	n.a.	BENZYL-GLUCOSINOLATE
Ath_C1805	n.a.	BETA-KETO-CIS-DELTA5-DODECENOYL-ACP
Ath_C1806	n.a.	C1 of tyrosine
Ath_C1807	n.a.	C55-PP-GLCNAC-MANNACA
Ath_C1808	n.a.	C55-PP-GLCNAC-MANNACA-FUC4NAC
Ath_C1809	n.a.	CANAVANINOSUCCINATE
Ath_C1810	n.a.	CARBOXYMETHYL-HYDROXYPHENYLPROPCOA
Ath_C1811	n.a.	CIS-DELTA3-DECENOYL-ACP
Ath_C1812	n.a.	CIS-DELTA3-ENOYL-COA
Ath_C1813	n.a.	CIS-TRANS-POLYISOPRENYL-PP
Ath_C1814	n.a.	CPD-1861
Ath_C1815	n.a.	CPD-1862
Ath_C1816	n.a.	CPD-1863
Ath_C1817	n.a.	CPD-1881
Ath_C1818	n.a.	CPD-2181
Ath_C1819	n.a.	CPD-2182
Ath_C1820	n.a.	CPD-2183
Ath_C1821	n.a.	CPD-2184
Ath_C1822	n.a.	CPD-2185
Ath_C1823	n.a.	CPD-2186
Ath_C1824	n.a.	CPD-2187
Ath_C1825	n.a.	CPD-2188
Ath_C1826	n.a.	CPD-2189
Ath_C1827	n.a.	CPD-2190
Ath_C1828	n.a.	CPD-2743
Ath_C1829	n.a.	CPD-296
Ath_C1830	n.a.	CPD-409
Ath_C1831	n.a.	CPD-4161
Ath_C1832	n.a.	CPD-4184
Ath_C1833	n.a.	CPD-4261
Ath_C1834	n.a.	CPD-4575
Ath_C1835	n.a.	CPD-4576
Ath_C1836	n.a.	CPD-4577
Ath_C1837	n.a.	CPD-4578
Ath_C1838	n.a.	CPD-4579
Ath_C1839	n.a.	CPD-4580
Ath_C1840	n.a.	CPD-4602
Ath_C1841	n.a.	CPD-4603
Ath_C1842	n.a.	CPD-4604
Ath_C1843	n.a.	CPD-4607
Ath_C1844	n.a.	CPD-4608
Ath_C1845	n.a.	CPD-4609
Ath_C1846	n.a.	CPD-4610
Ath_C1847	n.a.	CPD-4611
Ath_C1848	n.a.	CPD-4621
Ath_C1849	n.a.	CPD-4702
Ath_C1850	n.a.	CPD-479
Ath_C1851	n.a.	CPD-504
Ath_C1852	n.a.	CPD-5161
Ath_C1853	n.a.	CPD-5162
Ath_C1854	n.a.	CPD-5163
Ath_C1855	n.a.	CPD-5164
Ath_C1856	n.a.	CPD-5165
Ath_C1857	n.a.	CPD-5166
Ath_C1858	n.a.	CPD-5167
Ath_C1859	n.a.	CPD-5168
Ath_C1860	n.a.	CPD-5169
Ath_C1861	n.a.	CPD-5727
Ath_C1862	n.a.	CPD-6122
Ath_C1863	n.a.	CPD-6123
Ath_C1864	n.a.	CPD-6142
Ath_C1865	n.a.	CPD-6181
Ath_C1866	n.a.	CPD-6221
Ath_C1867	n.a.	CPD-6222
Ath_C1868	n.a.	CPD-6223
Ath_C1869	n.a.	CPD-6225
Ath_C1870	n.a.	CPD-6226
Ath_C1871	n.a.	CPD-6262
Ath_C1872	n.a.	CPD-6321
Ath_C1873	n.a.	CPD-6365
Ath_C1874	n.a.	CPD-6366
Ath_C1875	n.a.	CPD-6367
Ath_C1876	n.a.	CPD-6562
Ath_C1877	n.a.	CPD-6563
Ath_C1878	n.a.	CPD-6743
Ath_C1879	n.a.	CPD-6744
Ath_C1880	n.a.	CPD-6745
Ath_C1881	n.a.	CPD-6746
Ath_C1882	n.a.	CPD-6747
Ath_C1883	n.a.	CPD-6782
Ath_C1884	n.a.	CPD-6783
Ath_C1885	n.a.	CPD-6971
Ath_C1886	n.a.	CPD-6974
Ath_C1887	n.a.	CPD-7004
Ath_C1888	n.a.	CPD-7013
Ath_C1889	n.a.	CPD-7014
Ath_C1890	n.a.	CPD-7063
Ath_C1891	n.a.	CPD-7064
Ath_C1892	n.a.	CPD-7104
Ath_C1893	n.a.	CPD-7105
Ath_C1894	n.a.	CPD-7107
Ath_C1895	n.a.	CPD-7109
Ath_C1896	n.a.	CPD-7192
Ath_C1897	n.a.	CPD-7193
Ath_C1898	n.a.	CPD-7420
Ath_C1899	n.a.	CPD-7496
Ath_C1900	n.a.	CPD-7545
Ath_C1901	n.a.	CPD-7546
Ath_C1902	n.a.	CPD-7616
Ath_C1903	n.a.	CPD-7618
Ath_C1904	n.a.	CPD-7619
Ath_C1905	n.a.	CPD-7620
Ath_C1906	n.a.	CPD-7622
Ath_C1907	n.a.	CPD-7623
Ath_C1908	n.a.	CPD-7726
Ath_C1909	n.a.	CPD-8004
Ath_C1910	n.a.	CPD-8011
Ath_C1911	n.a.	CPD-8012
Ath_C1912	n.a.	CPD-8013
Ath_C1913	n.a.	CPD-8046
Ath_C1914	n.a.	CPD-8047
Ath_C1915	n.a.	CPD-8058
Ath_C1916	n.a.	CPD-8066
Ath_C1917	n.a.	CPD-8073
Ath_C1918	n.a.	CPD-8074
Ath_C1919	n.a.	CPD-8075
Ath_C1920	n.a.	CPD-8076
Ath_C1921	n.a.	CPD-8077
Ath_C1922	n.a.	CPD-8078
Ath_C1923	n.a.	CPD-8079
Ath_C1924	n.a.	CPD-8080
Ath_C1925	n.a.	CPD-8081
Ath_C1926	n.a.	CPD-8082
Ath_C1927	n.a.	CPD-8083
Ath_C1928	n.a.	CPD-8084
Ath_C1929	n.a.	CPD-8086
Ath_C1930	n.a.	CPD-8087
Ath_C1931	n.a.	CPD-8088
Ath_C1932	n.a.	CPD-8089
Ath_C1933	n.a.	CPD-8090
Ath_C1934	n.a.	CPD-8091
Ath_C1935	n.a.	CPD-8092
Ath_C1936	n.a.	CPD-8093
Ath_C1937	n.a.	CPD-8094
Ath_C1938	n.a.	CPD-8095
Ath_C1939	n.a.	CPD-8096
Ath_C1940	n.a.	CPD-8097
Ath_C1941	n.a.	CPD-8098
Ath_C1942	n.a.	CPD-8123
Ath_C1943	n.a.	CPD-8124
Ath_C1944	n.a.	CPD-8134
Ath_C1945	n.a.	CPD-8155
Ath_C1946	n.a.	CPD-8157
Ath_C1947	n.a.	CPD-8158
Ath_C1948	n.a.	CPD-8159
Ath_C1949	n.a.	CPD-8160
Ath_C1950	n.a.	CPD-8161
Ath_C1951	n.a.	CPD-8162
Ath_C1952	n.a.	CPD-8163
Ath_C1953	n.a.	CPD-8164
Ath_C1954	n.a.	CPD-8165
Ath_C1955	n.a.	CPD-8166
Ath_C1956	n.a.	CPD-8167
Ath_C1957	n.a.	CPD-8168
Ath_C1958	n.a.	CPD-8186
Ath_C1959	n.a.	CPD-8192
Ath_C1960	n.a.	CPD-82
Ath_C1961	n.a.	CPD-8214
Ath_C1962	n.a.	CPD-842
Ath_C1963	n.a.	CPD-85
Ath_C1964	n.a.	CPD-8531
Ath_C1965	n.a.	CPD-8609
Ath_C1966	n.a.	CPD-8610
Ath_C1967	n.a.	CPD-8611
Ath_C1968	n.a.	CPD-8612
Ath_C1969	n.a.	CPD-8613
Ath_C1970	n.a.	CPD-8617
Ath_C1971	n.a.	CPD-8618
Ath_C1972	n.a.	CPD-8619
Ath_C1973	n.a.	CPD-8942
Ath_C1974	n.a.	CPD-9017
Ath_C1975	n.a.	CPD-94
Ath_C1976	n.a.	CPD1A0-6100
Ath_C1977	n.a.	CPD1A0-6102
Ath_C1978	n.a.	CPD1A0-6103
Ath_C1979	n.a.	CPD1A0-6104
Ath_C1980	n.a.	CPD1F-137
Ath_C1981	n.a.	CPD1F-431
Ath_C1982	n.a.	CPD1F-462
Ath_C1983	n.a.	CPD1F-86
Ath_C1984	n.a.	CPDQT-10
Ath_C1985	n.a.	CPDQT-14
Ath_C1986	n.a.	CPDQT-15
Ath_C1987	n.a.	CPDQT-16
Ath_C1988	n.a.	CPDQT-17
Ath_C1989	n.a.	CPDQT-18
Ath_C1990	n.a.	CPDQT-26
Ath_C1991	n.a.	CPDQT-27
Ath_C1992	n.a.	CPDQT-28
Ath_C1993	n.a.	CPDQT-29
Ath_C1994	n.a.	CPDQT-30
Ath_C1995	n.a.	CPDQT-31
Ath_C1996	n.a.	CPDQT-32
Ath_C1997	n.a.	CPDQT-33
Ath_C1998	n.a.	CPDQT-34
Ath_C1999	n.a.	CPDQT-35
[truncated: 329 more rows]

## Sheet: Reactions
Local ID	Kegg ID	AraCyc name	Stoichiometry	Enzymes	Genes (Based on AraCyc)	Genes (Based on Kegg)
Ath_R0001	R04203	1.1.1.178-RXN	1 Ath_C0644 + 1 Ath_C0003 = 1 Ath_C0576 + 1 Ath_C0004 ;	[1.1.1.178, 1.1.1.35]	unknown, AT4G29010; AT3G15290; AT3G06860
Ath_R0002	R07135	1.1.1.255-RXN	1 Ath_C0238 + 1 Ath_C0003 = 1 Ath_C0123 + 1 Ath_C0004 ;	[1.1.1.255]	AT4G37990; AT4G37980
Ath_R0003	R05692	1.1.1.271-RXN	1 Ath_C0210 + 1 Ath_C0006 = 1 Ath_C0429 + 1 Ath_C0005 ;	[1.1.1.271]	AT1G17890; AT1G73250	AT1G17890; AT1G73250
Ath_R0004	R06954	1.1.1.288-RXN	1 Ath_C0853 + 1 Ath_C0003 = 1 Ath_C0854 + 1 Ath_C0004 ;	[1.1.1.288]	AT1G52340	AT1G52340
Ath_R0005	R02082	1.1.1.34-RXN	1 Ath_C0249 + 1 Ath_C0010 + 2 Ath_C0006 = 1 Ath_C0223 + 2 Ath_C0005 ;	[1.1.1.34]	AT1G76490	AT1G76490; AT2G17370
Ath_R0006	R00214	1.1.1.39-RXN	1 Ath_C0115 + 1 Ath_C0003 = 1 Ath_C0020 + 1 Ath_C0011 + 1 Ath_C0004 ;	[1.1.1.38, 1.1.1.39, 1.1.1.40, 4.1.1.3]		AT4G00570
Ath_R0007	R00842	1.1.1.8-RXN	1 Ath_C0073 + 1 Ath_C0003 = 1 Ath_C0087 + 1 Ath_C0004 ;	[1.1.1.8, 1.1.1.94]	unknown	AT5G40610
Ath_R0008	R03167	1.11.1.12-RXN	1 Ath_C0383 + 2 Ath_C0042 = 1 Ath_C0460 + 1 Ath_C0099 + 2 Ath_C0001 ;	[1.11.1.12]	AT4G11600
Ath_R0009	R05722	1.14.11.18-RXN	1 Ath_C0510 + 1 Ath_C0024 + 1 Ath_C0007 = 1 Ath_C0791 + 1 Ath_C0036 + 1 Ath_C0011 ;	[1.14.11.18]
Ath_R0010	R05731	1.14.13.70-RXN	1 Ath_C0500 + 3 Ath_C0007 + 3 Ath_C0005 = 1 Ath_C0820 + 1 Ath_C0047 + 3 Ath_C0006 + 4 Ath_C0001 ;	[1.14.13.70]		AT1G11680
Ath_R0011	R06291	1.14.13.78-RXN	1 Ath_C0767 + 1 Ath_C0007 + 1 Ath_C0005 = 1 Ath_C0839 + 1 Ath_C0001 + 1 Ath_C0006 ;	[1.14.13.78]	AT5G25900	AT5G25900
Ath_R0012	R06294	1.14.13.79-RXN	1 Ath_C0841 + 1 Ath_C0007 + 1 Ath_C0005 = 1 Ath_C0842 + 1 Ath_C0001 + 1 Ath_C0006 ;	[1.14.13.79]	AT5G36140; AT1G05160; AT2G32440	AT2G32440
Ath_R0013	R03344	1.14.13.8-RXN	1 Ath_C0545 + 1 Ath_C0007 + 1 Ath_C0005 = 1 Ath_C0420 + 1 Ath_C0006 + 1 Ath_C0001 ;	[1.14.13.8]
Ath_R0014	R07202	1.14.13.93-RXN	1 Ath_C0765 + 1 Ath_C0005 + 1 Ath_C0007 = 1 Ath_C0862 + 1 Ath_C0006 + 1 Ath_C0001 ;	[1.14.13.93]	AT3G19270; AT5G45340; AT4G19230
Ath_R0015	R01210	1.2.1.25-RXN	1 Ath_C0110 + 1 Ath_C0010 + 1 Ath_C0003 = 1 Ath_C0315 + 1 Ath_C0011 + 1 Ath_C0004 ;	[1.2.1.25]	AT3G17240; AT3G06850; AT5G09300; AT3G13450
Ath_R0016	R00935	1.2.1.27-RXN	1 Ath_C0755 + 1 Ath_C0010 + 1 Ath_C0003 = 1 Ath_C0079 + 1 Ath_C0011 + 1 Ath_C0004 ;	[1.2.1.27]	AT1G44170; AT4G36250; AT1G23800; AT3G48000; AT2G14170	AT2G14170
Ath_R0017	R06957	1.2.3.14-RXN	1 Ath_C0854 + 1 Ath_C0001 + 1 Ath_C0007 = 1 Ath_C0765 + 1 Ath_C0025 ;	[1.2.3.14]	AT3G43600; AT5G20960; AT1G04580; AT2G27150	AT2G27150
Ath_R0018	R00978	1.3.1.2-RXN	1 Ath_C0252 + 1 Ath_C0006 = 1 Ath_C0083 + 1 Ath_C0005 ;	[1.3.1.2]	unknown
Ath_R0019	R05639	1.3.1.70-RXN	1 Ath_C0700 + 1 Ath_C0006 = 1 Ath_C0819 + 1 Ath_C0005 ;	[1.3.1.70]		AT3G52940
Ath_R0020	R01218	1.5.1.15-RXN	1 Ath_C0111 + 1 Ath_C0003 = 1 Ath_C0259 + 1 Ath_C0004 ;	[1.5.1.15]	unknown
Ath_R0021	R00715	1.5.1.7-RXN	1 Ath_C0263 + 1 Ath_C0003 + 1 Ath_C0001 = 1 Ath_C0039 + 1 Ath_C0024 + 1 Ath_C0004 ;	[1.5.1.7]		AT4G33150
Ath_R0022	R00716	1.5.1.8-RXN	1 Ath_C0263 + 1 Ath_C0006 + 1 Ath_C0001 = 1 Ath_C0039 + 1 Ath_C0024 + 1 Ath_C0005 ;	[1.5.1.8]	AT4G33150	AT4G33150
Ath_R0023	R02313	1.5.1.9-RXN	1 Ath_C0263 + 1 Ath_C0003 + 1 Ath_C0001 = 1 Ath_C0023 + 1 Ath_C0617 + 1 Ath_C0004 ;	[1.5.1.9]	AT4G33150	AT4G33150
Ath_R0024	R00095	1.6.5.4-RXN	1 Ath_C0003 + 2 Ath_C0056 = 1 Ath_C0004 + 2 Ath_C0387 ;	[1.6.5.4]	AT5G03630; AT3G09940; AT2G28210; AT4G20990; AT1G08065; AT3G27820; AT3G52880; AT5G04180; AT4G21000; AT1G08080	AT3G27820; AT5G03630; AT3G09940; AT3G52880
Ath_R0025	R05717	1.8.4.9-RXN	1 Ath_C0018 + 1 Ath_C0074 + 1 Ath_C0099 = 1 Ath_C0156 + 2 Ath_C0042 ;	[1.8.4.9]	AT4G04610; AT4G21990; AT1G62180
Ath_R0026	R01108	1.8.5.1-RXN	1 Ath_C0714 + 2 Ath_C0042 = 1 Ath_C0099 + 1 Ath_C0056 ;	[1.8.5.1]	AT5G16710; AT1G19570; AT1G19550; AT1G75270
Ath_R0027	R03401	12-OXOPHYTODIENOATE-REDUCTASE-RXN	1 Ath_C0685 + 1 Ath_C0006 = 1 Ath_C0430 + 1 Ath_C0005 ;	[1.3.1.42]	AT1G76680; AT2G06050	AT2G06050; AT1G76690; AT1G76680
Ath_R0028	R01939	2-AMINOADIPATE-AMINOTRANSFERASE-RXN	1 Ath_C0369 + 1 Ath_C0024 = 1 Ath_C0208 + 1 Ath_C0023 ;	[2.6.1.39]
Ath_R0029	R02472	2-DEHYDROPANTOATE-REDUCT-RXN	1 Ath_C0287 + 1 Ath_C0006 = 1 Ath_C0371 + 1 Ath_C0005 ;	[1.1.1.169]	AT5G34780
Ath_R0030	R02463	2-HEXADECENAL-REDUCTASE-RXN	1 Ath_C0285 + 1 Ath_C0006 = 1 Ath_C0544 + 1 Ath_C0005 ;	[1.3.1.27]
Ath_R0031	R01213	2-ISOPROPYLMALATESYN-RXN	1 Ath_C0530 + 1 Ath_C0010 = 1 Ath_C0022 + 1 Ath_C0110 + 1 Ath_C0001 ;	[2.3.3.13]	AT5G23020; AT5G23010; AT1G18500; AT1G74040	AT1G18500; AT1G74040; AT5G23010; AT5G23020
Ath_R0032	R01933	2-KETO-ADIPATE-DEHYDROG-RXN	1 Ath_C0208 + 1 Ath_C0010 + 1 Ath_C0003 = 1 Ath_C0289 + 1 Ath_C0011 + 1 Ath_C0004 ;	[1.2.4.2]	unknown	AT5G65750; AT3G55410
Ath_R0033	R03172	2-MEBUCOA-FAD-RXN	1 Ath_C0900 + 1 Ath_C0015 = 1 Ath_C0577 + 1 Ath_C0457 ;	[1.3.99.12, 1.3.99.3]	unknown; AT3G45300, AT3G06810	AT3G06810
Ath_R0034	R00622	2-OXOGLUT-DECARBOX-RXN	1 Ath_C0024 + 1 Ath_C0055 = 1 Ath_C0734 + 1 Ath_C0011 ;	[4.1.1.71]
Ath_R0035	R04496	2.1.1.100-RXN	1 Ath_C0017 + 1 Ath_C0656 = 1 Ath_C0019 + 1 Ath_C0682 ;	[2.1.1.100]
Ath_R0036	R02037	2.1.1.103-RXN	1 Ath_C0017 + 1 Ath_C0219 = 1 Ath_C0019 + 1 Ath_C0427 ;	[2.1.1.103]	AT1G73600; AT1G48600; AT3G18000
Ath_R0037	R04711	2.1.1.114-RXN	1 Ath_C0017 + 1 Ath_C0703 = 1 Ath_C0019 + 1 Ath_C0705 ;	[2.1.1.114]	AT2G30920	AT2G30920
Ath_R0038	R04692	2.1.1.140-RXN	1 Ath_C0017 + 1 Ath_C0774 = 1 Ath_C0019 + 1 Ath_C0701 ;	[2.1.1.115, 2.1.1.140]
Ath_R0039	R05776	2.1.1.143-RXN	1 Ath_C0017 + 1 Ath_C0823 = 1 Ath_C0019 + 1 Ath_C0824 ;	[2.1.1.143]		AT1G20330; AT1G76090
Ath_R0040	R02573	2.1.1.19-RXN	1 Ath_C0379 + 1 Ath_C0080 = 1 Ath_C0305 + 1 Ath_C0257 ;	[2.1.1.19]	unknown
Ath_R0041	R07235	2.1.1.64-RXN	1 Ath_C0017 + 1 Ath_C0568 = 1 Ath_C0019 + 1 Ath_C0502 ;	[2.1.1.64]	AT2G30920	AT2G30920
Ath_R0042	R02416	2.3.1.133-RXN	1 Ath_C0155 + 1 Ath_C0277 = 1 Ath_C0010 + 1 Ath_C0553 ;	[2.3.1.133]	AT3G48720; AT5G41040; AT5G63560; AT5G48930; unknown
Ath_R0043	R03075	2.3.1.91-RXN	1 Ath_C0027 + 1 Ath_C0365 = 1 Ath_C0416 + 1 Ath_C0089 ;	[2.3.1.91]	AT5G09640	AT5G09640
Ath_R0044	R03323	2.3.1.92-RXN	1 Ath_C0416 + 1 Ath_C0115 = 1 Ath_C0027 + 1 Ath_C0547 ;	[2.3.1.92]	AT2G23010; AT2G22990	AT2G22990
Ath_R0045	R03992	2.3.1.97-RXN	1 Ath_C0533 + 1 Ath_C0506 = 1 Ath_C0010 + 1 Ath_C0609 ;	[2.3.1.97]
Ath_R0046	R02594	2.4.1.111-RXN	1 Ath_C0026 + 1 Ath_C0307 = 1 Ath_C0014 + 1 Ath_C0345 ;	[2.4.1.111]	AT2G18560; AT2G18570; AT4G36770; AT3G50740; AT5G66690; AT5G26310	AT3G50740; AT5G26310; AT5G66690
Ath_R0047	R01005	2.4.1.117-RXN	1 Ath_C0026 + 1 Ath_C0086 = 1 Ath_C0014 + 1 Ath_C0436 ;	[2.4.1.117]	unknown	AT2G39630
Ath_R0048	R03094	2.4.1.121-RXN	1 Ath_C0026 + 1 Ath_C0368 = 1 Ath_C0014 + 1 Ath_C0622 ;	[2.4.1.121]
Ath_R0049	R01192	2.4.1.123-RXN	1 Ath_C0043 + 1 Ath_C0109 = 1 Ath_C0014 + 1 Ath_C0432 ;	[2.4.1.123]	AT5G30500; AT1G60450; AT4G26250; AT5G23790; AT1G60470; AT1G09350; AT1G56600; AT2G47180
Ath_R0050	R04494	2.4.1.141-RXN	1 Ath_C0037 + 1 Ath_C0655 = 1 Ath_C0014 + 1 Ath_C0660 ;	[2.4.1.141]	unknown
Ath_R0051	R02791	2.4.1.151-RXN	1 Ath_C0043 + 1 Ath_C0334 = 1 Ath_C0014 + 1 Ath_C0691 ;	[2.4.1.87]
Ath_R0052	R03418	2.4.1.67-RXN	1 Ath_C0432 + 1 Ath_C0276 = 1 Ath_C0109 + 1 Ath_C0476 ;	[2.4.1.67]	AT5G08380; AT4G01970	AT5G40390
Ath_R0053	R02411	2.4.1.82-RXN	1 Ath_C0432 + 1 Ath_C0070 = 1 Ath_C0109 + 1 Ath_C0276 ;	[2.4.1.82]	AT1G55740; AT3G57520; AT5G20250; AT5G40390
Ath_R0054	R01009	2.4.1.83-RXN	1 Ath_C0076 + 1 Ath_C0086 = 1 Ath_C0031 + 1 Ath_C0608 ;	[2.4.1.83]	AT1G20575	AT1G20575; AT1G48140; AT1G74340
Ath_R0055	R04656	2.4.99.10-RXN	1 Ath_C0100 + 1 Ath_C0697 = 1 Ath_C0046 + 1 Ath_C0699 ;	[2.4.99.10]
Ath_R0056	R03460	2.5.1.19-RXN	1 Ath_C0058 + 1 Ath_C0566 = 1 Ath_C0009 + 1 Ath_C0441 ;	[2.5.1.19]	AT2G45300; AT1G48860	AT1G48860; AT2G45300
Ath_R0057	R00702	2.5.1.21-RXN	2 Ath_C0262 = 1 Ath_C0012 + 1 Ath_C0583 ;	[2.5.1.21]	AT4G34650; AT4G34640	AT4G34640; AT4G34650
Ath_R0058	R02065	2.5.1.32-RXN	2 Ath_C0221 = 1 Ath_C0012 + 1 Ath_C0582 ;	[2.5.1.32]		AT5G17230
Ath_R0059	R00075	2.5.1.43-RXN	3 Ath_C0017 = 3 Ath_C0131 + 1 Ath_C0706 ;	[2.5.1.43]
Ath_R0060	R00907	2.6.1.18-RXN	1 Ath_C0035 + 1 Ath_C0154 = 1 Ath_C0020 + 1 Ath_C0078 ;	[2.6.1.18]
Ath_R0061	R03429	2.7.1.133-RXN	1 Ath_C0002 + 1 Ath_C0434 = 1 Ath_C0008 + 1 Ath_C0652 ;	[2.7.1.134, 2.7.1.159]		AT4G08170
Ath_R0062	R03479	2.7.1.134-RXN	1 Ath_C0002 + 1 Ath_C0658 = 1 Ath_C0008 + 1 Ath_C0445 ;	[2.7.1.134]		AT4G08170
Ath_R0063	R03428	2.7.1.139-RXN	1 Ath_C0002 + 1 Ath_C0434 = 1 Ath_C0008 + 1 Ath_C0442 ;	[2.7.1.134, 2.7.1.159]		AT4G08170
Ath_R0064	R03478	2.7.1.140-RXN	1 Ath_C0002 + 1 Ath_C0652 = 1 Ath_C0008 + 1 Ath_C0445 ;	[2.7.1.140]
Ath_R0065	R05634	2.7.1.148-RXN	1 Ath_C0813 + 1 Ath_C0002 = 1 Ath_C0814 + 1 Ath_C0008 ;	[2.7.1.148]
Ath_R0066	R05802	2.7.1.150-RXN	1 Ath_C0002 + 1 Ath_C0661 = 1 Ath_C0008 + 1 Ath_C0826 ;	[2.7.1.150]
Ath_R0067	R05800	2.7.1.151-RXN	1 Ath_C0002 + 1 Ath_C0435 = 1 Ath_C0008 + 1 Ath_C0825 ;	[2.7.1.151]
Ath_R0068	R05202	2.7.1.158-RXN	1 Ath_C0426 + 1 Ath_C0008 = 1 Ath_C0445 + 1 Ath_C0002 ;	[2.7.1.-, 2.7.1.158]
Ath_R0069	R03469	2.7.1.68-RXN	1 Ath_C0002 + 1 Ath_C0443 = 1 Ath_C0008 + 1 Ath_C0668 ;	[2.7.1.68]		AT3G14270; AT4G33240; AT1G71010; AT3G56960; AT2G41210; AT1G60890; AT1G10900; AT1G77740; AT1G21980; AT3G07960; AT2G26420; AT1G01460; AT4G01190
Ath_R0070	R00764	2.7.1.90-RXN	1 Ath_C0012 + 1 Ath_C0066 = 1 Ath_C0009 + 1 Ath_C0222 ;	[2.7.1.90]
Ath_R0071	R00137	2.7.7.1-RXN	1 Ath_C0002 + 1 Ath_C0264 = 1 Ath_C0012 + 1 Ath_C0003 ;	[2.7.7.1, 2.7.7.18]
Ath_R0072	R01471	2.7.7.11-RXN	1 Ath_C0059 + 1 Ath_C0601 = 1 Ath_C0012 + 1 Ath_C0143 ;	[2.7.7.11]
Ath_R0073	R00885	2.7.7.13-RXN	1 Ath_C0038 + 1 Ath_C0317 = 1 Ath_C0012 + 1 Ath_C0076 ;	[2.7.7.13]
Ath_R0074	R02038	2.7.7.14-RXN	1 Ath_C0051 + 1 Ath_C0219 = 1 Ath_C0012 + 1 Ath_C0302 ;	[2.7.7.14]		AT2G38670
Ath_R0075	R01890	2.7.7.15-RXN	1 Ath_C0051 + 1 Ath_C0306 = 1 Ath_C0012 + 1 Ath_C0200 ;	[2.7.7.15]		AT2G32260
Ath_R0076	R01951	2.7.7.30-RXN	1 Ath_C0038 + 1 Ath_C0555 = 1 Ath_C0012 + 1 Ath_C0210 ;	[2.7.7.30]
Ath_R0077	R00954	2.7.7.34-RXN	1 Ath_C0038 + 1 Ath_C0081 = 1 Ath_C0012 + 1 Ath_C0239 ;	[2.7.7.34]
Ath_R0078	R01381	2.7.7.44-RXN	1 Ath_C0059 + 1 Ath_C0707 = 1 Ath_C0012 + 1 Ath_C0128 ;	[2.7.7.44]
Ath_R0079	R05633	2.7.7.60-RXN	1 Ath_C0812 + 1 Ath_C0051 = 1 Ath_C0813 + 1 Ath_C0012 ;	[2.7.7.60]		AT2G02500
Ath_R0080	R01007	2.7.8.15-RXN	1 Ath_C0037 + 1 Ath_C0086 = 1 Ath_C0082 + 1 Ath_C0655 ;	[2.7.8.15]
Ath_R0081	R01078	2.8.1.6-RXN	1 Ath_C0496 + 1 Ath_C0068 + 2 Ath_C0017 = 1 Ath_C0094 + 2 Ath_C0057 + 2 Ath_C0702 ;	[2.8.1.6]
Ath_R0082	R03171	2KETO-3METHYLVALERATE-RXN	1 Ath_C0327 + 1 Ath_C0010 + 1 Ath_C0003 = 1 Ath_C0900 + 1 Ath_C0011 + 1 Ath_C0004 ;	[1.2.1.25]	AT3G17240; AT3G06850; AT5G09300; AT3G13450
Ath_R0083	R01651	2KETO-4METHYL-PENTANOATE-DEHYDROG-RXN	1 Ath_C0159 + 1 Ath_C0010 + 1 Ath_C0003 = 1 Ath_C0552 + 1 Ath_C0011 + 1 Ath_C0004 ;	[1.2.1.25]	AT3G17240; AT3G06850; AT5G09300; AT3G13450
Ath_R0084	R00658	2PGADEHYDRAT-RXN	1 Ath_C0316 = 1 Ath_C0058 + 1 Ath_C0001 ;	[4.2.1.11]		AT1G74030; AT2G36530
Ath_R0085	R00188	3'(2'),5'-BISPHOSPHATE-NUCLEOTIDASE-RXN	1 Ath_C0045 + 1 Ath_C0001 = 1 Ath_C0018 + 1 Ath_C0009 ;	[3.1.3.7]
Ath_R0086	R01226	3-CH3-2-OXOBUTANOATE-OH-CH3-XFER-RXN	1 Ath_C0111 + 1 Ath_C0110 + 1 Ath_C0001 = 1 Ath_C0080 + 1 Ath_C0371 ;	[2.1.2.11]	AT2G46110; AT3G61530
Ath_R0087	R01267	3-CYANOALANINE-HYDRATASE-RXN	1 Ath_C0117 = 1 Ath_C0531 + 1 Ath_C0001 ;	[4.2.1.65]
Ath_R0088	R03084	3-DEHYDROQUINATE-DEHYDRATASE-RXN	1 Ath_C0367 = 1 Ath_C0534 + 1 Ath_C0001 ;	[4.2.1.10]		AT3G06350
Ath_R0089	R03083	3-DEHYDROQUINATE-SYNTHASE-RXN	1 Ath_C0674 = 1 Ath_C0367 + 1 Ath_C0009 ;	[4.2.3.4]		AT5G66120
Ath_R0090	R02978	3-DEHYDROSPHINGANINE-REDUCTASE-RXN	1 Ath_C0350 + 1 Ath_C0006 = 1 Ath_C0549 + 1 Ath_C0005 ;	[1.1.1.102]	unknown
Ath_R0091	R01361	3-HYDROXYBUTYRATE-DEHYDROGENASE-RXN	1 Ath_C0396 + 1 Ath_C0003 = 1 Ath_C0126 + 1 Ath_C0004 ;	[1.1.1.30]
Ath_R0092	R01976	3-HYDROXYBUTYRYL-COA-DEHYDROGENASE-RXN	1 Ath_C0410 + 1 Ath_C0006 = 1 Ath_C0213 + 1 Ath_C0005 ;	[1.1.1.157]		AT3G15290
Ath_R0093	R05066	3-HYDROXYISOBUTYRATE-DEHYDROGENASE-RXN	1 Ath_C0754 + 1 Ath_C0003 = 1 Ath_C0755 + 1 Ath_C0004 ;	[1.1.1.31, 1.1.1.35]	unknown, AT4G29010; AT3G15290; AT3G06860	AT4G20930; AT4G29120
Ath_R0094	R05064	3-HYDROXYISOBUTYRYL-COA-HYDROLASE-RXN	1 Ath_C0753 + 1 Ath_C0001 = 1 Ath_C0010 + 1 Ath_C0754 ;	[3.1.2.4]
Ath_R0095	R01608	3-HYDROXYPROPIONATE-DEHYDROGENASE-RXN	1 Ath_C0380 + 1 Ath_C0003 = 1 Ath_C0154 + 1 Ath_C0004 ;	[1.1.1.59]	unknown
Ath_R0096	R04426	3-ISOPROPYLMALDEHYDROG-RXN	1 Ath_C0645 + 1 Ath_C0003 = 1 Ath_C0631 + 1 Ath_C0004 ;	[1.1.1.85]	AT1G80555; AT5G14200; AT1G80560; AT1G31180	AT1G31180; AT1G80560
Ath_R0097	R00763	3.1.3.46-RXN	1 Ath_C0322 + 1 Ath_C0001 = 1 Ath_C0066 + 1 Ath_C0009 ;	[3.1.3.46]
Ath_R0098	R03394	3.1.3.56-RXN	1 Ath_C0435 + 1 Ath_C0001 = 1 Ath_C0428 + 1 Ath_C0009 ;	[3.1.3.56]
Ath_R0099	R05635	3.5.1.88-RXN	1 Ath_C0816 + 1 Ath_C0001 = 1 Ath_C0817 + 1 Ath_C0047 ;	[3.5.1.88]
Ath_R0100	R06601	3.5.2.17-RXN	1 Ath_C0829 + 1 Ath_C0001 = 1 Ath_C0848 ;	[3.5.2.17]
Ath_R0101	R00486	3.5.5.4-RXN	1 Ath_C0531 + 2 Ath_C0001 = 1 Ath_C0041 + 1 Ath_C0013 ;	[3.5.5.4]
Ath_R0102	R01232	3.6.1.17-RXN	1 Ath_C0438 + 1 Ath_C0001 = 1 Ath_C0038 + 1 Ath_C0112 ;	[3.6.1.17]
Ath_R0103	R01518	3PGAREARR-RXN	1 Ath_C0316 = 1 Ath_C0146 ;	[5.4.2.1, 5.4.2.4]		AT3G08590; AT1G09780; AT3G50520
Ath_R0104	R01616	4-COUMARATE--COA-LIGASE-RXN	1 Ath_C0002 + 1 Ath_C0348 + 1 Ath_C0010 = 1 Ath_C0018 + 1 Ath_C0012 + 1 Ath_C0155 ;	[6.2.1.12]		AT3G21230; AT1G20480; AT1G65060; AT3G21240; AT4G05160; AT1G62940; AT1G51680
Ath_R0105	R02521	4-HYDROXYPHENYLPYRUVATE-DIOXYGENASE-RXN	1 Ath_C0418 + 1 Ath_C0007 = 1 Ath_C0294 + 1 Ath_C0011 ;	[1.13.11.27]	AT1G06570	AT1G06570
Ath_R0106	R00346	4.1.1.38-RXN	1 Ath_C0012 + 1 Ath_C0032 = 1 Ath_C0009 + 1 Ath_C0058 + 1 Ath_C0011 ;	[4.1.1.38]
Ath_R0107	R01974	4.1.1.74-RXN	1 Ath_C0212 = 1 Ath_C0318 + 1 Ath_C0011 ;	[4.1.1.43, 4.1.1.74]		AT5G54960
Ath_R0108	R00997	4.1.99.4-RXN	1 Ath_C0431 + 1 Ath_C0001 = 1 Ath_C0085 + 1 Ath_C0013 ;	[3.5.99.7]
Ath_R0109	R02013	4.2.3.16-RXN	1 Ath_C0217 = 1 Ath_C0286 + 1 Ath_C0012 ;	[4.2.3.16]
Ath_R0110	R05092	4.2.3.19-RXN	1 Ath_C0766 = 1 Ath_C0767 + 1 Ath_C0012 ;	[4.2.3.19]		AT1G79460
Ath_R0111	R00179	4.4.1.14-RXN	1 Ath_C0017 = 1 Ath_C0431 + 1 Ath_C0131 ;	[4.4.1.14]		AT3G61510; AT2G22810; AT5G65800; AT3G49700; AT4G37770
Ath_R0112	R02301	5-FORMYL-THF-CYCLO-LIGASE-RXN	1 Ath_C0002 + 1 Ath_C0587 = 1 Ath_C0008 + 1 Ath_C0009 + 1 Ath_C0259 ;	[6.3.3.2]		AT1G76730
Ath_R0113	R04143	5-METHYLTHIORIBOSE-KINASE-RXN	1 Ath_C0002 + 1 Ath_C0561 = 1 Ath_C0008 + 1 Ath_C0627 ;	[2.7.1.100]
Ath_R0114	R00251	5-OXOPROLINASE-(ATP-HYDROLYSING)-RXN	1 Ath_C0002 + 1 Ath_C0493 + 2 Ath_C0001 = 1 Ath_C0008 + 1 Ath_C0009 + 1 Ath_C0023 ;	[3.5.2.9]		AT5G37830
Ath_R0115	R04420	5.3.1.23-RXN	1 Ath_C0627 = 1 Ath_C0666 ;	[5.3.1.23]
Ath_R0116	R02060	5.4.2.10-RXN	1 Ath_C0773 = 1 Ath_C0220 ;	[5.4.2.10]
Ath_R0117	R01717	5.4.4.2-RXN	1 Ath_C0172 = 1 Ath_C0360 ;	[5.4.4.2]		AT1G74710; AT1G18870
Ath_R0118	R02068	5.5.1.13-RXN	1 Ath_C0221 = 1 Ath_C0766 ;	[5.5.1.13]		AT4G02780
Ath_R0119	R03372	6-PHYT-RXN	1 Ath_C0426 + 1 Ath_C0001 = 1 Ath_C0665 + 1 Ath_C0009 ;	[3.1.3.26, 3.1.3.62]
Ath_R0120	R00149	6.3.4.16-RXN	2 Ath_C0002 + 1 Ath_C0013 + 1 Ath_C0011 + 1 Ath_C0001 = 2 Ath_C0008 + 1 Ath_C0009 + 1 Ath_C0130 ;	[6.3.4.16]
Ath_R0121	R00756	6PFRUCTPHOS-RXN	1 Ath_C0002 + 1 Ath_C0066 = 1 Ath_C0008 + 1 Ath_C0222 ;	[2.7.1.11]
Ath_R0122	R02035	6PGLUCONOLACT-RXN	1 Ath_C0433 + 1 Ath_C0001 = 1 Ath_C0218 ;	[3.1.1.31]		AT5G24400; AT1G13700; AT5G24410; AT3G49360; AT5G24420
Ath_R0123	R03210	7KAPSYN-RXN	1 Ath_C0391 + 1 Ath_C0035 = 1 Ath_C0397 + 1 Ath_C0010 + 1 Ath_C0011 ;	[2.3.1.47]	AT5G04620	AT5G04620
Ath_R0124	R00228	ACETALD-DEHYDROG-RXN	1 Ath_C0065 + 1 Ath_C0010 + 1 Ath_C0003 = 1 Ath_C0022 + 1 Ath_C0004 ;	[1.2.1.10]	unknown
Ath_R0125	R00235	ACETATE--COA-LIGASE-RXN	1 Ath_C0002 + 1 Ath_C0029 + 1 Ath_C0010 = 1 Ath_C0018 + 1 Ath_C0012 + 1 Ath_C0022 ;	[6.2.1.1]		AT5G36880
Ath_R0126	R04439	ACETOLACTREDUCTOISOM-RXN	1 Ath_C0633 + 1 Ath_C0006 = 1 Ath_C0758 + 1 Ath_C0005 ;	[1.1.1.86]	unknown
Ath_R0127	R00226	ACETOLACTSYN-RXN	1 Ath_C0758 + 1 Ath_C0011 = 2 Ath_C0020 ;	[2.2.1.6]	AT3G48560	AT3G48560
Ath_R0128	R00238	ACETYL-COA-ACETYLTRANSFER-RXN	2 Ath_C0022 = 1 Ath_C0010 + 1 Ath_C0213 ;	[2.3.1.16, 2.3.1.9]	AT2G33150; AT5G48880; AT1G04710, AT5G47720; AT5G48230	AT5G48230
Ath_R0129	R00742	ACETYL-COA-CARBOXYLTRANSFER-RXN	1 Ath_C0002 + 1 Ath_C0022 + 1 Ath_C0192 = 1 Ath_C0008 + 1 Ath_C0009 + 1 Ath_C0064 ;	[6.4.1.2]		AT1G36160; AT2G38040; AT5G16390
Ath_R0130	R02649	ACETYLGLUTKIN-RXN	1 Ath_C0002 + 1 Ath_C0313 = 1 Ath_C0008 + 1 Ath_C0623 ;	[2.7.2.8]		AT3G57560
Ath_R0131	R02283	ACETYLORNTRANSAM-RXN	1 Ath_C0255 + 1 Ath_C0024 = 1 Ath_C0437 + 1 Ath_C0023 ;	[2.6.1.11]		AT1G80600
Ath_R0132	R01325	ACONITATEDEHYDR-RXN	1 Ath_C0122 = 1 Ath_C0248 + 1 Ath_C0001 ;	[4.2.1.3, 4.2.1.4]		AT4G26970; AT2G05710; AT4G35830
Ath_R0133	R01900	ACONITATEHYDR-RXN	1 Ath_C0202 = 1 Ath_C0248 + 1 Ath_C0001 ;	[4.2.1.3]		AT4G26970; AT2G05710; AT4G35830
Ath_R0134	R00897	ACSERLY-RXN	1 Ath_C0373 + 1 Ath_C0190 = 1 Ath_C0077 + 1 Ath_C0029 ;	[2.5.1.47, 2.5.1.65]		AT3G59760; AT3G03630; AT2G43750; AT3G04940; AT5G28030; AT3G61440; AT3G22460
Ath_R0135	R05553	ADCLY-RXN	1 Ath_C0810 = 1 Ath_C0301 + 1 Ath_C0020 ;	[4.1.3.38]
Ath_R0136	R02556	ADDALT-RXN	1 Ath_C0299 + 1 Ath_C0001 = 1 Ath_C0724 + 1 Ath_C0013 ;	[3.5.4.4]		AT4G04880
Ath_R0137	R01560	ADENODEAMIN-RXN	1 Ath_C0151 + 1 Ath_C0001 = 1 Ath_C0194 + 1 Ath_C0013 ;	[3.5.4.4]		AT4G04880
Ath_R0138	R00185	ADENOSINE-KINASE-RXN	1 Ath_C0002 + 1 Ath_C0151 = 1 Ath_C0008 + 1 Ath_C0018 ;	[2.7.1.20, 2.7.1.74]		AT3G09820; AT5G03300
Ath_R0139	R01245	ADENOSINE-NUCLEOSIDASE-RXN	1 Ath_C0151 + 1 Ath_C0001 = 1 Ath_C0113 + 1 Ath_C0095 ;	[3.2.2.1, 3.2.2.7, 3.2.2.8]
Ath_R0140	R00192	ADENOSYLHOMOCYSTEINASE-RXN	1 Ath_C0019 + 1 Ath_C0001 = 1 Ath_C0151 + 1 Ath_C0120 ;	[3.3.1.1]		AT3G23810
Ath_R0141	R00190	ADENPRIBOSYLTRAN-RXN	1 Ath_C0018 + 1 Ath_C0012 = 1 Ath_C0113 + 1 Ath_C0093 ;	[2.4.2.7, 2.4.2.8]	AT1G27450; AT5G11160; AT4G22570; AT4G12440; AT1G80050, AT1G71750	AT1G27450; AT1G80050; AT5G11160; AT1G71750; AT4G22570; AT4G12440
Ath_R0142	R00127	ADENYL-KIN-RXN	1 Ath_C0002 + 1 Ath_C0018 = 2 Ath_C0008 ;	[2.7.4.3]		AT5G47840; AT5G50370
Ath_R0143	R00089	ADENYLATECYC-RXN	1 Ath_C0002 = 1 Ath_C0303 + 1 Ath_C0012 ;	[4.6.1.1]
Ath_R0144	R01135	ADENYLOSUCCINATE-SYNTHASE-RXN	1 Ath_C0038 + 1 Ath_C0102 + 1 Ath_C0041 = 1 Ath_C0031 + 1 Ath_C0009 + 1 Ath_C0605 ;	[6.3.4.4]		AT3G57610
Ath_R0145	R00509	ADENYLYLSULFKIN-RXN	1 Ath_C0002 + 1 Ath_C0156 = 1 Ath_C0008 + 1 Ath_C0044 ;	[2.7.1.25]		AT5G67520; AT2G14750; AT3G03900
Ath_R0146	R01157	AGMATIN-RXN	1 Ath_C0134 + 1 Ath_C0001 = 1 Ath_C0106 + 1 Ath_C0067 ;	[3.5.3.11]
Ath_R0147	R01416	AGMATINE-DEIMINASE-RXN	1 Ath_C0134 + 1 Ath_C0001 = 1 Ath_C0254 + 1 Ath_C0013 ;	[3.5.3.12]
Ath_R0148	R04559	AICARSYN-RXN	1 Ath_C0688 = 1 Ath_C0096 + 1 Ath_C0673 ;	[4.3.2.2]		AT4G18440; AT1G36280
Ath_R0149	R04560	AICARTRANSFORM-RXN	1 Ath_C0160 + 1 Ath_C0673 = 1 Ath_C0080 + 1 Ath_C0680 ;	[2.1.2.3]	unknown	AT2G35040
Ath_R0150	R04209	AIRCARBOXY-RXN	1 Ath_C0683 = 1 Ath_C0579 + 1 Ath_C0011 ;	[4.1.1.21]		AT2G37690
Ath_R0151	R04208	AIRS-RXN	1 Ath_C0002 + 1 Ath_C0669 = 1 Ath_C0008 + 1 Ath_C0009 + 1 Ath_C0579 ;	[6.3.3.1]
Ath_R0152	R00369	ALANINE--GLYOXYLATE-AMINOTRANSFERASE-RXN	1 Ath_C0035 + 1 Ath_C0040 = 1 Ath_C0020 + 1 Ath_C0033 ;	[2.6.1.44]		AT4G39660
Ath_R0153	R00258	ALANINE-AMINOTRANSFERASE-RXN	1 Ath_C0035 + 1 Ath_C0024 = 1 Ath_C0020 + 1 Ath_C0023 ;	[2.6.1.2]		AT1G17290; AT1G70580; AT1G23310
Ath_R0154	R00754	ALCOHOL-DEHYDROG-RXN	1 Ath_C0269 + 1 Ath_C0003 = 1 Ath_C0065 + 1 Ath_C0004 ;	[1.1.1.1, 1.1.1.71]	AT1G51410; AT5G19440; AT4G22110; AT1G22440; AT5G42250; AT1G32780; AT1G22430; AT5G24760; AT1G64710; AT1G77120,	AT1G32780; AT5G42250; AT1G22430; AT1G22440; AT1G77120; AT5G43940; AT1G64710
Ath_R0155	R02423	ALLANTOATE-DEIMINASE-RXN	1 Ath_C0279 + 1 Ath_C0001 = 1 Ath_C0512 + 1 Ath_C0013 + 1 Ath_C0011 ;	[3.5.3.9]
Ath_R0156	R02422	ALLANTOICASE-RXN	1 Ath_C0279 + 1 Ath_C0001 = 1 Ath_C0308 + 1 Ath_C0067 ;	[3.5.3.4]
Ath_R0157	R02424	ALLANTOINASE-RXN	1 Ath_C0473 + 1 Ath_C0001 = 1 Ath_C0279 ;	[3.5.2.5]
Ath_R0158	R03402	ALLENE-OXIDE-CYCLASE-RXN	1 Ath_C0672 = 1 Ath_C0430 ;	[5.3.99.6]		AT3G25780; AT1G13280; AT3G25770; AT3G25760
Ath_R0159	R03102	ALLYSINE-DEHYDROG-RXN	1 Ath_C0617 + 1 Ath_C0003 + 1 Ath_C0001 = 1 Ath_C0369 + 1 Ath_C0004 ;	[1.2.1.31]	AT1G54100
Ath_R0160	R01101	ALPHAGALACTOSID-RXN	1 Ath_C0710 + 1 Ath_C0001 = 1 Ath_C0098 + 1 Ath_C0027 ;	[3.2.1.20, 3.2.1.22]		AT3G56310
Ath_R0161	R00181	AMP-DEAMINASE-RXN	1 Ath_C0018 + 1 Ath_C0001 = 1 Ath_C0102 + 1 Ath_C0013 ;	[3.5.4.17, 3.5.4.6]		AT2G38280
Ath_R0162	R00183	AMP-DEPHOSPHORYLATION-RXN	1 Ath_C0018 + 1 Ath_C0001 = 1 Ath_C0151 + 1 Ath_C0009 ;	[3.1.3.5]
Ath_R0163	R01083	AMPSYN-RXN	1 Ath_C0605 = 1 Ath_C0096 + 1 Ath_C0018 ;	[4.3.2.2]		AT4G18440; AT1G36280
Ath_R0164	R00986	ANTHRANSYN-RXN	1 Ath_C0172 + 1 Ath_C0052 = 1 Ath_C0084 + 1 Ath_C0020 + 1 Ath_C0023 ;	[4.1.3.27]		AT2G29690; AT5G05730; AT3G55870; AT1G25220; AT5G57890; AT1G24807; AT1G25083; AT1G24909; AT1G25155
Ath_R0165	R02446	APIGNAR-RXN	1 Ath_C0281 = 1 Ath_C0784 ;	[5.5.1.6]		AT3G55120; AT5G66220
Ath_R0166	R00085	APYRASE-RXN	1 Ath_C0002 + 2 Ath_C0001 = 1 Ath_C0018 + 2 Ath_C0009 ;	[3.6.1.5]
Ath_R0167	R00566	ARGDECARBOX-RXN	1 Ath_C0050 = 1 Ath_C0134 + 1 Ath_C0011 ;	[4.1.1.19]		AT4G34710; AT2G16500
Ath_R0168	R00559	ARGININE-2-MONOOXYGENASE-RXN	1 Ath_C0050 + 1 Ath_C0007 = 1 Ath_C0559 + 1 Ath_C0011 + 1 Ath_C0001 ;	[1.13.12.1]
Ath_R0169	R00552	ARGININE-DEIMINASE-RXN	1 Ath_C0050 + 1 Ath_C0001 = 1 Ath_C0211 + 1 Ath_C0013 ;	[3.5.3.6]
Ath_R0170	R01086	ARGSUCCINLYA-RXN	1 Ath_C0580 = 1 Ath_C0096 + 1 Ath_C0050 ;	[4.3.2.1]		AT5G10920
Ath_R0171	R01954	ARGSUCCINSYN-RXN	1 Ath_C0002 + 1 Ath_C0211 + 1 Ath_C0041 = 1 Ath_C0018 + 1 Ath_C0012 + 1 Ath_C0580 ;	[6.3.4.5]		AT4G24830
Ath_R0172	R00685	AROMATIC-L-AMINO-ACID-DECARBOXYLASE-RXN	1 Ath_C0061 = 1 Ath_C0240 + 1 Ath_C0011 ;	[4.1.1.28]		AT2G20340
Ath_R0173	R00483	ASNSYNA-RXN	1 Ath_C0002 + 1 Ath_C0041 + 1 Ath_C0013 = 1 Ath_C0018 + 1 Ath_C0012 + 1 Ath_C0117 ;	[6.3.1.1]
Ath_R0174	R00578	ASNSYNB-RXN	1 Ath_C0002 + 1 Ath_C0041 + 1 Ath_C0052 + 1 Ath_C0001 = 1 Ath_C0018 + 1 Ath_C0012 + 1 Ath_C0117 + 1 Ath_C0023 ;	[6.3.5.4]		AT3G47340; AT5G65010; AT5G10240
Ath_R0175	R00355	ASPAMINOTRANS-RXN	1 Ath_C0041 + 1 Ath_C0024 = 1 Ath_C0032 + 1 Ath_C0023 ;	[2.6.1.1]		AT4G31990; AT5G11520; AT2G30970; AT5G19550; AT1G62800
Ath_R0176	R00485	ASPARAGHYD-RXN	1 Ath_C0117 + 1 Ath_C0001 = 1 Ath_C0041 + 1 Ath_C0013 ;	[3.5.1.1, 3.5.1.38]		AT5G08100
Ath_R0177	R02291	ASPARTATE-SEMIALDEHYDE-DEHYDROGENASE-RXN	1 Ath_C0258 + 1 Ath_C0009 + 1 Ath_C0006 = 1 Ath_C0560 + 1 Ath_C0005 ;	[1.2.1.11]	AT1G14810	AT1G14810
Ath_R0178	R00480	ASPARTATEKIN-RXN	1 Ath_C0002 + 1 Ath_C0041 = 1 Ath_C0008 + 1 Ath_C0560 ;	[2.7.2.4]		AT1G31230; AT4G19710; AT5G13280; AT3G02020; AT5G14060
Ath_R0179	R01397	ASPCARBTRANS-RXN	1 Ath_C0130 + 1 Ath_C0041 = 1 Ath_C0009 + 1 Ath_C0256 ;	[2.1.3.2]	AT3G27740; AT3G20330	AT3G20330
Ath_R0180	R00352	ATP-CITRATE-(PRO-S-)-LYASE-RXN	1 Ath_C0002 + 1 Ath_C0122 + 1 Ath_C0010 = 1 Ath_C0008 + 1 Ath_C0009 + 1 Ath_C0022 + 1 Ath_C0032 ;	[2.3.3.8]	AT1G09430; AT3G06650; AT1G60810; AT2G44350; AT5G49460; AT1G10670	AT3G06650; AT5G49460; AT1G09430; AT1G60810; AT1G10670
Ath_R0181	R01071	ATPPHOSPHORIBOSYLTRANS-RXN	1 Ath_C0541 + 1 Ath_C0012 = 1 Ath_C0002 + 1 Ath_C0093 ;	[2.4.2.17]	AT1G58080; AT1G09795	AT1G09795
Ath_R0182	R01422	BENZOATE--COA-LIGASE-RXN	1 Ath_C0002 + 1 Ath_C0135 + 1 Ath_C0010 = 1 Ath_C0018 + 1 Ath_C0012 + 1 Ath_C0284 ;	[6.2.1.25]
Ath_R0183	R01763	BENZYL-ALC-DEHYDROGENASE-RXN	1 Ath_C0298 + 1 Ath_C0003 = 1 Ath_C0179 + 1 Ath_C0004 ;	[1.1.1.90]
Ath_R0184	R00905	BETA-UREIDOPROPIONASE-RXN	1 Ath_C0535 + 1 Ath_C0001 = 1 Ath_C0078 + 1 Ath_C0011 + 1 Ath_C0013 ;	[3.5.1.6]		AT5G64370
Ath_R0185	R01100	BETAGALACTOSID-RXN	1 Ath_C0167 + 1 Ath_C0001 = 1 Ath_C0027 + 1 Ath_C0098 ;	[3.2.1.108, 3.2.1.23]
Ath_R0186	R00187	BIS(5'-ADENOSYL)-TRIPHOSPHATASE-RXN	1 Ath_C0775 + 1 Ath_C0001 = 1 Ath_C0008 + 1 Ath_C0018 ;	[3.6.1.29]
Ath_R0187	R02199	BRANCHED-CHAINAMINOTRANSFERILEU-RXN	1 Ath_C0244 + 1 Ath_C0024 = 1 Ath_C0327 + 1 Ath_C0023 ;	[2.6.1.42]		AT5G65780; AT3G49680; AT1G10070; AT5G57850; AT1G50090; AT1G50110; AT3G19710
Ath_R0188	R01090	BRANCHED-CHAINAMINOTRANSFERLEU-RXN	1 Ath_C0097 + 1 Ath_C0024 = 1 Ath_C0159 + 1 Ath_C0023 ;	[2.6.1.42, 2.6.1.6]		AT5G65780; AT3G49680; AT1G10070; AT5G57850; AT1G50090; AT1G50110; AT3G19710
Ath_R0189	R01214	BRANCHED-CHAINAMINOTRANSFERVAL-RXN	1 Ath_C0137 + 1 Ath_C0024 = 1 Ath_C0110 + 1 Ath_C0023 ;	[2.6.1.42, 2.6.1.6]		AT5G65780; AT3G49680; AT1G10070; AT5G57850; AT1G50090; AT1G50110; AT3G19710
Ath_R0190	R03366	CAFFEATE-O-METHYLTRANSFERASE-RXN	1 Ath_C0017 + 1 Ath_C0425 = 1 Ath_C0019 + 1 Ath_C0468 ;	[2.1.1.68]	AT5G54160; unknown
Ath_R0191	R01942	CAFFEOYL-COA-O-METHYLTRANSFERASE-RXN	1 Ath_C0017 + 1 Ath_C0209 = 1 Ath_C0019 + 1 Ath_C0243 ;	[2.1.1.104]	AT4G26220; AT3G62000; AT1G24735; CCoAOMT; AT4G34050; AT1G67990; unknown; AT1G67980	AT4G34050; AT1G24735
Ath_R0192	R00150	CARBAMATE-KINASE-RXN	1 Ath_C0002 + 1 Ath_C0013 + 1 Ath_C0011 = 1 Ath_C0008 + 1 Ath_C0130 ;	[2.7.2.2]
Ath_R0193	R00132	CARBODEHYDRAT-RXN	1 Ath_C0458 = 1 Ath_C0011 + 1 Ath_C0001 ;	[4.2.1.1]		AT3G01500; AT5G14740; AT3G52720; AT1G70410; AT1G08065; AT5G04180; AT1G08080; AT4G20990; AT4G21000; AT1G23730; AT1G58180; AT2G28210
Ath_R0194	R00691	CARBOXYCYCLOHEXADIENYL-DEHYDRATASE-RXN	1 Ath_C0349 = 1 Ath_C0062 + 1 Ath_C0001 + 1 Ath_C0011 ;	[4.2.1.51, 4.2.1.91]
Ath_R0195	R00575	CARBPSYN-RXN	2 Ath_C0002 + 1 Ath_C0052 + 1 Ath_C0192 + 1 Ath_C0001 = 2 Ath_C0008 + 1 Ath_C0009 + 1 Ath_C0023 + 1 Ath_C0130 ;	[6.3.5.5]		AT1G29900; AT3G27740
Ath_R0196	R00009	CATAL-RXN	2 Ath_C0025 = 1 Ath_C0007 + 2 Ath_C0001 ;	[1.11.1.6]	AT4G35090; AT1G20630; AT1G20620
Ath_R0197	R03140	CBBLSSYN-RXN	1 Ath_C0419 + 1 Ath_C0007 = 1 Ath_C0146 + 1 Ath_C0375 ;	[4.1.1.-, 4.1.1.39]		ArthCp030; AT1G67090; AT5G38430; AT5G38420; AT5G38410
Ath_R0198	R00570	CDPKIN-RXN	1 Ath_C0002 + 1 Ath_C0088 = 1 Ath_C0008 + 1 Ath_C0051 ;	[2.7.4.6]		AT4G23900; AT5G63310
Ath_R0199	R01497	CERAMIDE-GLUCOSYLTRANSFERASE-RXN	1 Ath_C0026 + 1 Ath_C0145 = 1 Ath_C0014 + 1 Ath_C0424 ;	[2.4.1.80]	unknown
Ath_R0200	R01021	CHOLINE-KINASE-RXN	1 Ath_C0002 + 1 Ath_C0089 = 1 Ath_C0008 + 1 Ath_C0306 ;	[2.7.1.32]
Ath_R0201	R01714	CHORISMATE-SYNTHASE-RXN	1 Ath_C0441 = 1 Ath_C0172 + 1 Ath_C0009 ;	[4.2.3.5]		AT1G48850
Ath_R0202	R01715	CHORISMATEMUT-RXN	1 Ath_C0172 = 1 Ath_C0174 ;	[5.4.99.5]		AT3G29200; AT1G69370; AT5G10870
Ath_R0203	R02506	CINNAMOYL-COA-REDUCTASE-RXN	1 Ath_C0362 + 1 Ath_C0010 + 1 Ath_C0006 = 1 Ath_C0292 + 1 Ath_C0005 ;	[1.2.1.44]	AT5G14700; AT4G30470; AT2G23910; AT1G80820; AT1G76470; AT1G15950	AT1G15950; AT1G80820
Ath_R0204	R03054	CINNAMYL-ALCOHOL-DEHYDROGENASE-RXN	1 Ath_C0362 + 1 Ath_C0005 = 1 Ath_C0523 + 1 Ath_C0006 ;	[1.1.1.195]	AT4G39330; AT4G37970; AT2G21890; AT2G21730; AT1G66800; AT5G19440; AT1G72680; AT1G51410; AT1G09510; AT1G09500; AT1G09490; AT1G09480; AT3G19450; AT4G34230
Ath_R0205	R00351	CITSYN-RXN	1 Ath_C0122 + 1 Ath_C0010 = 1 Ath_C0022 + 1 Ath_C0001 + 1 Ath_C0032 ;	[2.3.3.1, 2.3.3.3]	AT2G44350; AT3G58750; AT3G58740; AT3G60100; AT2G42790,	AT3G58750; AT2G42790; AT3G58740; AT2G44350; AT3G60100
Ath_R0206	R00512	CMPKI-RXN	1 Ath_C0002 + 1 Ath_C0046 = 1 Ath_C0008 + 1 Ath_C0088 ;	[2.7.4.14]		AT5G26667
Ath_R0207	R02595	CONIFERIN-BETA-GLUCOSIDASE-RXN	1 Ath_C0345 + 1 Ath_C0001 = 1 Ath_C0307 + 1 Ath_C0027 ;	[3.2.1.126]
Ath_R0208	R03351	CPM-KDOSYNTH-RXN	1 Ath_C0051 + 1 Ath_C0422 = 1 Ath_C0012 + 1 Ath_C0621 ;	[2.7.7.38]		AT1G53000
Ath_R0209	R00571	CTPSYN-RXN	1 Ath_C0002 + 1 Ath_C0059 + 1 Ath_C0013 = 1 Ath_C0008 + 1 Ath_C0009 + 1 Ath_C0051 ;	[6.3.4.2]		AT2G34890; AT1G30820; AT3G12670
Ath_R0210	R03200	CYCLOARTENOL-SYNTHASE-RXN	1 Ath_C0389 = 1 Ath_C0495 ;	[5.4.99.8]		AT4G15340; AT5G42600; AT1G78960; AT2G07050; AT5G36150
Ath_R0211	R03775	CYCLOEUCALENOL-CYCLOISOMERASE-RXN	1 Ath_C0515 = 1 Ath_C0500 ;	[5.5.1.9]		AT5G50375
Ath_R0212	R00732	CYCLOHEXADIENYL-DEHYDROGENASE-RXN	1 Ath_C0349 + 1 Ath_C0003 = 1 Ath_C0063 + 1 Ath_C0011 + 1 Ath_C0004 ;	[1.3.1.43, 1.3.1.79]	unknown; AT1G15710; AT5G34930,
Ath_R0213	R01285	CYSTATHIONINE-BETA-LYASE-RXN	1 Ath_C0293 + 1 Ath_C0001 = 1 Ath_C0120 + 1 Ath_C0013 + 1 Ath_C0020 ;	[4.4.1.8]		AT3G57050
Ath_R0214	R01289	CYSTATHIONINE-BETA-SYNTHASE-RXN	1 Ath_C0053 + 1 Ath_C0120 = 1 Ath_C0293 + 1 Ath_C0001 ;	[4.2.1.22]
Ath_R0215	R02485	CYTIDEAM-RXN	1 Ath_C0358 + 1 Ath_C0001 = 1 Ath_C0288 + 1 Ath_C0013 ;	[3.5.4.14, 3.5.4.5]		AT2G19570
Ath_R0216	R01878	CYTIDEAM2-RXN	1 Ath_C0271 + 1 Ath_C0001 = 1 Ath_C0197 + 1 Ath_C0013 ;	[3.5.4.5]		AT2G19570
Ath_R0217	R02749	D-PPENTOMUT-RXN	1 Ath_C0328 = 1 Ath_C0329 ;	[5.4.2.7]
Ath_R0218	R01137	DADPKIN-RXN	1 Ath_C0002 + 1 Ath_C0149 = 1 Ath_C0008 + 1 Ath_C0103 ;	[2.7.4.6]		AT4G23900; AT5G63310
Ath_R0219	R01826	DAHPSYN-RXN	1 Ath_C0058 + 1 Ath_C0187 + 1 Ath_C0001 = 1 Ath_C0674 + 1 Ath_C0009 ;	[2.5.1.54]		AT1G22410; AT4G39980; AT4G33510
Ath_R0220	R01150	DALADALALIG-RXN	1 Ath_C0002 + 2 Ath_C0105 = 1 Ath_C0008 + 1 Ath_C0009 + 1 Ath_C0377 ;	[6.3.2.4]
Ath_R0221	R03231	DAPASYN-RXN	1 Ath_C0017 + 1 Ath_C0397 = 1 Ath_C0646 + 1 Ath_C0386 ;	[2.6.1.62]		AT5G57590
Ath_R0222	R01530	DARAB5PISOM-RXN	1 Ath_C0402 = 1 Ath_C0147 ;	[5.3.1.13]
Ath_R0223	R02326	DCDPKIN-RXN	1 Ath_C0002 + 1 Ath_C0337 = 1 Ath_C0008 + 1 Ath_C0265 ;	[2.7.4.6]		AT4G23900; AT5G63310
Ath_R0224	R02325	DCTP-DEAM-RXN	1 Ath_C0265 + 1 Ath_C0001 = 1 Ath_C0267 + 1 Ath_C0013 ;	[3.5.4.13]
Ath_R0225	R01874	DCYSDESULF-RXN	1 Ath_C0346 + 1 Ath_C0001 = 1 Ath_C0190 + 1 Ath_C0013 + 1 Ath_C0020 ;	[4.4.1.15]
Ath_R0226	R07269	DECAPCISTRANSFER-RXN	1 Ath_C0657 + 1 Ath_C0101 = 1 Ath_C0012 + 1 Ath_C0664 ;	[2.5.1.31]		AT2G23410
Ath_R0227	R00130	DEPHOSPHOCOAKIN-RXN	1 Ath_C0002 + 1 Ath_C0359 = 1 Ath_C0008 + 1 Ath_C0010 ;	[2.7.1.24]		AT2G27490
Ath_R0228	R03182	DETHIOBIOTIN-SYN-RXN	1 Ath_C0002 + 1 Ath_C0386 + 1 Ath_C0011 = 1 Ath_C0008 + 1 Ath_C0009 + 1 Ath_C0496 ;	[6.3.3.3]
Ath_R0229	R01857	DGDPKIN-RXN	1 Ath_C0002 + 1 Ath_C0225 = 1 Ath_C0008 + 1 Ath_C0191 ;	[2.7.4.6]		AT4G23900; AT5G63310
Ath_R0230	R02976	DHS-PHOSPHATASE-RXN	1 Ath_C0002 + 1 Ath_C0350 = 1 Ath_C0008 + 1 Ath_C0405 ;	[2.7.1.91]
Ath_R0231	R00451	DIAMINOPIMDECARB-RXN	1 Ath_C0330 = 1 Ath_C0039 + 1 Ath_C0011 ;	[4.1.1.20]		AT5G11880; AT3G14390
Ath_R0232	R02735	DIAMINOPIMEPIM-RXN	1 Ath_C0323 = 1 Ath_C0330 ;	[5.1.1.7]		AT3G53580
Ath_R0233	R01698	DIHYDLIPOXN-RXN	1 Ath_C0304 + 1 Ath_C0003 = 1 Ath_C0169 + 1 Ath_C0004 ;	[1.8.1.4]	unknown	AT3G16950; AT4G16155; AT3G17240; AT1G48030
Ath_R0234	R02292	DIHYDRODIPICSYN-RXN	1 Ath_C0258 + 1 Ath_C0020 = 1 Ath_C0575 + 2 Ath_C0001 ;	[4.2.1.52]		AT2G45440
Ath_R0235	R00939	DIHYDROFOLATEREDUCT-RXN	1 Ath_C0080 + 1 Ath_C0006 = 1 Ath_C0247 + 1 Ath_C0005 ;	[1.5.1.3]	AT4G34570; AT2G16370; AT2G21550	AT2G16370
Ath_R0236	R02237	DIHYDROFOLATESYNTH-RXN	1 Ath_C0002 + 1 Ath_C0363 + 1 Ath_C0023 = 1 Ath_C0008 + 1 Ath_C0009 + 1 Ath_C0247 ;	[6.3.2.12, 6.3.2.17]		AT5G41480
Ath_R0237	R03123	DIHYDROKAEMPFEROL-4-REDUCTASE-RXN	1 Ath_C0595 + 1 Ath_C0006 = 1 Ath_C0372 + 1 Ath_C0005 ;	[1.1.1.219]	AT4G27250; AT5G42800
Ath_R0238	R04621	DIHYDRONEOPTERIN-MONO-P-DEPHOS-RXN	1 Ath_C0692 + 1 Ath_C0009 = 1 Ath_C0748 + 1 Ath_C0001 ;	[3.6.1.-]
Ath_R0239	R01993	DIHYDROOROT-RXN	1 Ath_C0216 + 1 Ath_C0001 = 1 Ath_C0256 ;	[3.5.2.3]		AT4G22930
Ath_R0240	R01867	DIHYDROOROTOX-RXN	1 Ath_C0216 + 1 Ath_C0007 = 1 Ath_C0195 + 1 Ath_C0025 ;	[1.3.3.1, 1.3.99.11]		AT5G23300
Ath_R0241	R02269	DIHYDROPYRIMIDINASE-RXN	1 Ath_C0252 + 1 Ath_C0001 = 1 Ath_C0535 ;	[3.5.2.2]		AT5G12200
Ath_R0242	R04441	DIHYDROXYISOVALDEHYDRAT-RXN	1 Ath_C0633 = 1 Ath_C0110 + 1 Ath_C0001 ;	[4.2.1.9]		AT3G23940
Ath_R0243	R05070	DIHYDROXYMETVALDEHYDRAT-RXN	1 Ath_C0757 = 1 Ath_C0327 + 1 Ath_C0001 ;	[4.2.1.9]		AT3G23940
Ath_R0244	R03947	DIMETHUROPORDEHYDROG-RXN	1 Ath_C0526 + 1 Ath_C0003 = 1 Ath_C0733 + 1 Ath_C0004 ;	[1.3.1.76, 2.1.1.107]	unknown, AT5G40850
Ath_R0245	R07281	DIOHBUTANONEPSYN-RXN	1 Ath_C0147 = 1 Ath_C0866 + 1 Ath_C0047 ;	[]		AT5G64300; AT5G59750; AT2G22450
Ath_R0246	R01121	DIPHOSPHOMEVALONTE-DECARBOXYLASE-RXN	1 Ath_C0002 + 1 Ath_C0409 = 1 Ath_C0008 + 1 Ath_C0009 + 1 Ath_C0101 + 1 Ath_C0011 ;	[4.1.1.33]		AT3G54250; AT2G38700
Ath_R0247	R04481	DIPHTHINE-SYNTHASE-RXN	1 Ath_C0017 + 1 Ath_C0647 = 1 Ath_C0019 + 1 Ath_C0675 ;	[2.1.1.98]
Ath_R0248	R00704	DLACTDEHYDROGNAD-RXN	1 Ath_C0176 + 1 Ath_C0003 = 1 Ath_C0020 + 1 Ath_C0004 ;	[1.1.1.28]
Ath_R0249	R05617	DMK-RXN	1 Ath_C0596 + 1 Ath_C0626 = 1 Ath_C0736 + 1 Ath_C0012 + 1 Ath_C0011 ;	[2.5.1.-]	unknown; AT4G36810; AT2G18620; AT2G18640; AT2G23800; AT1G17050; AT1G78510; AT3G51820; AT1G60600; AT5G20040; AT3G23630; AT5G19040; AT1G68460; AT4G24650	AT1G60600
Ath_R0250	R01018	DOLICHOL-KINASE-RXN	1 Ath_C0051 + 1 Ath_C0233 = 1 Ath_C0088 + 1 Ath_C0086 ;	[2.7.1.108]
Ath_R0251	R02774	DTDPDEHYDRHAMEPIM-RXN	1 Ath_C0331 = 1 Ath_C0332 ;	[5.1.3.13]
Ath_R0252	R02777	DTDPDEHYRHAMREDUCT-RXN	1 Ath_C0573 + 1 Ath_C0006 = 1 Ath_C0332 + 1 Ath_C0005 ;	[1.1.1.133]
Ath_R0253	R02771	DTDPGLUCDEHYDRAT-RXN	1 Ath_C0351 = 1 Ath_C0331 + 1 Ath_C0001 ;	[4.2.1.46]
Ath_R0254	R02093	DTDPKIN-RXN	1 Ath_C0002 + 1 Ath_C0227 = 1 Ath_C0008 + 1 Ath_C0266 ;	[2.7.4.6]		AT4G23900; AT5G63310
Ath_R0255	R02094	DTMPKI-RXN	1 Ath_C0002 + 1 Ath_C0228 = 1 Ath_C0008 + 1 Ath_C0227 ;	[2.7.4.12, 2.7.4.9]
Ath_R0256	R02331	DUDPKIN-RXN	1 Ath_C0002 + 1 Ath_C0456 = 1 Ath_C0008 + 1 Ath_C0267 ;	[2.7.4.6]		AT4G23900; AT5G63310
Ath_R0257	R02100	DUTP-PYROP-RXN	1 Ath_C0267 + 1 Ath_C0001 = 1 Ath_C0229 + 1 Ath_C0012 ;	[3.6.1.19, 3.6.1.23]		AT4G13720
Ath_R0258	R05688	DXPREDISOM-RXN	1 Ath_C0812 + 1 Ath_C0006 = 1 Ath_C0815 + 1 Ath_C0005 ;	[1.1.1.267]	AT5G62790	AT5G62790
Ath_R0259	R01468	ETHANOLAMINE-KINASE-RXN	1 Ath_C0002 + 1 Ath_C0142 = 1 Ath_C0008 + 1 Ath_C0219 ;	[2.7.1.82]
Ath_R0260	R00762	F16BDEPHOS-RXN	1 Ath_C0222 + 1 Ath_C0001 = 1 Ath_C0066 + 1 Ath_C0009 ;	[3.1.3.11]		AT3G54050; AT1G43670
Ath_R0261	R00161	FADSYN-RXN	1 Ath_C0002 + 1 Ath_C0049 = 1 Ath_C0012 + 1 Ath_C0015 ;	[2.7.7.2]
Ath_R0262	R02061	FARNESYLTRANSTRANSFERASE-RXN	1 Ath_C0262 + 1 Ath_C0101 = 1 Ath_C0012 + 1 Ath_C0221 ;	[2.5.1.29]	AT3G14530; AT5G40280; AT3G59380; AT3G14550; AT3G32040; AT3G20160; AT3G29430; AT1G49530; AT1G78510; AT1G17050; AT2G23800; AT2G18640; AT2G18620; AT4G36810	AT2G23800; AT4G36810
Ath_R0263	R04463	FGAMSYN-RXN	1 Ath_C0002 + 1 Ath_C0643 + 1 Ath_C0052 + 1 Ath_C0001 = 1 Ath_C0008 + 1 Ath_C0009 + 1 Ath_C0669 + 1 Ath_C0023 ;	[6.3.5.3]		AT1G74260
Ath_R0264	R00604	FORMALDEHYDE-DEHYDROGENASE-RXN	1 Ath_C0054 + 1 Ath_C0003 + 1 Ath_C0001 = 1 Ath_C0047 + 1 Ath_C0004 ;	[1.2.1.46]
Ath_R0265	R00524	FORMAMIDASE-RXN	1 Ath_C0275 + 1 Ath_C0001 = 1 Ath_C0047 + 1 Ath_C0013 ;	[3.5.1.49]		AT4G37560; AT4G37550
Ath_R0266	R00134	FORMATE-DEHYDROGENASE-(NADP+)-RXN	1 Ath_C0047 + 1 Ath_C0006 = 1 Ath_C0011 + 1 Ath_C0005 ;	[1.2.1.43]
Ath_R0267	R00943	FORMATETHFLIG-RXN	1 Ath_C0080 + 1 Ath_C0047 + 1 Ath_C0002 = 1 Ath_C0008 + 1 Ath_C0009 + 1 Ath_C0160 ;	[3.5.4.9, 6.3.4.3]		AT1G50480
Ath_R0268	R00944	FORMYLTHFDEFORMYL-RXN	1 Ath_C0160 + 1 Ath_C0001 = 1 Ath_C0047 + 1 Ath_C0080 ;	[3.5.1.10]		AT4G17360
Ath_R0269	R02003	FPPSYN-RXN	1 Ath_C0217 + 1 Ath_C0101 = 1 Ath_C0012 + 1 Ath_C0262 ;	[2.5.1.1, 2.5.1.10, 2.5.1.29]	PDS2; AT4G17190; AT5G47770; AT2G34630, AT4G36810; AT2G18620; AT2G18640; AT2G23800; AT4G17190; AT5G47770, AT3G14530; AT5G40280; AT3G59380; AT3G14550; AT3G32040; AT3G20160; AT3G29430; AT1G49530; AT1G78510; AT1G17050; AT2G23800; AT2G18640; AT2G18620; AT4G36810	AT5G47770; AT2G23800; AT2G18640; AT4G36810; AT3G32040; AT3G14550; AT3G14530; AT3G29430; AT3G20160; AT4G17190; AT2G18620; AT1G49530; AT3G14510
Ath_R0270	R00760	FRUCTOKINASE-RXN	1 Ath_C0002 + 1 Ath_C0075 = 1 Ath_C0008 + 1 Ath_C0066 ;	[2.7.1.1, 2.7.1.4]
Ath_R0271	R03161	FUCOKINASE-RXN	1 Ath_C0002 + 1 Ath_C0381 = 1 Ath_C0008 + 1 Ath_C0555 ;	[2.7.1.52]
Ath_R0272	R01364	FUMARYLACETOACETASE-RXN	1 Ath_C0126 + 1 Ath_C0096 = 1 Ath_C0390 + 1 Ath_C0001 ;	[3.7.1.2]		AT1G12050
Ath_R0273	R01082	FUMHYDR-RXN	1 Ath_C0115 = 1 Ath_C0096 + 1 Ath_C0001 ;	[4.2.1.2]		AT2G47510; AT5G50950
Ath_R0274	R01648	GABATRANSAM-RXN	1 Ath_C0215 + 1 Ath_C0024 = 1 Ath_C0158 + 1 Ath_C0023 ;	[2.6.1.19]
Ath_R0275	R04081	GALACTOSIDE-2-L-FUCOSYLTRANSFERASE-RXN	1 Ath_C0210 + 1 Ath_C0548 = 1 Ath_C0031 + 1 Ath_C0651 ;	[2.4.1.69]
Ath_R0276	R00955	GALACTURIDYLYLTRANS-RXN	1 Ath_C0026 + 1 Ath_C0260 = 1 Ath_C0081 + 1 Ath_C0043 ;	[2.7.7.12]
Ath_R0277	R01980	GALACTURONOKINASE-RXN	1 Ath_C0002 + 1 Ath_C0214 = 1 Ath_C0008 + 1 Ath_C0616 ;	[2.7.1.44]
Ath_R0278	R03749	GAMMA-GLUTAMYLCYCLOTRANSFERASE-RXN	1 Ath_C0602 = 1 Ath_C0493 + 1 Ath_C0116 ;	[2.3.2.4]
Ath_R0279	R04325	GART-RXN	1 Ath_C0160 + 1 Ath_C0607 = 1 Ath_C0080 + 1 Ath_C0643 ;	[2.1.2.2]	AT1G66520; AT5G47435; AT4G17360; AT1G31220	AT1G31220
Ath_R0280	R06974	GARTRANSFORMYL2-RXN	1 Ath_C0047 + 1 Ath_C0002 + 1 Ath_C0607 = 1 Ath_C0008 + 1 Ath_C0009 + 1 Ath_C0643 ;	[2.1.2.-]
Ath_R0281	R01221	GCVMULTI-RXN	1 Ath_C0033 + 1 Ath_C0080 + 1 Ath_C0003 = 1 Ath_C0111 + 1 Ath_C0013 + 1 Ath_C0011 + 1 Ath_C0004 ;	[2.1.2.10]	AT1G11860	AT1G11860
Ath_R0282	R00330	GDPKIN-RXN	1 Ath_C0002 + 1 Ath_C0031 = 1 Ath_C0008 + 1 Ath_C0038 ;	[2.7.4.6]		AT4G23900; AT5G63310
Ath_R0283	R00888	GDPMANDEHYDRA-RXN	1 Ath_C0076 = 1 Ath_C0429 + 1 Ath_C0001 ;	[4.2.1.47]		AT3G51160; AT5G66280
Ath_R0284	R02736	GLU6PDEHYDROG-RXN	1 Ath_C0415 + 1 Ath_C0006 = 1 Ath_C0433 + 1 Ath_C0005 ;	[1.1.1.49]	AT5G35790; AT5G13110; AT5G40760; AT3G27300; AT1G24280	AT1G09420; AT1G24280; AT5G13110; AT5G35790; AT3G27300; AT5G40760
Ath_R0285	R00948	GLUC1PADENYLTRANS-RXN	1 Ath_C0002 + 1 Ath_C0081 = 1 Ath_C0012 + 1 Ath_C0278 ;	[2.7.7.27]		AT4G39210; AT1G27680; AT5G19220; AT5G48300; AT1G05610
Ath_R0286	R00289	GLUC1PURIDYLTRANS-RXN	1 Ath_C0059 + 1 Ath_C0081 = 1 Ath_C0012 + 1 Ath_C0026 ;	[2.7.7.9]		AT5G17310
Ath_R0287	R00307	GLUCISOM-RXN	1 Ath_C0027 = 1 Ath_C0075 ;	[5.3.1.5]
Ath_R0288	R01737	GLUCONOKIN-RXN	1 Ath_C0002 + 1 Ath_C0177 = 1 Ath_C0008 + 1 Ath_C0218 ;	[2.7.1.12]		AT2G16790
Ath_R0289	R02058	GLUCOSAMINEPNACETYLTRANS-RXN	1 Ath_C0022 + 1 Ath_C0220 = 1 Ath_C0010 + 1 Ath_C0224 ;	[2.3.1.4]	AT5G15770	AT5G15770
Ath_R0290	R02739	GLUCOSE-6-PHOSPHATE-1-EPIMERASE-RXN	1 Ath_C0324 = 1 Ath_C0415 ;	[5.1.3.15, 5.3.1.9]		AT4G24620; AT5G42740
Ath_R0291	R01476	GLUCURONOKINASE-RXN	1 Ath_C0002 + 1 Ath_C0144 = 1 Ath_C0008 + 1 Ath_C0707 ;	[2.7.1.43]
Ath_R0292	R03028	GLUTACONYL-COA-DECARBOXYLASE-RXN	1 Ath_C0524 = 1 Ath_C0357 + 1 Ath_C0011 ;	[4.1.1.70]
Ath_R0293	R00243	GLUTAMATE-DEHYDROGENASE-RXN	1 Ath_C0023 + 1 Ath_C0003 + 1 Ath_C0001 = 1 Ath_C0024 + 1 Ath_C0013 + 1 Ath_C0004 ;	[1.4.1.2, 1.4.1.3, 1.4.1.4]	AT5G18170; AT5G07440; AT3G03910, ,	AT5G07440; AT3G03910; AT5G18170
Ath_R0294	R00093	GLUTAMATE-SYNTHASE-(NADH)-RXN	2 Ath_C0023 + 1 Ath_C0003 = 1 Ath_C0052 + 1 Ath_C0024 + 1 Ath_C0004 ;	[1.4.1.14]	AT5G04140; AT2G41220; AT5G53460	AT5G53460
Ath_R0295	R04558	GLUTAMIDOTRANS-RXN	1 Ath_C0673 + 1 Ath_C0023 + 1 Ath_C0671 = 1 Ath_C0695 + 1 Ath_C0052 ;	[2.4.2.-]	AT4G26900; unknown	AT4G26900
Ath_R0296	R00256	GLUTAMIN-RXN	1 Ath_C0052 + 1 Ath_C0001 = 1 Ath_C0023 + 1 Ath_C0013 ;	[3.5.1.2, 3.5.1.38, 6.3.5.5]
Ath_R0297	R00253	GLUTAMINESYN-RXN	1 Ath_C0002 + 1 Ath_C0023 + 1 Ath_C0013 = 1 Ath_C0008 + 1 Ath_C0009 + 1 Ath_C0052 ;	[6.3.1.2]		AT5G35630; AT5G16570; AT5G37600; AT1G48470; AT3G17820
Ath_R0298	R00274	GLUTATHIONE-PEROXIDASE-RXN	1 Ath_C0025 + 2 Ath_C0042 = 1 Ath_C0099 + 2 Ath_C0001 ;	[1.11.1.9]	AT2G30870; AT5G17220; AT3G03190; AT2G30860; AT4G11600; AT4G31870; AT2G43350; AT2G31570; AT2G25080	AT2G25080; AT4G11600; AT4G31870; AT3G63080; AT2G48150; AT2G31570; AT1G63460
Ath_R0299	R00115	GLUTATHIONE-REDUCT-NADPH-RXN	2 Ath_C0042 + 1 Ath_C0006 = 1 Ath_C0099 + 1 Ath_C0005 ;	[1.8.1.7]	AT3G24170; AT3G54660	AT3G54660
Ath_R0300	R00497	GLUTATHIONE-SYN-RXN	1 Ath_C0002 + 1 Ath_C0325 + 1 Ath_C0033 = 1 Ath_C0008 + 1 Ath_C0009 + 1 Ath_C0042 ;	[6.3.2.3]		AT5G27380
Ath_R0301	R00894	GLUTCYSLIG-RXN	1 Ath_C0002 + 1 Ath_C0023 + 1 Ath_C0077 = 1 Ath_C0008 + 1 Ath_C0009 + 1 Ath_C0325 ;	[6.3.2.2]
Ath_R0302	R00261	GLUTDECARBOX-RXN	1 Ath_C0023 = 1 Ath_C0215 + 1 Ath_C0011 ;	[4.1.1.15, 4.1.1.19]		AT5G17330; AT2G02000; AT3G17760
Ath_R0303	R00239	GLUTKIN-RXN	1 Ath_C0002 + 1 Ath_C0023 = 1 Ath_C0008 + 1 Ath_C0572 ;	[2.7.2.11]
Ath_R0304	R03313	GLUTSEMIALDEHYDROG-RXN	1 Ath_C0413 + 1 Ath_C0009 + 1 Ath_C0006 = 1 Ath_C0572 + 1 Ath_C0005 ;	[1.2.1.41]	AT2G39800; AT3G55610
Ath_R0305	R01514	GLY3KIN-RXN	1 Ath_C0002 + 1 Ath_C0178 = 1 Ath_C0008 + 1 Ath_C0146 ;	[2.7.1.31]
Ath_R0306	R01388	GLYCERATE-DEHYDROGENASE-RXN	1 Ath_C0178 + 1 Ath_C0003 = 1 Ath_C0129 + 1 Ath_C0004 ;	[1.1.1.26, 1.1.1.29, 1.1.1.81]	AT1G68010,
Ath_R0307	R00847	GLYCEROL-KIN-RXN	1 Ath_C0002 + 1 Ath_C0091 = 1 Ath_C0008 + 1 Ath_C0073 ;	[2.7.1.30]		AT1G80460
Ath_R0308	R01011	GLYCERONE-KINASE-RXN	1 Ath_C0002 + 1 Ath_C0138 = 1 Ath_C0008 + 1 Ath_C0087 ;	[2.7.1.29]
Ath_R0309	R00372	GLYCINE-AMINOTRANSFERASE-RXN	1 Ath_C0033 + 1 Ath_C0024 = 1 Ath_C0040 + 1 Ath_C0023 ;	[2.6.1.4]
Ath_R0310	R01333	GLYCOLALD-DEHYDROG-RXN	1 Ath_C0183 + 1 Ath_C0003 + 1 Ath_C0001 = 1 Ath_C0124 + 1 Ath_C0004 ;	[1.2.1.21]
Ath_R0311	R00945	GLYOHMETRANS-RXN	1 Ath_C0111 + 1 Ath_C0033 + 1 Ath_C0001 = 1 Ath_C0080 + 1 Ath_C0053 ;	[2.1.2.1]	unknown; AT5G26780; AT4G32520; AT4G37930; AT4G13890; AT4G13930; AT1G22020; AT1G36370	AT1G36370; AT1G22020; AT4G32520; AT4G37930; AT4G13890; AT4G13930
Ath_R0312	R02530	GLYOXI-RXN	1 Ath_C0584 = 1 Ath_C0042 + 1 Ath_C0295 ;	[4.4.1.5]		AT1G08110
Ath_R0313	R01736	GLYOXII-RXN	1 Ath_C0584 + 1 Ath_C0001 = 1 Ath_C0042 + 1 Ath_C0176 ;	[3.1.2.6]
Ath_R0314	R04144	GLYRIBONUCSYN-RXN	1 Ath_C0002 + 1 Ath_C0562 + 1 Ath_C0033 = 1 Ath_C0008 + 1 Ath_C0009 + 1 Ath_C0607 ;	[6.3.4.13]		AT1G09830
Ath_R0315	R02090	GMKALT-RXN	1 Ath_C0002 + 1 Ath_C0226 = 1 Ath_C0008 + 1 Ath_C0225 ;	[2.7.4.12, 2.7.4.8]		AT3G06200
Ath_R0316	R01231	GMP-SYN-GLUT-RXN	1 Ath_C0002 + 1 Ath_C0320 + 1 Ath_C0052 + 1 Ath_C0001 = 1 Ath_C0018 + 1 Ath_C0012 + 1 Ath_C0112 + 1 Ath_C0023 ;	[6.3.5.2]		AT1G63660
Ath_R0317	R01230	GMP-SYN-NH3-RXN	1 Ath_C0002 + 1 Ath_C0320 + 1 Ath_C0013 = 1 Ath_C0018 + 1 Ath_C0012 + 1 Ath_C0112 ;	[6.3.4.1]		AT1G63660
Ath_R0318	R01334	GPH-RXN	1 Ath_C0375 + 1 Ath_C0001 = 1 Ath_C0124 + 1 Ath_C0009 ;	[3.1.3.18]
Ath_R0319	R01658	GPPSYN-RXN	1 Ath_C0161 + 1 Ath_C0101 = 1 Ath_C0012 + 1 Ath_C0217 ;	[2.5.1.1, 2.5.1.10, 2.5.1.29]	PDS2; AT4G17190; AT5G47770; AT2G34630, AT4G36810; AT2G18620; AT2G18640; AT2G23800; AT4G17190; AT5G47770, AT3G14530; AT5G40280; AT3G59380; AT3G14550; AT3G32040; AT3G20160; AT3G29430; AT1G49530; AT1G78510; AT1G17050; AT2G23800; AT2G18640; AT2G18620; AT4G36810	AT5G47770; AT2G23800; AT4G36810; AT4G17190
Ath_R0320	R02272	GSAAMINOTRANS-RXN	1 Ath_C0253 = 1 Ath_C0603 ;	[5.4.3.8]		AT5G63570; AT3G48730
Ath_R0321	R00424	GTP-CYCLOHYDRO-I-RXN	1 Ath_C0038 + 1 Ath_C0001 = 1 Ath_C0693 + 1 Ath_C0047 ;	[3.5.4.16]
Ath_R0322	R00425	GTP-CYCLOHYDRO-II-RXN	1 Ath_C0038 + 3 Ath_C0001 = 1 Ath_C0047 + 1 Ath_C0449 + 1 Ath_C0012 ;	[3.5.4.25]		AT5G64300; AT5G59750; AT2G22450
Ath_R0323	R01676	GUANINE-DEAMINASE-RXN	1 Ath_C0166 + 1 Ath_C0001 = 1 Ath_C0234 + 1 Ath_C0013 ;	[3.5.4.3]
Ath_R0324	R02145	GUANOSINE-DEAMINASE-RXN	1 Ath_C0235 + 1 Ath_C0001 = 1 Ath_C0484 + 1 Ath_C0013 ;	[3.5.4.15]
Ath_R0325	R01228	GUANOSINEKIN-RXN	1 Ath_C0002 + 1 Ath_C0235 = 1 Ath_C0008 + 1 Ath_C0112 ;	[2.7.1.73]
Ath_R0326	R01229	GUANPRIBOSYLTRAN-RXN	1 Ath_C0112 + 1 Ath_C0012 = 1 Ath_C0166 + 1 Ath_C0093 ;	[2.4.2.22, 2.4.2.7, 2.4.2.8]	AT1G27450; AT5G11160; AT4G22570; AT4G12440; AT1G80050, AT1G71750	AT1G27450; AT1G80050; AT5G11160; AT1G71750; AT4G22570; AT4G12440
Ath_R0327	R00332	GUANYL-KIN-RXN	1 Ath_C0002 + 1 Ath_C0112 = 1 Ath_C0008 + 1 Ath_C0031 ;	[2.7.4.8]		AT3G06200
Ath_R0328	R03504	H2NEOPTERINALDOL-RXN	1 Ath_C0692 = 1 Ath_C0183 + 1 Ath_C0447 ;	[4.1.2.25]		AT3G11750
Ath_R0329	R04638	H2NEOPTERINP3PYROPHOSPHOHYDRO-RXN	1 Ath_C0693 + 1 Ath_C0001 = 1 Ath_C0748 + 1 Ath_C0012 ;	[3.6.1.-]
Ath_R0330	R03503	H2PTERIDINEPYROPHOSPHOKIN-RXN	1 Ath_C0002 + 1 Ath_C0447 = 1 Ath_C0018 + 1 Ath_C0687 ;	[2.7.6.3]
Ath_R0331	R03067	H2PTEROATESYNTH-RXN	1 Ath_C0687 + 1 Ath_C0301 = 1 Ath_C0012 + 1 Ath_C0363 ;	[2.5.1.15]	AT4G30000; AT1G69190
Ath_R0332	R06895	HEMN-RXN	1 Ath_C0571 + 2 Ath_C0017 = 1 Ath_C0393 + 2 Ath_C0011 + 2 Ath_C0057 + 2 Ath_C0702 ;	[1.3.99.22]		AT5G63290
Ath_R0333	R01163	HISTALDEHYD-RXN	1 Ath_C0497 + 1 Ath_C0001 + 2 Ath_C0003 = 1 Ath_C0107 + 2 Ath_C0004 ;	[1.1.1.23]	AT5G63890	AT5G63890
Ath_R0334	R03243	HISTAMINOTRANS-RXN	1 Ath_C0398 + 1 Ath_C0024 = 1 Ath_C0439 + 1 Ath_C0023 ;	[2.6.1.9]		AT1G71920; AT5G10330
Ath_R0335	R04037	HISTCYCLOHYD-RXN	1 Ath_C0542 + 1 Ath_C0001 = 1 Ath_C0694 ;	[3.5.4.19]		AT1G31860
Ath_R0336	R03013	HISTIDPHOS-RXN	1 Ath_C0398 + 1 Ath_C0001 = 1 Ath_C0354 + 1 Ath_C0009 ;	[3.1.3.15]
Ath_R0337	R03012	HISTOLDEHYD-RXN	1 Ath_C0354 + 1 Ath_C0003 = 1 Ath_C0497 + 1 Ath_C0004 ;	[1.1.1.23]	AT5G63890	AT5G63890
Ath_R0338	R03938	HISTONE-LYSINE-N-METHYLTRANSFERASE-RXN	1 Ath_C0017 + 1 Ath_C0525 = 1 Ath_C0019 + 1 Ath_C0599 ;	[2.1.1.43]
Ath_R0339	R04035	HISTPRATPHYD-RXN	1 Ath_C0541 + 1 Ath_C0001 = 1 Ath_C0542 + 1 Ath_C0012 ;	[3.6.1.31]		AT1G31860
Ath_R0340	R04405	HOMOCYSMET-RXN	1 Ath_C0654 + 1 Ath_C0120 = 1 Ath_C0624 + 1 Ath_C0057 ;	[2.1.1.14]	AT5G20980; AT3G03780; AT5G17920	AT5G20980
Ath_R0341	R00946	HOMOCYSMETB12-RXN	1 Ath_C0257 + 1 Ath_C0120 = 1 Ath_C0080 + 1 Ath_C0057 ;	[2.1.1.13]	AT5G20980
Ath_R0342	R00650	HOMOCYSTEINE-S-METHYLTRANSFERASE-RXN	1 Ath_C0017 + 1 Ath_C0120 = 1 Ath_C0019 + 1 Ath_C0057 ;	[2.1.1.10]	AT3G22740; AT3G63250; AT3G25900	AT3G22740; AT3G63250; AT3G25900
Ath_R0343	R02519	HOMOGENTISATE-1,2-DIOXYGENASE-RXN	1 Ath_C0294 + 1 Ath_C0007 = 1 Ath_C0385 ;	[1.13.11.5]	AT5G54080
Ath_R0344	R01771	HOMOSERKIN-RXN	1 Ath_C0002 + 1 Ath_C0181 = 1 Ath_C0008 + 1 Ath_C0399 ;	[2.7.1.39]		AT2G17265
Ath_R0346	R04521	HYDROPEROXIDE-DEHYDRATASE-RXN	1 Ath_C0686 = 1 Ath_C0667 + 1 Ath_C0001 ;	[4.2.1.92]
Ath_R0347	R01360	HYDROXYMETHYLGLUTARYL-COA-LYASE-RXN	1 Ath_C0223 = 1 Ath_C0022 + 1 Ath_C0126 ;	[4.1.3.4]		AT2G26800
Ath_R0348	R01978	HYDROXYMETHYLGLUTARYL-COA-SYNTHASE-RXN	1 Ath_C0223 + 1 Ath_C0010 = 1 Ath_C0022 + 1 Ath_C0001 + 1 Ath_C0213 ;	[2.3.3.10]	AT4G11820	AT4G11820
Ath_R0349	R03294	HYDROXYPRODEHYDROG-RXN	1 Ath_C0411 + 1 Ath_C0015 = 1 Ath_C0635 + 1 Ath_C0457 ;	[1.5.1.12, 1.5.99.8]	unknown, AT3G30775; AT5G38710
Ath_R0350	R04444	HYDROXYPYRROLINEDEH-RXN	1 Ath_C0635 + 1 Ath_C0003 + 2 Ath_C0001 = 1 Ath_C0751 + 1 Ath_C0004 ;	[1.5.1.12]	unknown	AT5G62530
Ath_R0351	R01132	HYPOXANPRIBOSYLTRAN-RXN	1 Ath_C0102 + 1 Ath_C0012 = 1 Ath_C0180 + 1 Ath_C0093 ;	[2.4.2.8]	AT1G71750	AT1G71750
Ath_R0352	R03508	IGPSYN-RXN	1 Ath_C0448 = 1 Ath_C0589 + 1 Ath_C0011 + 1 Ath_C0001 ;	[4.1.1.48]		AT2G04400; AT5G48220
Ath_R0353	R03457	IMIDPHOSDEHYD-RXN	1 Ath_C0671 = 1 Ath_C0439 + 1 Ath_C0001 ;	[4.2.1.19]		AT4G14910
Ath_R0354	R01130	IMP-DEHYDROG-RXN	1 Ath_C0102 + 1 Ath_C0003 + 1 Ath_C0001 = 1 Ath_C0320 + 1 Ath_C0004 ;	[1.1.1.205]	AT1G16350; AT1G79470
Ath_R0355	R01127	IMPCYCLOHYDROLASE-RXN	1 Ath_C0102 + 1 Ath_C0001 = 1 Ath_C0680 ;	[3.5.4.10]		AT2G35040
Ath_R0356	R02681	INDOLE-3-ACETALDEHYDE-OXIDASE-RXN	2 Ath_C0318 + 1 Ath_C0007 + 2 Ath_C0001 = 2 Ath_C0368 + 1 Ath_C0025 ;	[1.2.3.7]	AT5G20960	AT5G20960
Ath_R0357	R00004	INORGPYROPHOSPHAT-RXN	1 Ath_C0012 + 1 Ath_C0001 = 2 Ath_C0009 ;	[3.6.1.1]
Ath_R0358	R01770	INOSINE-NUCLEOSIDASE-RXN	1 Ath_C0194 + 1 Ath_C0001 = 1 Ath_C0180 + 1 Ath_C0095 ;	[3.2.2.1, 3.2.2.2, 3.2.2.8]
Ath_R0359	R01131	INOSINEKIN-RXN	1 Ath_C0002 + 1 Ath_C0194 = 1 Ath_C0008 + 1 Ath_C0102 ;	[2.7.1.73]
Ath_R0360	R01123	IPPISOM-RXN	1 Ath_C0101 = 1 Ath_C0161 ;	[5.3.3.2]		AT5G16440; AT3G02780
Ath_R0361	R00479	ISOCIT-CLEAV-RXN	1 Ath_C0202 = 1 Ath_C0036 + 1 Ath_C0040 ;	[4.1.3.1]		AT3G21720
Ath_R0362	R00267	ISOCITDEH-RXN	1 Ath_C0202 + 1 Ath_C0006 = 1 Ath_C0024 + 1 Ath_C0011 + 1 Ath_C0005 ;	[1.1.1.42]		AT5G14590; AT1G54340; AT1G65930
Ath_R0363	R00709	ISOCITRATE-DEHYDROGENASE-(NAD+)-RXN	1 Ath_C0202 + 1 Ath_C0003 = 1 Ath_C0024 + 1 Ath_C0011 + 1 Ath_C0004 ;	[1.1.1.286, 1.1.1.41]	AT5G03290; AT4G35650; AT4G35260; AT3G09810; AT2G17130	AT3G09810; AT5G03290; AT4G35650; AT2G17130; AT4G35260; AT1G32480
Ath_R0364	R04095	ISOVALERYL-COA-FAD-RXN	1 Ath_C0552 + 1 Ath_C0015 = 1 Ath_C0558 + 1 Ath_C0457 ;	[1.3.99.10, 1.3.99.3]	AT3G45300, AT3G06810	AT3G06810; AT3G45300
Ath_R0365	R03350	KDO-8PPHOSPHAT-RXN	1 Ath_C0653 + 1 Ath_C0001 = 1 Ath_C0422 + 1 Ath_C0009 ;	[3.1.3.45]
Ath_R0366	R03254	KDO-8PSYNTH-RXN	1 Ath_C0653 + 1 Ath_C0009 = 1 Ath_C0058 + 1 Ath_C0402 + 1 Ath_C0001 ;	[2.5.1.55]		AT1G16340
Ath_R0367	R04658	KDOTRANS-RXN	1 Ath_C0696 + 1 Ath_C0621 = 1 Ath_C0760 + 1 Ath_C0046 ;	[2.-.-.-]	unknown	AT5G03770
Ath_R0368	R05074	KDOTRANS2-RXN	1 Ath_C0760 + 1 Ath_C0621 = 1 Ath_C0761 + 1 Ath_C0046 ;	[2.-.-.-]	unknown	AT5G03770
Ath_R0369	R03524	L-3-CYANOALANINE-SYNTHASE-RXN	1 Ath_C0077 + 1 Ath_C0452 = 1 Ath_C0190 + 1 Ath_C0531 ;	[4.4.1.9]
Ath_R0370	R00068	L-ASCORBATE-OXIDASE-RXN	1 Ath_C0007 + 2 Ath_C0056 = 2 Ath_C0714 + 2 Ath_C0001 ;	[1.10.3.3]	AT1G55570; AT3G13400; AT4G22010; AT4G38420; AT5G66920; AT1G21850; AT1G76160; AT1G75790; AT1G41830; AT1G21860; AT5G21100; AT4G28090; AT1G55560; AT3G13390; AT2G23630; AT5G21105; AT4G39830	AT5G21100; AT1G55570
Ath_R0371	R00644	L-ASCORBATE-PEROXIDASE-RXN	1 Ath_C0056 + 1 Ath_C0025 = 1 Ath_C0714 + 2 Ath_C0001 ;	[1.11.1.11]	AT3G09640; AT1G07890; AT4G35000	AT1G77490; AT4G09010; AT4G08390; AT4G32320; AT4G35000; AT4G35970; AT1G07890; AT3G09640; AT1G33660
Ath_R0372	R00481	L-ASPARTATE-OXID-RXN	1 Ath_C0041 + 1 Ath_C0007 = 1 Ath_C0739 + 1 Ath_C0025 ;	[1.4.3.-, 1.4.3.16]	AT5G14760,	AT5G14760
Ath_R0373	R00357	L-ASPARTATE-OXIDASE-RXN	1 Ath_C0041 + 1 Ath_C0001 + 1 Ath_C0007 = 1 Ath_C0032 + 1 Ath_C0013 + 1 Ath_C0025 ;	[1.4.3.16, 1.4.3.2]		AT5G14760
Ath_R0374	R00768	L-GLN-FRUCT-6-P-AMINOTRANS-RXN	1 Ath_C0052 + 1 Ath_C0066 = 1 Ath_C0023 + 1 Ath_C0220 ;	[2.6.1.16]		AT3G24090
Ath_R0375	R00703	L-LACTATE-DEHYDROGENASE-RXN	1 Ath_C0139 + 1 Ath_C0003 = 1 Ath_C0020 + 1 Ath_C0004 ;	[1.1.1.27]	AT4G17260	AT4G17260
Ath_R0376	R01446	LACTALDDEHYDROG-RXN	1 Ath_C0251 + 1 Ath_C0003 + 1 Ath_C0001 = 1 Ath_C0139 + 1 Ath_C0004 ;	[1.2.1.22]
Ath_R0377	R03199	LANOSTEROL-SYNTHASE-RXN	1 Ath_C0389 = 1 Ath_C0481 ;	[5.4.99.7]		AT3G45130
Ath_R0378	R04276	LEUCPEL-RXN	1 Ath_C0595 + 1 Ath_C0024 + 1 Ath_C0007 = 1 Ath_C0743 + 1 Ath_C0036 + 1 Ath_C0011 + 2 Ath_C0001 ;	[1.14.11.-, 1.14.11.19]	AT1G80340; AT4G21690; AT2G44800; AT5G51310; AT1G80330; AT1G15550; AT5G07200; AT5G51810; AT4G25420; AT1G60980; AT1G44090; AT4G22880; AT1G50960; AT3G47190; AT4G23340; AT1G14130; AT1G14120; AT5G58660; AT4G03070; AT2G34555; AT1G78440; AT1G30040; AT4G21200; AT1G02400; AT1G47990,	AT4G22880; AT4G22870
Ath_R0379	R04606	LIPIDADISACCHARIDESYNTH-RXN	1 Ath_C0670 + 1 Ath_C0689 = 1 Ath_C0014 + 1 Ath_C0698 ;	[2.4.1.182]	unknown
Ath_R0380	R04549	LIPIDXSYNTHESIS-RXN	1 Ath_C0670 + 1 Ath_C0001 = 1 Ath_C0082 + 1 Ath_C0689 ;	[3.6.1.-]
Ath_R0381	R00462	LYSDECARBOX-RXN	1 Ath_C0039 = 1 Ath_C0480 + 1 Ath_C0011 ;	[4.1.1.18]
Ath_R0382	R00342	MAL-DEH-GLYOX-RXN	1 Ath_C0115 + 1 Ath_C0003 = 1 Ath_C0032 + 1 Ath_C0004 ;	[1.1.1.37]	AT1G04410; AT1G53240; AT2G22780; AT3G15020; AT3G47520; AT5G09660; AT5G56720; AT5G43330	AT5G58330; AT3G47520; AT2G22780; AT5G56720; AT1G53240; AT5G43330; AT1G04410; AT5G09660; AT3G15020
Ath_R0383	R03181	MALEYLACETOACETATE-ISOMERASE-RXN	1 Ath_C0385 = 1 Ath_C0390 ;	[5.2.1.2]
Ath_R0384	R00216	MALIC-NADP-RXN	1 Ath_C0115 + 1 Ath_C0006 = 1 Ath_C0020 + 1 Ath_C0011 + 1 Ath_C0005 ;	[1.1.1.38, 1.1.1.39, 1.1.1.40, 4.1.1.3]		AT1G79750; AT5G11670; AT5G25880; AT2G19900
Ath_R0385	R00233	MALONYL-COA-DECARBOXYLASE-RXN	1 Ath_C0064 = 1 Ath_C0022 + 1 Ath_C0011 ;	[4.1.1.9]
Ath_R0386	R00472	MALSYN-RXN	1 Ath_C0115 + 1 Ath_C0010 = 1 Ath_C0022 + 1 Ath_C0001 + 1 Ath_C0040 ;	[2.3.3.9]	AT5G03860	AT5G03860
Ath_R0387	R01326	MANNKIN-RXN	1 Ath_C0002 + 1 Ath_C0123 = 1 Ath_C0008 + 1 Ath_C0186 ;	[2.7.1.1, 2.7.1.7]		AT1G47840; AT4G29130; AT4G37840; AT2G19860
Ath_R0388	R00883	MANNPGUANYLTRANGDP-RXN	1 Ath_C0031 + 1 Ath_C0317 = 1 Ath_C0009 + 1 Ath_C0076 ;	[2.7.7.22]		AT3G55590; AT2G39770
Ath_R0389	R00772	MANNPISOM-RXN	1 Ath_C0186 = 1 Ath_C0066 ;	[5.3.1.8]
Ath_R0390	R02661	MEPROPCOA-FAD-RXN	1 Ath_C0315 + 1 Ath_C0015 = 1 Ath_C0585 + 1 Ath_C0457 ;	[1.3.99.12, 1.3.99.3]	unknown; AT3G45300, AT3G06810	AT3G06810
Ath_R0391	R03106	MERCAPYSTRANS-RXN	1 Ath_C0452 + 1 Ath_C0370 = 1 Ath_C0483 + 1 Ath_C0020 ;	[2.8.1.2]
Ath_R0392	R01655	METHENYLTHFCYCLOHYDRO-RXN	1 Ath_C0259 + 1 Ath_C0001 = 1 Ath_C0160 ;	[3.5.4.9, 6.3.4.3]		AT3G12290
Ath_R0393	R00654	METHIONINE-GAMMA-LYASE-RXN	1 Ath_C0057 + 1 Ath_C0001 = 1 Ath_C0245 + 1 Ath_C0013 + 1 Ath_C0085 ;	[4.4.1.11]		AT1G64660
Ath_R0394	R00649	METHIONINE-S-METHYLTRANSFERASE-RXN	1 Ath_C0017 + 1 Ath_C0057 = 1 Ath_C0019 + 1 Ath_C0565 ;	[2.1.1.12]	AT5G49810
Ath_R0395	R00927	METHYLACETOACETYLCOATHIOL-RXN	1 Ath_C0079 + 1 Ath_C0022 = 1 Ath_C0010 + 1 Ath_C0576 ;	[2.3.1.16, 2.3.1.9]	AT2G33150; AT5G48880; AT1G04710, AT5G47720; AT5G48230	AT2G33150; AT5G48880; AT1G04710
Ath_R0396	R04224	METHYLACYLYLCOA-HYDROXY-RXN	1 Ath_C0585 + 1 Ath_C0001 = 1 Ath_C0753 ;	[4.2.1.17]		AT4G16210; AT4G16800
Ath_R0397	R04138	METHYLCROTONYL-COA-CARBOXYLASE-RXN	1 Ath_C0002 + 1 Ath_C0558 + 1 Ath_C0192 = 1 Ath_C0008 + 1 Ath_C0009 + 1 Ath_C0569 ;	[6.4.1.4]		AT4G34030
Ath_R0398	R01220	METHYLENETHFDEHYDROG-NADP-RXN	1 Ath_C0111 + 1 Ath_C0006 = 1 Ath_C0259 + 1 Ath_C0005 ;	[1.5.1.5]	AT2G12200; AT2G12280	AT3G12290
Ath_R0399	R02085	METHYLGLUTACONYL-COA-HYDRATASE-RXN	1 Ath_C0223 = 1 Ath_C0569 + 1 Ath_C0001 ;	[4.2.1.18]
Ath_R0400	R01401	METHYLTHIOADENOSINE-NUCLEOSIDASE-RXN	1 Ath_C0131 + 1 Ath_C0001 = 1 Ath_C0113 + 1 Ath_C0561 ;	[3.2.2.16, 3.2.2.9]		AT4G38800; AT4G34840
Ath_R0401	R02245	MEVALONATE-KINASE-RXN	1 Ath_C0002 + 1 Ath_C0249 = 1 Ath_C0008 + 1 Ath_C0401 ;	[2.7.1.36]		AT5G27450
Ath_R0402	R07279	MYO-INOSITOL-1-KINASE-RXN	1 Ath_C0002 + 1 Ath_C0109 = 1 Ath_C0008 + 1 Ath_C0615 ;	[2.7.1.64]
Ath_R0403	R01184	MYO-INOSITOL-OXYGENASE-RXN	1 Ath_C0109 + 1 Ath_C0007 = 1 Ath_C0144 + 1 Ath_C0001 ;	[1.13.99.1]	AT2G19800; AT1G14520; AT4G26260	AT4G26260; AT2G19800; AT5G56640; AT1G14520
Ath_R0404	R03443	N-ACETYLGLUTPREDUCT-RXN	1 Ath_C0437 + 1 Ath_C0009 + 1 Ath_C0006 = 1 Ath_C0623 + 1 Ath_C0005 ;	[1.2.1.38]	AT4G37670; AT2G19940; AT2G22910	AT2G19940
Ath_R0405	R00259	N-ACETYLTRANSFER-RXN	1 Ath_C0022 + 1 Ath_C0023 = 1 Ath_C0010 + 1 Ath_C0313 ;	[2.3.1.1]	unknown	AT2G22910; AT2G37500
Ath_R0406	R01152	N-CARBAMOYLPUTRESCINE-AMIDASE-RXN	1 Ath_C0254 + 1 Ath_C0001 = 1 Ath_C0106 + 1 Ath_C0011 + 1 Ath_C0013 ;	[3.5.1.53]
Ath_R0407	R00104	NAD-KIN-RXN	1 Ath_C0002 + 1 Ath_C0003 = 1 Ath_C0008 + 1 Ath_C0006 ;	[2.7.1.23]		AT3G21070
Ath_R0408	R00189	NAD-SYNTH-NH3-RXN	1 Ath_C0002 + 1 Ath_C0352 + 1 Ath_C0013 = 1 Ath_C0018 + 1 Ath_C0012 + 1 Ath_C0003 ;	[6.3.1.5]
Ath_R0409	R02163	NADH-DEHYDROG-A-RXN	1 Ath_C0237 + 1 Ath_C0003 = 1 Ath_C0241 + 1 Ath_C0004 ;	[1.6.5.3]	AT1G16700; AT1G79010; ATCG00420; ATMG00285; ATMG01320; AT4G20150; AT2G31490; AT2G27730; AT2G42310; AT3G57785; AT5G63510; AT3G48680; AT1G47260; AT5G66510; NAD1b; NAD1a; NAD5c; NAD5b; NAD5a; NAD7; AT1G49140; NAD9; AT5G52840; AT3G08610; AT2G47690; AT4G16450; AT2G02050; AT3G12260; AT3G03100; AT2G33220; AT5G67590; AT5G11770; AT4G02580; AT2G20360; AT5G08530; AT5G37510; ATCG01090
Ath_R0410	R00105	NADH-KINASE-RXN	1 Ath_C0002 + 1 Ath_C0004 = 1 Ath_C0008 + 1 Ath_C0005 ;	[2.7.1.86]
Ath_R0411	R00118	NADPPHOSPHAT-RXN	1 Ath_C0006 + 1 Ath_C0001 = 1 Ath_C0009 + 1 Ath_C0003 ;	[3.1.3.-]
Ath_R0412	R00103	NADPYROPHOSPHAT-RXN	1 Ath_C0003 + 1 Ath_C0001 = 1 Ath_C0018 + 1 Ath_C0264 ;	[3.6.1.22, 3.6.1.9]
Ath_R0413	R00415	NAG1P-URIDYLTRANS-RXN	1 Ath_C0059 + 1 Ath_C0632 = 1 Ath_C0012 + 1 Ath_C0037 ;	[2.7.7.23]
Ath_R0414	R04150	NAPHTHOATE-SYN-RXN	1 Ath_C0564 = 1 Ath_C0596 + 1 Ath_C0010 ;	[4.1.3.36]
Ath_R0415	R02444	NARINGENIN-3-DIOXYGENASE-RXN	1 Ath_C0281 + 1 Ath_C0024 + 1 Ath_C0007 = 1 Ath_C0372 + 1 Ath_C0036 + 1 Ath_C0011 ;	[1.14.11.9]	AT2G19590; AT2G06960; AT5G20550; AT4G16330; AT3G55970; AT1G05010; AT1G62380; AT4G25300; AT2G36690; AT4G10500; AT4G25310; AT1G49390; AT5G07480; AT3G60290; AT2G38240; AT4G22870; AT1G17010; AT1G12010; AT5G24530; AT1G78550; AT5G54000; AT3G19000; AT3G11180; AT3G19010; AT5G20400; AT1G17020; AT3G21420; AT5G05600; AT4G10490; AT3G51240	AT3G51240
Ath_R0416	R01613	NARINGENIN-CHALCONE-SYNTHASE-RXN	1 Ath_C0155 + 3 Ath_C0064 = 1 Ath_C0784 + 4 Ath_C0010 + 3 Ath_C0011 ;	[2.3.1.74]	AT4G34850; AT5G13930	AT5G13930
Ath_R0417	R03005	NICONUCADENYLYLTRAN-RXN	1 Ath_C0002 + 1 Ath_C0421 = 1 Ath_C0012 + 1 Ath_C0352 ;	[2.7.7.1, 2.7.7.18]
Ath_R0418	R01268	NICOTINAMID-RXN	1 Ath_C0118 + 1 Ath_C0001 = 1 Ath_C0173 + 1 Ath_C0013 ;	[3.5.1.19, 3.5.1.4]
Ath_R0419	R01724	NICOTINATEPRIBOSYLTRANS-RXN	1 Ath_C0421 + 1 Ath_C0012 = 1 Ath_C0173 + 1 Ath_C0093 ;	[2.4.2.11]	AT4G36940; AT2G23420	AT2G23420
Ath_R0420	R00794	NITRATE-REDUCTASE-(NADH)-RXN	1 Ath_C0069 + 1 Ath_C0003 + 1 Ath_C0001 = 1 Ath_C0168 + 1 Ath_C0004 ;	[1.7.1.1, 1.7.1.2]	AT1G77760; AT1G37130,	AT1G37130; AT1G77760
Ath_R0421	R01270	NMNNUCLEOSID-RXN	1 Ath_C0264 + 1 Ath_C0001 = 1 Ath_C0118 + 1 Ath_C0092 ;	[3.2.2.14]
Ath_R0422	R02508	O-SUCCHOMOSERLYASE-RXN	1 Ath_C0293 + 1 Ath_C0036 = 1 Ath_C0404 + 1 Ath_C0077 ;	[2.5.1.48]		AT3G01120
Ath_R0423	R04031	O-SUCCINYLBENZOATE-COA-SYN-RXN	1 Ath_C0540 + 1 Ath_C0001 = 1 Ath_C0735 ;	[4.2.1.113]
Ath_R0424	R03728	OCTADECANAL-DECARBONYLASE-RXN	1 Ath_C0490 = 1 Ath_C0487 + 1 Ath_C0163 ;	[4.1.99.5]
Ath_R0425	R00084	OHMETHYLBILANESYN-RXN	4 Ath_C0364 + 1 Ath_C0001 = 1 Ath_C0382 + 4 Ath_C0013 ;	[2.5.1.61]		AT5G08280
Ath_R0426	R03471	OHMETPYRKIN-RXN	1 Ath_C0002 + 1 Ath_C0444 = 1 Ath_C0008 + 1 Ath_C0662 ;	[2.7.1.49]
Ath_R0427	R01870	OROPRIBTRANS-RXN	1 Ath_C0400 + 1 Ath_C0012 = 1 Ath_C0195 + 1 Ath_C0093 ;	[2.4.2.10]	AT3G54470
Ath_R0428	R00965	OROTPDECARB-RXN	1 Ath_C0400 = 1 Ath_C0082 + 1 Ath_C0011 ;	[4.1.1.23]
Ath_R0429	R03269	P-PANTOCYSDECARB-RXN	1 Ath_C0641 = 1 Ath_C0406 + 1 Ath_C0011 ;	[4.1.1.36]		AT3G18030
Ath_R0430	R04231	P-PANTOCYSLIG-RXN	1 Ath_C0051 + 1 Ath_C0588 + 1 Ath_C0077 = 1 Ath_C0046 + 1 Ath_C0012 + 1 Ath_C0641 ;	[6.3.2.5]
Ath_R0431	R01716	PABASYN-RXN	1 Ath_C0172 + 1 Ath_C0052 = 1 Ath_C0810 + 1 Ath_C0023 ;	[2.6.1.85, 6.3.5.8]
Ath_R0432	R03035	PANTEPADENYLYLTRAN-RXN	1 Ath_C0002 + 1 Ath_C0406 = 1 Ath_C0012 + 1 Ath_C0359 ;	[2.7.7.3]
Ath_R0433	R02473	PANTOATE-BETA-ALANINE-LIG-RXN	1 Ath_C0002 + 1 Ath_C0287 + 1 Ath_C0078 = 1 Ath_C0018 + 1 Ath_C0012 + 1 Ath_C0355 ;	[6.3.2.1]		AT5G48840
Ath_R0434	R03018	PANTOTHENATE-KIN-RXN	1 Ath_C0002 + 1 Ath_C0355 = 1 Ath_C0008 + 1 Ath_C0588 ;	[2.7.1.33]
Ath_R0436	R06534	PELUDP-RXN	1 Ath_C0743 + 1 Ath_C0026 = 1 Ath_C0843 + 1 Ath_C0014 ;	[2.4.1.115]	AT5G17030; AT5G17040; AT5G17050
Ath_R0437	R00345	PEPCARBOX-RXN	1 Ath_C0009 + 1 Ath_C0032 = 1 Ath_C0001 + 1 Ath_C0058 + 1 Ath_C0011 ;	[4.1.1.31]		AT1G68750; AT3G14940; AT1G53310; AT2G42600
Ath_R0438	R00341	PEPCARBOXYKIN-RXN	1 Ath_C0002 + 1 Ath_C0032 = 1 Ath_C0008 + 1 Ath_C0058 + 1 Ath_C0011 ;	[4.1.1.49]		AT4G37870; AT5G65690
Ath_R0439	R00200	PEPDEPHOS-RXN	1 Ath_C0002 + 1 Ath_C0020 = 1 Ath_C0008 + 1 Ath_C0058 ;	[2.7.1.40]		AT3G49160; AT5G52920; AT1G32440; AT3G04050; AT3G55650; AT5G63680; AT5G08570; AT5G56350; AT4G26390; AT3G25960; AT3G55810; AT3G52990
Ath_R0440	R01513	PGLYCDEHYDROG-RXN	1 Ath_C0146 + 1 Ath_C0003 = 1 Ath_C0570 + 1 Ath_C0004 ;	[1.1.1.95]	AT1G72190; AT1G68010; AT1G17745; AT3G19480	AT1G17745; AT4G34200; AT3G19480
Ath_R0441	R00694	PHEAMINOTRANS-RXN	1 Ath_C0062 + 1 Ath_C0024 = 1 Ath_C0127 + 1 Ath_C0023 ;	[2.6.1.1, 2.6.1.5, 2.6.1.57, 2.6.1.9]		AT4G31990; AT5G11520; AT2G30970; AT5G36160; AT1G71920; AT5G10330; AT5G53970; AT5G19550; AT1G62800
Ath_R0442	R00697	PHENYLALANINE-AMMONIA-LYASE-RXN	1 Ath_C0062 = 1 Ath_C0250 + 1 Ath_C0013 ;	[4.3.1.24, 4.3.1.25, 4.3.1.5]		AT2G37040; AT3G53260; AT3G10340; AT5G04230
Ath_R0443	R02086	PHOSACETYLGLUCOSAMINEMUT-RXN	1 Ath_C0224 = 1 Ath_C0632 ;	[5.4.2.3]
Ath_R0444	R01512	PHOSGLYPHOS-RXN	1 Ath_C0002 + 1 Ath_C0146 = 1 Ath_C0008 + 1 Ath_C0162 ;	[2.7.2.3]		AT3G12780; AT1G56190; AT1G79550
Ath_R0445	R01818	PHOSMANMUT-RXN	1 Ath_C0186 = 1 Ath_C0317 ;	[5.4.2.8]		AT2G45790
Ath_R0446	R00959	PHOSPHOGLUCMUT-RXN	1 Ath_C0081 = 1 Ath_C0324 ;	[5.4.2.2, 5.4.2.5]		AT5G51820; AT1G70730; AT1G23190
Ath_R0447	R03245	PHOSPHOMEVALONATE-KINASE-RXN	1 Ath_C0002 + 1 Ath_C0401 = 1 Ath_C0008 + 1 Ath_C0409 ;	[2.7.4.2]		AT1G31910
Ath_R0448	R01523	PHOSPHORIBULOKINASE-RXN	1 Ath_C0002 + 1 Ath_C0147 = 1 Ath_C0008 + 1 Ath_C0419 ;	[2.7.1.19]		AT1G32060
Ath_R0449	R00277	PMPOXI-RXN	1 Ath_C0319 + 1 Ath_C0001 + 1 Ath_C0007 = 1 Ath_C0016 + 1 Ath_C0013 + 1 Ath_C0025 ;	[1.4.3.5]	AT5G49970
Ath_R0450	R01909	PNKIN-RXN	1 Ath_C0002 + 1 Ath_C0203 = 1 Ath_C0008 + 1 Ath_C0314 ;	[2.7.1.35]		AT5G37850
Ath_R0451	R00278	PNPOXI-RXN	1 Ath_C0314 + 1 Ath_C0007 = 1 Ath_C0025 + 1 Ath_C0016 ;	[1.4.3.5]	AT5G49970
Ath_R0452	R00036	PORPHOBILSYNTH-RXN	2 Ath_C0253 = 1 Ath_C0364 + 2 Ath_C0001 ;	[4.2.1.24]		AT1G69740; AT1G44318
Ath_R0453	R01057	PPENTOMUT-RXN	1 Ath_C0311 = 1 Ath_C0092 ;	[5.4.2.2, 5.4.2.7]		AT5G51820; AT1G70730; AT1G23190
Ath_R0454	R03509	PRAISOM-RXN	1 Ath_C0638 = 1 Ath_C0448 ;	[5.3.1.24]		AT5G05590; AT1G29410; AT1G07780
Ath_R0455	R01730	PREPHENATE-DEHYDROGENASE-(NADP+)-RXN	1 Ath_C0174 + 1 Ath_C0006 = 1 Ath_C0418 + 1 Ath_C0011 + 1 Ath_C0005 ;	[1.3.1.13, 1.3.1.43]	unknown; AT1G15710; AT5G34930
Ath_R0456	R07276	PREPHENATE-TRANSAMINE-RXN	1 Ath_C0349 + 1 Ath_C0024 = 1 Ath_C0174 + 1 Ath_C0023 ;	[2.6.1.79]
Ath_R0457	R01728	PREPHENATEDEHYDROG-RXN	1 Ath_C0174 + 1 Ath_C0003 = 1 Ath_C0418 + 1 Ath_C0011 + 1 Ath_C0004 ;	[1.3.1.12, 1.3.1.43, 1.3.1.52]	unknown, unknown; AT1G15710; AT5G34930,
Ath_R0458	R04640	PRIBFAICARPISOM-RXN	1 Ath_C0694 = 1 Ath_C0695 ;	[5.3.1.16]		AT2G36230
Ath_R0459	R00924	PROPCOASYN-RXN	1 Ath_C0079 + 1 Ath_C0015 = 1 Ath_C0457 + 1 Ath_C0361 ;	[1.3.99.3]	AT3G06810	AT3G06810
Ath_R0460	R00925	PROPIONATE--COA-LIGASE-RXN	1 Ath_C0002 + 1 Ath_C0125 + 1 Ath_C0010 = 1 Ath_C0018 + 1 Ath_C0012 + 1 Ath_C0079 ;	[6.2.1.17]
Ath_R0461	R03845	PROTOCHLOROPHYLLIDE-REDUCTASE-RXN	1 Ath_C0514 + 1 Ath_C0006 = 1 Ath_C0546 + 1 Ath_C0005 ;	[1.3.1.33]	AT5G54190; AT4G27440; AT1G03630
Ath_R0462	R03222	PROTOPORGENOXI-RXN	2 Ath_C0393 + 3 Ath_C0007 = 2 Ath_C0517 + 6 Ath_C0001 ;	[1.3.3.4]	AT4G01690; AT5G14220	AT4G01690; AT5G14220
Ath_R0463	R01072	PRPPAMIDOTRANS-RXN	1 Ath_C0562 + 1 Ath_C0012 + 1 Ath_C0023 = 1 Ath_C0052 + 1 Ath_C0093 + 1 Ath_C0001 ;	[2.4.2.14]	AT4G38880; AT4G34740; AT2G16570	AT2G16570; AT4G34740; AT4G38880
Ath_R0464	R01049	PRPPSYN-RXN	1 Ath_C0002 + 1 Ath_C0092 = 1 Ath_C0018 + 1 Ath_C0093 ;	[2.7.6.1]		AT1G32380; AT2G44530; AT2G35390
Ath_R0465	R01073	PRTRANS-RXN	1 Ath_C0638 + 1 Ath_C0012 = 1 Ath_C0084 + 1 Ath_C0093 ;	[2.4.2.18]	AT5G17990	AT5G17990
Ath_R0466	R04173	PSERTRANSAM-RXN	1 Ath_C0378 + 1 Ath_C0024 = 1 Ath_C0570 + 1 Ath_C0023 ;	[2.6.1.52]		AT4G35630; AT2G17630
Ath_R0467	R01055	PSEUDOURIDYLATE-SYNTHASE-RXN	1 Ath_C0083 + 1 Ath_C0092 = 1 Ath_C0414 + 1 Ath_C0001 ;	[4.2.1.70]
Ath_R0468	R02493	PYRAMKIN-RXN	1 Ath_C0002 + 1 Ath_C0291 = 1 Ath_C0008 + 1 Ath_C0319 ;	[2.7.1.35]		AT5G37850
Ath_R0469	R00174	PYRIDOXKIN-RXN	1 Ath_C0002 + 1 Ath_C0171 = 1 Ath_C0008 + 1 Ath_C0016 ;	[2.7.1.35]		AT5G37850
Ath_R0470	R04509	PYRIMSYN3-RXN	1 Ath_C0002 + 1 Ath_C0662 = 1 Ath_C0008 + 1 Ath_C0684 ;	[2.7.4.7]		AT1G22940
Ath_R0471	R00112	PYRNUTRANSHYDROGEN-RXN	1 Ath_C0005 + 1 Ath_C0003 = 1 Ath_C0006 + 1 Ath_C0004 ;	[1.6.1.1, 1.6.1.2]	unknown,
Ath_R0472	R00206	PYRUVATE,ORTHOPHOSPHATE-DIKINASE-RXN	1 Ath_C0002 + 1 Ath_C0020 + 1 Ath_C0009 = 1 Ath_C0018 + 1 Ath_C0058 + 1 Ath_C0012 ;	[2.7.9.1]		AT4G15530
Ath_R0473	R02157	QUERCETIN-3-O-METHYLTRANSFERASE-RXN	1 Ath_C0017 + 1 Ath_C0236 = 1 Ath_C0019 + 1 Ath_C0648 ;	[2.1.1.76]	AT1G33030; AT5G54160	AT5G54160
Ath_R0474	R04292	QUINOLINATE-SYNTHA-RXN	1 Ath_C0600 + 2 Ath_C0001 + 1 Ath_C0009 = 1 Ath_C0739 + 1 Ath_C0087 ;	[]		AT5G50210
Ath_R0475	R03348	QUINOPRIBOTRANS-RXN	1 Ath_C0421 + 1 Ath_C0012 + 1 Ath_C0011 = 1 Ath_C0600 + 1 Ath_C0093 ;	[2.4.2.19]	AT2G01350	AT2G01350
Ath_R0476	R07392	R145-RXN	1 Ath_C0666 = 1 Ath_C0867 + 1 Ath_C0001 ;	[4.2.1.109]
Ath_R0477	R05358	R309-RXN	1 Ath_C0503 + 2 Ath_C0001 = 1 Ath_C0283 + 1 Ath_C0013 ;	[3.5.5.7]
Ath_R0478	R05379	R310-RXN	1 Ath_C0479 = 1 Ath_C0503 + 1 Ath_C0001 ;	[4.2.1.84]
Ath_R0479	R05551	R311-RXN	1 Ath_C0283 + 1 Ath_C0013 = 1 Ath_C0479 + 1 Ath_C0001 ;	[3.5.1.4]
Ath_R0480	R03546	R524-RXN	1 Ath_C0464 + 1 Ath_C0192 = 1 Ath_C0011 + 1 Ath_C0474 ;	[4.2.1.104]		AT3G23490
Ath_R0481	R00700	R61-RXN	1 Ath_C0189 + 1 Ath_C0003 = 1 Ath_C0004 ;	[1.12.1.-, 1.12.1.2]
Ath_R0482	R01056	RIB5PISOM-RXN	1 Ath_C0092 = 1 Ath_C0147 ;	[5.3.1.6]		AT5G44520; AT3G04790; AT2G01290; AT1G71100
Ath_R0483	R00066	RIBOFLAVIN-SYN-RXN	2 Ath_C0640 = 1 Ath_C0175 + 1 Ath_C0679 ;	[2.5.1.9]		AT2G20690
Ath_R0484	R00549	RIBOFLAVINKIN-RXN	1 Ath_C0002 + 1 Ath_C0175 = 1 Ath_C0008 + 1 Ath_C0049 ;	[2.7.1.26]		AT4G21470
Ath_R0485	R03459	RIBOFLAVINSYNDEAM-RXN	1 Ath_C0449 + 1 Ath_C0001 = 1 Ath_C0440 + 1 Ath_C0013 ;	[3.5.4.26]		AT4G20960
Ath_R0486	R03458	RIBOFLAVINSYNREDUC-RXN	1 Ath_C0650 + 1 Ath_C0006 = 1 Ath_C0440 + 1 Ath_C0005 ;	[1.1.1.193]	unknown	AT4G20960
Ath_R0487	R01051	RIBOKIN-RXN	1 Ath_C0002 + 1 Ath_C0095 = 1 Ath_C0008 + 1 Ath_C0092 ;	[2.7.1.15]		AT1G17160
Ath_R0488	R07280	RIBOPHOSPHAT-RXN	1 Ath_C0650 + 1 Ath_C0001 = 1 Ath_C0679 + 1 Ath_C0009 ;	[3.1.3.-]
Ath_R0489	R00024	RIBULOSE-BISPHOSPHATE-CARBOXYLASE-RXN	1 Ath_C0419 + 1 Ath_C0011 + 1 Ath_C0001 = 2 Ath_C0146 ;	[4.1.1.39]		ArthCp030; AT1G67090; AT5G38430; AT5G38420; AT5G38410
Ath_R0490	R01529	RIBULP3EPIM-RXN	1 Ath_C0147 = 1 Ath_C0157 ;	[5.1.3.1]		AT5G61410; AT1G63290; AT3G01850
Ath_R0491	R01615	RXN-1101	1 Ath_C0726 + 1 Ath_C0010 + 1 Ath_C0006 = 1 Ath_C0155 + 1 Ath_C0005 ;	[1.2.1.44]	AT5G14700; AT4G30470; AT2G23910; AT1G80820; AT1G76470; AT1G15950	AT1G15950; AT1G80820
Ath_R0492	R07437	RXN-1102	1 Ath_C0726 + 1 Ath_C0005 = 1 Ath_C0536 + 1 Ath_C0006 ;	[1.1.1.195]	AT4G39330; AT4G37970; AT2G21890; AT2G21730; AT1G66800; AT5G19440; AT1G72680; AT1G51410; AT1G09510; AT1G09500; AT1G09490; AT1G09480; AT3G19450; AT4G34230	AT3G19450; AT4G34230
Ath_R0493	R02194	RXN-1105	1 Ath_C0002 + 1 Ath_C0468 + 1 Ath_C0010 = 1 Ath_C0018 + 1 Ath_C0012 + 1 Ath_C0243 ;	[6.2.1.12]		AT3G21230; AT1G20480; AT1G65060; AT3G21240; AT4G05160; AT1G62940; AT1G51680
Ath_R0494	R02193	RXN-1106	1 Ath_C0537 + 1 Ath_C0010 + 1 Ath_C0006 = 1 Ath_C0243 + 1 Ath_C0005 ;	[1.2.1.44]	AT5G14700; AT4G30470; AT2G23910; AT1G80820; AT1G76470; AT1G15950	AT1G15950; AT1G80820
Ath_R0495	R07440	RXN-1121	1 Ath_C0468 + 1 Ath_C0005 + 1 Ath_C0007 = 1 Ath_C0728 + 1 Ath_C0006 + 1 Ath_C0001 ;	[1.14.13.-]	unknown; AT2G27690; AT2G45970; AT4G36220; AT4G39950; AT2G22330; AT3G50660; AT5G38970; AT3G30180; AT1G16410; AT5G05260; AT1G16400	AT4G36220; AT5G04330
Ath_R0496	R03918	RXN-1125	1 Ath_C0520 + 1 Ath_C0006 = 1 Ath_C0727 + 1 Ath_C0005 ;	[1.1.1.195]	AT4G39330; AT4G37970; AT2G21890; AT2G21730; AT1G66800; AT5G19440; AT1G72680; AT1G51410; AT1G09510; AT1G09500; AT1G09490; AT1G09480; AT3G19450; AT4G34230	AT3G19450; AT4G34230
Ath_R0497	R03809	RXN-113	1 Ath_C0505 + 1 Ath_C0024 + 1 Ath_C0007 = 1 Ath_C0771 + 1 Ath_C0036 + 1 Ath_C0011 ;	[1.14.11.-, 1.14.11.13]	AT1G80340; AT4G21690; AT2G44800; AT5G51310; AT1G80330; AT1G15550; AT5G07200; AT5G51810; AT4G25420; AT1G60980; AT1G44090; AT4G22880; AT1G50960; AT3G47190; AT4G23340; AT1G14130; AT1G14120; AT5G58660; AT4G03070; AT2G34555; AT1G78440; AT1G30040; AT4G21200; AT1G02400; AT1G47990, AT1G50960; AT3G46500; AT3G47190; AT1G28030; AT4G03050; AT4G23340; AT1G14130; AT4G21200; AT1G14120; AT5G58660; AT4G03070; AT1…	AT2G34555; AT1G78440
Ath_R0498	R06572	RXN-1142	1 Ath_C0537 + 1 Ath_C0005 + 1 Ath_C0007 = 1 Ath_C0845 + 1 Ath_C0006 + 1 Ath_C0001 ;	[1.14.13.-]	unknown; AT2G27690; AT2G45970; AT4G36220; AT4G39950; AT2G22330; AT3G50660; AT5G38970; AT3G30180; AT1G16410; AT5G05260; AT1G16400	AT4G36220; AT5G04330
Ath_R0499	R06576	RXN-1143	1 Ath_C0845 + 1 Ath_C0017 = 1 Ath_C0727 + 1 Ath_C0019 ;	[2.1.1.68]	AT5G54160; unknown
Ath_R0500	R03008	RXN-115	1 Ath_C0353 + 1 Ath_C0024 + 1 Ath_C0007 = 1 Ath_C0593 + 1 Ath_C0036 + 1 Ath_C0011 ;	[1.14.11.13]	AT1G50960; AT3G46500; AT3G47190; AT1G28030; AT4G03050; AT4G23340; AT1G14130; AT4G21200; AT1G14120; AT5G58660; AT4G03070; AT1G02400; AT1G47990; AT2G34555; AT1G30040; AT1G78440	AT2G34555; AT1G78440
Ath_R0501	R02173	RXN-1401	1 Ath_C0240 + 1 Ath_C0001 + 1 Ath_C0007 = 1 Ath_C0318 + 1 Ath_C0013 + 1 Ath_C0025 ;	[1.4.3.4, 1.4.3.6]	unknown
Ath_R0502	R04093	RXN-1403	1 Ath_C0550 = 1 Ath_C0551 + 1 Ath_C0001 ;	[4.99.1.6]		AT2G30770
Ath_R0503	R03093	RXN-1404	1 Ath_C0551 + 2 Ath_C0001 = 1 Ath_C0368 + 1 Ath_C0013 ;	[3.5.5.1]		AT5G22300; AT3G44310; AT3G44320; AT3G44300
Ath_R0504	R06615	RXN-1481	1 Ath_C0595 + 1 Ath_C0005 = 1 Ath_C0802 + 1 Ath_C0006 + 1 Ath_C0001 ;	[1.17.1.3]	AT1G61720
Ath_R0505	R06532	RXN-1484	1 Ath_C0745 + 1 Ath_C0005 = 1 Ath_C0785 + 1 Ath_C0006 + 1 Ath_C0001 ;	[1.17.1.3]	AT1G61720
Ath_R0506	R01786	RXN-1685	1 Ath_C0002 + 1 Ath_C0184 = 1 Ath_C0008 + 1 Ath_C0324 ;	[2.7.1.1, 2.7.1.2]		AT1G47840; AT4G29130; AT4G37840; AT2G19860
Ath_R0507	R00889	RXN-1882	1 Ath_C0076 = 1 Ath_C0519 ;	[5.1.3.18]
Ath_R0508	R07675	RXN-1884	1 Ath_C0488 + 1 Ath_C0003 = 1 Ath_C0403 + 1 Ath_C0004 ;	[1.1.1.-, 1.1.1.122]	unknown; AT1G72970; AT4G33670,	AT4G33670
Ath_R0509	R06602	RXN-1981	1 Ath_C0360 = 1 Ath_C0347 + 1 Ath_C0020 ;	[4.1.99.-]
Ath_R0510	R07500	RXN-2541	1 Ath_C0715 + 1 Ath_C0294 = 1 Ath_C0896 + 1 Ath_C0012 + 1 Ath_C0011 ;	[]		AT2G18950
Ath_R0511	R07503	RXN-2561	1 Ath_C0896 = 1 Ath_C0858 ;	[]		AT4G32770
Ath_R0512	R07504	RXN-2562	1 Ath_C0858 + 1 Ath_C0017 = 1 Ath_C0859 + 1 Ath_C0019 ;	[2.1.1.95]	AT1G64970	AT1G64970
Ath_R0513	R06582	RXN-2581	1 Ath_C0553 + 1 Ath_C0007 + 1 Ath_C0005 = 1 Ath_C0808 + 1 Ath_C0006 + 1 Ath_C0001 ;	[1.14.13.36]	AT2G40890
Ath_R0514	R04342	RXN-2583	1 Ath_C0846 + 1 Ath_C0007 + 1 Ath_C0005 = 1 Ath_C0847 + 1 Ath_C0006 + 1 Ath_C0001 ;	[1.14.13.36]	AT2G40890
Ath_R0515	R07432	RXN-2601	1 Ath_C0155 + 1 Ath_C0196 = 1 Ath_C0010 + 1 Ath_C0846 ;	[2.3.1.133]	AT3G48720; AT5G41040; AT5G63560; AT5G48930; unknown
Ath_R0516	R02593	RXN-2602	1 Ath_C0307 + 1 Ath_C0006 = 1 Ath_C0537 + 1 Ath_C0005 ;	[1.1.1.194, 1.1.1.195]	AT4G39330; AT4G37970; AT2G21890; AT2G21730; AT1G66800; AT5G19440; AT1G72680; AT1G51410; AT1G09510; AT1G09500; AT1G09490; AT1G09480; AT3G19450; AT4G34230	AT3G19450; AT4G34230
Ath_R0517	R07433	RXN-2621	1 Ath_C0808 + 1 Ath_C0010 = 1 Ath_C0209 + 1 Ath_C0277 ;	[2.3.1.133, 3.1.2.-]	AT3G48720; AT5G41040; AT5G63560; AT5G48930; unknown,
Ath_R0518	R07434	RXN-2622	1 Ath_C0847 + 1 Ath_C0010 = 1 Ath_C0209 + 1 Ath_C0196 ;	[2.3.1.133, 3.1.2.-]	AT3G48720; AT5G41040; AT5G63560; AT5G48930; unknown,
Ath_R0519	R06982	RXN-2961	1 Ath_C0042 + 1 Ath_C0054 = 1 Ath_C0860 ;	[4.4.1.22]
Ath_R0520	R02634	RXN-3	1 Ath_C0310 + 1 Ath_C0012 = 1 Ath_C0616 + 1 Ath_C0059 ;	[]
Ath_R0521	R07200	RXN-314	1 Ath_C0793 + 1 Ath_C0005 + 1 Ath_C0007 = 1 Ath_C0799 + 1 Ath_C0006 + 1 Ath_C0001 ;	[1.14.13.90]	AT5G67030	AT5G67030
Ath_R0522	R07254	RXN-3142	3 Ath_C0064 + 1 Ath_C0155 + 1 Ath_C0005 = 4 Ath_C0010 + 1 Ath_C0800 + 3 Ath_C0011 + 1 Ath_C0006 + 1 Ath_C0001 ;	[2.3.1.170]	unknown
Ath_R0523	R06556	RXN-3221	1 Ath_C0800 = 1 Ath_C0805 ;	[5.5.1.6]		AT3G55120; AT5G66220
Ath_R0524	R07199	RXN-325	1 Ath_C0772 + 1 Ath_C0005 + 1 Ath_C0007 = 1 Ath_C0793 + 1 Ath_C0006 + 1 Ath_C0001 ;	[1.14.13.90]	AT5G67030	AT5G67030
Ath_R0525	R02379	RXN-3422	1 Ath_C0017 + 1 Ath_C0728 = 1 Ath_C0019 + 1 Ath_C0272 ;	[2.1.1.68]	AT5G54160; unknown
Ath_R0526	R03186	RXN-3523	2 Ath_C0387 = 1 Ath_C0714 + 1 Ath_C0056 ;	[]
Ath_R0527	R07483	RXN-4144	1 Ath_C0820 + 1 Ath_C0005 = 1 Ath_C0871 + 1 Ath_C0006 ;	[1.3.1.70]		AT3G52940
Ath_R0528	R07484	RXN-4161	1 Ath_C0871 = 1 Ath_C0823 ;	[5.3.3.5]		AT1G20050
Ath_R0529	R07445	RXN-4225	1 Ath_C0485 + 1 Ath_C0007 + 1 Ath_C0005 = 1 Ath_C0887 + 1 Ath_C0006 + 1 Ath_C0001 ;	[1.14.13.-]	unknown; AT2G27690; AT2G45970; AT4G36220; AT4G39950; AT2G22330; AT3G50660; AT5G38970; AT3G30180; AT1G16410; AT5G05260; AT1G16400	AT3G50660
Ath_R0530	R07446	RXN-4226	1 Ath_C0887 = 1 Ath_C0888 ;	[]
Ath_R0531	R07472	RXN-4228	1 Ath_C0889 = 1 Ath_C0890 ;	[]
Ath_R0532	R07447	RXN-4229	1 Ath_C0888 + 1 Ath_C0005 = 1 Ath_C0889 + 1 Ath_C0006 ;	[1.3.99.-]	AT2G38050	AT2G38050
Ath_R0533	R07453	RXN-4230	1 Ath_C0878 + 1 Ath_C0007 + 1 Ath_C0005 = 1 Ath_C0889 + 1 Ath_C0006 + 1 Ath_C0001 ;	[1.14.13.-]	unknown; AT2G27690; AT2G45970; AT4G36220; AT4G39950; AT2G22330; AT3G50660; AT5G38970; AT3G30180; AT1G16410; AT5G05260; AT1G16400	AT3G50660
Ath_R0534	R07452	RXN-4231	1 Ath_C0877 + 1 Ath_C0007 + 1 Ath_C0005 = 1 Ath_C0888 + 1 Ath_C0006 + 1 Ath_C0001 ;	[1.14.13.-]	unknown; AT2G27690; AT2G45970; AT4G36220; AT4G39950; AT2G22330; AT3G50660; AT5G38970; AT3G30180; AT1G16410; AT5G05260; AT1G16400	AT3G50660
Ath_R0535	R07458	RXN-4241	1 Ath_C0893 + 1 Ath_C0007 = 1 Ath_C0885 + 1 Ath_C0001 ;	[1.14.-.-]	AT5G05690; AT4G36380; unknown; AT2G34770; AT4G20870; AT4G04930; AT1G69640; AT1G14290; AT3G32047; AT5G47990	AT5G38970
Ath_R0536	R08051	RXN-4303	1 Ath_C0161 + 1 Ath_C0002 = 1 Ath_C0904 + 1 Ath_C0012 ;	[2.5.1.-]	unknown; AT4G36810; AT2G18620; AT2G18640; AT2G23800; AT1G17050; AT1G78510; AT3G51820; AT1G60600; AT5G20040; AT3G23630; AT5G19040; AT1G68460; AT4G24650	AT1G68460; AT1G25410; AT3G63110; AT5G19040; AT3G19160; AT3G23630; AT4G24650
Ath_R0537	R08053	RXN-4304	1 Ath_C0904 + 1 Ath_C0005 + 1 Ath_C0001 = 1 Ath_C0907 + 1 Ath_C0006 ;	[]		AT5G38450; AT1G67110
Ath_R0538	R08052	RXN-4305	1 Ath_C0161 + 1 Ath_C0008 = 1 Ath_C0905 + 1 Ath_C0012 ;	[2.5.1.-]	unknown; AT4G36810; AT2G18620; AT2G18640; AT2G23800; AT1G17050; AT1G78510; AT3G51820; AT1G60600; AT5G20040; AT3G23630; AT5G19040; AT1G68460; AT4G24650	AT1G68460; AT1G25410; AT3G63110; AT5G19040; AT3G19160; AT3G23630; AT4G24650
Ath_R0539	R08054	RXN-4306	1 Ath_C0905 + 1 Ath_C0005 + 1 Ath_C0001 = 1 Ath_C0908 + 1 Ath_C0006 ;	[]		AT5G38450; AT1G67110
Ath_R0540	R04038	RXN-4307	1 Ath_C0161 + 1 Ath_C0018 = 1 Ath_C0012 + 1 Ath_C0677 ;	[2.5.1.27]	AT1G25410; AT5G20040; AT5G19040; AT3G19160; AT3G23630; AT1G68460; AT3G63110	AT1G68460; AT1G25410; AT3G63110; AT5G19040; AT3G19160; AT3G23630; AT4G24650
Ath_R0541	R08055	RXN-4308	1 Ath_C0677 + 1 Ath_C0005 + 1 Ath_C0001 = 1 Ath_C0909 + 1 Ath_C0006 ;	[]		AT5G38450; AT1G67110
Ath_R0542	R08061	RXN-4309	1 Ath_C0904 + 1 Ath_C0001 = 1 Ath_C0905 + 1 Ath_C0009 ;	[]
Ath_R0543	R08063	RXN-4310	1 Ath_C0907 + 1 Ath_C0001 = 1 Ath_C0908 + 1 Ath_C0009 ;	[]
Ath_R0544	R08062	RXN-4311	1 Ath_C0905 + 1 Ath_C0001 = 1 Ath_C0677 + 1 Ath_C0009 ;	[]
Ath_R0545	R08064	RXN-4312	1 Ath_C0908 + 1 Ath_C0001 = 1 Ath_C0909 + 1 Ath_C0009 ;	[]
Ath_R0546	R08069	RXN-4313	1 Ath_C0677 + 1 Ath_C0001 = 1 Ath_C0906 + 1 Ath_C0009 ;	[]
Ath_R0547	R08070	RXN-4314	1 Ath_C0909 + 1 Ath_C0001 = 1 Ath_C0910 + 1 Ath_C0009 ;	[]
Ath_R0548	R08066	RXN-4316	1 Ath_C0906 + 1 Ath_C0001 = 1 Ath_C0910 ;	[]
Ath_R0549	R08073	RXN-4318	1 Ath_C0910 + 1 Ath_C0001 = 1 Ath_C0231 + 1 Ath_C0095 ;	[]
Ath_R0550	R08080	RXN-4541	1 Ath_C0914 + 1 Ath_C0001 = 1 Ath_C0864 + 1 Ath_C0095 ;	[]
Ath_R0551	R08079	RXN-4542	1 Ath_C0911 + 1 Ath_C0001 = 1 Ath_C0914 + 1 Ath_C0009 ;	[]
Ath_R0552	R08075	RXN-4721	1 Ath_C0231 + 1 Ath_C0026 = 1 Ath_C0912 + 1 Ath_C0014 ;	[2.4.1.-]	AT5G08380; AT5G40390; AT4G01970; unknown; AT2G22590; AT4G15270; AT2G29740; AT3G21760; AT2G29730; AT2G29750; AT2G30150; AT3G02100; AT4G15280; AT4G15260; AT4G15550; AT2G23210; AT3G21750; AT1G07250; AT3G21790; AT2G29710; AT4G34135; AT5G49690; AT1G07240; AT2G31750; AT3G21800; AT1G07260; AT1G05530; AT1G05560; AT4G34138; AT2G23250; AT2G23260; AT3G21780; AT2G36800; AT2G36750; AT5G58600; AT5G05870; AT1G2…
Ath_R0553	R02118	RXN-4723	1 Ath_C0026 + 1 Ath_C0231 = 1 Ath_C0014 + 1 Ath_C0581 ;	[2.4.1.203]	AT1G22340; AT1G22370; AT1G10400; AT2G36780; AT3G53150; AT3G53160; AT2G28080; AT3G46660; AT2G36790; AT5G65550; AT5G37950; AT2G30140; AT2G36770; AT5G38010; AT3G22250; AT1G22380; AT5G12890; AT2G36970; AT1G22360; AT2G36760; AT1G78270; AT5G05870; AT5G05860; AT2G36750; AT2G36800; AT1G22400
Ath_R0554	R08076	RXN-4726	1 Ath_C0504 + 1 Ath_C0026 = 1 Ath_C0913 + 1 Ath_C0014 ;	[2.4.1.-]	AT5G08380; AT5G40390; AT4G01970; unknown; AT2G22590; AT4G15270; AT2G29740; AT3G21760; AT2G29730; AT2G29750; AT2G30150; AT3G02100; AT4G15280; AT4G15260; AT4G15550; AT2G23210; AT3G21750; AT1G07250; AT3G21790; AT2G29710; AT4G34135; AT5G49690; AT1G07240; AT2G31750; AT3G21800; AT1G07260; AT1G05530; AT1G05560; AT4G34138; AT2G23250; AT2G23260; AT3G21780; AT2G36800; AT2G36750; AT5G58600; AT5G05870; AT1G2…
Ath_R0555	R07260	RXN-4735	1 Ath_C0026 + 1 Ath_C0864 = 1 Ath_C0014 + 1 Ath_C0865 ;	[2.4.1.215]	AT1G22340; AT1G22370; AT1G10400; AT2G36780; AT3G53150; AT3G53160; AT2G28080; AT3G46660; AT2G36790; AT5G65550; AT5G37950; AT2G30140; AT2G36770; AT5G38010; AT3G22250; AT1G22380; AT5G12890; AT2G36970; AT1G22360; AT2G36760; AT1G78270; AT5G05870; AT5G05860; AT2G36750; AT2G36800; AT1G22400
Ath_R0556	R05766	RXN-5107	1 Ath_C0217 = 1 Ath_C0779 + 1 Ath_C0012 ;	[4.2.3.14]
Ath_R0557	R02010	RXN-5108	1 Ath_C0217 = 1 Ath_C0764 + 1 Ath_C0012 ;	[]
Ath_R0558	R02009	RXN-5110	1 Ath_C0217 = 1 Ath_C0763 + 1 Ath_C0012 ;	[4.2.3.15]		AT3G25810; AT2G24210
Ath_R0559	R06292	RXN-5242	1 Ath_C0839 + 1 Ath_C0007 + 1 Ath_C0005 = 1 Ath_C0840 + 2 Ath_C0001 + 1 Ath_C0006 ;	[1.14.13.78]	AT5G25900	AT5G25900
Ath_R0560	R03124	RXN-525	1 Ath_C0372 + 1 Ath_C0005 + 1 Ath_C0007 = 1 Ath_C0477 + 1 Ath_C0006 + 1 Ath_C0001 ;	[1.14.13.21, 1.14.13.88]	AT2G45560; AT5G07990; AT3G61880,
Ath_R0561	R02160	RXN-527	1 Ath_C0477 + 1 Ath_C0024 + 1 Ath_C0007 = 1 Ath_C0236 + 1 Ath_C0036 + 1 Ath_C0011 + 1 Ath_C0001 ;	[1.14.11.23]		AT5G08640; AT5G63590
Ath_R0562	R06265	RXN-5282	1 Ath_C0659 + 1 Ath_C0005 + 1 Ath_C0007 = 1 Ath_C0830 + 1 Ath_C0006 + 1 Ath_C0001 ;	[1.14.13.81]	AT3G56940	AT3G56940
Ath_R0563	R06266	RXN-5283	1 Ath_C0830 + 1 Ath_C0005 + 1 Ath_C0007 = 1 Ath_C0831 + 1 Ath_C0006 + 2 Ath_C0001 ;	[1.14.13.81]	AT3G56940	AT3G56940
Ath_R0564	R06267	RXN-5284	1 Ath_C0831 + 1 Ath_C0005 + 1 Ath_C0007 = 1 Ath_C0832 + 1 Ath_C0006 + 2 Ath_C0001 ;	[1.14.13.81]	AT3G56940	AT3G56940
Ath_R0565	R03879	RXN-5481	1 Ath_C0518 + 1 Ath_C0006 = 1 Ath_C0620 + 1 Ath_C0005 ;	[]
Ath_R0566	R06868	RXN-5642	1 Ath_C0017 + 1 Ath_C0427 = 1 Ath_C0019 + 1 Ath_C0855 ;	[2.1.1.103]	AT1G73600; AT1G48600; AT3G18000
Ath_R0567	R06869	RXN-5643	1 Ath_C0017 + 1 Ath_C0855 = 1 Ath_C0019 + 1 Ath_C0306 ;	[2.1.1.103]	AT1G73600; AT1G48600; AT3G18000
Ath_R0568	R06871	RXN-5647	1 Ath_C0306 + 1 Ath_C0001 = 1 Ath_C0089 + 1 Ath_C0009 ;	[3.1.3.75]
Ath_R0569	R00733	RXN-5682	1 Ath_C0349 + 1 Ath_C0006 = 1 Ath_C0063 + 1 Ath_C0011 + 1 Ath_C0005 ;	[1.3.1.43, 1.3.1.78, 1.3.1.79]	unknown; AT1G15710; AT5G34930, ,
Ath_R0570	R02323	RXN-5841	1 Ath_C0264 + 1 Ath_C0001 = 1 Ath_C0563 + 1 Ath_C0009 ;	[3.1.3.5]
Ath_R0571	R03636	RXN-600	1 Ath_C0745 + 1 Ath_C0006 = 1 Ath_C0477 + 1 Ath_C0005 ;	[1.1.1.219]	AT4G27250; AT5G42800
Ath_R0572	R05036	RXN-602	1 Ath_C0744 + 1 Ath_C0036 + 1 Ath_C0011 + 2 Ath_C0001 = 1 Ath_C0745 + 1 Ath_C0024 + 1 Ath_C0007 ;	[1.14.11.-, 1.14.11.19]	AT1G80340; AT4G21690; AT2G44800; AT5G51310; AT1G80330; AT1G15550; AT5G07200; AT5G51810; AT4G25420; AT1G60980; AT1G44090; AT4G22880; AT1G50960; AT3G47190; AT4G23340; AT1G14130; AT1G14120; AT5G58660; AT4G03070; AT2G34555; AT1G78440; AT1G30040; AT4G21200; AT1G02400; AT1G47990,	AT4G22880; AT4G22870
Ath_R0573	R00942	RXN-6102	1 Ath_C0002 + 1 Ath_C0080 + 1 Ath_C0023 = 1 Ath_C0008 + 1 Ath_C0009 + 1 Ath_C0803 ;	[6.3.2.17]		AT5G41480
Ath_R0574	R00224	RXN-6161	1 Ath_C0020 = 1 Ath_C0065 + 1 Ath_C0011 ;	[4.1.1.1]
Ath_R0575	R02300	RXN-6321	1 Ath_C0587 = 1 Ath_C0259 + 1 Ath_C0001 ;	[2.1.2.10]	AT1G11860	AT1G11860
Ath_R0576	R03139	RXN-6381	1 Ath_C0374 + 1 Ath_C0007 + 1 Ath_C0001 = 1 Ath_C0731 + 1 Ath_C0013 + 1 Ath_C0025 ;	[1.4.3.6]	unknown	AT2G42490
Ath_R0577	R03045	RXN-6383	1 Ath_C0732 = 1 Ath_C0361 + 1 Ath_C0001 ;	[4.2.1.17]		AT4G16210; AT4G16800
Ath_R0578	R03158	RXN-6384	1 Ath_C0380 + 1 Ath_C0010 = 1 Ath_C0732 + 1 Ath_C0001 ;	[3.1.2.4]
Ath_R0579	R07408	RXN-6423	1 Ath_C0297 = 1 Ath_C0869 + 1 Ath_C0001 ;	[2.6.1.82]
Ath_R0580	R05232	RXN-662	1 Ath_C0786 + 1 Ath_C0003 = 1 Ath_C0787 + 1 Ath_C0004 ;	[1.1.1.90]
Ath_R0581	R00899	RXN-6622	1 Ath_C0465 + 1 Ath_C0001 = 1 Ath_C0077 + 1 Ath_C0033 ;	[3.4.11.2]		AT4G30920; AT4G30910; AT2G24200
Ath_R0582	R00848	RXN-6841	1 Ath_C0073 + 1 Ath_C0015 = 1 Ath_C0087 + 1 Ath_C0457 ;	[1.1.99.5]	AT3G10370	AT3G10370
Ath_R0583	R06952	RXN-698	1 Ath_C0852 + 1 Ath_C0007 = 1 Ath_C0853 + 1 Ath_C0856 ;	[1.13.11.51]	AT3G63520; AT2G44990; AT1G78390; AT4G18350; AT3G24220; AT3G14440; AT1G30100	AT1G78390; AT3G14440; AT1G30100; AT4G18350; AT3G24220
Ath_R0584	R07491	RXN-706	1 Ath_C0872 = 1 Ath_C0873 ;	[1.3.3.-]		AT3G02580
Ath_R0585	R07427	RXN-709	1 Ath_C0485 = 1 Ath_C0876 ;	[5.3.3.1]
Ath_R0586	R07429	RXN-711	1 Ath_C0877 + 1 Ath_C0005 = 1 Ath_C0878 + 1 Ath_C0006 ;	[1.3.99.-]	AT2G38050	AT2G38050
Ath_R0587	R07466	RXN-712	1 Ath_C0878 = 1 Ath_C0879 ;	[]
Ath_R0588	R07468	RXN-714	1 Ath_C0880 = 1 Ath_C0881 ;	[]
Ath_R0589	R07430	RXN-715	1 Ath_C0881 + 1 Ath_C0007 + 1 Ath_C0005 = 1 Ath_C0882 + 1 Ath_C0006 + 1 Ath_C0001 ;	[1.14.13.-]	unknown; AT2G27690; AT2G45970; AT4G36220; AT4G39950; AT2G22330; AT3G50660; AT5G38970; AT3G30180; AT1G16410; AT5G05260; AT1G16400	AT3G50660
Ath_R0590	R05801	RXN-7162	1 Ath_C0002 + 1 Ath_C0825 = 1 Ath_C0008 + 1 Ath_C0445 ;	[2.7.1.-, 2.7.1.151]
Ath_R0591	R07444	RXN-717	1 Ath_C0883 = 1 Ath_C0884 ;	[1.14.-.-]	AT5G05690; AT4G36380; unknown; AT2G34770; AT4G20870; AT4G04930; AT1G69640; AT1G14290; AT3G32047; AT5G47990
Ath_R0592	R07469	RXN-718	1 Ath_C0884 = 1 Ath_C0885 ;	[]
Ath_R0593	R01185	RXN-7252	1 Ath_C0417 + 1 Ath_C0001 = 1 Ath_C0109 + 1 Ath_C0009 ;	[3.1.3.25]
Ath_R0594	R03077	RXN-7401	1 Ath_C0059 + 1 Ath_C0611 = 1 Ath_C0012 + 1 Ath_C0366 ;	[2.7.7.37]		AT5G52560
Ath_R0595	R06858	RXN-7568	1 Ath_C0596 + 1 Ath_C0715 = 1 Ath_C0851 + 1 Ath_C0011 + 1 Ath_C0012 ;	[2.5.1.-]	unknown; AT4G36810; AT2G18620; AT2G18640; AT2G23800; AT1G17050; AT1G78510; AT3G51820; AT1G60600; AT5G20040; AT3G23630; AT5G19040; AT1G68460; AT4G24650	AT1G60600
Ath_R0596	R06859	RXN-7569	1 Ath_C0851 + 1 Ath_C0017 = 1 Ath_C0509 + 1 Ath_C0019 ;	[2.1.1.-]	unknown; AT3G63250; AT3G25900; AT3G22740; AT3G63410; AT5G55250; AT5G54160
Ath_R0597	R06293	RXN-7580	1 Ath_C0840 + 1 Ath_C0007 + 1 Ath_C0005 = 1 Ath_C0841 + 1 Ath_C0001 + 1 Ath_C0006 ;	[1.14.13.78]	AT5G25900	AT5G25900
Ath_R0598	R01126	RXN-7607	1 Ath_C0102 + 1 Ath_C0001 = 1 Ath_C0194 + 1 Ath_C0009 ;	[3.1.3.5]
Ath_R0599	R01227	RXN-7609	1 Ath_C0112 + 1 Ath_C0001 = 1 Ath_C0235 + 1 Ath_C0009 ;	[3.1.3.5]
Ath_R0600	R07990	RXN-7647	1 Ath_C0903 = 1 Ath_C0806 ;	[5.5.1.6]
Ath_R0601	R06537	RXN-7651	1 Ath_C0466 + 1 Ath_C0005 + 1 Ath_C0007 = 1 Ath_C0470 + 1 Ath_C0006 + 1 Ath_C0001 ;	[1.14.13.21]	AT2G45560; AT5G07990; AT3G61880
Ath_R0602	R02442	RXN-7652	1 Ath_C0281 + 1 Ath_C0005 + 1 Ath_C0007 = 1 Ath_C0730 + 1 Ath_C0006 + 1 Ath_C0001 ;	[1.14.13.21, 1.14.13.88]	AT2G45560; AT5G07990; AT3G61880,
Ath_R0603	R01768	RXN-7682	1 Ath_C0180 + 1 Ath_C0003 + 1 Ath_C0001 = 1 Ath_C0234 + 1 Ath_C0004 ;	[1.17.1.4]	AT4G34900; AT4G34890; AT1G02590; AT3G04390; unknown	AT4G34890
Ath_R0604	R02445	RXN-7686	1 Ath_C0281 + 1 Ath_C0024 + 1 Ath_C0007 = 1 Ath_C0466 + 1 Ath_C0036 + 1 Ath_C0011 + 1 Ath_C0001 ;	[1.14.11.22]	unknown
Ath_R0605	R03590	RXN-7687	1 Ath_C0730 + 1 Ath_C0024 + 1 Ath_C0007 = 1 Ath_C0470 + 1 Ath_C0036 + 1 Ath_C0011 + 1 Ath_C0001 ;	[1.14.11.22]	unknown
Ath_R0606	R07454	RXN-773	1 Ath_C0879 + 1 Ath_C0007 + 1 Ath_C0005 = 1 Ath_C0890 + 1 Ath_C0006 + 1 Ath_C0001 ;	[1.14.13.-]	unknown; AT2G27690; AT2G45970; AT4G36220; AT4G39950; AT2G22330; AT3G50660; AT5G38970; AT3G30180; AT1G16410; AT5G05260; AT1G16400	AT3G50660
Ath_R0607	R07613	RXN-7737	1 Ath_C0323 + 1 Ath_C0024 = 1 Ath_C0613 + 1 Ath_C0023 + 1 Ath_C0001 ;	[2.6.1.-, 2.6.1.83]		AT4G33680
Ath_R0608	R05618	RXN-7738	1 Ath_C0704 + 1 Ath_C0001 = 1 Ath_C0514 + 1 Ath_C0462 ;	[3.1.1.14]		AT1G19670; AT5G43860
Ath_R0609	R07448	RXN-774	1 Ath_C0890 + 1 Ath_C0007 = 1 Ath_C0891 + 1 Ath_C0001 ;	[1.14.-.-]	AT5G05690; AT4G36380; unknown; AT2G34770; AT4G20870; AT4G04930; AT1G69640; AT1G14290; AT3G32047; AT5G47990	AT5G05690
Ath_R0610	R07449	RXN-775	1 Ath_C0891 = 1 Ath_C0892 ;	[1.14.-.-]	AT5G05690; AT4G36380; unknown; AT2G34770; AT4G20870; AT4G04930; AT1G69640; AT1G14290; AT3G32047; AT5G47990
Ath_R0611	R07473	RXN-776	1 Ath_C0892 = 1 Ath_C0893 ;	[]
Ath_R0612	R07474	RXN-777	1 Ath_C0893 + 1 Ath_C0007 = 1 Ath_C0894 + 1 Ath_C0001 ;	[]
Ath_R0613	R01386	RXN-7770	1 Ath_C0128 = 1 Ath_C0478 + 1 Ath_C0011 ;	[4.1.1.-]		AT1G08200; AT2G27860
Ath_R0614	R07672	RXN-7771	1 Ath_C0076 = 1 Ath_C0897 ;	[5.1.3.-, 5.1.3.18]
Ath_R0615	R07673	RXN-7772	1 Ath_C0897 = 1 Ath_C0519 ;	[5.1.3.-]
Ath_R0616	R00272	RXN-7774	1 Ath_C0024 = 1 Ath_C0158 + 1 Ath_C0011 ;	[4.1.1.71]
Ath_R0617	R03640	RXN-7775	1 Ath_C0730 + 1 Ath_C0024 + 1 Ath_C0007 = 1 Ath_C0477 + 1 Ath_C0036 + 1 Ath_C0011 ;	[1.14.11.9]	AT2G19590; AT2G06960; AT5G20550; AT4G16330; AT3G55970; AT1G05010; AT1G62380; AT4G25300; AT2G36690; AT4G10500; AT4G25310; AT1G49390; AT5G07480; AT3G60290; AT2G38240; AT4G22870; AT1G17010; AT1G12010; AT5G24530; AT1G78550; AT5G54000; AT3G19000; AT3G11180; AT3G19010; AT5G20400; AT1G17020; AT3G21420; AT5G05600; AT4G10490; AT3G51240	AT3G51240
Ath_R0618	R07450	RXN-778	1 Ath_C0894 + 1 Ath_C0007 = 1 Ath_C0895 + 1 Ath_C0001 ;	[1.14.-.-]	AT5G05690; AT4G36380; unknown; AT2G34770; AT4G20870; AT4G04930; AT1G69640; AT1G14290; AT3G32047; AT5G47990	AT5G38970
Ath_R0619	R07451	RXN-779	1 Ath_C0895 = 1 Ath_C0886 ;	[]		AT5G38970
Ath_R0620	R01652	RXN-7800	1 Ath_C0159 + 1 Ath_C0011 = 1 Ath_C0631 ;	[]
Ath_R0621	R01665	RXN-7913	1 Ath_C0002 + 1 Ath_C0165 = 1 Ath_C0008 + 1 Ath_C0337 ;	[2.7.4.14]		AT5G26667
Ath_R0622	R07270	RXN-8002	1 Ath_C0582 = 1 Ath_C0712 + 1 Ath_C0012 ;	[2.5.1.32]		AT5G17230
Ath_R0623	R07442	RXN-8014	1 Ath_C0727 + 1 Ath_C0006 + 1 Ath_C0001 = 1 Ath_C0272 + 1 Ath_C0005 ;	[1.2.1.-, 1.2.1.68]	AT5G22420; AT3G44540; AT3G44550; AT4G33790; AT3G11980; AT3G44560; AT3G56700; AT5G22500; unknown, AT3G24503	AT3G24503
Ath_R0624	R04999	RXN-8037	1 Ath_C0737 = 1 Ath_C0741 + 1 Ath_C0001 ;	[]
Ath_R0625	R07576	RXN-8153	1 Ath_C0862 = 1 Ath_C0804 ;	[]
Ath_R0626	R07575	RXN-8155	1 Ath_C0765 + 1 Ath_C0026 = 1 Ath_C0899 + 1 Ath_C0014 ;	[2.4.1.-]	AT5G08380; AT5G40390; AT4G01970; unknown; AT2G22590; AT4G15270; AT2G29740; AT3G21760; AT2G29730; AT2G29750; AT2G30150; AT3G02100; AT4G15280; AT4G15260; AT4G15550; AT2G23210; AT3G21750; AT1G07250; AT3G21790; AT2G29710; AT4G34135; AT5G49690; AT1G07240; AT2G31750; AT3G21800; AT1G07260; AT1G05530; AT1G05560; AT4G34138; AT2G23250; AT2G23260; AT3G21780; AT2G36800; AT2G36750; AT5G58600; AT5G05870; AT1G2…
Ath_R0627	R01273	RXN-8441	1 Ath_C0563 + 1 Ath_C0001 = 1 Ath_C0118 + 1 Ath_C0095 ;	[3.2.2.1]
Ath_R0628	R03347	RXN-8443	1 Ath_C0421 + 1 Ath_C0008 = 1 Ath_C0740 + 1 Ath_C0002 ;	[2.7.1.-]		AT5G25930; AT1G28440; AT1G75820; AT1G66150; AT3G59420; AT1G24650; AT5G04870; AT3G50530; AT3G49370; AT2G38910; AT3G56760; AT4G04710; AT2G17290; AT1G74740; AT5G22840; AT3G57530; AT4G04720; AT3G53030; AT5G12180; AT4G23650; AT3G51850; AT5G19360; AT4G04740; AT4G09570; AT1G35670; AT5G39440; AT5G23580; AT2G01450; AT5G22850; AT1G30270; AT4G28540; AT5G43320; AT4G00720; AT1G04440; AT4G14340; AT1G14370; AT4…
Ath_R0629	R07238	RXN-8675	1 Ath_C0017 + 1 Ath_C0863 = 1 Ath_C0019 + 1 Ath_C0526 ;	[2.1.1.107]	AT5G40850
Ath_R0630	R03605	RXN-90	1 Ath_C0026 + 1 Ath_C0520 = 1 Ath_C0014 + 1 Ath_C0472 ;	[2.4.1.111]	AT2G18560; AT2G18570; AT4G36770; AT3G50740; AT5G66690; AT5G26310	AT3G50740; AT5G26310; AT5G66690
Ath_R0632	R00475	RXN-969	1 Ath_C0124 + 1 Ath_C0007 = 1 Ath_C0040 + 1 Ath_C0025 ;	[1.1.3.15]	AT3G14130; AT3G14150; AT3G14420; AT3G14415; AT5G06580; AT4G18360	AT3G14415; AT4G18360
Ath_R0633	R04237	RXN-MG-PROTOPORPHYRIN-METHYLESTER-SYN	1 Ath_C0017 + 1 Ath_C0590 = 1 Ath_C0019 + 1 Ath_C0659 ;	[2.1.1.11]	AT4G25080
Ath_R0634	R03371	RXN0-1001	1 Ath_C0426 + 1 Ath_C0001 = 1 Ath_C0663 + 1 Ath_C0009 ;	[3.1.3.62, 3.1.3.8]
Ath_R0635	R00335	RXN0-1021	1 Ath_C0038 + 1 Ath_C0001 = 1 Ath_C0031 + 1 Ath_C0009 ;	[3.6.1.5, 3.6.5.1, 3.6.5.2, 3.6.5.3, 3.6.5.4, 3.6.5.5, 3.6.5.6]
Ath_R0636	R01054	RXN0-1441	1 Ath_C0198 + 1 Ath_C0001 = 1 Ath_C0018 + 1 Ath_C0092 ;	[3.6.1.13]
Ath_R0637	R03220	RXN0-1461	1 Ath_C0571 + 1 Ath_C0007 = 1 Ath_C0393 + 2 Ath_C0011 + 2 Ath_C0001 ;	[1.3.3.3]	AT1G03475; AT4G03205	AT1G03475
Ath_R0638	R00674	RXN0-2382	1 Ath_C0053 + 1 Ath_C0268 = 1 Ath_C0061 + 1 Ath_C0001 ;	[4.2.1.20]		AT5G38530; AT4G27070; AT5G54810; AT5G28237; AT3G54640; AT4G02610
Ath_R0639	R05637	RXN0-302	1 Ath_C0814 = 1 Ath_C0818 + 1 Ath_C0046 ;	[4.6.1.12]		AT1G63970
Ath_R0640	R02143	RXN0-363	1 Ath_C0484 + 1 Ath_C0001 = 1 Ath_C0234 + 1 Ath_C0095 ;	[3.2.2.1]
Ath_R0641	R01677	RXN0-366	1 Ath_C0235 + 1 Ath_C0001 = 1 Ath_C0166 + 1 Ath_C0095 ;	[3.2.2.1, 3.2.2.8]
Ath_R0642	R00582	RXN0-5114	1 Ath_C0378 + 1 Ath_C0001 = 1 Ath_C0053 + 1 Ath_C0009 ;	[3.1.3.3]		AT1G18640
Ath_R0643	R05555	RXN0-5180	1 Ath_C0262 + 1 Ath_C0101 = 1 Ath_C0811 + 1 Ath_C0012 ;	[2.5.1.-, 2.5.1.31]	unknown; AT4G36810; AT2G18620; AT2G18640; AT2G23800; AT1G17050; AT1G78510; AT3G51820; AT1G60600; AT5G20040; AT3G23630; AT5G19040; AT1G68460; AT4G24650,	AT5G58770; AT2G23410; AT2G17570; AT5G58780; AT5G58782; AT5G58784
Ath_R0644	R07316	RXN0-5222	1 Ath_C0474 = 1 Ath_C0013 + 1 Ath_C0011 ;	[4.2.1.104]
Ath_R0645	R06171	RXN0-5234	1 Ath_C0725 = 1 Ath_C0033 + 1 Ath_C0065 ;	[4.1.2.5]		AT1G08630; AT3G04520
Ath_R0646	R01147	RXN0-5240	1 Ath_C0319 + 1 Ath_C0020 = 1 Ath_C0016 + 1 Ath_C0105 ;	[2.6.1.54]
Ath_R0647	R02103	RXN0-901	1 Ath_C0234 + 1 Ath_C0003 + 1 Ath_C0001 = 1 Ath_C0230 + 1 Ath_C0004 ;	[1.17.1.4]	AT4G34900; AT4G34890; AT1G02590; AT3G04390; unknown	AT4G34890
Ath_R0648	R06962	RXN1F-148	1 Ath_C0794 = 1 Ath_C0718 ;	[5.5.1.-]		AT3G10230
Ath_R0649	R06295	RXN1F-160	1 Ath_C0842 + 1 Ath_C0007 + 1 Ath_C0005 = 1 Ath_C0768 + 2 Ath_C0001 + 1 Ath_C0006 ;	[1.14.13.79]	AT5G36140; AT1G05160; AT2G32440	AT2G32440
Ath_R0650	R06297	RXN1F-161	1 Ath_C0768 + 1 Ath_C0007 + 1 Ath_C0005 = 1 Ath_C0834 + 1 Ath_C0001 + 1 Ath_C0006 ;	[1.14.13.79]	AT5G36140; AT1G05160; AT2G32440	AT2G32440
Ath_R0651	R06322	RXN1F-162	1 Ath_C0834 + 1 Ath_C0024 + 1 Ath_C0007 = 1 Ath_C0835 + 1 Ath_C0036 + 1 Ath_C0011 ;	[1.14.11.-, 1.14.11.12]	AT1G80340; AT4G21690; AT2G44800; AT5G51310; AT1G80330; AT1G15550; AT5G07200; AT5G51810; AT4G25420; AT1G60980; AT1G44090; AT4G22880; AT1G50960; AT3G47190; AT4G23340; AT1G14130; AT1G14120; AT5G58660; AT4G03070; AT2G34555; AT1G78440; AT1G30040; AT4G21200; AT1G02400; AT1G47990, AT5G51810; AT1G60980; AT4G25420; AT5G07200	AT5G07200; AT5G51810; AT4G25420
Ath_R0652	R06323	RXN1F-163	1 Ath_C0835 + 1 Ath_C0024 + 1 Ath_C0007 = 1 Ath_C0836 + 1 Ath_C0036 + 1 Ath_C0011 + 1 Ath_C0001 ;	[1.14.11.-, 1.14.11.12]	AT1G80340; AT4G21690; AT2G44800; AT5G51310; AT1G80330; AT1G15550; AT5G07200; AT5G51810; AT4G25420; AT1G60980; AT1G44090; AT4G22880; AT1G50960; AT3G47190; AT4G23340; AT1G14130; AT1G14120; AT5G58660; AT4G03070; AT2G34555; AT1G78440; AT1G30040; AT4G21200; AT1G02400; AT1G47990, AT5G51810; AT1G60980; AT4G25420; AT5G07200	AT5G07200; AT5G51810; AT4G25420
Ath_R0653	R05097	RXN1F-167	1 Ath_C0769 + 1 Ath_C0024 + 1 Ath_C0007 = 1 Ath_C0770 + 1 Ath_C0036 + 1 Ath_C0011 ;	[1.14.11.-, 1.14.11.12]	AT1G80340; AT4G21690; AT2G44800; AT5G51310; AT1G80330; AT1G15550; AT5G07200; AT5G51810; AT4G25420; AT1G60980; AT1G44090; AT4G22880; AT1G50960; AT3G47190; AT4G23340; AT1G14130; AT1G14120; AT5G58660; AT4G03070; AT2G34555; AT1G78440; AT1G30040; AT4G21200; AT1G02400; AT1G47990, AT5G51810; AT1G60980; AT4G25420; AT5G07200	AT5G07200; AT5G51810; AT4G25420
Ath_R0654	R03009	RXN1F-170	1 Ath_C0505 + 1 Ath_C0024 + 1 Ath_C0007 = 1 Ath_C0353 + 1 Ath_C0036 + 1 Ath_C0011 ;	[1.14.11.15]	AT4G21690; AT2G44800; AT5G51310; AT1G15550; AT1G80330; AT1G80340
Ath_R0655	R03877	RXN1F-20	1 Ath_C0002 + 1 Ath_C0517 + 1 Ath_C0199 + 1 Ath_C0001 = 1 Ath_C0008 + 1 Ath_C0009 + 1 Ath_C0590 ;	[6.6.1.1]		AT5G13630; AT1G08520; AT1G08520; AT4G18480
Ath_R0656	R05759	RXN1F-28	1 Ath_C0017 + 1 Ath_C0792 = 1 Ath_C0019 + 1 Ath_C0821 ;	[2.1.1.141]		AT1G19640
Ath_R0657	R06611	RXN1F-461	1 Ath_C0742 + 1 Ath_C0026 = 1 Ath_C0849 + 1 Ath_C0014 ;	[2.4.1.91]	AT4G01070; AT4G34135; AT2G22930; AT1G64920; AT4G09500; AT4G27560; AT1G64910; AT5G54010; AT1G50580; AT3G29630; AT5G53990; AT4G27570; AT5G54060; AT2G15490; AT5G59590; AT5G59580; AT5G17050; AT5G17030; AT4G34138; AT4G34131; AT4G15280; AT3G46670; AT3G46660; AT3G21800; AT3G21750; AT3G16520; AT2G36790; AT2G29740; AT2G29730; AT2G15480; AT1G73880; AT1G30530; AT1G07260; AT1G07250; AT1G07240; AT1G01420	AT5G17030; AT1G30530; AT5G17040
Ath_R0658	R02158	RXN1F-462	1 Ath_C0026 + 1 Ath_C0236 = 1 Ath_C0014 + 1 Ath_C0729 ;	[2.4.1.91]	AT4G01070; AT4G34135; AT2G22930; AT1G64920; AT4G09500; AT4G27560; AT1G64910; AT5G54010; AT1G50580; AT3G29630; AT5G53990; AT4G27570; AT5G54060; AT2G15490; AT5G59590; AT5G59580; AT5G17050; AT5G17030; AT4G34138; AT4G34131; AT4G15280; AT3G46670; AT3G46660; AT3G21800; AT3G21750; AT3G16520; AT2G36790; AT2G29740; AT2G29730; AT2G15480; AT1G73880; AT1G30530; AT1G07260; AT1G07250; AT1G07240; AT1G01420	AT5G17050
Ath_R0659	R06284	RXN1F-66	1 Ath_C0514 + 1 Ath_C0715 = 1 Ath_C0704 + 1 Ath_C0012 ;	[2.5.1.62]		AT3G51820
Ath_R0660	R06535	RXN1F-775	1 Ath_C0744 + 1 Ath_C0026 = 1 Ath_C0798 + 1 Ath_C0014 ;	[2.4.1.115]	AT5G17030; AT5G17040; AT5G17050
Ath_R0661	R03126	RXN1F-93	1 Ath_C0372 + 1 Ath_C0024 + 1 Ath_C0007 = 1 Ath_C0742 + 1 Ath_C0036 + 1 Ath_C0011 + 1 Ath_C0001 ;	[1.14.11.23]		AT5G08640; AT5G63590
Ath_R0662	R06525	RXN3O-1380	1 Ath_C0350 + 1 Ath_C0005 + 1 Ath_C0007 = 1 Ath_C0844 + 1 Ath_C0006 + 1 Ath_C0001 ;	[1.14.-.-]	AT5G05690; AT4G36380; unknown; AT2G34770; AT4G20870; AT4G04930; AT1G69640; AT1G14290; AT3G32047; AT5G47990
Ath_R0663	R02874	RXN66-282	1 Ath_C0342 + 1 Ath_C0007 + 1 Ath_C0005 = 1 Ath_C0389 + 1 Ath_C0006 + 1 Ath_C0001 ;	[1.14.99.7]	AT5G24140; AT5G24160; AT4G37760; AT2G22830; AT1G58440; AT5G24150	AT1G58440; AT5G24140; AT4G37760
Ath_R0664	R00710	RXN66-3	1 Ath_C0065 + 1 Ath_C0003 + 1 Ath_C0001 = 1 Ath_C0029 + 1 Ath_C0004 ;	[1.2.1.3, 1.2.1.5]	unknown; AT3G48000,	AT4G34240; AT3G48000; AT1G23800; AT1G54100
Ath_R0665	R04804	RXN66-320	1 Ath_C0721 = 1 Ath_C0722 ;	[5.3.3.5]		AT1G20050
Ath_R0666	R05703	RXN66-321	1 Ath_C0423 + 1 Ath_C0006 = 1 Ath_C0722 + 1 Ath_C0005 ;	[1.3.1.72]		AT3G19820
Ath_R0667	R01456	RXN66-323	1 Ath_C0140 + 1 Ath_C0006 = 1 Ath_C0412 + 1 Ath_C0005 ;	[1.3.1.21]		AT1G50430
Ath_R0668	R07674	RXNQT-4142	1 Ath_C0898 + 1 Ath_C0001 = 1 Ath_C0488 + 1 Ath_C0009 ;	[3.1.3.-]
Ath_R0669	R00494	RXNQT-4143	1 Ath_C0042 + 1 Ath_C0001 = 1 Ath_C0465 + 1 Ath_C0023 ;	[2.3.2.2, 3.4.11.4]	AT4G29210; AT4G39650; AT4G39640,	AT4G39640
Ath_R0670	R00963	RXNQT-4150	1 Ath_C0082 + 1 Ath_C0001 = 1 Ath_C0197 + 1 Ath_C0009 ;	[3.1.3.5]
Ath_R0671	R05611	RXNQT-4159	1 Ath_C0626 + 1 Ath_C0101 = 1 Ath_C0629 + 1 Ath_C0012 ;	[2.5.1.11]	AT1G78510; AT1G17050; AT2G23800; AT2G18640; AT2G18620; AT4G36810	AT1G17050; AT1G78510
Ath_R0672	R07475	RXNQT-4160	1 Ath_C0221 + 1 Ath_C0101 = 1 Ath_C0630 + 1 Ath_C0012 ;	[]
Ath_R0673	R00177	S-ADENMETSYN-RXN	1 Ath_C0009 + 1 Ath_C0012 + 1 Ath_C0017 = 1 Ath_C0002 + 1 Ath_C0057 + 1 Ath_C0001 ;	[2.5.1.6]		AT3G17390; AT2G36880
Ath_R0674	R00527	S-FORMYLGLUTATHIONE-HYDROLASE-RXN	1 Ath_C0384 + 1 Ath_C0001 = 1 Ath_C0047 + 1 Ath_C0042 ;	[3.1.2.12]		AT2G41530
Ath_R0675	R04591	SAICARSYN-RXN	1 Ath_C0002 + 1 Ath_C0683 + 1 Ath_C0041 = 1 Ath_C0008 + 1 Ath_C0009 + 1 Ath_C0688 ;	[6.3.2.6]		AT3G21110
Ath_R0676	R00178	SAMDECARB-RXN	1 Ath_C0017 = 1 Ath_C0407 + 1 Ath_C0011 ;	[4.1.1.50]		AT3G02470; AT5G15950; AT5G15948; AT5G18930; AT3G25570
Ath_R0677	R00610	SARCOX-RXN	1 Ath_C0152 + 1 Ath_C0001 + 1 Ath_C0007 = 1 Ath_C0033 + 1 Ath_C0054 + 1 Ath_C0025 ;	[1.5.3.1]		AT2G24580
Ath_R0678	R01829	SEDOBISALDOL-RXN	1 Ath_C0261 = 1 Ath_C0087 + 1 Ath_C0187 ;	[4.1.2.13]		AT4G38970; AT5G03690; AT2G01140; AT3G52930; AT4G26520; AT4G26530; AT2G21330; AT2G36460
Ath_R0679	R00585	SERINE--PYRUVATE-AMINOTRANSFERASE-RXN	1 Ath_C0053 + 1 Ath_C0020 = 1 Ath_C0129 + 1 Ath_C0035 ;	[2.6.1.51]
Ath_R0680	R01281	SERINE-C-PALMITOYLTRANSFERASE-RXN	1 Ath_C0119 + 1 Ath_C0053 = 1 Ath_C0549 + 1 Ath_C0010 + 1 Ath_C0011 ;	[2.3.1.50]	AT4G36480; AT5G23670; AT3G48790; AT3G48780	AT3G48780; AT5G23670; AT3G48790
Ath_R0681	R00588	SERINE-GLYOXYLATE-AMINOTRANSFERASE-RXN	1 Ath_C0053 + 1 Ath_C0040 = 1 Ath_C0129 + 1 Ath_C0033 ;	[2.6.1.45]		AT2G13360
Ath_R0682	R00586	SERINE-O-ACETTRAN-RXN	1 Ath_C0053 + 1 Ath_C0022 = 1 Ath_C0373 + 1 Ath_C0010 ;	[2.3.1.30]	AT5G56760; AT3G13110; AT1G55920; AT4G35640; AT2G17640	AT1G55920; AT5G56760
Ath_R0683	R04992	SHCHCSYNTH-RXN	1 Ath_C0734 + 1 Ath_C0360 = 1 Ath_C0735 + 1 Ath_C0055 + 1 Ath_C0020 ;	[4.1.3.-]
Ath_R0684	R02413	SHIKIMATE-5-DEHYDROGENASE-RXN	1 Ath_C0277 + 1 Ath_C0006 = 1 Ath_C0534 + 1 Ath_C0005 ;	[1.1.1.25, 1.1.1.282]	AT3G06350,	AT3G06350
Ath_R0685	R02412	SHIKIMATE-KINASE-RXN	1 Ath_C0002 + 1 Ath_C0277 = 1 Ath_C0008 + 1 Ath_C0566 ;	[2.7.1.71]		AT4G39540; AT2G21940
Ath_R0686	R02380	SINAPATE-1-GLUCOSYLTRANSFERASE-RXN	1 Ath_C0026 + 1 Ath_C0272 = 1 Ath_C0014 + 1 Ath_C0416 ;	[2.4.1.120]	AT4G15490; AT4G15480; AT4G15500; AT3G21560
Ath_R0687	R02381	SINAPINE-ESTERASE-RXN	1 Ath_C0365 + 1 Ath_C0001 = 1 Ath_C0272 + 1 Ath_C0089 ;	[3.1.1.49]
Ath_R0688	R01920	SPERMIDINESYN-RXN	1 Ath_C0407 + 1 Ath_C0106 = 1 Ath_C0131 + 1 Ath_C0204 ;	[2.5.1.16]	AT5G53120; AT1G23820; AT1G70310	AT1G23820; AT5G53120; AT1G70310
Ath_R0689	R02869	SPERMINE-SYNTHASE-RXN	1 Ath_C0407 + 1 Ath_C0204 = 1 Ath_C0131 + 1 Ath_C0341 ;	[2.5.1.16, 2.5.1.22]	AT5G53120; AT1G23820; AT1G70310, AT5G53120; AT5G19530	AT1G23820; AT5G53120; AT1G70310
Ath_R0690	R03314	SPONTPRO-RXN	1 Ath_C0413 = 1 Ath_C0612 + 1 Ath_C0001 ;	[]
Ath_R0691	R03738	STRICTOSIDINE-SYNTHASE-RXN	1 Ath_C0586 + 1 Ath_C0001 = 1 Ath_C0240 + 1 Ath_C0492 ;	[4.3.3.2]		AT1G74020; AT1G74000; AT1G74010
Ath_R0692	R00405	SUCCCOASYN-RXN	1 Ath_C0002 + 1 Ath_C0036 + 1 Ath_C0010 = 1 Ath_C0008 + 1 Ath_C0009 + 1 Ath_C0072 ;	[6.2.1.5]
Ath_R0693	R05049	SUCCGLUALDDEHYD-RXN	1 Ath_C0750 + 1 Ath_C0003 + 1 Ath_C0001 = 1 Ath_C0749 + 1 Ath_C0004 ;	[1.2.1.-, 1.2.1.71]	AT5G22420; AT3G44540; AT3G44550; AT4G33790; AT3G11980; AT3G44560; AT3G56700; AT5G22500; unknown,
Ath_R0694	R00432	SUCCINATE--COA-LIGASE-(GDP-FORMING)-RXN	1 Ath_C0038 + 1 Ath_C0036 + 1 Ath_C0010 = 1 Ath_C0031 + 1 Ath_C0009 + 1 Ath_C0072 ;	[6.2.1.4]		AT2G20420; AT5G08300; AT5G23250
Ath_R0695	R00713	SUCCINATE-SEMIALDEHYDE-DEHYDROGENASE-RXN	1 Ath_C0158 + 1 Ath_C0003 + 1 Ath_C0001 = 1 Ath_C0036 + 1 Ath_C0004 ;	[1.2.1.16, 1.2.1.24]	unknown, AT1G79440	AT1G79440
Ath_R0696	R00714	SUCCSEMIALDDEHYDROG-RXN	1 Ath_C0158 + 1 Ath_C0006 + 1 Ath_C0001 = 1 Ath_C0036 + 1 Ath_C0005 ;	[1.2.1.16]	unknown	AT1G79440
Ath_R0697	R00805	SUCROSE-PHOSPHATASE-RXN	1 Ath_C0532 + 1 Ath_C0001 = 1 Ath_C0070 + 1 Ath_C0009 ;	[3.1.3.24]
Ath_R0698	R00766	SUCROSE-PHOSPHATE-SYNTHASE-RXN	1 Ath_C0026 + 1 Ath_C0066 = 1 Ath_C0014 + 1 Ath_C0532 ;	[2.4.1.14]	AT5G20280; AT5G11110; AT4G10120; AT1G04920	AT5G20280
Ath_R0699	R00806	SUCROSE-SYNTHASE-RXN	1 Ath_C0026 + 1 Ath_C0075 = 1 Ath_C0014 + 1 Ath_C0070 ;	[2.4.1.13]	AT5G49190; AT5G37180; AT5G20830; AT4G02280; AT3G43190; AT1G73370	AT5G49190; AT3G43190; AT5G20830
Ath_R0700	R00529	SULFATE-ADENYLYLTRANS-RXN	1 Ath_C0002 + 1 Ath_C0048 = 1 Ath_C0012 + 1 Ath_C0156 ;	[2.7.7.4]		AT5G43780; AT4G14680
Ath_R0701	R00533	SULFITE-OXIDASE-RXN	1 Ath_C0074 + 1 Ath_C0007 + 1 Ath_C0001 = 1 Ath_C0048 + 1 Ath_C0025 ;	[1.8.3.1]	AT3G01910
Ath_R0702	R00275	SUPEROX-DISMUT-RXN	2 Ath_C0336 = 1 Ath_C0025 + 1 Ath_C0007 ;	[1.15.1.1]	AT1G12520; AT3G56350; AT4G25100; AT5G51100; AT5G23310; AT1G08830; AT2G28190; AT5G18100; AT3G10920
Ath_R0703	R04657	TETRAACYLDISACC4KIN-RXN	1 Ath_C0002 + 1 Ath_C0698 = 1 Ath_C0008 + 1 Ath_C0696 ;	[2.7.1.130]
Ath_R0704	R00617	THI-P-KIN-RXN	1 Ath_C0002 + 1 Ath_C0394 = 1 Ath_C0008 + 1 Ath_C0055 ;	[2.7.4.16]
Ath_R0705	R03223	THI-P-SYN-RXN	1 Ath_C0684 + 1 Ath_C0639 = 1 Ath_C0012 + 1 Ath_C0394 ;	[2.5.1.3]		AT1G22940
Ath_R0706	R00616	THIAMIN-DIPHOSPHATE-KINASE-RXN	1 Ath_C0002 + 1 Ath_C0055 = 1 Ath_C0008 + 1 Ath_C0557 ;	[2.7.4.15, 2.7.6.2]
Ath_R0707	R00619	THIAMIN-PYROPHOSPHOKINASE-RXN	1 Ath_C0002 + 1 Ath_C0232 = 1 Ath_C0018 + 1 Ath_C0055 ;	[2.7.6.2]
Ath_R0708	R04448	THIAZOLSYN3-RXN	1 Ath_C0002 + 1 Ath_C0636 = 1 Ath_C0008 + 1 Ath_C0639 ;	[2.7.1.50]		AT3G24030
Ath_R0709	R02134	THIKIN-RXN	1 Ath_C0002 + 1 Ath_C0232 = 1 Ath_C0008 + 1 Ath_C0394 ;	[2.7.1.89]
Ath_R0710	R00996	THREDEHYD-RXN	1 Ath_C0141 = 1 Ath_C0085 + 1 Ath_C0013 ;	[4.3.1.19]		AT3G10050
Ath_R0711	R00751	THREONINE-ALDOLASE-RXN	1 Ath_C0141 = 1 Ath_C0033 + 1 Ath_C0065 ;	[4.1.2.5]		AT1G08630; AT3G04520
Ath_R0712	R01466	THRESYN-RXN	1 Ath_C0399 + 1 Ath_C0001 = 1 Ath_C0141 + 1 Ath_C0009 ;	[4.2.3.1]		AT4G29840; AT1G72810
Ath_R0713	R01567	THYKI-RXN	1 Ath_C0002 + 1 Ath_C0153 = 1 Ath_C0008 + 1 Ath_C0228 ;	[2.7.1.21]		AT5G23070; AT3G07800
Ath_R0714	R01570	THYM-PHOSPH-RXN	1 Ath_C0153 + 1 Ath_C0009 = 1 Ath_C0133 + 1 Ath_C0328 ;	[2.4.2.4]	unknown
Ath_R0715	R02101	THYMIDYLATESYN-RXN	1 Ath_C0229 + 1 Ath_C0111 = 1 Ath_C0247 + 1 Ath_C0228 ;	[2.1.1.45]	AT2G21550; AT2G16370; AT4G34570	AT2G16370
Ath_R0716	R04204	TIGLYLCOA-HYDROXY-RXN	1 Ath_C0644 = 1 Ath_C0577 + 1 Ath_C0001 ;	[4.2.1.17]		AT4G16210; AT4G16800
Ath_R0717	R07236	TOCOPHEROL-O-METHYLTRANSFERASE-RXN	1 Ath_C0017 + 1 Ath_C0529 = 1 Ath_C0019 + 1 Ath_C0528 ;	[2.1.1.95]	AT1G64970	AT1G64970
Ath_R0718	R07189	TRANS-CINNAMATE-2-MONOOXYGENASE-RXN	1 Ath_C0250 + 1 Ath_C0005 + 1 Ath_C0007 = 1 Ath_C0592 + 1 Ath_C0006 + 1 Ath_C0001 ;	[1.14.13.14]	unknown
Ath_R0719	R02253	TRANS-CINNAMATE-4-MONOOXYGENASE-RXN	1 Ath_C0250 + 1 Ath_C0007 + 1 Ath_C0005 = 1 Ath_C0348 + 1 Ath_C0006 + 1 Ath_C0001 ;	[1.14.13.11]	AT2G30490	AT2G30490
Ath_R0720	R00010	TREHALA-RXN	1 Ath_C0395 + 1 Ath_C0001 = 2 Ath_C0027 ;	[3.2.1.28]		AT4G24040
Ath_R0721	R02737	TREHALOSE6PSYN-RXN	1 Ath_C0026 + 1 Ath_C0324 = 1 Ath_C0014 + 1 Ath_C0333 ;	[2.4.1.15]	AT4G17770; AT1G23870; AT1G60140; AT1G68020; AT2G18700; AT4G27550; AT1G16980; AT1G17000; AT1G78580	AT1G78580; AT1G06410; AT1G16980; AT4G27550; AT1G17000
Ath_R0722	R02778	TREHALOSEPHOSPHA-RXN	1 Ath_C0333 + 1 Ath_C0001 = 1 Ath_C0395 + 1 Ath_C0009 ;	[3.1.3.12]		AT1G06410
Ath_R0723	R03020	TRNA-PSEUDOURIDINE-SYNTHASE-I-RXN	1 Ath_C0356 = 1 Ath_C0543 ;	[5.4.99.12]
Ath_R0724	R00684	TRYPTOPHAN-AMINOTRANSFERASE-RXN	1 Ath_C0061 + 1 Ath_C0024 = 1 Ath_C0212 + 1 Ath_C0023 ;	[2.6.1.27]
Ath_R0725	R02385	TYRAMINE-N-FERULOYLTRANSFERASE-RXN	1 Ath_C0243 + 1 Ath_C0273 = 1 Ath_C0010 + 1 Ath_C0539 ;	[2.3.1.110]	unknown
Ath_R0726	R00734	TYRAMINOTRANS-RXN	1 Ath_C0063 + 1 Ath_C0024 = 1 Ath_C0418 + 1 Ath_C0023 ;	[2.6.1.1, 2.6.1.5, 2.6.1.57, 2.6.1.9]		AT4G31990; AT5G11520; AT2G30970; AT5G36160; AT1G71920; AT5G10330; AT5G53970; AT5G19550; AT1G62800
Ath_R0727	R00736	TYROSINE-DECARBOXYLASE-RXN	1 Ath_C0063 = 1 Ath_C0273 + 1 Ath_C0011 ;	[4.1.1.25, 4.1.1.28]		AT4G28680; AT2G20340
Ath_R0728	R01473	UDP-ARABINOSE-4-EPIMERASE-RXN	1 Ath_C0366 = 1 Ath_C0143 ;	[5.1.3.5]		AT5G44480; AT1G30620; AT4G20460; AT2G34850
Ath_R0729	R00293	UDP-GLUCOSE-4,6-DEHYDRATASE-RXN	1 Ath_C0026 = 1 Ath_C0620 + 1 Ath_C0001 ;	[4.2.1.76]		AT1G78570; AT1G53500; AT3G14790
Ath_R0730	R01385	UDP-GLUCURONATE-4-EPIMERASE-RXN	1 Ath_C0128 = 1 Ath_C0310 ;	[5.1.3.6]		AT3G23820; AT2G45310; AT1G02000; AT4G12250; AT4G30440; AT4G00110
Ath_R0731	R01384	UDP-GLUCURONATE-DECARBOXYLASE-RXN	1 Ath_C0128 = 1 Ath_C0143 + 1 Ath_C0011 ;	[4.1.1.35]		AT1G08200; AT2G27860
Ath_R0732	R00418	UDP-N-ACETYLGLUCOSAMINE-4-EPIMERASE-RXN	1 Ath_C0037 = 1 Ath_C0148 ;	[5.1.3.7]
Ath_R0733	R04587	UDPACYLGLCNACDEACETYL-RXN	1 Ath_C0681 + 1 Ath_C0001 = 1 Ath_C0759 + 1 Ath_C0029 ;	[3.5.1.-]
Ath_R0734	R00291	UDPGLUCEPIM-RXN	1 Ath_C0026 = 1 Ath_C0043 ;	[5.1.3.2]		AT1G63180; AT1G12780; AT4G23920; AT1G64440
Ath_R0735	R00156	UDPKIN-RXN	1 Ath_C0002 + 1 Ath_C0014 = 1 Ath_C0008 + 1 Ath_C0059 ;	[2.7.4.6]		AT4G23900; AT5G63310
Ath_R0736	R00286	UGD-RXN	1 Ath_C0026 + 1 Ath_C0001 + 2 Ath_C0003 = 1 Ath_C0128 + 2 Ath_C0004 ;	[1.1.1.22]	AT4G22110; AT1G22440; AT1G77120; AT5G42250; AT1G32780; AT1G22430; AT5G24760; AT1G64710; AT5G39320; AT5G15490; AT3G29360; AT1G26570	AT3G29360; AT1G26570; AT5G39320; AT5G15490
Ath_R0737	R00158	UMPKI-RXN	1 Ath_C0002 + 1 Ath_C0082 = 1 Ath_C0008 + 1 Ath_C0014 ;	[2.7.4.14, 2.7.4.22, 2.7.4.4]		AT3G18680; AT5G26667
Ath_R0738	R02484	URA-PHOSPH-RXN	1 Ath_C0288 + 1 Ath_C0009 = 1 Ath_C0083 + 1 Ath_C0328 ;	[2.4.2.1, 2.4.2.23, 2.4.2.4]	unknown, , unknown
Ath_R0739	R00966	URACIL-PRIBOSYLTRANS-RXN	1 Ath_C0082 + 1 Ath_C0012 = 1 Ath_C0083 + 1 Ath_C0093 ;	[2.4.2.9]	AT1G26190; AT1G73980; AT1G55810; AT5G40870; AT4G26510; AT3G53900; AT3G27440; AT3G27190	AT3G53900
Ath_R0740	R02106	URATE-OXIDASE-RXN	1 Ath_C0230 + 1 Ath_C0007 + 1 Ath_C0001 = 1 Ath_C0829 + 1 Ath_C0025 ;	[1.7.3.3]	AT2G26230; unknown	AT2G26230
Ath_R0741	R00131	UREASE-RXN	1 Ath_C0067 + 1 Ath_C0001 = 1 Ath_C0011 + 2 Ath_C0013 ;	[3.5.1.5]		AT1G67550
Ath_R0742	R00469	UREIDOGLYCOLATE-HYDROLASE-RXN	1 Ath_C0308 + 1 Ath_C0001 = 1 Ath_C0040 + 2 Ath_C0013 + 1 Ath_C0011 ;	[3.5.3.19]
Ath_R0743	R00776	UREIDOGLYCOLATE-LYASE-RXN	1 Ath_C0308 = 1 Ath_C0040 + 1 Ath_C0067 ;	[4.3.2.3]
Ath_R0744	R01080	URIDINE-NUCLEOSIDASE-RXN	1 Ath_C0197 + 1 Ath_C0001 = 1 Ath_C0083 + 1 Ath_C0095 ;	[3.2.2.3]
Ath_R0745	R00968	URKI-RXN	1 Ath_C0038 + 1 Ath_C0197 = 1 Ath_C0031 + 1 Ath_C0082 ;	[2.7.1.48]
Ath_R0746	R03197	UROGENDECARBOX-RXN	1 Ath_C0388 = 1 Ath_C0571 + 4 Ath_C0011 ;	[4.1.1.37]
Ath_R0747	R03165	UROGENIIISYN-RXN	1 Ath_C0382 = 1 Ath_C0388 + 1 Ath_C0001 ;	[4.2.1.75]
Ath_R0748	R07237	UROPORIIIMETHYLTRANSA-RXN	1 Ath_C0017 + 1 Ath_C0388 = 1 Ath_C0019 + 1 Ath_C0863 ;	[2.1.1.107]	AT5G40850
Ath_R0749	R01876	URPHOS-RXN	1 Ath_C0197 + 1 Ath_C0009 = 1 Ath_C0083 + 1 Ath_C0311 ;	[2.4.2.3]	unknown
Ath_R0750	R05554	URUR-RXN	1 Ath_C0512 + 1 Ath_C0001 = 1 Ath_C0308 + 1 Ath_C0013 ;	[3.5.3.-, 3.5.3.9]
Ath_R0751	R00502	UTPHEXPURIDYLYLTRANS-RXN	1 Ath_C0059 + 1 Ath_C0260 = 1 Ath_C0012 + 1 Ath_C0043 ;	[2.7.7.10]		AT5G18200
Ath_R0752	R02297	XANTHOSINEPHOSPHORY-RXN	1 Ath_C0484 + 1 Ath_C0009 = 1 Ath_C0234 + 1 Ath_C0311 ;	[2.4.2.1]	unknown
Ath_R0753	R02719	XMPXAN-RXN	1 Ath_C0320 + 1 Ath_C0001 = 1 Ath_C0484 + 1 Ath_C0009 ;	[3.1.3.5]
Ath_R0754	R01432	XYLISOM-RXN	1 Ath_C0136 = 1 Ath_C0201 ;	[5.3.1.5]		AT5G57655
Ath_R0755	R01639	XYLULOKIN-RXN	1 Ath_C0002 + 1 Ath_C0201 = 1 Ath_C0008 + 1 Ath_C0157 ;	[2.7.1.17]		AT5G49650
Ath_R0756	R06223	YEAST-SQUALENE-RXN	2 Ath_C0262 + 1 Ath_C0005 = 1 Ath_C0342 + 2 Ath_C0012 + 1 Ath_C0006 ;	[2.5.1.21]	AT4G34650; AT4G34640	AT4G34640; AT4G34650
Ath_R0757	R00006	n.a.	1 Ath_C0937 + 1 Ath_C0011 = 2 Ath_C0020 ;	[2.2.1.6]	AT3G48560	AT3G48560
Ath_R0758	R00014	n.a.	1 Ath_C0020 + 1 Ath_C0055 = 1 Ath_C0971 + 1 Ath_C0011 ;	[1.2.4.1, 2.2.1.6, 4.1.1.1]	AT1G59900; AT1G30120; AT1G24180; AT1G01090; AT5G50850, AT3G48560,	AT3G48560; AT4G33070; AT5G01320; AT5G01330; AT1G01090; AT1G30120; AT2G34590; AT1G24180; AT1G59900; AT5G50850
Ath_R0759	R00028	n.a.	1 Ath_C0150 + 1 Ath_C0001 = 2 Ath_C0184 ;	[3.2.1.20]		AT5G63840; AT5G11720; AT3G45940
Ath_R0760	R00094	n.a.	2 Ath_C0042 + 1 Ath_C0003 = 1 Ath_C0099 + 1 Ath_C0004 ;	[1.8.1.7]	AT3G24170; AT3G54660	AT3G54660
Ath_R0761	R00114	n.a.	2 Ath_C0023 + 1 Ath_C0006 = 1 Ath_C0052 + 1 Ath_C0024 + 1 Ath_C0005 ;	[1.4.1.13]		AT5G53460
Ath_R0762	R00124	n.a.	1 Ath_C0002 + 1 Ath_C0008 = 1 Ath_C0008 + 1 Ath_C0002 ;	[2.7.4.6]		AT4G23900; AT5G63310
Ath_R0763	R00219	n.a.	1 Ath_C0020 + 1 Ath_C0011 = 1 Ath_C0961 ;	[4.1.1.-]		AT4G09520
Ath_R0764	R00220	n.a.	1 Ath_C0053 = 1 Ath_C0020 + 1 Ath_C0013 ;	[4.3.1.17, 4.3.1.19]
Ath_R0765	R00236	n.a.	1 Ath_C1001 + 1 Ath_C0010 = 1 Ath_C0018 + 1 Ath_C0022 ;	[6.2.1.1]		AT5G36880
Ath_R0766	R00248	n.a.	1 Ath_C0023 + 1 Ath_C0006 + 1 Ath_C0001 = 1 Ath_C0024 + 1 Ath_C0013 + 1 Ath_C0005 ;	[1.4.1.3, 1.4.1.4]		AT1G51720; AT5G07440; AT3G03910; AT5G18170
Ath_R0767	R00257	n.a.	1 Ath_C0002 + 1 Ath_C0352 + 1 Ath_C0052 + 1 Ath_C0001 = 1 Ath_C0018 + 1 Ath_C0012 + 1 Ath_C0003 + 1 Ath_C0023 ;	[6.3.5.1]		AT1G55090
Ath_R0768	R00268	n.a.	1 Ath_C0979 + 1 Ath_C0006 = 1 Ath_C0024 + 1 Ath_C0011 + 1 Ath_C0005 ;	[1.1.1.42]		AT5G14590; AT1G54340; AT1G65930
Ath_R0769	R00299	n.a.	1 Ath_C0002 + 1 Ath_C0027 = 1 Ath_C0008 + 1 Ath_C0916 ;	[2.7.1.1, 2.7.1.2]
Ath_R0770	R00310	n.a.	1 Ath_C0517 + 1 Ath_C1037 = 1 Ath_C0028 ;	[4.99.1.1]		AT5G26030
Ath_R0771	R00316	n.a.	1 Ath_C0002 + 1 Ath_C0029 = 1 Ath_C0012 + 1 Ath_C1001 ;	[6.2.1.1]		AT5G36880
Ath_R0772	R00343	n.a.	1 Ath_C0115 + 1 Ath_C0006 = 1 Ath_C0032 + 1 Ath_C0005 ;	[1.1.1.82]
Ath_R0773	R00416	n.a.	1 Ath_C0059 + 1 Ath_C0967 = 1 Ath_C0012 + 1 Ath_C0037 ;	[2.7.7.23]		AT1G31070
Ath_R0774	R00430	n.a.	1 Ath_C0038 + 1 Ath_C0020 = 1 Ath_C0031 + 1 Ath_C0058 ;	[2.7.1.40]		AT3G49160; AT5G52920; AT1G32440; AT3G04050; AT3G55650; AT5G63680; AT5G08570; AT5G56350; AT4G26390; AT3G25960; AT3G55810; AT3G52990
Ath_R0775	R00489	n.a.	1 Ath_C0041 = 1 Ath_C0078 + 1 Ath_C0011 ;	[4.1.1.11, 4.1.1.15]		AT5G17330; AT2G02000; AT3G17760
Ath_R0776	R00508	n.a.	1 Ath_C0044 + 1 Ath_C0001 = 1 Ath_C0156 + 1 Ath_C0009 ;	[3.1.3.7]
Ath_R0777	R00519	n.a.	1 Ath_C0047 + 1 Ath_C0003 = 1 Ath_C0011 + 1 Ath_C0004 ;	[1.2.1.2]		AT5G14780
Ath_R0778	R00548	n.a.	1 Ath_C0049 + 1 Ath_C0001 = 1 Ath_C0175 + 1 Ath_C0009 ;	[3.1.3.2]		AT1G14700
Ath_R0779	R00573	n.a.	1 Ath_C0002 + 1 Ath_C0059 + 1 Ath_C0052 + 1 Ath_C0001 = 1 Ath_C0008 + 1 Ath_C0009 + 1 Ath_C0051 + 1 Ath_C0023 ;	[6.3.4.2]		AT2G34890; AT1G30820; AT3G12670
Ath_R0780	R00602	n.a.	1 Ath_C0104 + 1 Ath_C0025 = 1 Ath_C0054 + 2 Ath_C0001 ;	[1.11.1.6, 1.11.1.7]	AT4G35090; AT1G20630; AT1G20620,	AT1G20630; AT4G35090; AT1G20620; AT4G16270; AT1G71695; AT3G49110; AT3G49120; AT1G49570; AT1G44970; AT1G30870; AT2G39040; AT5G06730; AT4G08770; AT4G08780; AT2G38390; AT2G34060; AT2G38380; AT5G24070; AT2G43480; AT2G41480; AT5G66390; AT1G68850; AT3G17070; AT2G18150; AT2G18140; AT5G47000; AT4G21960; AT5G14130; AT3G21770; AT1G24110; AT4G36430; AT4G37520; AT4G33420; AT5G67400; AT2G22420; AT5G22410; AT5…
Ath_R0781	R00615	n.a.	1 Ath_C0055 + 1 Ath_C0001 = 1 Ath_C0394 + 1 Ath_C0009 ;	[3.6.1.15]		AT5G18280; AT3G04080
Ath_R0782	R00621	n.a.	1 Ath_C0024 + 1 Ath_C0055 = 1 Ath_C0980 + 1 Ath_C0011 ;	[1.2.4.2]	unknown	AT5G65750; AT3G55410
Ath_R0783	R00669	n.a.	1 Ath_C0255 + 1 Ath_C0001 = 1 Ath_C0029 + 1 Ath_C0915 ;	[3.5.1.14, 3.5.1.16]		AT4G17830; AT1G44820; AT1G44180
Ath_R0784	R00698	n.a.	1 Ath_C0062 = 1 Ath_C0955 ;	[1.11.1.7]		AT4G16270; AT1G71695; AT3G49110; AT3G49120; AT1G49570; AT1G44970; AT1G30870; AT2G39040; AT5G06730; AT4G08770; AT4G08780; AT2G38390; AT2G34060; AT2G38380; AT5G24070; AT2G43480; AT2G41480; AT5G66390; AT1G68850; AT3G17070; AT2G18150; AT2G18140; AT5G47000; AT4G21960; AT5G14130; AT3G21770; AT1G24110; AT4G36430; AT4G37520; AT4G33420; AT5G67400; AT2G22420; AT5G22410; AT5G15180; AT5G64110; AT4G11290; AT3…
Ath_R0785	R00705	n.a.	1 Ath_C0154 + 1 Ath_C0010 + 1 Ath_C0003 = 1 Ath_C0022 + 1 Ath_C0011 + 1 Ath_C0004 ;	[1.2.1.18, 1.2.1.27]	AT1G44170; AT4G36250; AT1G23800; AT3G48000; AT2G14170	AT2G14170
Ath_R0786	R00711	n.a.	1 Ath_C0065 + 1 Ath_C0006 + 1 Ath_C0001 = 1 Ath_C0029 + 1 Ath_C0005 ;	[1.2.1.3, 1.2.1.5]	unknown; AT3G48000,	AT4G34240; AT3G48000; AT1G23800; AT1G54100
Ath_R0787	R00755	n.a.	1 Ath_C0065 + 1 Ath_C0055 = 1 Ath_C0971 ;	[4.1.1.1]		AT4G33070; AT5G01320; AT5G01330
Ath_R0788	R00801	n.a.	1 Ath_C0070 + 1 Ath_C0001 = 1 Ath_C0075 + 1 Ath_C0027 ;	[3.2.1.20]		AT5G63840; AT5G11720; AT3G45940
Ath_R0789	R00802	n.a.	1 Ath_C0070 + 1 Ath_C0001 = 1 Ath_C0953 + 1 Ath_C0184 ;	[3.2.1.20, 3.2.1.26, 3.2.1.48]		AT5G63840; AT5G11720; AT3G45940; AT1G12240; AT1G62660; AT2G36190; AT3G13790
Ath_R0790	R00829	n.a.	1 Ath_C0072 + 1 Ath_C0022 = 1 Ath_C0010 + 1 Ath_C0949 ;	[2.3.1.16, 2.3.1.174]	AT2G33150; AT5G48880; AT1G04710,	AT2G33150; AT5G48880; AT1G04710
Ath_R0791	R00840	n.a.	1 Ath_C0417 = 1 Ath_C0916 ;	[5.5.1.4]		AT4G39800; AT5G10170; AT2G22240
Ath_R0792	R00867	n.a.	1 Ath_C0002 + 1 Ath_C0075 = 1 Ath_C0008 + 1 Ath_C0978 ;	[2.7.1.1, 2.7.1.4]		AT1G47840; AT4G29130; AT4G37840; AT2G19860; AT1G66430; AT5G51830; AT1G06030; AT3G59480; AT2G31390; AT4G10260
Ath_R0793	R00875	n.a.	1 Ath_C0936 + 1 Ath_C0003 = 1 Ath_C0075 + 1 Ath_C0004 ;	[1.1.1.14, 1.1.1.15]	AT5G51970,	AT5G51970
Ath_R0794	R00896	n.a.	1 Ath_C0077 + 1 Ath_C0024 = 1 Ath_C0370 + 1 Ath_C0924 ;	[2.6.1.1]		AT4G31990; AT5G11520; AT2G30970; AT5G19550; AT1G62800
Ath_R0795	R00904	n.a.	1 Ath_C0731 + 1 Ath_C0003 + 1 Ath_C0001 = 1 Ath_C0078 + 1 Ath_C0004 ;	[1.2.1.3]	unknown; AT3G48000	AT4G34240; AT3G48000; AT1G23800; AT1G54100
Ath_R0796	R00919	n.a.	1 Ath_C0079 + 1 Ath_C0006 = 1 Ath_C0361 + 1 Ath_C0005 ;	[1.3.1.-]	AT1G74470	AT4G13660; AT1G75280
Ath_R0797	R00926	n.a.	1 Ath_C0999 + 1 Ath_C0010 = 1 Ath_C0018 + 1 Ath_C0079 ;	[6.2.1.1, 6.2.1.17]		AT5G36880
Ath_R0798	R00936	n.a.	1 Ath_C0080 + 1 Ath_C0003 = 1 Ath_C0247 + 1 Ath_C0004 ;	[1.5.1.3]	AT4G34570; AT2G16370; AT2G21550	AT2G16370
Ath_R0799	R00937	n.a.	1 Ath_C0080 + 1 Ath_C0003 = 1 Ath_C0932 + 1 Ath_C0004 ;	[1.5.1.3]	AT4G34570; AT2G16370; AT2G21550	AT2G16370
Ath_R0800	R00940	n.a.	1 Ath_C0080 + 1 Ath_C0006 = 1 Ath_C0932 + 1 Ath_C0005 ;	[1.5.1.3]	AT4G34570; AT2G16370; AT2G21550	AT2G16370
Ath_R0801	R00985	n.a.	1 Ath_C0172 + 1 Ath_C0013 = 1 Ath_C0084 + 1 Ath_C0020 + 1 Ath_C0001 ;	[4.1.3.27]		AT2G29690; AT5G05730; AT3G55870; AT1G25220; AT5G57890; AT1G24807; AT1G25083; AT1G24909; AT1G25155
Ath_R0802	R00994	n.a.	1 Ath_C0085 + 1 Ath_C0011 + 1 Ath_C0004 = 1 Ath_C1003 + 1 Ath_C0003 ;	[]		AT1G31180; AT1G80560
Ath_R0803	R00999	n.a.	1 Ath_C0404 + 1 Ath_C0001 = 1 Ath_C0085 + 1 Ath_C0036 + 1 Ath_C0013 ;	[2.5.1.48]		AT3G01120
Ath_R0804	R01000	n.a.	1 Ath_C1000 + 1 Ath_C0003 = 1 Ath_C0085 + 1 Ath_C0004 ;	[1.1.1.27]	AT4G17260	AT4G17260
Ath_R0805	R01004	n.a.	1 Ath_C0312 + 1 Ath_C0001 = 1 Ath_C0086 + 1 Ath_C0009 ;	[3.6.1.43]		AT5G03080
Ath_R0806	R01015	n.a.	1 Ath_C0917 = 1 Ath_C0087 ;	[5.3.1.1]		AT2G21170; AT3G55440
Ath_R0807	R01030	n.a.	1 Ath_C0326 + 1 Ath_C0001 = 1 Ath_C0089 + 1 Ath_C0073 ;	[3.1.4.2, 3.1.4.46]		AT1G74210; AT5G08030
Ath_R0808	R01061	n.a.	1 Ath_C0917 + 1 Ath_C0009 + 1 Ath_C0003 = 1 Ath_C0162 + 1 Ath_C0004 ;	[1.2.1.12, 1.2.1.13, 1.2.1.59]	AT3G62410; AT1G32060; AT3G26650; AT3G04120; AT1G79530; AT1G16300; AT1G13440; AT2G24270, AT1G42970; AT1G12900; AT3G62410; AT1G32060; AT3G26650; AT2G24270,	AT1G42970; AT1G16300; AT1G79530; AT3G26650; AT3G04120; AT1G12900; AT1G13440
Ath_R0809	R01063	n.a.	1 Ath_C0917 + 1 Ath_C0009 + 1 Ath_C0006 = 1 Ath_C0162 + 1 Ath_C0005 ;	[1.2.1.12, 1.2.1.13, 1.2.1.59]	AT3G62410; AT1G32060; AT3G26650; AT3G04120; AT1G79530; AT1G16300; AT1G13440; AT2G24270, AT1G42970; AT1G12900; AT3G62410; AT1G32060; AT3G26650; AT2G24270,	AT1G42970; AT1G16300; AT1G79530; AT3G26650; AT3G04120; AT1G12900; AT1G13440
Ath_R0810	R01067	n.a.	1 Ath_C0066 + 1 Ath_C0917 = 1 Ath_C0187 + 1 Ath_C0157 ;	[2.2.1.1]	AT2G45290; AT3G60750	AT2G45290; AT3G60750
Ath_R0811	R01068	n.a.	1 Ath_C0222 = 1 Ath_C0087 + 1 Ath_C0917 ;	[4.1.2.13]		AT4G38970; AT5G03690; AT2G01140; AT3G52930; AT4G26520; AT4G26530; AT2G21330; AT2G36460
Ath_R0812	R01092	n.a.	1 Ath_C0002 + 1 Ath_C0098 = 1 Ath_C0008 + 1 Ath_C0260 ;	[2.7.1.6]		AT3G06580; AT3G10700
Ath_R0813	R01103	n.a.	1 Ath_C0276 + 1 Ath_C0001 = 1 Ath_C0098 + 1 Ath_C0070 ;	[3.2.1.22]		AT3G56310
Ath_R0814	R01104	n.a.	1 Ath_C0709 + 1 Ath_C0001 = 1 Ath_C0098 + 1 Ath_C0091 ;	[3.2.1.22]		AT3G56310
Ath_R0815	R01138	n.a.	1 Ath_C0103 + 1 Ath_C0020 = 1 Ath_C0149 + 1 Ath_C0058 ;	[2.7.1.40]		AT3G49160; AT5G52920; AT1G32440; AT3G04050; AT3G55650; AT5G63680; AT5G08570; AT5G56350; AT4G26390; AT3G25960; AT3G55810; AT3G52990
Ath_R0816	R01151	n.a.	1 Ath_C0106 + 1 Ath_C0007 + 1 Ath_C0001 = 1 Ath_C0297 + 1 Ath_C0013 + 1 Ath_C0025 ;	[1.4.3.10, 1.4.3.6]	unknown	AT2G42490
Ath_R0817	R01159	n.a.	1 Ath_C0107 + 1 Ath_C0017 = 1 Ath_C0938 + 1 Ath_C0019 ;	[2.1.1.-]	unknown; AT3G63250; AT3G25900; AT3G22740; AT3G63410; AT5G55250; AT5G54160	AT3G27180
Ath_R0818	R01175	n.a.	1 Ath_C0108 + 1 Ath_C0015 = 1 Ath_C0457 + 1 Ath_C0357 ;	[1.3.3.6, 1.3.99.-, 1.3.99.2, 1.3.99.3]	AT4G16760; unknown; AT2G35690; AT5G65110; AT3G51840; AT1G06310; AT1G06290, AT2G38050, , AT3G06810	AT3G06810; AT4G16760; AT1G06290; AT1G06310; AT2G35690; AT5G65110; AT3G51840
Ath_R0819	R01177	n.a.	1 Ath_C0022 + 1 Ath_C0108 = 1 Ath_C0010 + 1 Ath_C0974 ;	[2.3.1.16, 2.3.1.9]	AT2G33150; AT5G48880; AT1G04710, AT5G47720; AT5G48230	AT2G33150; AT5G48880; AT1G04710; AT5G48230
Ath_R0820	R01186	n.a.	1 Ath_C0957 + 1 Ath_C0001 = 1 Ath_C0109 + 1 Ath_C0009 ;	[3.1.3.25]
Ath_R0821	R01187	n.a.	1 Ath_C0615 + 1 Ath_C0001 = 1 Ath_C0109 + 1 Ath_C0009 ;	[3.1.3.25]
Ath_R0822	R01194	n.a.	1 Ath_C0432 + 1 Ath_C0001 = 1 Ath_C0109 + 1 Ath_C0098 ;	[3.2.1.22]		AT3G56310
Ath_R0823	R01209	n.a.	1 Ath_C0962 = 1 Ath_C0110 + 1 Ath_C0001 ;	[4.2.1.9]		AT3G23940
Ath_R0824	R01224	n.a.	1 Ath_C0257 + 1 Ath_C0006 = 1 Ath_C0111 + 1 Ath_C0005 ;	[1.5.1.20]	AT3G59970; AT2G44160	AT2G44160; AT3G59970
Ath_R0825	R01248	n.a.	1 Ath_C0114 + 1 Ath_C0003 = 1 Ath_C0612 + 1 Ath_C0004 ;	[1.5.1.2]	AT5G14800	AT5G14800
Ath_R0826	R01251	n.a.	1 Ath_C0114 + 1 Ath_C0006 = 1 Ath_C0612 + 1 Ath_C0005 ;	[1.5.1.2]	AT5G14800	AT5G14800
Ath_R0827	R01252	n.a.	1 Ath_C0114 + 1 Ath_C0024 + 1 Ath_C0007 = 1 Ath_C0411 + 1 Ath_C0036 + 1 Ath_C0011 ;	[1.14.11.2]		AT3G28480
Ath_R0828	R01262	n.a.	1 Ath_C0042 + 1 Ath_C0116 = 1 Ath_C0465 + 1 Ath_C0602 ;	[2.3.2.2]	AT4G29210; AT4G39650; AT4G39640	AT4G39640
Ath_R0829	R01274	n.a.	1 Ath_C0119 + 1 Ath_C0001 = 1 Ath_C0010 + 1 Ath_C0170 ;	[3.1.2.2, 3.1.2.22]		AT1G01710; AT4G17470
Ath_R0830	R01278	n.a.	1 Ath_C0119 + 1 Ath_C0006 = 1 Ath_C0975 + 1 Ath_C0005 ;	[1.3.1.38]	AT3G55360	AT3G45770
Ath_R0831	R01279	n.a.	1 Ath_C0119 + 1 Ath_C0015 = 1 Ath_C0975 + 1 Ath_C0457 ;	[1.3.3.6, 1.3.99.-, 1.3.99.13, 1.3.99.3]	AT4G16760; unknown; AT2G35690; AT5G65110; AT3G51840; AT1G06310; AT1G06290, AT2G38050, , AT3G06810	AT3G06810; AT4G16760; AT1G06290; AT1G06310; AT2G35690; AT5G65110; AT3G51840
Ath_R0832	R01280	n.a.	1 Ath_C0002 + 1 Ath_C0170 + 1 Ath_C0010 = 1 Ath_C0018 + 1 Ath_C0119 + 1 Ath_C0012 ;	[6.2.1.3]		AT4G14070; AT5G27600; AT3G05970; AT1G77590; AT1G49430; AT4G11030; AT4G23850; AT1G64400
Ath_R0833	R01287	n.a.	1 Ath_C0392 + 1 Ath_C0190 = 1 Ath_C0120 + 1 Ath_C0029 ;	[2.5.1.49]
Ath_R0834	R01288	n.a.	1 Ath_C0404 + 1 Ath_C0923 = 1 Ath_C0120 + 1 Ath_C0036 ;	[2.5.1.-, 2.5.1.48]	unknown; AT4G36810; AT2G18620; AT2G18640; AT2G23800; AT1G17050; AT1G78510; AT3G51820; AT1G60600; AT5G20040; AT3G23630; AT5G19040; AT1G68460; AT4G24650,	AT3G01120
Ath_R0835	R01324	n.a.	1 Ath_C0122 = 1 Ath_C0202 ;	[4.2.1.3]		AT4G26970; AT2G05710; AT4G35830
Ath_R0836	R01329	n.a.	1 Ath_C0983 + 1 Ath_C0001 = 1 Ath_C0123 + 1 Ath_C0098 ;	[3.2.1.22]		AT3G56310
Ath_R0837	R01354	n.a.	1 Ath_C0002 + 1 Ath_C0125 = 1 Ath_C0012 + 1 Ath_C0999 ;	[6.2.1.1, 6.2.1.17]		AT5G36880
Ath_R0838	R01372	n.a.	1 Ath_C0127 + 1 Ath_C0007 = 1 Ath_C0995 + 1 Ath_C0011 ;	[1.13.11.27]	AT1G06570	AT1G06570
Ath_R0839	R01398	n.a.	1 Ath_C0130 + 1 Ath_C0915 = 1 Ath_C0009 + 1 Ath_C0211 ;	[2.1.3.3]	AT1G75330	AT1G75330
Ath_R0840	R01451	n.a.	1 Ath_C0140 + 1 Ath_C0003 = 1 Ath_C0412 + 1 Ath_C0004 ;	[1.3.1.21]		AT1G50430
Ath_R0841	R01457	n.a.	1 Ath_C0140 + 1 Ath_C0006 = 1 Ath_C0944 + 1 Ath_C0005 ;	[1.3.1.72]		AT3G19820
Ath_R0842	R01470	n.a.	1 Ath_C0940 + 1 Ath_C0001 = 1 Ath_C0142 + 1 Ath_C0073 ;	[3.1.4.2, 3.1.4.46]		AT1G74210; AT5G08030
Ath_R0843	R01528	n.a.	1 Ath_C0218 + 1 Ath_C0006 = 1 Ath_C0147 + 1 Ath_C0011 + 1 Ath_C0005 ;	[1.1.1.44]	AT5G41670; AT3G02360; AT1G64190	AT3G02360; AT1G64190; AT5G41670
Ath_R0844	R01547	n.a.	1 Ath_C0002 + 1 Ath_C0927 = 1 Ath_C0008 + 1 Ath_C0149 ;	[2.7.4.11, 2.7.4.3]		AT5G47840; AT5G50370
Ath_R0845	R01600	n.a.	1 Ath_C0002 + 1 Ath_C0920 = 1 Ath_C0008 + 1 Ath_C0415 ;	[2.7.1.1, 2.7.1.2]		AT1G47840; AT4G29130; AT4G37840; AT2G19860
Ath_R0846	R01602	n.a.	1 Ath_C0184 = 1 Ath_C0920 ;	[5.1.3.3]		AT5G15140; AT3G47800; AT3G17940
Ath_R0847	R01641	n.a.	1 Ath_C0981 + 1 Ath_C0917 = 1 Ath_C0092 + 1 Ath_C0157 ;	[2.2.1.1]	AT2G45290; AT3G60750	AT2G45290; AT3G60750
Ath_R0848	R01645	n.a.	1 Ath_C0987 = 1 Ath_C0158 + 1 Ath_C0020 ;	[4.1.2.-]
Ath_R0849	R01663	n.a.	1 Ath_C0165 + 1 Ath_C0001 = 1 Ath_C0229 + 1 Ath_C0013 ;	[3.5.4.12]		AT3G48540
Ath_R0850	R01678	n.a.	1 Ath_C0167 + 1 Ath_C0001 = 1 Ath_C0184 + 1 Ath_C0098 ;	[3.2.1.108, 3.2.1.23]		AT3G54440; AT3G52840; AT1G72990
Ath_R0851	R01679	n.a.	1 Ath_C0982 + 1 Ath_C0001 = 1 Ath_C0167 + 1 Ath_C0009 ;	[3.2.1.23]
Ath_R0852	R01752	n.a.	1 Ath_C0933 + 1 Ath_C0003 + 1 Ath_C0001 = 1 Ath_C0178 + 1 Ath_C0004 ;	[1.2.1.3]	unknown; AT3G48000	AT4G34240; AT3G48000; AT1G23800; AT1G54100
Ath_R0853	R01769	n.a.	1 Ath_C0180 + 1 Ath_C0007 + 1 Ath_C0001 = 1 Ath_C0234 + 1 Ath_C0025 ;	[1.17.3.2]		AT4G34890
Ath_R0854	R01773	n.a.	1 Ath_C0181 + 1 Ath_C0003 = 1 Ath_C0258 + 1 Ath_C0004 ;	[1.1.1.3]	AT5G21060; AT4G19710; AT1G31230	AT1G31230; AT4G19710
Ath_R0855	R01775	n.a.	1 Ath_C0181 + 1 Ath_C0006 = 1 Ath_C0258 + 1 Ath_C0005 ;	[1.1.1.3]	AT5G21060; AT4G19710; AT1G31230	AT1G31230; AT4G19710
Ath_R0856	R01799	n.a.	1 Ath_C0051 + 1 Ath_C0930 = 1 Ath_C0012 + 1 Ath_C0185 ;	[2.7.7.41]		AT4G26770; AT1G62430
Ath_R0857	R01801	n.a.	1 Ath_C0185 + 1 Ath_C0073 = 1 Ath_C0046 + 1 Ath_C0960 ;	[2.7.8.5]		AT2G39290; AT3G55030
Ath_R0858	R01802	n.a.	1 Ath_C0185 + 1 Ath_C0109 = 1 Ath_C0046 + 1 Ath_C0939 ;	[2.7.8.11]		AT1G68000; AT4G38570
Ath_R0859	R01819	n.a.	1 Ath_C0186 = 1 Ath_C0978 ;	[5.3.1.8]		AT1G67070; AT3G02570
Ath_R0860	R01827	n.a.	1 Ath_C0981 + 1 Ath_C0917 = 1 Ath_C0187 + 1 Ath_C0066 ;	[2.2.1.2]	unknown	AT5G13420; AT1G12230
Ath_R0861	R01830	n.a.	1 Ath_C0978 + 1 Ath_C0917 = 1 Ath_C0187 + 1 Ath_C0157 ;	[2.2.1.1]	AT2G45290; AT3G60750	AT2G45290; AT3G60750
Ath_R0862	R01845	n.a.	1 Ath_C0261 + 1 Ath_C0001 = 1 Ath_C0981 + 1 Ath_C0009 ;	[3.1.3.11, 3.1.3.37]		AT3G55800
Ath_R0863	R01858	n.a.	1 Ath_C0191 + 1 Ath_C0020 = 1 Ath_C0225 + 1 Ath_C0058 ;	[2.7.1.40]		AT3G49160; AT5G52920; AT1G32440; AT3G04050; AT3G55650; AT5G63680; AT5G08570; AT5G56350; AT4G26390; AT3G25960; AT3G55810; AT3G52990
Ath_R0864	R01899	n.a.	1 Ath_C0202 + 1 Ath_C0006 = 1 Ath_C0979 + 1 Ath_C0005 ;	[1.1.1.42]		AT5G14590; AT1G54340; AT1G65930
Ath_R0865	R01940	n.a.	1 Ath_C0208 + 1 Ath_C0169 = 1 Ath_C1007 + 1 Ath_C0011 ;	[1.2.4.2]	unknown	AT5G65750; AT3G55410
Ath_R0866	R01941	n.a.	1 Ath_C1021 + 1 Ath_C0010 + 1 Ath_C0006 = 1 Ath_C0209 + 1 Ath_C0005 ;	[1.2.1.44]	AT5G14700; AT4G30470; AT2G23910; AT1G80820; AT1G76470; AT1G15950	AT1G15950; AT1G80820
Ath_R0867	R01943	n.a.	1 Ath_C0002 + 1 Ath_C0425 + 1 Ath_C0010 = 1 Ath_C0018 + 1 Ath_C0012 + 1 Ath_C0209 ;	[6.2.1.12]		AT3G21230; AT1G20480; AT1G65060; AT3G21240; AT4G05160; AT1G62940; AT1G51680
Ath_R0868	R01961	n.a.	1 Ath_C0002 + 1 Ath_C0925 = 1 Ath_C0008 + 1 Ath_C0220 ;	[2.7.1.1, 2.7.1.8]		AT1G47840; AT4G29130; AT4G37840; AT2G19860
Ath_R0869	R01982	n.a.	1 Ath_C0270 + 1 Ath_C0001 = 1 Ath_C0214 + 1 Ath_C0270 ;	[3.2.1.15, 3.2.1.67]		AT3G15720; AT5G14650; AT3G07850; AT5G17200; AT1G02790; AT3G59850
Ath_R0870	R01986	n.a.	1 Ath_C0297 + 1 Ath_C0006 + 1 Ath_C0001 = 1 Ath_C0215 + 1 Ath_C0005 ;	[1.2.1.3]	unknown; AT3G48000	AT4G34240; AT3G48000; AT1G23800; AT1G54100
Ath_R0871	R02006	n.a.	1 Ath_C0217 + 1 Ath_C0001 = 1 Ath_C0954 + 1 Ath_C0012 ;	[4.2.3.11]
Ath_R0872	R02080	n.a.	1 Ath_C0926 = 1 Ath_C0604 + 1 Ath_C0011 ;	[4.1.1.25, 4.1.1.28]		AT4G28680; AT2G20340
Ath_R0873	R02099	n.a.	1 Ath_C0002 + 1 Ath_C0288 = 1 Ath_C0008 + 1 Ath_C0229 ;	[2.7.1.21]		AT5G23070; AT3G07800
Ath_R0874	R02107	n.a.	1 Ath_C0234 + 1 Ath_C0001 + 1 Ath_C0007 = 1 Ath_C0230 + 1 Ath_C0025 ;	[1.17.3.2]		AT4G34890
Ath_R0875	R02112	n.a.	1 Ath_C0928 = 1 Ath_C0498 + 1 Ath_C0150 ;	[3.2.1.2]		AT4G17090
Ath_R0876	R02142	n.a.	1 Ath_C0320 + 1 Ath_C0012 = 1 Ath_C0234 + 1 Ath_C0093 ;	[2.4.2.22, 2.4.2.8]	AT1G71750	AT1G71750
Ath_R0877	R02164	n.a.	1 Ath_C0241 + 1 Ath_C0036 = 1 Ath_C0237 + 1 Ath_C0096 ;	[1.3.5.1]	AT2G18450; AT5G65165; AT3G27380; AT2G46390; AT5G62575; AT3G47833; AT1G08480; AT1G47420; AT2G46505; AT4G32210; AT5G40650; AT5G66760	AT5G66760; AT2G18450; AT5G65165; AT5G40650; AT3G27380
Ath_R0878	R02166	n.a.	1 Ath_C0237 = 1 Ath_C0241 ;	[1.6.5.3]	AT1G16700; AT1G79010; ATCG00420; ATMG00285; ATMG01320; AT4G20150; AT2G31490; AT2G27730; AT2G42310; AT3G57785; AT5G63510; AT3G48680; AT1G47260; AT5G66510; NAD1b; NAD1a; NAD5c; NAD5b; NAD5a; NAD7; AT1G49140; NAD9; AT5G52840; AT3G08610; AT2G47690; AT4G16450; AT2G02050; AT3G12260; AT3G03100; AT2G33220; AT5G67590; AT5G11770; AT4G02580; AT2G20360; AT5G08530; AT5G37510; ATCG01090	ArthMp006; ArthMp051; ArthMp024; AT2G33220; ArthMp086; AT2G07751; ArthMp058; AT2G07785
Ath_R0879	R02220	n.a.	1 Ath_C0727 + 1 Ath_C0010 + 1 Ath_C0006 = 1 Ath_C0929 + 1 Ath_C0005 ;	[1.2.1.44]	AT5G14700; AT4G30470; AT2G23910; AT1G80820; AT1G76470; AT1G15950	AT1G15950; AT1G80820
Ath_R0880	R02221	n.a.	1 Ath_C0002 + 1 Ath_C0272 + 1 Ath_C0010 = 1 Ath_C0018 + 1 Ath_C0012 + 1 Ath_C0929 ;	[6.2.1.12]		AT3G21230; AT1G20480; AT1G65060; AT3G21240; AT4G05160; AT1G62940; AT1G51680
Ath_R0881	R02235	n.a.	1 Ath_C0247 + 1 Ath_C0003 = 1 Ath_C0932 + 1 Ath_C0004 ;	[1.5.1.3]	AT4G34570; AT2G16370; AT2G21550	AT2G16370
Ath_R0882	R02236	n.a.	1 Ath_C0247 + 1 Ath_C0006 = 1 Ath_C0932 + 1 Ath_C0005 ;	[1.5.1.3]	AT4G34570; AT2G16370; AT2G21550	AT2G16370
Ath_R0883	R02255	n.a.	1 Ath_C0002 + 1 Ath_C0250 + 1 Ath_C0010 = 1 Ath_C0018 + 1 Ath_C0012 + 1 Ath_C0292 ;	[6.2.1.12]		AT3G21230; AT1G20480; AT1G65060; AT3G21240; AT4G05160; AT1G62940; AT1G51680
Ath_R0884	R02282	n.a.	1 Ath_C0255 + 1 Ath_C0023 = 1 Ath_C0915 + 1 Ath_C0313 ;	[2.3.1.35]	unknown
Ath_R0885	R02340	n.a.	1 Ath_C0589 = 1 Ath_C0268 + 1 Ath_C0917 ;	[4.1.2.8, 4.2.1.20]		AT5G38530; AT4G27070; AT5G54810; AT5G28237; AT3G54640; AT4G02610
Ath_R0886	R02360	n.a.	1 Ath_C0270 + 1 Ath_C0001 = 1 Ath_C0950 + 1 Ath_C0270 ;	[3.2.1.15]		AT3G15720; AT5G14650; AT5G17200; AT3G59850
Ath_R0887	R02361	n.a.	1 Ath_C0270 = 1 Ath_C1005 + 1 Ath_C0270 ;	[4.2.2.2]		AT4G13710; AT3G24670; AT3G27400; AT5G55720; AT3G09540; AT1G30350; AT3G55140; AT5G09280
Ath_R0888	R02382	n.a.	1 Ath_C0273 + 1 Ath_C0001 + 1 Ath_C0007 = 1 Ath_C0958 + 1 Ath_C0013 + 1 Ath_C0025 ;	[1.4.3.4, 1.4.3.6, 1.4.99.4]	unknown,	AT2G42490
Ath_R0889	R02410	n.a.	1 Ath_C0276 + 1 Ath_C0001 = 1 Ath_C0710 + 1 Ath_C0075 ;	[3.2.1.26]		AT1G12240; AT1G62660; AT2G36190; AT3G13790
Ath_R0890	R02464	n.a.	1 Ath_C0405 = 1 Ath_C0219 + 1 Ath_C0285 ;	[4.1.2.27]		AT1G27980
Ath_R0891	R02518	n.a.	1 Ath_C0294 + 1 Ath_C0007 + 1 Ath_C0005 = 1 Ath_C0986 + 1 Ath_C0011 + 1 Ath_C0006 + 1 Ath_C0001 ;	[4.1.1.-]		AT4G09520
Ath_R0892	R02529	n.a.	1 Ath_C0945 + 1 Ath_C0001 + 1 Ath_C0007 = 1 Ath_C0295 + 1 Ath_C0013 + 1 Ath_C0025 ;	[1.4.3.4, 1.4.3.6]	unknown	AT2G42490
Ath_R0893	R02571	n.a.	1 Ath_C0289 + 1 Ath_C0304 = 1 Ath_C0010 + 1 Ath_C1007 ;	[2.3.1.61]	AT5G55070; AT4G26910	AT5G55070; AT4G26910
Ath_R0894	R02596	n.a.	1 Ath_C0307 = 1 Ath_C1043 ;	[1.11.1.7]		AT4G16270; AT1G71695; AT3G49110; AT3G49120; AT1G49570; AT1G44970; AT1G30870; AT2G39040; AT5G06730; AT4G08770; AT4G08780; AT2G38390; AT2G34060; AT2G38380; AT5G24070; AT2G43480; AT2G41480; AT5G66390; AT1G68850; AT3G17070; AT2G18150; AT2G18140; AT5G47000; AT4G21960; AT5G14130; AT3G21770; AT1G24110; AT4G36430; AT4G37520; AT4G33420; AT5G67400; AT2G22420; AT5G22410; AT5G15180; AT5G64110; AT4G11290; AT3…
Ath_R0895	R02678	n.a.	1 Ath_C0318 + 1 Ath_C0003 + 1 Ath_C0001 = 1 Ath_C0368 + 1 Ath_C0004 ;	[1.2.1.3]	unknown; AT3G48000	AT4G34240; AT3G48000; AT1G23800; AT1G54100
Ath_R0896	R02691	n.a.	1 Ath_C0043 + 1 Ath_C0934 = 1 Ath_C0014 + 1 Ath_C0598 ;	[2.4.1.46]	AT2G11810; AT5G20410; AT4G31780	AT4G31780; AT5G20410; AT2G11810
Ath_R0897	R02722	n.a.	1 Ath_C0053 + 1 Ath_C0589 = 1 Ath_C0061 + 1 Ath_C0917 + 1 Ath_C0001 ;	[4.2.1.20]		AT5G38530; AT4G27070; AT5G54810; AT5G28237; AT3G54640; AT4G02610
Ath_R0898	R02740	n.a.	1 Ath_C0324 = 1 Ath_C0978 ;	[5.3.1.9]		AT4G24620; AT5G42740
Ath_R0899	R02750	n.a.	1 Ath_C0329 + 1 Ath_C0008 = 1 Ath_C0943 + 1 Ath_C0002 ;	[2.7.1.15]		AT1G17160
Ath_R0900	R02872	n.a.	1 Ath_C0583 + 1 Ath_C0005 = 1 Ath_C0012 + 1 Ath_C0342 + 1 Ath_C0006 ;	[2.5.1.21]	AT4G34650; AT4G34640	AT4G34640; AT4G34650
Ath_R0901	R02886	n.a.	1 Ath_C0344 + 1 Ath_C0001 = 1 Ath_C0344 + 1 Ath_C0919 ;	[3.2.1.4, 3.2.1.91]		AT4G39010; AT4G39000; AT3G43860
Ath_R0902	R02887	n.a.	1 Ath_C0344 + 1 Ath_C0001 = 1 Ath_C0344 + 1 Ath_C0920 ;	[3.2.1.21]		AT1G02640; AT3G47000; AT1G26560; AT3G18080; AT5G44640; AT5G42260; AT2G44450; AT3G47050; AT2G44480
Ath_R0903	R02952	n.a.	1 Ath_C0348 = 1 Ath_C0989 + 1 Ath_C0011 ;	[4.1.1.-]
Ath_R0904	R02984	n.a.	1 Ath_C0351 = 1 Ath_C0947 ;	[5.1.3.2]		AT1G63180; AT1G12780; AT4G23920; AT1G64440
Ath_R0905	R03026	n.a.	1 Ath_C0410 = 1 Ath_C0357 + 1 Ath_C0001 ;	[4.2.1.17]		AT4G16210; AT4G16800
Ath_R0906	R03104	n.a.	1 Ath_C0992 + 1 Ath_C0003 = 1 Ath_C0370 + 1 Ath_C0004 ;	[1.1.1.27]	AT4G17260	AT4G17260
Ath_R0907	R03132	n.a.	1 Ath_C0373 + 1 Ath_C0207 = 1 Ath_C0993 + 1 Ath_C0029 ;	[2.5.1.47, 2.5.1.48]		AT3G01120
Ath_R0908	R03194	n.a.	2 Ath_C0017 + 1 Ath_C0388 = 2 Ath_C0019 + 1 Ath_C0526 ;	[2.1.1.107]	AT5G40850	AT5G40850
Ath_R0909	R03217	n.a.	1 Ath_C0392 + 1 Ath_C0077 = 1 Ath_C0951 + 1 Ath_C0029 ;	[2.5.1.49]		AT3G01120
Ath_R0910	R03260	n.a.	1 Ath_C0404 + 1 Ath_C0077 = 1 Ath_C0951 + 1 Ath_C0036 ;	[2.5.1.48]		AT3G01120
Ath_R0911	R03291	n.a.	1 Ath_C0411 + 1 Ath_C0003 = 1 Ath_C0635 + 1 Ath_C0004 ;	[1.5.1.2]	AT5G14800	AT5G14800
Ath_R0912	R03293	n.a.	1 Ath_C0411 + 1 Ath_C0006 = 1 Ath_C0635 + 1 Ath_C0005 ;	[1.5.1.2]	AT5G14800	AT5G14800
Ath_R0913	R03310	n.a.	1 Ath_C0423 + 1 Ath_C0004 + 1 Ath_C0007 = 1 Ath_C0412 + 1 Ath_C0003 + 2 Ath_C0001 ;	[1.14.21.6]		AT3G02580
Ath_R0914	R03321	n.a.	1 Ath_C0415 = 1 Ath_C0978 ;	[5.3.1.9]		AT4G24620; AT5G42740
Ath_R0915	R03341	n.a.	1 Ath_C0418 = 1 Ath_C0958 + 1 Ath_C0011 ;	[4.1.1.-, 4.1.1.80]		AT4G09520
Ath_R0916	R03353	n.a.	1 Ath_C0423 = 1 Ath_C0959 ;	[5.3.3.5]		AT1G20050
Ath_R0917	R03362	n.a.	1 Ath_C0002 + 1 Ath_C0939 = 1 Ath_C0008 + 1 Ath_C0661 ;	[2.7.1.137]		AT1G60490
Ath_R0918	R03367	n.a.	1 Ath_C0425 = 1 Ath_C1008 + 1 Ath_C0011 ;	[4.1.1.-]
Ath_R0919	R03393	n.a.	1 Ath_C0428 + 1 Ath_C0001 = 1 Ath_C0957 + 1 Ath_C0009 ;	[3.1.3.57]
Ath_R0920	R03427	n.a.	1 Ath_C0434 + 1 Ath_C0001 = 1 Ath_C0965 + 1 Ath_C0009 ;	[3.1.3.57]
Ath_R0921	R03522	n.a.	1 Ath_C0451 + 1 Ath_C0042 = 1 Ath_C0450 + 1 Ath_C0952 ;	[2.5.1.18]		AT2G47730; AT1G02940; AT1G02950; AT3G43800; AT2G29480; AT2G29440; AT2G29490; AT2G29460; AT3G03190; AT2G02930; AT1G02920; AT2G30860; AT1G65820
Ath_R0922	R03601	n.a.	1 Ath_C0373 + 1 Ath_C0471 = 1 Ath_C0990 + 1 Ath_C0029 ;	[2.5.1.47]		AT3G59760; AT3G03630; AT2G43750; AT3G04940; AT5G28030; AT3G61440; AT3G22460
Ath_R0923	R03616	n.a.	1 Ath_C0709 + 1 Ath_C0001 = 1 Ath_C0942 + 1 Ath_C0091 ;	[3.2.1.23]
Ath_R0924	R03634	n.a.	1 Ath_C0476 + 1 Ath_C0001 = 1 Ath_C0276 + 1 Ath_C0098 ;	[3.2.1.22]		AT3G56310
Ath_R0925	R03635	n.a.	1 Ath_C0476 + 1 Ath_C0001 = 1 Ath_C0984 + 1 Ath_C0075 ;	[3.2.1.26]		AT1G12240; AT1G62660; AT2G36190; AT3G13790
Ath_R0926	R03689	n.a.	1 Ath_C0481 + 1 Ath_C0005 = 1 Ath_C0970 + 1 Ath_C0006 ;	[]		AT3G19820
Ath_R0927	R03776	n.a.	1 Ath_C0501 + 1 Ath_C0006 = 1 Ath_C0977 + 1 Ath_C0005 ;	[1.3.1.38]	AT3G55360	AT3G45770
Ath_R0928	R03777	n.a.	1 Ath_C0501 + 1 Ath_C0015 = 1 Ath_C0977 + 1 Ath_C0457 ;	[1.3.3.6, 1.3.99.-, 1.3.99.13, 1.3.99.3]	AT4G16760; unknown; AT2G35690; AT5G65110; AT3G51840; AT1G06310; AT1G06290, AT2G38050, , AT3G06810	AT3G06810; AT4G16760; AT1G06290; AT1G06310; AT2G35690; AT5G65110; AT3G51840
Ath_R0929	R03778	n.a.	1 Ath_C0501 + 1 Ath_C0022 = 1 Ath_C0010 + 1 Ath_C0973 ;	[2.3.1.16]	AT2G33150; AT5G48880; AT1G04710	AT2G33150; AT5G48880; AT1G04710
Ath_R0930	R03806	n.a.	1 Ath_C0770 + 1 Ath_C0024 + 1 Ath_C0007 = 1 Ath_C0946 + 1 Ath_C0036 + 1 Ath_C0011 + 1 Ath_C0001 ;	[1.14.11.12]	AT5G51810; AT1G60980; AT4G25420; AT5G07200	AT5G07200; AT5G51810; AT4G25420
Ath_R0931	R03807	n.a.	1 Ath_C0946 = 1 Ath_C0505 + 1 Ath_C0011 ;	[1.14.11.12]	AT5G51810; AT1G60980; AT4G25420; AT5G07200	AT5G07200; AT5G51810; AT4G25420
Ath_R0932	R03869	n.a.	1 Ath_C0755 + 1 Ath_C0003 + 1 Ath_C0001 = 1 Ath_C0948 + 1 Ath_C0004 ;	[1.2.1.3]	unknown; AT3G48000	AT4G34240; AT3G48000; AT1G23800; AT1G54100
Ath_R0933	R03919	n.a.	1 Ath_C0520 = 1 Ath_C1044 ;	[1.11.1.7]		AT4G16270; AT1G71695; AT3G49110; AT3G49120; AT1G49570; AT1G44970; AT1G30870; AT2G39040; AT5G06730; AT4G08770; AT4G08780; AT2G38390; AT2G34060; AT2G38380; AT5G24070; AT2G43480; AT2G41480; AT5G66390; AT1G68850; AT3G17070; AT2G18150; AT2G18140; AT5G47000; AT4G21960; AT5G14130; AT3G21770; AT1G24110; AT4G36430; AT4G37520; AT4G33420; AT5G67400; AT2G22420; AT5G22410; AT5G15180; AT5G64110; AT4G11290; AT3…
Ath_R0934	R03921	n.a.	1 Ath_C0532 + 1 Ath_C0001 = 1 Ath_C0953 + 1 Ath_C0324 ;	[3.2.1.26]		AT1G12240; AT1G62660; AT2G36190; AT3G13790
Ath_R0935	R03968	n.a.	1 Ath_C0530 = 1 Ath_C0956 + 1 Ath_C0001 ;	[4.2.1.33]		AT4G13430; AT2G43090
Ath_R0936	R03970	n.a.	1 Ath_C0531 + 1 Ath_C0023 = 1 Ath_C0991 + 1 Ath_C0001 ;	[2.3.2.2]	AT4G29210; AT4G39650; AT4G39640	AT4G39640
Ath_R0937	R03989	n.a.	1 Ath_C0533 + 1 Ath_C0006 = 1 Ath_C0976 + 1 Ath_C0005 ;	[1.3.1.38]	AT3G55360	AT3G45770
Ath_R0938	R03990	n.a.	1 Ath_C0533 + 1 Ath_C0015 = 1 Ath_C0976 + 1 Ath_C0457 ;	[1.3.3.6, 1.3.99.-, 1.3.99.13, 1.3.99.3]	AT4G16760; unknown; AT2G35690; AT5G65110; AT3G51840; AT1G06310; AT1G06290, AT2G38050, , AT3G06810	AT3G06810; AT4G16760; AT1G06290; AT1G06310; AT2G35690; AT5G65110; AT3G51840
Ath_R0939	R03991	n.a.	1 Ath_C0533 + 1 Ath_C0022 = 1 Ath_C0010 + 1 Ath_C0972 ;	[2.3.1.155, 2.3.1.16]	AT2G33150; AT5G48880; AT1G04710	AT2G33150; AT5G48880; AT1G04710
Ath_R0940	R04001	n.a.	1 Ath_C0645 = 1 Ath_C0956 + 1 Ath_C0001 ;	[4.2.1.33]		AT4G13430; AT2G43090
Ath_R0941	R04007	n.a.	1 Ath_C0536 = 1 Ath_C1042 ;	[1.11.1.7]		AT4G16270; AT1G71695; AT3G49110; AT3G49120; AT1G49570; AT1G44970; AT1G30870; AT2G39040; AT5G06730; AT4G08770; AT4G08780; AT2G38390; AT2G34060; AT2G38380; AT5G24070; AT2G43480; AT2G41480; AT5G66390; AT1G68850; AT3G17070; AT2G18150; AT2G18140; AT5G47000; AT4G21960; AT5G14130; AT3G21770; AT1G24110; AT4G36430; AT4G37520; AT4G33420; AT5G67400; AT2G22420; AT5G22410; AT5G15180; AT5G64110; AT4G11290; AT3…
Ath_R0942	R04094	n.a.	1 Ath_C0994 + 1 Ath_C0001 = 1 Ath_C0551 + 1 Ath_C0027 + 1 Ath_C0048 + 1 Ath_C0068 ;	[3.2.1.147]		AT2G44460; AT2G44490; AT2G44470
Ath_R0943	R04137	n.a.	1 Ath_C1002 = 1 Ath_C0558 + 1 Ath_C0001 ;	[4.2.1.17]		AT4G16210; AT4G16800
Ath_R0944	R04198	n.a.	1 Ath_C0613 + 1 Ath_C0003 = 1 Ath_C0575 + 1 Ath_C0004 ;	[1.3.1.26]	AT3G59890; AT2G44040	AT5G52100
Ath_R0945	R04199	n.a.	1 Ath_C0613 + 1 Ath_C0006 = 1 Ath_C0575 + 1 Ath_C0005 ;	[1.3.1.26]	AT3G59890; AT2G44040	AT5G52100
Ath_R0946	R04300	n.a.	1 Ath_C0604 + 1 Ath_C0001 + 1 Ath_C0007 = 1 Ath_C0963 + 1 Ath_C0013 + 1 Ath_C0025 ;	[1.4.3.4, 1.4.3.6, 1.4.99.4]	unknown,	AT2G42490
Ath_R0947	R04326	n.a.	1 Ath_C0607 + 1 Ath_C0259 + 1 Ath_C0001 = 1 Ath_C0643 + 1 Ath_C0080 ;	[2.1.2.2]	AT1G66520; AT5G47435; AT4G17360; AT1G31220	AT1G31220
Ath_R0948	R04378	n.a.	1 Ath_C0673 + 1 Ath_C0012 = 1 Ath_C0964 + 1 Ath_C0093 ;	[2.4.2.7]	AT1G27450; AT5G11160; AT4G22570; AT4G12440; AT1G80050	AT1G27450; AT1G80050; AT5G11160; AT4G22570; AT4G12440
Ath_R0949	R04427	n.a.	1 Ath_C0017 + 1 Ath_C0721 = 1 Ath_C0019 + 1 Ath_C0968 ;	[2.1.1.41]		AT5G13710
Ath_R0950	R04440	n.a.	1 Ath_C0633 + 1 Ath_C0006 = 1 Ath_C0966 + 1 Ath_C0005 ;	[1.1.1.86]	unknown	AT3G58610
Ath_R0951	R04469	n.a.	1 Ath_C0598 + 1 Ath_C0043 = 1 Ath_C1004 + 1 Ath_C0014 ;	[2.4.1.241]	AT3G11670; AT4G00550	AT3G11670; AT4G00550
Ath_R0952	R04513	n.a.	1 Ath_C0998 + 1 Ath_C0001 = 1 Ath_C0668 + 1 Ath_C0009 ;	[3.1.3.67]		AT3G50110; AT3G19420
Ath_R0953	R04672	n.a.	1 Ath_C0758 + 1 Ath_C0055 = 1 Ath_C0971 + 1 Ath_C0020 ;	[2.2.1.6]	AT3G48560
Ath_R0954	R04673	n.a.	1 Ath_C0085 + 1 Ath_C0971 = 1 Ath_C0756 + 1 Ath_C0055 ;	[2.2.1.6]	AT3G48560	AT3G48560
Ath_R0955	R04783	n.a.	1 Ath_C0711 + 1 Ath_C0001 = 1 Ath_C0708 + 1 Ath_C0920 ;	[3.2.1.23]		AT3G54440; AT3G52840
Ath_R0956	R04786	n.a.	1 Ath_C0712 = 1 Ath_C0713 + 1 Ath_C0189 ;	[1.14.99.-]	AT2G29980; AT5G05580; AT3G11170; AT3G12120; AT4G30950; AT3G15850; AT1G06080; AT3G15870; AT2G31360; AT1G06090; AT1G06350; AT1G06100; AT1G06360; AT1G06120; fad4; AT5G52570; AT4G25700; AT3G53130; AT1G31800; AT4G14210	AT4G14210
Ath_R0957	R04787	n.a.	1 Ath_C0713 = 1 Ath_C0716 + 1 Ath_C0189 ;	[1.14.99.-]	AT2G29980; AT5G05580; AT3G11170; AT3G12120; AT4G30950; AT3G15850; AT1G06080; AT3G15870; AT2G31360; AT1G06090; AT1G06350; AT1G06100; AT1G06360; AT1G06120; fad4; AT5G52570; AT4G25700; AT3G53130; AT1G31800; AT4G14210	AT4G14210
Ath_R0958	R04900	n.a.	1 Ath_C0729 + 1 Ath_C0518 = 1 Ath_C0988 + 1 Ath_C0014 ;	[2.4.1.159]
Ath_R0959	R04901	n.a.	1 Ath_C0996 + 1 Ath_C0006 = 1 Ath_C0730 + 1 Ath_C0005 ;	[1.1.1.219, 1.1.1.234]	AT4G27250; AT5G42800,
Ath_R0960	R04998	n.a.	1 Ath_C0738 + 1 Ath_C0001 = 1 Ath_C0737 + 1 Ath_C0027 ;	[3.2.1.21]		AT1G02640; AT3G47000; AT1G26560; AT3G18080; AT5G44640; AT5G42260; AT2G44450; AT3G47050; AT2G44480
Ath_R0961	R05052	n.a.	1 Ath_C0751 + 1 Ath_C0024 = 1 Ath_C0997 + 1 Ath_C0023 ;	[2.6.1.1, 2.6.1.23]		AT4G31990; AT5G11520; AT2G30970; AT5G19550; AT1G62800
Ath_R0962	R05068	n.a.	1 Ath_C0757 + 1 Ath_C0006 = 1 Ath_C1036 + 1 Ath_C0005 ;	[1.1.1.86]	unknown	AT3G58610
Ath_R0963	R05069	n.a.	1 Ath_C0756 = 1 Ath_C1036 ;	[1.1.1.86, 5.4.99.3]	unknown,	AT3G58610
Ath_R0964	R05071	n.a.	1 Ath_C0758 = 1 Ath_C0966 ;	[1.1.1.86, 5.4.99.3]	unknown,	AT3G58610
Ath_R0966	R05341	n.a.	1 Ath_C0985 = 1 Ath_C0720 ;	[]		AT3G10230
Ath_R0967	R05549	n.a.	1 Ath_C0984 + 1 Ath_C0001 = 1 Ath_C0098 + 1 Ath_C0710 ;	[3.2.1.22]		AT3G56310
Ath_R0968	R05591	n.a.	1 Ath_C1018 + 2 Ath_C0001 = 1 Ath_C0135 + 1 Ath_C0013 ;	[3.5.5.1]		AT5G22300; AT3G44310; AT3G44320; AT3G44300
Ath_R0969	R05636	n.a.	1 Ath_C0020 + 1 Ath_C0917 = 1 Ath_C0815 + 1 Ath_C0011 ;	[2.2.1.7]	AT3G21500; AT4G15560; AT5G11380	AT4G15560; AT3G21500; AT5G11380
Ath_R0970	R05640	n.a.	1 Ath_C0481 + 3 Ath_C0007 + 3 Ath_C0005 = 1 Ath_C0819 + 1 Ath_C0047 + 3 Ath_C0006 + 4 Ath_C0001 ;	[1.14.13.70]		AT1G11680
Ath_R0971	R05700	n.a.	1 Ath_C0537 + 1 Ath_C0001 + 1 Ath_C0003 = 1 Ath_C0468 + 1 Ath_C0004 ;	[1.2.1.-, 1.2.1.68]	AT5G22420; AT3G44540; AT3G44550; AT4G33790; AT3G11980; AT3G44560; AT3G56700; AT5G22500; unknown, AT3G24503	AT3G24503
Ath_R0972	R05701	n.a.	1 Ath_C0537 + 1 Ath_C0001 + 1 Ath_C0006 = 1 Ath_C0468 + 1 Ath_C0005 ;	[1.2.1.-, 1.2.1.68]	AT5G22420; AT3G44540; AT3G44550; AT4G33790; AT3G11980; AT3G44560; AT3G56700; AT5G22500; unknown, AT3G24503	AT3G24503
Ath_R0973	R05723	n.a.	1 Ath_C0745 + 1 Ath_C0024 + 1 Ath_C0007 = 1 Ath_C0477 + 1 Ath_C0036 + 1 Ath_C0011 + 1 Ath_C0001 ;	[1.14.11.19]		AT4G22880; AT4G22870
Ath_R0974	R05765	n.a.	1 Ath_C0217 = 1 Ath_C1009 + 1 Ath_C0012 ;	[4.2.3.14]
Ath_R0975	R05775	n.a.	1 Ath_C0026 + 1 Ath_C1022 = 1 Ath_C0822 + 1 Ath_C0001 ;	[3.13.1.1]		AT4G33030
Ath_R0976	R05884	n.a.	1 Ath_C0828 + 1 Ath_C0005 = 1 Ath_C0101 + 1 Ath_C0006 + 1 Ath_C0001 ;	[1.17.1.2]	AT4G34350	AT4G34350
Ath_R0977	R06296	n.a.	1 Ath_C0842 + 1 Ath_C0007 + 1 Ath_C0005 = 1 Ath_C1026 + 1 Ath_C0001 + 1 Ath_C0006 ;	[1.14.13.79]	AT5G36140; AT1G05160; AT2G32440	AT2G32440
Ath_R0978	R06326	n.a.	1 Ath_C0836 = 1 Ath_C1023 + 1 Ath_C0011 ;	[1.14.11.12]	AT5G51810; AT1G60980; AT4G25420; AT5G07200	AT5G07200; AT5G51810; AT4G25420
Ath_R0979	R06342	n.a.	1 Ath_C1025 = 1 Ath_C0837 ;	[1.14.11.13]	AT1G50960; AT3G46500; AT3G47190; AT1G28030; AT4G03050; AT4G23340; AT1G14130; AT4G21200; AT1G14120; AT5G58660; AT4G03070; AT1G02400; AT1G47990; AT2G34555; AT1G30040; AT1G78440
Ath_R0980	R06343	n.a.	1 Ath_C1024 = 1 Ath_C0833 ;	[1.14.11.13]	AT1G50960; AT3G46500; AT3G47190; AT1G28030; AT4G03050; AT4G23340; AT1G14130; AT4G21200; AT1G14120; AT5G58660; AT4G03070; AT1G02400; AT1G47990; AT2G34555; AT1G30040; AT1G78440
Ath_R0981	R06345	n.a.	1 Ath_C0593 = 1 Ath_C0838 ;	[1.14.11.13]	AT1G50960; AT3G46500; AT3G47190; AT1G28030; AT4G03050; AT4G23340; AT1G14130; AT4G21200; AT1G14120; AT5G58660; AT4G03070; AT1G02400; AT1G47990; AT2G34555; AT1G30040; AT1G78440
Ath_R0982	R06404	n.a.	1 Ath_C0807 + 1 Ath_C0007 = 1 Ath_C1028 + 1 Ath_C0001 ;	[1.14.-.-]	AT5G05690; AT4G36380; unknown; AT2G34770; AT4G20870; AT4G04930; AT1G69640; AT1G14290; AT3G32047; AT5G47990	AT5G23190; AT1G01600; AT1G01190; AT5G09970; AT4G31940; AT3G52970; AT4G37310; AT1G13710; AT5G58860; AT5G04630; AT5G04660; AT1G11600; AT4G15350; AT4G37400; AT4G37430; AT4G37410; AT3G26320; AT3G26280; AT5G52320; AT3G26200; AT3G26300; AT3G26310; AT5G36220; AT3G26270; AT5G57260; AT3G26190; AT2G30750; AT3G56630; AT3G26290; AT3G53300; AT3G26220; AT4G37340; AT3G26170; AT3G44250; AT3G26210; AT4G37360; AT5…
Ath_R0983	R06447	n.a.	1 Ath_C0811 + 7 Ath_C0101 = 1 Ath_C0664 + 7 Ath_C0012 ;	[2.5.1.31]		AT2G23410
Ath_R0984	R06513	n.a.	1 Ath_C0351 = 1 Ath_C1027 + 1 Ath_C0001 ;	[4.2.1.46]		AT3G53520; AT3G46440
Ath_R0985	R06516	n.a.	1 Ath_C1006 = 1 Ath_C0219 + 1 Ath_C0285 ;	[4.1.2.27]		AT1G27980
Ath_R0986	R06538	n.a.	1 Ath_C0742 + 1 Ath_C0005 + 1 Ath_C0007 = 1 Ath_C0236 + 1 Ath_C0006 + 1 Ath_C0001 ;	[1.14.13.21]	AT2G45560; AT5G07990; AT3G61880
Ath_R0987	R06540	n.a.	1 Ath_C0595 + 1 Ath_C0024 + 1 Ath_C0007 = 1 Ath_C0372 + 1 Ath_C0036 + 1 Ath_C0011 + 1 Ath_C0001 ;	[1.14.11.19]		AT4G22880; AT4G22870
Ath_R0988	R06541	n.a.	1 Ath_C0743 + 2 Ath_C0006 = 1 Ath_C1030 + 2 Ath_C0005 ;	[1.3.1.77]		AT1G61720
Ath_R0989	R06542	n.a.	1 Ath_C0744 + 2 Ath_C0006 = 1 Ath_C1016 + 2 Ath_C0005 ;	[1.3.1.77]		AT1G61720
Ath_R0990	R06546	n.a.	1 Ath_C0798 + 1 Ath_C0026 = 1 Ath_C1012 + 1 Ath_C0014 ;	[2.4.1.-]	AT5G08380; AT5G40390; AT4G01970; unknown; AT2G22590; AT4G15270; AT2G29740; AT3G21760; AT2G29730; AT2G29750; AT2G30150; AT3G02100; AT4G15280; AT4G15260; AT4G15550; AT2G23210; AT3G21750; AT1G07250; AT3G21790; AT2G29710; AT4G34135; AT5G49690; AT1G07240; AT2G31750; AT3G21800; AT1G07260; AT1G05530; AT1G05560; AT4G34138; AT2G23250; AT2G23260; AT3G21780; AT2G36800; AT2G36750; AT5G58600; AT5G05870; AT1G2…	AT4G14090
Ath_R0991	R06568	n.a.	1 Ath_C0155 = 1 Ath_C0800 ;	[1.3.1.-, 2.3.1.74]	AT1G74470, AT4G34850; AT5G13930	AT5G13930
Ath_R0992	R06569	n.a.	1 Ath_C1031 + 1 Ath_C0005 = 1 Ath_C0845 + 1 Ath_C0010 + 1 Ath_C0006 ;	[1.2.1.44]	AT5G14700; AT4G30470; AT2G23910; AT1G80820; AT1G76470; AT1G15950	AT1G15950; AT1G80820
Ath_R0993	R06570	n.a.	1 Ath_C0845 + 1 Ath_C0005 = 1 Ath_C1032 + 1 Ath_C0006 ;	[1.1.1.195]	AT4G39330; AT4G37970; AT2G21890; AT2G21730; AT1G66800; AT5G19440; AT1G72680; AT1G51410; AT1G09510; AT1G09500; AT1G09490; AT1G09480; AT3G19450; AT4G34230	AT3G19450; AT4G34230
Ath_R0994	R06573	n.a.	1 Ath_C0307 + 1 Ath_C0005 + 1 Ath_C0007 = 1 Ath_C1032 + 1 Ath_C0006 + 1 Ath_C0001 ;	[1.14.13.-]	unknown; AT2G27690; AT2G45970; AT4G36220; AT4G39950; AT2G22330; AT3G50660; AT5G38970; AT3G30180; AT1G16410; AT5G05260; AT1G16400	AT4G36220; AT5G04330
Ath_R0995	R06583	n.a.	1 Ath_C0728 + 1 Ath_C0010 + 1 Ath_C0002 = 1 Ath_C1031 + 1 Ath_C0018 + 1 Ath_C0012 ;	[6.2.1.12]		AT3G21230; AT1G20480; AT1G65060; AT3G21240; AT4G05160; AT1G62940; AT1G51680
Ath_R0996	R06610	n.a.	1 Ath_C0281 + 1 Ath_C0005 = 1 Ath_C1029 + 1 Ath_C0006 ;	[1.1.1.219, 1.1.1.234]	AT4G27250; AT5G42800,
Ath_R0997	R06740	n.a.	1 Ath_C0480 + 1 Ath_C0001 + 1 Ath_C0007 = 1 Ath_C1033 + 1 Ath_C0013 + 1 Ath_C0025 ;	[1.4.3.6]	unknown	AT2G42490
Ath_R0998	R06807	n.a.	1 Ath_C0742 + 1 Ath_C0017 = 1 Ath_C1020 + 1 Ath_C0019 ;	[2.1.1.155]
Ath_R0999	R06917	n.a.	1 Ath_C1034 + 1 Ath_C0003 = 1 Ath_C0857 + 1 Ath_C0004 ;	[1.1.1.1]	AT1G51410; AT5G19440; AT4G22110; AT1G22440; AT5G42250; AT1G32780; AT1G22430; AT5G24760; AT1G64710; AT1G77120	AT1G32780; AT5G42250; AT1G22430; AT1G22440; AT1G77120; AT5G43940; AT1G64710
Ath_R1000	R06925	n.a.	1 Ath_C1035 = 1 Ath_C0347 + 1 Ath_C0011 ;	[4.1.1.-]		AT4G09520
Ath_R1001	R06946	n.a.	1 Ath_C0772 + 1 Ath_C0004 + 1 Ath_C0007 = 1 Ath_C0793 + 1 Ath_C0003 + 1 Ath_C0001 ;	[1.14.13.90]	AT5G67030	AT5G67030
Ath_R1002	R06947	n.a.	1 Ath_C0793 + 1 Ath_C0004 + 1 Ath_C0007 = 1 Ath_C0799 + 1 Ath_C0003 + 1 Ath_C0001 ;	[1.14.13.90]	AT5G67030	AT5G67030
Ath_R1003	R06963	n.a.	1 Ath_C0985 = 1 Ath_C0794 ;	[]		AT5G57030
Ath_R1004	R06973	n.a.	1 Ath_C0154 = 1 Ath_C0065 + 1 Ath_C0011 ;	[4.1.1.-]		AT4G09520
Ath_R1005	R06983	n.a.	1 Ath_C0860 + 1 Ath_C0003 = 1 Ath_C0384 + 1 Ath_C0004 ;	[1.1.1.284]	AT5G43940	AT5G42250; AT1G22430; AT1G22440; AT5G43940
Ath_R1006	R07168	n.a.	1 Ath_C0257 + 1 Ath_C0003 = 1 Ath_C0111 + 1 Ath_C0004 ;	[1.5.1.20]	AT3G59970; AT2G44160	AT2G44160; AT3G59970
Ath_R1007	R07178	n.a.	1 Ath_C0799 + 1 Ath_C0056 = 1 Ath_C0793 + 1 Ath_C0931 + 1 Ath_C0001 ;	[1.10.99.3]	AT1G08550	AT1G08550
Ath_R1008	R07179	n.a.	1 Ath_C0793 + 1 Ath_C0056 = 1 Ath_C0772 + 1 Ath_C0931 + 1 Ath_C0001 ;	[1.10.99.3]	AT1G08550	AT1G08550
Ath_R1009	R07214	n.a.	1 Ath_C0431 + 1 Ath_C0056 + 1 Ath_C0007 = 1 Ath_C0783 + 1 Ath_C0918 + 1 Ath_C0931 + 1 Ath_C0011 + 2 Ath_C0001 ;	[1.14.17.4]	unknown
Ath_R1010	R07215	n.a.	1 Ath_C0423 + 1 Ath_C0005 + 1 Ath_C0007 = 1 Ath_C0412 + 1 Ath_C0006 + 2 Ath_C0001 ;	[1.14.21.6]		AT3G02580
Ath_R1011	R07263	n.a.	1 Ath_C0564 = 1 Ath_C1039 + 1 Ath_C0001 ;	[4.1.3.36]		AT1G60550
Ath_R1012	R07411	n.a.	1 Ath_C0028 = 1 Ath_C0870 ;	[2.5.1.-]	unknown; AT4G36810; AT2G18620; AT2G18640; AT2G23800; AT1G17050; AT1G78510; AT3G51820; AT1G60600; AT5G20040; AT3G23630; AT5G19040; AT1G68460; AT4G24650	AT2G44520
Ath_R1013	R07412	n.a.	1 Ath_C0870 = 1 Ath_C1040 ;	[]		AT5G56090
Ath_R1014	R07413	n.a.	1 Ath_C0950 + 1 Ath_C0001 = 2 Ath_C0214 ;	[3.2.1.67]		AT3G07850; AT1G02790
Ath_R1015	R07441	n.a.	1 Ath_C0727 + 1 Ath_C0003 + 1 Ath_C0001 = 1 Ath_C0272 + 1 Ath_C0004 ;	[1.2.1.-]	AT5G22420; AT3G44540; AT3G44550; AT4G33790; AT3G11980; AT3G44560; AT3G56700; AT5G22500; unknown	AT3G24503
Ath_R1016	R07455	n.a.	1 Ath_C0891 + 1 Ath_C0007 = 1 Ath_C0883 + 1 Ath_C0001 ;	[1.14.-.-]	AT5G05690; AT4G36380; unknown; AT2G34770; AT4G20870; AT4G04930; AT1G69640; AT1G14290; AT3G32047; AT5G47990	AT5G38970
Ath_R1017	R07457	n.a.	1 Ath_C0892 + 1 Ath_C0007 = 1 Ath_C0884 + 1 Ath_C0001 ;	[1.14.-.-]	AT5G05690; AT4G36380; unknown; AT2G34770; AT4G20870; AT4G04930; AT1G69640; AT1G14290; AT3G32047; AT5G47990	AT5G38970
Ath_R1018	R07481	n.a.	1 Ath_C0495 + 1 Ath_C0017 = 1 Ath_C1014 + 1 Ath_C0019 ;	[2.1.1.41]		AT5G13710
Ath_R1019	R07486	n.a.	1 Ath_C1041 = 1 Ath_C0875 ;	[]		AT3G02580
Ath_R1020	R07487	n.a.	1 Ath_C0875 = 1 Ath_C0801 ;	[]		AT1G50430
Ath_R1021	R07488	n.a.	1 Ath_C0801 + 1 Ath_C0005 = 1 Ath_C0482 + 1 Ath_C0006 ;	[1.3.1.72]		AT3G19820
Ath_R1022	R07489	n.a.	1 Ath_C0482 = 1 Ath_C0723 ;	[]		AT2G34490; AT2G34500; AT2G28860; AT2G28850
Ath_R1023	R07492	n.a.	1 Ath_C0873 = 1 Ath_C0874 ;	[]		AT1G50430
Ath_R1024	R07493	n.a.	1 Ath_C0874 + 1 Ath_C0005 = 1 Ath_C0485 + 1 Ath_C0006 ;	[1.3.1.72]		AT3G19820
Ath_R1025	R07498	n.a.	1 Ath_C0721 + 1 Ath_C0005 = 1 Ath_C0959 + 1 Ath_C0006 ;	[1.3.1.72]		AT3G19820
Ath_R1026	R07499	n.a.	1 Ath_C0700 + 1 Ath_C0005 = 1 Ath_C1047 + 1 Ath_C0006 ;	[]		AT3G19820
Ath_R1027	R07502	n.a.	1 Ath_C1046 = 1 Ath_C0529 ;	[]		AT4G32770
Ath_R1028	R07507	n.a.	1 Ath_C0969 + 1 Ath_C0005 = 1 Ath_C0412 + 1 Ath_C0006 ;	[1.3.1.72]		AT3G19820
Ath_R1029	R07509	n.a.	1 Ath_C0700 + 3 Ath_C0005 + 3 Ath_C0007 = 1 Ath_C1045 + 3 Ath_C0006 + 4 Ath_C0001 ;	[1.14.13.72]		AT1G07420
Ath_R1030	R07530	n.a.	1 Ath_C0718 = 1 Ath_C0795 ;	[1.14.13.-]	unknown; AT2G27690; AT2G45970; AT4G36220; AT4G39950; AT2G22330; AT3G50660; AT5G38970; AT3G30180; AT1G16410; AT5G05260; AT1G16400	AT5G52570; AT4G25700
Ath_R1031	R07531	n.a.	1 Ath_C0795 = 1 Ath_C0797 ;	[]		AT3G53130
Ath_R1032	R07558	n.a.	1 Ath_C0513 = 1 Ath_C0796 ;	[]		AT5G52570; AT4G25700
Ath_R1033	R07559	n.a.	1 Ath_C0796 = 1 Ath_C0772 ;	[]		AT5G52570; AT4G25700
Ath_R1034	R07678	n.a.	1 Ath_C0519 + 1 Ath_C0009 = 1 Ath_C0898 + 1 Ath_C0031 ;	[2.7.-.-]
Ath_R1035	R07700	n.a.	1 Ath_C0921 + 1 Ath_C0007 = 1 Ath_C0071 + 1 Ath_C0013 ;	[1.14.-.-]	AT5G05690; AT4G36380; unknown; AT2G34770; AT4G20870; AT4G04930; AT1G69640; AT1G14290; AT3G32047; AT5G47990	AT5G23190; AT1G01600; AT1G01190; AT5G09970; AT4G31940; AT3G52970; AT4G37310; AT1G13710; AT5G58860; AT5G04630; AT5G04660; AT1G11600; AT4G15350; AT4G37400; AT4G37430; AT4G37410; AT3G26320; AT3G26280; AT5G52320; AT3G26200; AT3G26300; AT3G26310; AT5G36220; AT3G26270; AT5G57260; AT3G26190; AT2G30750; AT3G56630; AT3G26290; AT3G53300; AT3G26220; AT4G37340; AT3G26170; AT3G44250; AT3G26210; AT4G37360; AT5…
Ath_R1036	R07706	n.a.	1 Ath_C1011 + 1 Ath_C0007 = 1 Ath_C0071 + 1 Ath_C0069 ;	[1.14.-.-]	AT5G05690; AT4G36380; unknown; AT2G34770; AT4G20870; AT4G04930; AT1G69640; AT1G14290; AT3G32047; AT5G47990	AT5G23190; AT1G01600; AT1G01190; AT5G09970; AT4G31940; AT3G52970; AT4G37310; AT1G13710; AT5G58860; AT5G04630; AT5G04660; AT1G11600; AT4G15350; AT4G37400; AT4G37430; AT4G37410; AT3G26320; AT3G26280; AT5G52320; AT3G26200; AT3G26300; AT3G26310; AT5G36220; AT3G26270; AT5G57260; AT3G26190; AT2G30750; AT3G56630; AT3G26290; AT3G53300; AT3G26220; AT4G37340; AT3G26170; AT3G44250; AT3G26210; AT4G37360; AT5…
Ath_R1037	R07761	n.a.	1 Ath_C1050 + 1 Ath_C0005 = 1 Ath_C0246 + 1 Ath_C0006 ;	[1.3.1.38]	AT3G55360	AT3G55360
Ath_R1038	R07840	n.a.	1 Ath_C0794 = 1 Ath_C1051 ;	[]
Ath_R1039	R07850	n.a.	1 Ath_C0718 = 1 Ath_C1048 ;	[]
Ath_R1040	R07851	n.a.	1 Ath_C1048 = 1 Ath_C0797 ;	[]
Ath_R1041	R07856	n.a.	1 Ath_C0719 = 1 Ath_C1052 ;	[]
Ath_R1042	R07863	n.a.	1 Ath_C0686 = 1 Ath_C0672 + 1 Ath_C0001 ;	[4.2.1.92]		AT5G42650
Ath_R1043	R07864	n.a.	1 Ath_C0782 + 1 Ath_C0007 = 1 Ath_C1053 ;	[1.13.11.12]	AT1G73680; AT3G01420; AT3G22400; AT1G72520; AT1G67560; AT1G17420; AT1G55020; AT3G45140	AT1G72520; AT1G67560; AT1G17420; AT3G45140; AT3G22400; AT1G55020
Ath_R1044	R07869	n.a.	1 Ath_C0782 + 1 Ath_C0007 = 1 Ath_C0686 ;	[1.13.11.12]	AT1G73680; AT3G01420; AT3G22400; AT1G72520; AT1G67560; AT1G17420; AT1G55020; AT3G45140	AT1G72520; AT1G67560; AT1G17420; AT3G45140; AT3G22400; AT1G55020
Ath_R1045	R07870	n.a.	1 Ath_C0686 = 1 Ath_C0902 + 1 Ath_C0901 ;	[]		AT4G15440
Ath_R1046	R07874	n.a.	1 Ath_C0843 + 1 Ath_C0026 = 1 Ath_C1013 + 1 Ath_C0014 ;	[2.4.1.-]	AT5G08380; AT5G40390; AT4G01970; unknown; AT2G22590; AT4G15270; AT2G29740; AT3G21760; AT2G29730; AT2G29750; AT2G30150; AT3G02100; AT4G15280; AT4G15260; AT4G15550; AT2G23210; AT3G21750; AT1G07250; AT3G21790; AT2G29710; AT4G34135; AT5G49690; AT1G07240; AT2G31750; AT3G21800; AT1G07260; AT1G05530; AT1G05560; AT4G34138; AT2G23250; AT2G23260; AT3G21780; AT2G36800; AT2G36750; AT5G58600; AT5G05870; AT1G2…	AT4G14090
Ath_R1047	R07887	n.a.	1 Ath_C0002 + 1 Ath_C0685 + 1 Ath_C0010 = 1 Ath_C0018 + 1 Ath_C0012 + 1 Ath_C1054 ;	[6.2.1.-]		AT1G20510
Ath_R1048	R07916	n.a.	1 Ath_C0221 = 1 Ath_C0712 ;	[2.5.1.32]		AT5G17230
Ath_R1049	R07987	n.a.	1 Ath_C0292 + 3 Ath_C0064 = 1 Ath_C0903 + 4 Ath_C0010 + 3 Ath_C0011 ;	[2.3.1.74]	AT4G34850; AT5G13930
Ath_R1050	R07988	n.a.	1 Ath_C0209 + 3 Ath_C0064 = 1 Ath_C1038 + 4 Ath_C0010 + 3 Ath_C0011 ;	[2.3.1.74]	AT4G34850; AT5G13930
Ath_R1051	R07989	n.a.	1 Ath_C0243 + 3 Ath_C0064 = 1 Ath_C1055 + 4 Ath_C0010 + 3 Ath_C0011 ;	[2.3.1.74]	AT4G34850; AT5G13930
Ath_R1052	R07993	n.a.	1 Ath_C0806 + 1 Ath_C0024 + 1 Ath_C0007 = 1 Ath_C1019 + 1 Ath_C0036 + 1 Ath_C0011 ;	[1.14.11.9]	AT2G19590; AT2G06960; AT5G20550; AT4G16330; AT3G55970; AT1G05010; AT1G62380; AT4G25300; AT2G36690; AT4G10500; AT4G25310; AT1G49390; AT5G07480; AT3G60290; AT2G38240; AT4G22870; AT1G17010; AT1G12010; AT5G24530; AT1G78550; AT5G54000; AT3G19000; AT3G11180; AT3G19010; AT5G20400; AT1G17020; AT3G21420; AT5G05600; AT4G10490; AT3G51240
Ath_R1053	R07996	n.a.	1 Ath_C0805 + 1 Ath_C0024 + 1 Ath_C0007 = 1 Ath_C1017 + 1 Ath_C0036 + 1 Ath_C0011 ;	[1.14.11.9]	AT2G19590; AT2G06960; AT5G20550; AT4G16330; AT3G55970; AT1G05010; AT1G62380; AT4G25300; AT2G36690; AT4G10500; AT4G25310; AT1G49390; AT5G07480; AT3G60290; AT2G38240; AT4G22870; AT1G17010; AT1G12010; AT5G24530; AT1G78550; AT5G54000; AT3G19000; AT3G11180; AT3G19010; AT5G20400; AT1G17020; AT3G21420; AT5G05600; AT4G10490; AT3G51240
Ath_R1054	R08002	n.a.	1 Ath_C0805 + 1 Ath_C0005 + 1 Ath_C0007 = 1 Ath_C1015 + 1 Ath_C0006 + 1 Ath_C0001 ;	[1.14.13.21]	AT2G45560; AT5G07990; AT3G61880
Ath_R1055	R08095	n.a.	1 Ath_C1056 + 1 Ath_C0010 = 1 Ath_C0558 + 1 Ath_C0022 ;	[2.3.1.16]	AT2G33150; AT5G48880; AT1G04710	AT2G33150; AT5G48880; AT1G04710
Ath_R1056	R08165	n.a.	1 Ath_C0360 + 1 Ath_C0024 = 1 Ath_C1057 + 1 Ath_C0011 ;	[]
Ath_R1057	R08174	n.a.	1 Ath_C0246 + 1 Ath_C0001 = 1 Ath_C0010 + 1 Ath_C0941 ;	[3.1.2.2]		AT1G01710
Ath_R1058	R08175	n.a.	1 Ath_C0507 + 1 Ath_C0001 = 1 Ath_C0010 + 1 Ath_C1010 ;	[3.1.2.2]		AT1G01710
Ath_R1059	R08176	n.a.	1 Ath_C0282 + 1 Ath_C0001 = 1 Ath_C0010 + 1 Ath_C0338 ;	[3.1.2.2]		AT1G01710
Ath_R1060	R08178	n.a.	1 Ath_C1049 + 1 Ath_C0001 = 1 Ath_C0010 + 1 Ath_C0782 ;	[3.1.2.2]		AT1G01710
Ath_R1061	n.a.	1,4-BETA-D-XYLAN-SYNTHASE-RXN	1 Ath_C0143 + 1 Ath_C1061 = 1 Ath_C0521 + 1 Ath_C0014 ;	[2.4.2.24]	AT2G37090; AT4G36890
Ath_R1062	n.a.	1-PHOSPHATIDYLINOSITOL-3-KINASE-RXN	1 Ath_C1237 + 1 Ath_C0002 = 1 Ath_C0661 + 1 Ath_C0008 ;	[2.7.1.137]		AT1G60490
Ath_R1063	n.a.	1-PHOSPHATIDYLINOSITOL-KINASE-RXN	1 Ath_C1237 + 1 Ath_C0002 = 1 Ath_C0443 + 1 Ath_C0008 ;	[2.7.1.67]		AT1G49340; AT5G64070
Ath_R1064	n.a.	1.2.1.1-RXN	1 Ath_C0003 + 1 Ath_C0042 + 1 Ath_C0054 = 1 Ath_C0384 + 1 Ath_C0004 ;	[1.2.1.1]		AT1G14810
Ath_R1065	n.a.	1.2.1.13-RXN	1 Ath_C0321 + 1 Ath_C1242 + 1 Ath_C0006 = 1 Ath_C0162 + 1 Ath_C0005 ;	[1.2.1.13]	AT1G42970; AT1G12900; AT3G62410; AT1G32060; AT3G26650; AT2G24270
Ath_R1066	n.a.	1.2.1.9-RXN	1 Ath_C0001 + 1 Ath_C0006 + 1 Ath_C0321 = 1 Ath_C0146 + 1 Ath_C0005 ;	[1.2.1.9]	AT2G24270
Ath_R1067	n.a.	1.4.3.18-RXN	1 Ath_C0007 + 1 Ath_C0001 + 1 Ath_C1217 = 1 Ath_C0025 + 1 Ath_C0790 + 1 Ath_C0113 ;	[1.4.3.18]
Ath_R1068	n.a.	1.8.3.5-RXN	1 Ath_C0001 + 1 Ath_C0007 + 1 Ath_C1221 = 1 Ath_C0790 + 1 Ath_C0025 + 1 Ath_C0077 ;	[1.8.3.5]
Ath_R1069	n.a.	1TRANSKETO-RXN	1 Ath_C0092 + 1 Ath_C0157 = 1 Ath_C0188 + 1 Ath_C0321 ;	[2.2.1.1]	AT2G45290; AT3G60750	AT2G45290; AT3G60750
Ath_R1070	n.a.	2.3.1.103-RXN	2 Ath_C0416 = 1 Ath_C0634 + 1 Ath_C0027 ;	[2.3.1.103]	AT2G23010
Ath_R1071	n.a.	2.4.1.112-RXN	1 Ath_C1244 + 1 Ath_C0026 = 1 Ath_C0408 + 1 Ath_C0014 ;	[2.4.1.112]
Ath_R1072	n.a.	2.4.1.114-RXN	1 Ath_C0592 + 1 Ath_C0026 = 1 Ath_C0738 + 1 Ath_C0014 ;	[2.4.1.114]	unknown
Ath_R1073	n.a.	2.4.1.142-RXN	1 Ath_C0660 + 1 Ath_C0076 = 1 Ath_C1073 + 1 Ath_C0031 ;	[2.4.1.142]	AT1G16570
Ath_R1074	n.a.	2.4.1.198-RXN	1 Ath_C1237 + 1 Ath_C0037 = 1 Ath_C0446 + 1 Ath_C0014 ;	[2.4.1.198]
Ath_R1075	n.a.	2.4.1.223-RXN	1 Ath_C1182 + 1 Ath_C0037 = 1 Ath_C0868 + 1 Ath_C0014 ;	[2.4.1.223]
Ath_R1076	n.a.	2.4.1.94-RXN	1 Ath_C1244 + 1 Ath_C0037 = 1 Ath_C0642 + 1 Ath_C0014 ;	[2.4.1.94]
Ath_R1077	n.a.	2.5.1.39-RXN	1 Ath_C1228 + 1 Ath_C1223 = 1 Ath_C0610 + 1 Ath_C0012 ;	[2.5.1.39]		AT4G23660
Ath_R1078	n.a.	2.7.8.11-RXN	1 Ath_C0185 + 1 Ath_C0109 = 1 Ath_C1237 + 1 Ath_C0046 ;	[2.7.8.11]		AT1G68000; AT4G38570
Ath_R1079	n.a.	2OXOGLUTARATEDEH-RXN	1 Ath_C0024 + 1 Ath_C0010 + 1 Ath_C0003 = 1 Ath_C0072 + 1 Ath_C0011 + 1 Ath_C0004 ;	[]
Ath_R1080	n.a.	2TRANSKETO-RXN	1 Ath_C0187 + 1 Ath_C0157 = 1 Ath_C0066 + 1 Ath_C0321 ;	[2.2.1.1]	AT2G45290; AT3G60750	AT2G45290; AT3G60750
Ath_R1081	n.a.	3-HYDROXBUTYRYL-COA-DEHYDRATASE-RXN	1 Ath_C0108 = 1 Ath_C0001 + 1 Ath_C0357 ;	[4.2.1.17, 4.2.1.55]		AT4G16210; AT4G16800
Ath_R1082	n.a.	3-ISOPROPYLMALISOM-RXN	1 Ath_C0530 = 1 Ath_C0645 ;	[4.2.1.33]		AT4G13430; AT2G43090
Ath_R1083	n.a.	3.1.4.11-RXN	1 Ath_C0668 + 1 Ath_C0001 = 1 Ath_C1202 + 1 Ath_C1247 ;	[3.1.4.11]		AT2G40116
Ath_R1084	n.a.	3.2.1.141-RXN	1 Ath_C1216 = 1 Ath_C0498 + 1 Ath_C0395 ;	[3.2.1.141]
Ath_R1085	n.a.	3.2.1.153-RXN	1 Ath_C0574 = 1 Ath_C0574 + 1 Ath_C0075 ;	[3.2.1.153]
Ath_R1086	n.a.	3.2.1.154-RXN	1 Ath_C0459 = 1 Ath_C0459 + 1 Ath_C0075 ;	[3.2.1.154]
Ath_R1087	n.a.	3.2.1.26-RXN	1 Ath_C0001 + 1 Ath_C0532 = 1 Ath_C0075 + 1 Ath_C0415 ;	[3.2.1.26]		AT1G12240; AT1G62660; AT2G36190; AT3G13790
Ath_R1088	n.a.	3.4.11.2-RXN	1 Ath_C0242 = 2 Ath_C0242 ;	[3.4.11.2]
Ath_R1089	n.a.	3.5.1.60-RXN	1 Ath_C0618 + 1 Ath_C0001 = 1 Ath_C1239 + 1 Ath_C0142 ;	[3.5.1.60]
Ath_R1090	n.a.	3.6.3.8-RXN	1 Ath_C0060 + 1 Ath_C0001 + 1 Ath_C0002 = 1 Ath_C0060 + 1 Ath_C1242 + 1 Ath_C0008 ;	[3.6.3.8]
Ath_R1091	n.a.	ACETOOHBUTREDUCTOISOM-RXN	1 Ath_C0756 + 1 Ath_C0005 = 1 Ath_C0757 + 1 Ath_C0006 ;	[1.1.1.86]	unknown	AT3G58610
Ath_R1092	n.a.	ACETOOHBUTSYN-RXN	1 Ath_C0020 + 1 Ath_C0085 = 1 Ath_C0756 + 1 Ath_C0011 ;	[2.2.1.6]	AT3G48560	AT3G48560
Ath_R1093	n.a.	ACETYLORNDEACET-RXN	1 Ath_C0255 + 1 Ath_C0001 = 1 Ath_C0475 + 1 Ath_C0029 ;	[3.5.1.16]
Ath_R1094	n.a.	ALDOSE-1-EPIMERASE-RXN	1 Ath_C0184 = 1 Ath_C0027 ;	[5.1.3.3]		AT5G15140; AT3G47800; AT3G17940
Ath_R1095	n.a.	ALDOSE1EPIM-RXN	1 Ath_C0098 = 1 Ath_C1072 ;	[5.1.3.3]		AT5G15140; AT3G47800; AT3G17940
Ath_R1096	n.a.	ALPHA-AMYL-RXN	1 Ath_C1226 = 1 Ath_C0498 ;	[3.2.1.1]		AT4G25000
Ath_R1097	n.a.	ALPHA-L-FUCOSIDASE-RXN	1 Ath_C0001 + 1 Ath_C0527 = 1 Ath_C0381 + 1 Ath_C1230 ;	[3.2.1.51]
Ath_R1098	n.a.	AMYLOMALT-RXN	1 Ath_C0489 + 1 Ath_C0150 = 1 Ath_C0508 + 1 Ath_C0027 ;	[2.4.1.25]	AT2G40840; AT5G64860	AT2G40840; AT5G64860
Ath_R1099	n.a.	ARGINASE-RXN	1 Ath_C0001 + 1 Ath_C0050 = 1 Ath_C0067 + 1 Ath_C0475 ;	[3.5.3.1]		AT4G08900
Ath_R1100	n.a.	BETA-LACTAMASE-RXN	1 Ath_C0001 + 1 Ath_C1232 = 1 Ath_C0606 ;	[3.5.2.6]
Ath_R1101	n.a.	BHBDCLOS-RXN	1 Ath_C1070 + 1 Ath_C0004 = 1 Ath_C0108 + 1 Ath_C0003 ;	[1.1.1.35]	AT4G29010; AT3G15290; AT3G06860
Ath_R1102	n.a.	CARDIOLIPSYN-RXN	2 Ath_C1211 = 1 Ath_C0752 + 1 Ath_C0091 ;	[2.7.8.-]
Ath_R1103	n.a.	CARNRACE-RXN	1 Ath_C0274 = 1 Ath_C0205 ;	[5.-.-.-]
Ath_R1104	n.a.	CDPDIGLYSYN-RXN	1 Ath_C0051 + 1 Ath_C1215 = 1 Ath_C0185 + 1 Ath_C0012 ;	[2.7.7.41]		AT4G26770; AT1G62430
Ath_R1105	n.a.	CELLULOSE-SYNTHASE-(GDP-FORMING)-RXN	1 Ath_C0239 + 1 Ath_C0344 = 1 Ath_C0031 + 1 Ath_C1227 ;	[2.4.1.29]
Ath_R1106	n.a.	CERAMIDASE-RXN	1 Ath_C0001 + 1 Ath_C0145 = 1 Ath_C0206 + 1 Ath_C1233 ;	[3.5.1.23]
Ath_R1107	n.a.	CHLOROPHYLLASE-RXN	1 Ath_C0001 + 1 Ath_C0486 = 1 Ath_C1077 + 1 Ath_C0462 ;	[3.1.1.14]		AT1G19670; AT5G43860
Ath_R1108	n.a.	CITRULLINASE-RXN	1 Ath_C0211 + 1 Ath_C0001 = 1 Ath_C0475 + 1 Ath_C0011 + 1 Ath_C0013 ;	[3.5.1.20]
Ath_R1109	n.a.	CYSPH-RXN	1 Ath_C0077 + 1 Ath_C0399 = 1 Ath_C0293 + 1 Ath_C1242 ;	[2.5.1.-]	unknown; AT4G36810; AT2G18620; AT2G18640; AT2G23800; AT1G17050; AT1G78510; AT3G51820; AT1G60600; AT5G20040; AT3G23630; AT5G19040; AT1G68460; AT4G24650	AT5G58770; AT2G17570; AT5G58780; AT5G58782; AT5G58784
Ath_R1110	n.a.	CYSSYNMULTI-RXN	1 Ath_C0053 + 1 Ath_C0022 + 1 Ath_C0190 = 1 Ath_C0077 + 1 Ath_C0010 + 1 Ath_C0029 ;	[]
Ath_R1111	n.a.	CYSTAGLY-RXN	1 Ath_C0293 + 1 Ath_C0001 = 1 Ath_C0013 + 1 Ath_C0085 + 1 Ath_C0077 ;	[4.4.1.1]
Ath_R1112	n.a.	DEOXYRIBOSE-P-ALD-RXN	1 Ath_C0329 = 1 Ath_C0065 + 1 Ath_C0321 ;	[4.1.2.4]
Ath_R1113	n.a.	DOPAMINE-BETA-MONOOXYGENASE-RXN	1 Ath_C0007 + 1 Ath_C0056 + 1 Ath_C0604 = 1 Ath_C0001 + 1 Ath_C0714 + 1 Ath_C0296 ;	[1.14.17.1]
Ath_R1114	n.a.	DXS-RXN	1 Ath_C0020 + 1 Ath_C0321 = 1 Ath_C0815 + 1 Ath_C0011 ;	[2.2.1.7]	AT3G21500; AT4G15560; AT5G11380	AT4G15560; AT3G21500; AT5G11380
Ath_R1115	n.a.	ETHYL-RXN	1 Ath_C0056 + 1 Ath_C0431 + 1 Ath_C0007 = 2 Ath_C0001 + 1 Ath_C0783 + 1 Ath_C0714 + 1 Ath_C0452 + 1 Ath_C0011 ;	[1.14.17.4]	unknown
Ath_R1116	n.a.	F16ALDOLASE-RXN	1 Ath_C0222 = 1 Ath_C0087 + 1 Ath_C0321 ;	[4.1.2.13]		AT4G38970; AT5G03690; AT2G01140; AT3G52930; AT4G26520; AT4G26530; AT2G21330; AT2G36460
Ath_R1119	n.a.	FERRIC-CHELATE-REDUCTASE-RXN	2 Ath_C0021 + 1 Ath_C0003 = 2 Ath_C0861 + 1 Ath_C0004 ;	[1.16.1.7]	AT4G25570; AT5G38630; AT1G26100; AT5G49740; AT5G50160; AT1G01580; AT5G23990; AT5G23980; AT1G23020; AT1G01590
Ath_R1120	n.a.	GALACTOKIN-RXN	1 Ath_C1235 + 1 Ath_C0002 = 1 Ath_C0260 + 1 Ath_C0008 ;	[2.7.1.6]		AT3G06580; AT3G10700
Ath_R1121	n.a.	GALACTOLIPASE-RXN	1 Ath_C0598 + 2 Ath_C0001 = 2 Ath_C1233 + 1 Ath_C0709 ;	[3.1.1.26]
Ath_R1122	n.a.	GAPOXNPHOSPHN-RXN	1 Ath_C0321 + 1 Ath_C1242 + 1 Ath_C0003 = 1 Ath_C0162 + 1 Ath_C0004 ;	[1.2.1.12]	AT3G62410; AT1G32060; AT3G26650; AT3G04120; AT1G79530; AT1G16300; AT1G13440; AT2G24270
Ath_R1123	n.a.	GKI-RXN	1 Ath_C0002 + 1 Ath_C0178 = 1 Ath_C0316 + 1 Ath_C0008 ;	[2.7.1.-]		AT5G25930; AT1G28440; AT1G75820; AT1G66150; AT3G59420; AT1G24650; AT5G04870; AT3G50530; AT3G49370; AT2G38910; AT3G56760; AT4G04710; AT2G17290; AT1G74740; AT5G22840; AT3G57530; AT4G04720; AT3G53030; AT5G12180; AT4G23650; AT3G51850; AT5G19360; AT4G04740; AT4G09570; AT1G35670; AT5G39440; AT5G23580; AT2G01450; AT5G22850; AT1G30270; AT4G28540; AT5G43320; AT4G00720; AT1G04440; AT4G14340; AT1G14370; AT4…
Ath_R1124	n.a.	GLUCOKIN-RXN	1 Ath_C0027 + 1 Ath_C0002 = 1 Ath_C0415 + 1 Ath_C0008 ;	[2.7.1.1, 2.7.1.2]
Ath_R1125	n.a.	GLUTAMATE-N-ACETYLTRANSFERASE-RXN	1 Ath_C0023 + 1 Ath_C0255 = 1 Ath_C0313 + 1 Ath_C0475 ;	[2.3.1.35]	unknown
Ath_R1126	n.a.	GLUTARYL-COA-DEHYDROG-RXN	1 Ath_C0289 + 1 Ath_C0015 = 1 Ath_C0524 + 1 Ath_C0457 ;	[]
Ath_R1127	n.a.	GLYC3PDEHYDROG-RXN	1 Ath_C0073 + 1 Ath_C0241 = 1 Ath_C0087 + 1 Ath_C0237 ;	[1.1.99.5]	AT3G10370
Ath_R1128	n.a.	GSHTRAN-RXN	1 Ath_C0042 + 1 Ath_C0451 = 1 Ath_C1245 + 1 Ath_C0450 ;	[2.5.1.18]		AT2G47730; AT1G02940; AT1G02950; AT3G43800; AT2G29480; AT2G29440; AT2G29490; AT2G29460; AT3G03190; AT2G02930; AT1G02920; AT2G30860; AT1G65820
Ath_R1129	n.a.	GST-RXN	1 Ath_C1058 + 1 Ath_C0042 = 1 Ath_C0809 + 1 Ath_C0453 ;	[2.5.1.18]		AT2G47730; AT1G02940; AT1G02950; AT3G43800; AT2G29480; AT2G29440; AT2G29490; AT2G29460; AT3G03190; AT2G02930; AT1G02920; AT2G30860; AT1G65820
Ath_R1130	n.a.	HEMEOSYN-RXN	1 Ath_C0028 + 1 Ath_C0262 + 1 Ath_C0001 = 1 Ath_C0870 + 1 Ath_C0012 ;	[2.5.1.-]	unknown; AT4G36810; AT2G18620; AT2G18640; AT2G23800; AT1G17050; AT1G78510; AT3G51820; AT1G60600; AT5G20040; AT3G23630; AT5G19040; AT1G68460; AT4G24650	AT5G58770; AT2G17570; AT5G58780; AT5G58782; AT5G58784
Ath_R1131	n.a.	HEXOKINASE-RXN	1 Ath_C1236 + 1 Ath_C0002 = 1 Ath_C0554 + 1 Ath_C0008 ;	[2.7.1.1]
Ath_R1132	n.a.	KETOLACTOSE-RXN	1 Ath_C0711 + 1 Ath_C0001 = 1 Ath_C0708 + 1 Ath_C0027 ;	[3.2.1.23]		AT3G54440; AT3G52840
Ath_R1133	n.a.	L-ARABINOKINASE-RXN	1 Ath_C1214 + 1 Ath_C0002 = 1 Ath_C0611 + 1 Ath_C0008 ;	[2.7.1.46]		AT4G16130
Ath_R1134	n.a.	LACCASE-RXN	4 Ath_C0071 + 1 Ath_C0007 = 2 Ath_C0001 + 4 Ath_C0522 ;	[1.10.3.2]
Ath_R1135	n.a.	LIPOXYGENASE-RXN	1 Ath_C0678 + 1 Ath_C0007 = 1 Ath_C1060 ;	[1.13.11.12]	AT1G73680; AT3G01420; AT3G22400; AT1G72520; AT1G67560; AT1G17420; AT1G55020; AT3G45140	AT1G72520; AT1G67560; AT1G17420; AT3G45140; AT3G22400; AT1G55020
Ath_R1136	n.a.	LUMAZINESYN-RXN	1 Ath_C0679 + 1 Ath_C0866 = 1 Ath_C0640 + 1 Ath_C1242 + 1 Ath_C0007 ;	[]
Ath_R1137	n.a.	M(7)G(5')PPPN-PYROPHOSPHATASE-RXN	1 Ath_C0001 + 1 Ath_C0676 = 1 Ath_C1243 + 1 Ath_C0614 ;	[3.6.1.30]
Ath_R1138	n.a.	MALDEXPHOSPHORYL-RXN	1 Ath_C1242 + 1 Ath_C0508 = 1 Ath_C0081 + 1 Ath_C0498 ;	[2.4.1.1]	AT3G46970
Ath_R1139	n.a.	MANDELONITRILE-LYASE-RXN	1 Ath_C0300 = 1 Ath_C0452 + 1 Ath_C0179 ;	[4.1.2.10]
Ath_R1140	n.a.	MMUM-RXN	1 Ath_C0565 + 1 Ath_C0120 = 2 Ath_C0057 ;	[2.1.1.-]	unknown; AT3G63250; AT3G25900; AT3G22740; AT3G63410; AT5G55250; AT5G54160	AT3G27180
Ath_R1141	n.a.	MYO-INOSITOL-1-PHOSPHATE-SYNTHASE-RXN	1 Ath_C0415 = 1 Ath_C0615 ;	[5.5.1.4]		AT4G39800; AT5G10170; AT2G22240
Ath_R1142	n.a.	MYRISTOYLACYLTRAN-RXN	1 Ath_C0777 = 1 Ath_C0762 + 1 Ath_C1071 ;	[2.3.1.-]	unknown; AT1G19440; AT2G46720; AT2G16280; AT2G15090; AT3G10280; AT4G34510; AT4G34250; AT2G26640; AT1G68530; AT1G01120; AT4G34520
Ath_R1143	n.a.	ORNCARBAMTRANSFER-RXN	1 Ath_C0475 + 1 Ath_C0130 = 1 Ath_C0211 + 1 Ath_C1242 ;	[2.1.3.3]	AT1G75330	AT1G75330
Ath_R1144	n.a.	ORNITHINE-GLU-AMINOTRANSFORASE-RXN	1 Ath_C0475 + 1 Ath_C0024 = 1 Ath_C0023 + 1 Ath_C0413 ;	[2.6.1.13]		AT5G46180
Ath_R1145	n.a.	PGLUCISOM-RXN	1 Ath_C0415 = 1 Ath_C0066 ;	[5.3.1.9]
Ath_R1146	n.a.	PHOSPHAGLYPSYN-RXN	1 Ath_C0185 + 1 Ath_C0073 = 1 Ath_C1212 + 1 Ath_C0046 ;	[2.7.8.5]		AT2G39290; AT3G55030
Ath_R1147	n.a.	PHOSPHASERSYN-RXN	1 Ath_C0185 + 1 Ath_C0053 = 1 Ath_C0046 + 1 Ath_C1213 ;	[2.7.8.8]
Ath_R1148	n.a.	PROLINE-MULTI	1 Ath_C0023 + 1 Ath_C0002 + 1 Ath_C0005 = 1 Ath_C0008 + 1 Ath_C0413 + 1 Ath_C0006 + 1 Ath_C1242 ;	[]
Ath_R1149	n.a.	PROTOHEMEFERROCHELAT-RXN	1 Ath_C0021 + 1 Ath_C0517 = 1 Ath_C0028 ;	[4.99.1.1]		AT5G26030
Ath_R1150	n.a.	PSII-RXN	2 Ath_C0001 = 4 Ath_C1204 + 1 Ath_C0007 ;	[]
Ath_R1151	n.a.	PYRIMSYN1-RXN	1 Ath_C0579 = 1 Ath_C0662 ;	[]
Ath_R1152	n.a.	QUINOLINATE-SYNTHE-MULTI-RXN	1 Ath_C0041 + 1 Ath_C0007 + 1 Ath_C0087 = 1 Ath_C0600 + 1 Ath_C1242 + 1 Ath_C0025 + 2 Ath_C0001 ;	[]
Ath_R1153	n.a.	R222-RXN	1 Ath_C1081 + 1 Ath_C0003 + 1 Ath_C0001 = 1 Ath_C0781 + 1 Ath_C0004 ;	[1.2.1.3]	unknown; AT3G48000	AT4G34240; AT3G48000; AT1G23800; AT1G54100
Ath_R1154	n.a.	R223-RXN	1 Ath_C0781 + 1 Ath_C0002 + 1 Ath_C0010 = 1 Ath_C0501 + 1 Ath_C0018 + 1 Ath_C0012 ;	[6.2.1.3]
Ath_R1155	n.a.	R313-RXN	1 Ath_C1067 + 1 Ath_C0001 = 1 Ath_C0118 ;	[4.2.1.84]
Ath_R1156	n.a.	R82-RXN	1 Ath_C0867 = 1 Ath_C1064 ;	[]
Ath_R1157	n.a.	RXN-1061	1 Ath_C0170 + 1 Ath_C0005 + 1 Ath_C0007 = 1 Ath_C1062 + 1 Ath_C0006 + 1 Ath_C0001 ;	[1.14.13.-]	unknown; AT2G27690; AT2G45970; AT4G36220; AT4G39950; AT2G22330; AT3G50660; AT5G38970; AT3G30180; AT1G16410; AT5G05260; AT1G16400
Ath_R1158	n.a.	RXN-1063	1 Ath_C0338 + 2 Ath_C0005 + 1 Ath_C0007 = 1 Ath_C1063 + 2 Ath_C0006 + 1 Ath_C0001 ;	[1.14.13.-]	unknown; AT2G27690; AT2G45970; AT4G36220; AT4G39950; AT2G22330; AT3G50660; AT5G38970; AT3G30180; AT1G16410; AT5G05260; AT1G16400
Ath_R1159	n.a.	RXN-1103	1 Ath_C0348 + 1 Ath_C0005 + 1 Ath_C0007 = 1 Ath_C0001 + 1 Ath_C1075 + 1 Ath_C0006 ;	[]
Ath_R1160	n.a.	RXN-1104	1 Ath_C1075 + 1 Ath_C0017 = 1 Ath_C0019 + 1 Ath_C0468 ;	[2.1.1.68]	AT5G54160; unknown
Ath_R1161	n.a.	RXN-111	1 Ath_C0389 = 1 Ath_C1186 ;	[5.4.99.-]
Ath_R1162	n.a.	RXN-1126	1 Ath_C1075 + 1 Ath_C0010 + 1 Ath_C0002 = 1 Ath_C0209 + 1 Ath_C0018 + 1 Ath_C0012 ;	[6.2.1.12]		AT3G21230; AT1G20480; AT1G65060; AT3G21240; AT4G05160; AT1G62940; AT1G51680
Ath_R1163	n.a.	RXN-114	1 Ath_C0771 + 1 Ath_C0024 + 1 Ath_C0007 = 1 Ath_C1080 + 1 Ath_C0036 + 1 Ath_C0011 + 1 Ath_C0001 ;	[1.14.11.-]	AT1G80340; AT4G21690; AT2G44800; AT5G51310; AT1G80330; AT1G15550; AT5G07200; AT5G51810; AT4G25420; AT1G60980; AT1G44090; AT4G22880; AT1G50960; AT3G47190; AT4G23340; AT1G14130; AT1G14120; AT5G58660; AT4G03070; AT2G34555; AT1G78440; AT1G30040; AT4G21200; AT1G02400; AT1G47990
Ath_R1164	n.a.	RXN-118	1 Ath_C0593 + 1 Ath_C0024 + 1 Ath_C0007 = 1 Ath_C0838 + 1 Ath_C0036 + 1 Ath_C0011 + 1 Ath_C0001 ;	[1.14.11.-]	AT1G80340; AT4G21690; AT2G44800; AT5G51310; AT1G80330; AT1G15550; AT5G07200; AT5G51810; AT4G25420; AT1G60980; AT1G44090; AT4G22880; AT1G50960; AT3G47190; AT4G23340; AT1G14130; AT1G14120; AT5G58660; AT4G03070; AT2G34555; AT1G78440; AT1G30040; AT4G21200; AT1G02400; AT1G47990
Ath_R1165	n.a.	RXN-1223	1 Ath_C0026 + 1 Ath_C0074 = 1 Ath_C0822 + 1 Ath_C0001 ;	[3.13.1.1]		AT4G33030
Ath_R1166	n.a.	RXN-1321	1 Ath_C0782 + 1 Ath_C0007 = 1 Ath_C1147 ;	[1.13.11.12]	AT1G73680; AT3G01420; AT3G22400; AT1G72520; AT1G67560; AT1G17420; AT1G55020; AT3G45140	AT1G72520; AT1G67560; AT1G17420; AT3G45140; AT3G22400; AT1G55020
Ath_R1167	n.a.	RXN-1345	1 Ath_C1147 = 1 Ath_C0902 + 1 Ath_C0901 ;	[]
Ath_R1168	n.a.	RXN-1346	1 Ath_C0901 = 1 Ath_C1224 ;	[]
Ath_R1169	n.a.	RXN-1347	1 Ath_C0901 = 1 Ath_C1078 ;	[]
Ath_R1170	n.a.	RXN-1349	1 Ath_C0902 = 1 Ath_C1059 ;	[]
Ath_R1171	n.a.	RXN-1402	1 Ath_C0061 + 1 Ath_C0005 + 1 Ath_C0007 = 1 Ath_C0550 + 1 Ath_C0011 + 1 Ath_C0006 + 1 Ath_C0001 ;	[1.14.13.-]	unknown; AT2G27690; AT2G45970; AT4G36220; AT4G39950; AT2G22330; AT3G50660; AT5G38970; AT3G30180; AT1G16410; AT5G05260; AT1G16400
Ath_R1172	n.a.	RXN-1405	1 Ath_C0240 + 1 Ath_C0007 + 1 Ath_C0005 = 1 Ath_C1218 + 1 Ath_C0001 + 1 Ath_C0006 ;	[]
Ath_R1173	n.a.	RXN-1406	1 Ath_C1218 = 1 Ath_C0550 ;	[]
Ath_R1174	n.a.	RXN-1407	1 Ath_C0589 = 1 Ath_C0268 + 1 Ath_C0073 ;	[]
Ath_R1175	n.a.	RXN-1408	1 Ath_C0268 + 1 Ath_C0029 = 1 Ath_C0368 ;	[]
Ath_R1176	n.a.	RXN-1441	1 Ath_C0550 + 1 Ath_C0005 + 1 Ath_C0007 + 1 Ath_C0077 = 1 Ath_C1150 + 1 Ath_C0006 + 1 Ath_C0001 ;	[]
Ath_R1177	n.a.	RXN-1461	1 Ath_C0070 + 1 Ath_C0001 = 1 Ath_C0184 + 1 Ath_C0075 ;	[3.2.1.26]		AT1G12240; AT1G62660; AT2G36190; AT3G13790
Ath_R1178	n.a.	RXN-1485	1 Ath_C0802 + 1 Ath_C0785 = 1 Ath_C1079 ;	[]
Ath_R1179	n.a.	RXN-172	1 Ath_C1100 + 1 Ath_C0024 + 1 Ath_C0007 = 1 Ath_C0833 + 1 Ath_C0036 + 1 Ath_C0011 + 1 Ath_C0001 ;	[1.14.11.-]	AT1G80340; AT4G21690; AT2G44800; AT5G51310; AT1G80330; AT1G15550; AT5G07200; AT5G51810; AT4G25420; AT1G60980; AT1G44090; AT4G22880; AT1G50960; AT3G47190; AT4G23340; AT1G14130; AT1G14120; AT5G58660; AT4G03070; AT2G34555; AT1G78440; AT1G30040; AT4G21200; AT1G02400; AT1G47990
Ath_R1180	n.a.	RXN-1826	1 Ath_C1241 + 1 Ath_C1242 = 1 Ath_C0081 ;	[2.4.1.1]	AT3G46970
Ath_R1181	n.a.	RXN-2001	1 Ath_C0250 + 1 Ath_C0010 = 1 Ath_C0292 + 1 Ath_C0001 ;	[6.2.1.-]
Ath_R1182	n.a.	RXN-2002	1 Ath_C0292 + 1 Ath_C0001 = 1 Ath_C0780 ;	[]
Ath_R1183	n.a.	RXN-2003	1 Ath_C0780 + 1 Ath_C0006 = 1 Ath_C1219 + 1 Ath_C0005 ;	[]
Ath_R1184	n.a.	RXN-2005	1 Ath_C0284 + 1 Ath_C0001 = 1 Ath_C0135 + 1 Ath_C0010 ;	[]
Ath_R1185	n.a.	RXN-2006	1 Ath_C1219 + 1 Ath_C0010 = 1 Ath_C0284 + 1 Ath_C0022 ;	[]
Ath_R1186	n.a.	RXN-2007	1 Ath_C0135 + 1 Ath_C0005 + 1 Ath_C0007 = 1 Ath_C0347 + 1 Ath_C0006 + 1 Ath_C0001 ;	[1.14.13.-]	unknown; AT2G27690; AT2G45970; AT4G36220; AT4G39950; AT2G22330; AT3G50660; AT5G38970; AT3G30180; AT1G16410; AT5G05260; AT1G16400
Ath_R1187	n.a.	RXN-2008	1 Ath_C0284 = 1 Ath_C1222 ;	[]
Ath_R1188	n.a.	RXN-2009	1 Ath_C1222 + 1 Ath_C0001 = 1 Ath_C0347 + 1 Ath_C0010 ;	[]
Ath_R1189	n.a.	RXN-2141	1 Ath_C1074 + 1 Ath_C0001 = 2 Ath_C0184 ;	[3.2.1.20]		AT5G63840; AT5G11720; AT3G45940
Ath_R1190	n.a.	RXN-2542	1 Ath_C0896 + 1 Ath_C0017 = 1 Ath_C1203 + 1 Ath_C0019 ;	[2.1.1.-]	unknown; AT3G63250; AT3G25900; AT3G22740; AT3G63410; AT5G55250; AT5G54160	AT3G27180
Ath_R1191	n.a.	RXN-2543	1 Ath_C1203 = 1 Ath_C0529 ;	[]
Ath_R1192	n.a.	RXN-2761	1 Ath_C0294 + 1 Ath_C0625 = 1 Ath_C1065 + 1 Ath_C0011 + 1 Ath_C0012 ;	[]
Ath_R1193	n.a.	RXN-292	1 Ath_C1117 + 1 Ath_C0024 + 1 Ath_C0007 = 1 Ath_C0837 + 1 Ath_C0036 + 1 Ath_C0011 + 1 Ath_C0001 ;	[1.14.11.-]	AT1G80340; AT4G21690; AT2G44800; AT5G51310; AT1G80330; AT1G15550; AT5G07200; AT5G51810; AT4G25420; AT1G60980; AT1G44090; AT4G22880; AT1G50960; AT3G47190; AT4G23340; AT1G14130; AT1G14120; AT5G58660; AT4G03070; AT2G34555; AT1G78440; AT1G30040; AT4G21200; AT1G02400; AT1G47990
Ath_R1194	n.a.	RXN-2942	1 Ath_C0368 + 1 Ath_C0242 = 1 Ath_C1210 ;	[]
Ath_R1195	n.a.	RXN-2944	1 Ath_C0368 + 1 Ath_C0035 = 1 Ath_C1205 + 1 Ath_C0001 ;	[3.5.1.-]		AT3G02875; AT5G56650
Ath_R1196	n.a.	RXN-2945	1 Ath_C0368 + 1 Ath_C0097 = 1 Ath_C1209 + 1 Ath_C0001 ;	[3.5.1.-]		AT3G02875; AT5G56650
Ath_R1197	n.a.	RXN-2946	1 Ath_C0368 + 1 Ath_C0041 = 1 Ath_C1206 + 1 Ath_C0001 ;	[]
Ath_R1198	n.a.	RXN-2947	1 Ath_C0368 + 1 Ath_C0023 = 1 Ath_C1208 + 1 Ath_C0001 ;	[]
Ath_R1199	n.a.	RXN-2948	1 Ath_C0368 + 1 Ath_C0052 = 1 Ath_C1207 + 1 Ath_C0001 ;	[]
Ath_R1200	n.a.	RXN-3521	2 Ath_C0056 + 1 Ath_C0025 = 2 Ath_C0387 + 2 Ath_C0001 ;	[1.11.1.11]	AT3G09640; AT1G07890; AT4G35000	AT1G77490; AT4G09010; AT4G08390; AT4G32320; AT4G35000; AT4G35970; AT1G07890; AT3G09640; AT1G33660
Ath_R1201	n.a.	RXN-3522	2 Ath_C0387 + 1 Ath_C0005 = 2 Ath_C0056 + 1 Ath_C0006 ;	[1.6.5.4]	AT5G03630; AT3G09940; AT2G28210; AT4G20990; AT1G08065; AT3G27820; AT3G52880; AT5G04180; AT4G21000; AT1G08080	AT3G27820; AT5G03630; AT3G09940; AT3G52880
Ath_R1202	n.a.	RXN-3541	1 Ath_C0056 + 1 Ath_C0007 = 1 Ath_C0387 + 2 Ath_C0001 ;	[1.10.3.3]	AT1G55570; AT3G13400; AT4G22010; AT4G38420; AT5G66920; AT1G21850; AT1G76160; AT1G75790; AT1G41830; AT1G21860; AT5G21100; AT4G28090; AT1G55560; AT3G13390; AT2G23630; AT5G21105; AT4G39830	AT5G21100; AT1G55570
Ath_R1203	n.a.	RXN-4021	1 Ath_C0495 + 1 Ath_C0017 = 1 Ath_C1130 + 1 Ath_C0019 ;	[2.1.1.41]		AT5G13710
Ath_R1204	n.a.	RXN-4209	1 Ath_C1083 = 1 Ath_C0875 ;	[1.3.3.-]
Ath_R1205	n.a.	RXN-4210	1 Ath_C0875 + 2 Ath_C0005 = 1 Ath_C0801 + 2 Ath_C0006 ;	[1.3.1.21]		AT1G50430
Ath_R1206	n.a.	RXN-4221	1 Ath_C0801 = 1 Ath_C1085 ;	[]
Ath_R1207	n.a.	RXN-4222	1 Ath_C0874 = 1 Ath_C1084 ;	[]
Ath_R1208	n.a.	RXN-4224	1 Ath_C1085 = 1 Ath_C0482 ;	[]
Ath_R1209	n.a.	RXN-4242	1 Ath_C0485 + 1 Ath_C0006 = 1 Ath_C1162 + 1 Ath_C0005 ;	[1.3.1.-]	AT1G74470	AT4G13660; AT1G75280
Ath_R1210	n.a.	RXN-4243	1 Ath_C0482 + 1 Ath_C0006 = 1 Ath_C0723 + 1 Ath_C0005 ;	[1.3.1.-]	AT1G74470	AT4G13660; AT1G75280
Ath_R1211	n.a.	RXN-4262	1 Ath_C0485 + 1 Ath_C0003 = 1 Ath_C1082 + 1 Ath_C0004 ;	[1.1.1.145]	unknown
Ath_R1212	n.a.	RXN-4263	1 Ath_C1082 = 1 Ath_C0877 ;	[5.3.3.1]
Ath_R1213	n.a.	RXN-4301	1 Ath_C1229 = 1 Ath_C0498 ;	[3.2.1.68]
Ath_R1214	n.a.	RXN-4315	1 Ath_C0906 + 1 Ath_C0001 = 1 Ath_C1086 + 1 Ath_C0095 ;	[]
Ath_R1215	n.a.	RXN-4317	1 Ath_C1086 + 1 Ath_C0001 = 1 Ath_C0231 ;	[]
Ath_R1216	n.a.	RXN-4545	1 Ath_C1234 = 1 Ath_C0911 ;	[]
Ath_R1217	n.a.	RXN-4602	1 Ath_C0062 + 1 Ath_C0005 + 1 Ath_C0007 = 1 Ath_C1220 + 1 Ath_C0006 + 1 Ath_C0001 + 1 Ath_C0011 ;	[1.14.13.-]	unknown; AT2G27690; AT2G45970; AT4G36220; AT4G39950; AT2G22330; AT3G50660; AT5G38970; AT3G30180; AT1G16410; AT5G05260; AT1G16400
Ath_R1218	n.a.	RXN-4621	1 Ath_C1086 + 1 Ath_C0015 + 1 Ath_C0001 = 1 Ath_C0790 + 1 Ath_C0113 + 1 Ath_C0457 ;	[1.5.99.12]	AT4G29740; AT5G21482; AT5G56970; AT3G63440; AT2G41510; AT2G19500; AT1G75450; unknown
Ath_R1219	n.a.	RXN-4641	1 Ath_C0906 + 1 Ath_C0001 + 1 Ath_C0015 = 1 Ath_C0151 + 1 Ath_C0790 + 1 Ath_C0457 ;	[1.5.99.12]	AT4G29740; AT5G21482; AT5G56970; AT3G63440; AT2G41510; AT2G19500; AT1G75450; unknown
Ath_R1220	n.a.	RXN-4661	1 Ath_C0231 + 1 Ath_C0001 + 1 Ath_C0015 = 1 Ath_C0113 + 1 Ath_C1088 + 1 Ath_C0457 ;	[1.5.99.12]	AT4G29740; AT5G21482; AT5G56970; AT3G63440; AT2G41510; AT2G19500; AT1G75450; unknown
Ath_R1221	n.a.	RXN-4662	1 Ath_C0864 + 1 Ath_C0001 + 1 Ath_C0015 = 1 Ath_C1087 + 1 Ath_C0113 + 1 Ath_C0457 ;	[1.5.99.12]	AT4G29740; AT5G21482; AT5G56970; AT3G63440; AT2G41510; AT2G19500; AT1G75450; unknown
Ath_R1222	n.a.	RXN-4681	1 Ath_C0910 + 1 Ath_C0001 + 1 Ath_C0015 = 1 Ath_C0151 + 1 Ath_C1088 + 1 Ath_C0457 ;	[1.5.99.12]	AT4G29740; AT5G21482; AT5G56970; AT3G63440; AT2G41510; AT2G19500; AT1G75450; unknown
Ath_R1223	n.a.	RXN-4722	1 Ath_C0231 + 1 Ath_C0026 = 1 Ath_C1092 + 1 Ath_C0014 ;	[2.4.1.-]	AT5G08380; AT5G40390; AT4G01970; unknown; AT2G22590; AT4G15270; AT2G29740; AT3G21760; AT2G29730; AT2G29750; AT2G30150; AT3G02100; AT4G15280; AT4G15260; AT4G15550; AT2G23210; AT3G21750; AT1G07250; AT3G21790; AT2G29710; AT4G34135; AT5G49690; AT1G07240; AT2G31750; AT3G21800; AT1G07260; AT1G05530; AT1G05560; AT4G34138; AT2G23250; AT2G23260; AT3G21780; AT2G36800; AT2G36750; AT5G58600; AT5G05870; AT1G2…
Ath_R1224	n.a.	RXN-4724	1 Ath_C0504 + 1 Ath_C0026 = 1 Ath_C1093 + 1 Ath_C0014 ;	[2.4.1.-]	AT5G08380; AT5G40390; AT4G01970; unknown; AT2G22590; AT4G15270; AT2G29740; AT3G21760; AT2G29730; AT2G29750; AT2G30150; AT3G02100; AT4G15280; AT4G15260; AT4G15550; AT2G23210; AT3G21750; AT1G07250; AT3G21790; AT2G29710; AT4G34135; AT5G49690; AT1G07240; AT2G31750; AT3G21800; AT1G07260; AT1G05530; AT1G05560; AT4G34138; AT2G23250; AT2G23260; AT3G21780; AT2G36800; AT2G36750; AT5G58600; AT5G05870; AT1G2…
Ath_R1225	n.a.	RXN-4725	1 Ath_C0504 + 1 Ath_C0026 = 1 Ath_C1094 + 1 Ath_C0014 ;	[2.4.1.-]	AT5G08380; AT5G40390; AT4G01970; unknown; AT2G22590; AT4G15270; AT2G29740; AT3G21760; AT2G29730; AT2G29750; AT2G30150; AT3G02100; AT4G15280; AT4G15260; AT4G15550; AT2G23210; AT3G21750; AT1G07250; AT3G21790; AT2G29710; AT4G34135; AT5G49690; AT1G07240; AT2G31750; AT3G21800; AT1G07260; AT1G05530; AT1G05560; AT4G34138; AT2G23250; AT2G23260; AT3G21780; AT2G36800; AT2G36750; AT5G58600; AT5G05870; AT1G2…
Ath_R1226	n.a.	RXN-4733	1 Ath_C0864 + 1 Ath_C0026 = 1 Ath_C1095 + 1 Ath_C0014 ;	[2.4.1.-]	AT5G08380; AT5G40390; AT4G01970; unknown; AT2G22590; AT4G15270; AT2G29740; AT3G21760; AT2G29730; AT2G29750; AT2G30150; AT3G02100; AT4G15280; AT4G15260; AT4G15550; AT2G23210; AT3G21750; AT1G07250; AT3G21790; AT2G29710; AT4G34135; AT5G49690; AT1G07240; AT2G31750; AT3G21800; AT1G07260; AT1G05530; AT1G05560; AT4G34138; AT2G23250; AT2G23260; AT3G21780; AT2G36800; AT2G36750; AT5G58600; AT5G05870; AT1G2…
Ath_R1227	n.a.	RXN-4734	1 Ath_C0864 + 1 Ath_C0026 = 1 Ath_C1096 + 1 Ath_C0014 ;	[2.4.1.-]	AT5G08380; AT5G40390; AT4G01970; unknown; AT2G22590; AT4G15270; AT2G29740; AT3G21760; AT2G29730; AT2G29750; AT2G30150; AT3G02100; AT4G15280; AT4G15260; AT4G15550; AT2G23210; AT3G21750; AT1G07250; AT3G21790; AT2G29710; AT4G34135; AT5G49690; AT1G07240; AT2G31750; AT3G21800; AT1G07260; AT1G05530; AT1G05560; AT4G34138; AT2G23250; AT2G23260; AT3G21780; AT2G36800; AT2G36750; AT5G58600; AT5G05870; AT1G2…
Ath_R1228	n.a.	RXN-4736	1 Ath_C0581 + 1 Ath_C0026 = 1 Ath_C1097 + 1 Ath_C0014 ;	[2.4.1.-]	AT5G08380; AT5G40390; AT4G01970; unknown; AT2G22590; AT4G15270; AT2G29740; AT3G21760; AT2G29730; AT2G29750; AT2G30150; AT3G02100; AT4G15280; AT4G15260; AT4G15550; AT2G23210; AT3G21750; AT1G07250; AT3G21790; AT2G29710; AT4G34135; AT5G49690; AT1G07240; AT2G31750; AT3G21800; AT1G07260; AT1G05530; AT1G05560; AT4G34138; AT2G23250; AT2G23260; AT3G21780; AT2G36800; AT2G36750; AT5G58600; AT5G05870; AT1G2…
Ath_R1229	n.a.	RXN-5101	1 Ath_C0217 + 1 Ath_C0001 = 1 Ath_C1101 + 1 Ath_C0012 ;	[]
Ath_R1230	n.a.	RXN-5103	1 Ath_C0217 = 1 Ath_C1103 + 1 Ath_C0012 ;	[]
Ath_R1231	n.a.	RXN-5106	1 Ath_C0217 = 1 Ath_C0807 + 1 Ath_C0012 ;	[4.2.3.14]
Ath_R1232	n.a.	RXN-5109	1 Ath_C0217 = 1 Ath_C1102 + 1 Ath_C0012 ;	[]
Ath_R1233	n.a.	RXN-5123	1 Ath_C0217 = 1 Ath_C1104 + 1 Ath_C0012 ;	[]
Ath_R1234	n.a.	RXN-5461	1 Ath_C0331 + 1 Ath_C0005 = 1 Ath_C0573 + 1 Ath_C0006 ;	[]
Ath_R1235	n.a.	RXN-5472	1 Ath_C1105 + 1 Ath_C0436 = 1 Ath_C0628 + 1 Ath_C0086 ;	[]
Ath_R1236	n.a.	RXN-5482	1 Ath_C0026 + 1 Ath_C0005 = 1 Ath_C0518 + 1 Ath_C0006 + 1 Ath_C0001 ;	[]
Ath_R1237	n.a.	RXN-5641	1 Ath_C0053 = 1 Ath_C0142 + 1 Ath_C0011 ;	[4.1.1.-]		AT4G09520
Ath_R1238	n.a.	RXN-5761	1 Ath_C0142 + 1 Ath_C0017 = 1 Ath_C1108 + 1 Ath_C0019 ;	[2.1.1.-]	unknown; AT3G63250; AT3G25900; AT3G22740; AT3G63410; AT5G55250; AT5G54160	AT3G27180
Ath_R1239	n.a.	RXN-5763	1 Ath_C1109 + 1 Ath_C0017 = 1 Ath_C0089 + 1 Ath_C0019 ;	[2.1.1.-]	unknown; AT3G63250; AT3G25900; AT3G22740; AT3G63410; AT5G55250; AT5G54160	AT3G27180
Ath_R1240	n.a.	RXN-5961	1 Ath_C0718 + 1 Ath_C0005 + 1 Ath_C0007 = 1 Ath_C0795 + 1 Ath_C0006 + 1 Ath_C0001 ;	[1.14.99.-]	AT2G29980; AT5G05580; AT3G11170; AT3G12120; AT4G30950; AT3G15850; AT1G06080; AT3G15870; AT2G31360; AT1G06090; AT1G06350; AT1G06100; AT1G06360; AT1G06120; fad4; AT5G52570; AT4G25700; AT3G53130; AT1G31800; AT4G14210
Ath_R1241	n.a.	RXN-5962	1 Ath_C0795 + 1 Ath_C0005 + 1 Ath_C0007 = 1 Ath_C0797 + 1 Ath_C0006 + 1 Ath_C0001 ;	[1.14.99.-]	AT2G29980; AT5G05580; AT3G11170; AT3G12120; AT4G30950; AT3G15850; AT1G06080; AT3G15870; AT2G31360; AT1G06090; AT1G06350; AT1G06100; AT1G06360; AT1G06120; fad4; AT5G52570; AT4G25700; AT3G53130; AT1G31800; AT4G14210
Ath_R1242	n.a.	RXN-5984	1 Ath_C0496 + 1 Ath_C0068 = 1 Ath_C1110 ;	[2.8.1.6]
Ath_R1243	n.a.	RXN-5985	1 Ath_C1110 = 1 Ath_C0094 ;	[]
Ath_R1244	n.a.	RXN-6142	1 Ath_C0301 + 1 Ath_C0026 = 1 Ath_C1111 + 1 Ath_C0014 ;	[]
Ath_R1245	n.a.	RXN-6182	1 Ath_C0324 = 1 Ath_C0066 ;	[5.3.1.9]
Ath_R1246	n.a.	RXN-6201	1 Ath_C0848 = 1 Ath_C0473 + 1 Ath_C0011 ;	[]
Ath_R1247	n.a.	RXN-6421	1 Ath_C0341 + 1 Ath_C0007 + 1 Ath_C0001 = 1 Ath_C1112 + 1 Ath_C0374 + 1 Ath_C0025 ;	[1.5.3.11]	AT1G62830; AT5G13700; AT3G59050; AT3G10390; AT4G29720; AT3G13682; AT1G65840; AT4G16310; AT2G43020
Ath_R1248	n.a.	RXN-6461	1 Ath_C0078 + 1 Ath_C0017 = 1 Ath_C1113 + 1 Ath_C0019 ;	[2.1.1.49]
Ath_R1249	n.a.	RXN-6522	1 Ath_C0835 + 1 Ath_C0024 + 1 Ath_C0007 = 1 Ath_C1115 + 1 Ath_C0036 + 1 Ath_C0011 ;	[1.14.11.-]	AT1G80340; AT4G21690; AT2G44800; AT5G51310; AT1G80330; AT1G15550; AT5G07200; AT5G51810; AT4G25420; AT1G60980; AT1G44090; AT4G22880; AT1G50960; AT3G47190; AT4G23340; AT1G14130; AT1G14120; AT5G58660; AT4G03070; AT2G34555; AT1G78440; AT1G30040; AT4G21200; AT1G02400; AT1G47990
Ath_R1250	n.a.	RXN-6523	1 Ath_C0836 + 1 Ath_C0024 + 1 Ath_C0007 = 1 Ath_C1114 + 1 Ath_C0036 + 1 Ath_C0011 ;	[1.14.11.-]	AT1G80340; AT4G21690; AT2G44800; AT5G51310; AT1G80330; AT1G15550; AT5G07200; AT5G51810; AT4G25420; AT1G60980; AT1G44090; AT4G22880; AT1G50960; AT3G47190; AT4G23340; AT1G14130; AT1G14120; AT5G58660; AT4G03070; AT2G34555; AT1G78440; AT1G30040; AT4G21200; AT1G02400; AT1G47990
Ath_R1251	n.a.	RXN-6524	1 Ath_C0770 + 1 Ath_C0024 + 1 Ath_C0007 = 1 Ath_C1116 + 1 Ath_C0036 + 1 Ath_C0011 ;	[1.14.11.-]	AT1G80340; AT4G21690; AT2G44800; AT5G51310; AT1G80330; AT1G15550; AT5G07200; AT5G51810; AT4G25420; AT1G60980; AT1G44090; AT4G22880; AT1G50960; AT3G47190; AT4G23340; AT1G14130; AT1G14120; AT5G58660; AT4G03070; AT2G34555; AT1G78440; AT1G30040; AT4G21200; AT1G02400; AT1G47990
Ath_R1252	n.a.	RXN-6544	1 Ath_C0834 + 1 Ath_C0024 + 1 Ath_C0007 = 1 Ath_C1119 + 1 Ath_C0036 + 1 Ath_C0011 ;	[1.14.11.-]	AT1G80340; AT4G21690; AT2G44800; AT5G51310; AT1G80330; AT1G15550; AT5G07200; AT5G51810; AT4G25420; AT1G60980; AT1G44090; AT4G22880; AT1G50960; AT3G47190; AT4G23340; AT1G14130; AT1G14120; AT5G58660; AT4G03070; AT2G34555; AT1G78440; AT1G30040; AT4G21200; AT1G02400; AT1G47990
Ath_R1253	n.a.	RXN-6545	1 Ath_C0768 + 1 Ath_C0007 + 1 Ath_C0005 = 1 Ath_C1118 + 1 Ath_C0001 + 1 Ath_C0006 ;	[1.14.11.-]	AT1G80340; AT4G21690; AT2G44800; AT5G51310; AT1G80330; AT1G15550; AT5G07200; AT5G51810; AT4G25420; AT1G60980; AT1G44090; AT4G22880; AT1G50960; AT3G47190; AT4G23340; AT1G14130; AT1G14120; AT5G58660; AT4G03070; AT2G34555; AT1G78440; AT1G30040; AT4G21200; AT1G02400; AT1G47990
Ath_R1254	n.a.	RXN-6601	1 Ath_C0602 + 1 Ath_C0465 = 1 Ath_C1231 + 1 Ath_C0042 ;	[2.3.2.2]	AT4G29210; AT4G39650; AT4G39640	AT4G39640
Ath_R1255	n.a.	RXN-6722	1 Ath_C0135 + 1 Ath_C0017 = 1 Ath_C1120 + 1 Ath_C0019 ;	[]
Ath_R1256	n.a.	RXN-6723	1 Ath_C0347 + 1 Ath_C0017 = 1 Ath_C1121 + 1 Ath_C0019 ;	[]
Ath_R1257	n.a.	RXN-6724	1 Ath_C0298 + 1 Ath_C0284 = 1 Ath_C1122 + 1 Ath_C0010 ;	[]
Ath_R1258	n.a.	RXN-6762	1 Ath_C0298 + 1 Ath_C0022 = 1 Ath_C1123 + 1 Ath_C0010 ;	[2.3.1.84]	unknown
Ath_R1259	n.a.	RXN-6902	1 Ath_C0215 + 1 Ath_C0020 = 1 Ath_C0158 + 1 Ath_C0035 ;	[2.6.1.19]
Ath_R1260	n.a.	RXN-699	1 Ath_C0853 = 1 Ath_C0854 ;	[]
Ath_R1261	n.a.	RXN-707	1 Ath_C0873 + 2 Ath_C0005 = 1 Ath_C0874 + 2 Ath_C0006 ;	[1.3.1.21]		AT1G50430
Ath_R1262	n.a.	RXN-708	1 Ath_C1084 = 1 Ath_C0485 ;	[1.3.-.-]	AT3G06810
Ath_R1263	n.a.	RXN-710	1 Ath_C0876 = 1 Ath_C0877 ;	[1.1.1.145]	unknown
Ath_R1264	n.a.	RXN-7182	1 Ath_C0825 + 1 Ath_C0002 = 1 Ath_C0663 + 1 Ath_C0008 ;	[2.7.1.-]		AT5G25930; AT1G28440; AT1G75820; AT1G66150; AT3G59420; AT1G24650; AT5G04870; AT3G50530; AT3G49370; AT2G38910; AT3G56760; AT4G04710; AT2G17290; AT1G74740; AT5G22840; AT3G57530; AT4G04720; AT3G53030; AT5G12180; AT4G23650; AT3G51850; AT5G19360; AT4G04740; AT4G09570; AT1G35670; AT5G39440; AT5G23580; AT2G01450; AT5G22850; AT1G30270; AT4G28540; AT5G43320; AT4G00720; AT1G04440; AT4G14340; AT1G14370; AT4…
Ath_R1265	n.a.	RXN-7184	1 Ath_C0442 + 1 Ath_C0002 = 1 Ath_C0445 + 1 Ath_C0008 ;	[2.7.1.-]		AT5G25930; AT1G28440; AT1G75820; AT1G66150; AT3G59420; AT1G24650; AT5G04870; AT3G50530; AT3G49370; AT2G38910; AT3G56760; AT4G04710; AT2G17290; AT1G74740; AT5G22840; AT3G57530; AT4G04720; AT3G53030; AT5G12180; AT4G23650; AT3G51850; AT5G19360; AT4G04740; AT4G09570; AT1G35670; AT5G39440; AT5G23580; AT2G01450; AT5G22850; AT1G30270; AT4G28540; AT5G43320; AT4G00720; AT1G04440; AT4G14340; AT1G14370; AT4…
Ath_R1266	n.a.	RXN-7185	1 Ath_C0652 + 1 Ath_C0002 = 1 Ath_C1124 + 1 Ath_C0008 ;	[2.7.1.-]		AT5G25930; AT1G28440; AT1G75820; AT1G66150; AT3G59420; AT1G24650; AT5G04870; AT3G50530; AT3G49370; AT2G38910; AT3G56760; AT4G04710; AT2G17290; AT1G74740; AT5G22840; AT3G57530; AT4G04720; AT3G53030; AT5G12180; AT4G23650; AT3G51850; AT5G19360; AT4G04740; AT4G09570; AT1G35670; AT5G39440; AT5G23580; AT2G01450; AT5G22850; AT1G30270; AT4G28540; AT5G43320; AT4G00720; AT1G04440; AT4G14340; AT1G14370; AT4…
Ath_R1267	n.a.	RXN-7186	1 Ath_C1124 + 1 Ath_C0002 = 1 Ath_C0426 + 1 Ath_C0008 ;	[2.7.1.-]		AT5G25930; AT1G28440; AT1G75820; AT1G66150; AT3G59420; AT1G24650; AT5G04870; AT3G50530; AT3G49370; AT2G38910; AT3G56760; AT4G04710; AT2G17290; AT1G74740; AT5G22840; AT3G57530; AT4G04720; AT3G53030; AT5G12180; AT4G23650; AT3G51850; AT5G19360; AT4G04740; AT4G09570; AT1G35670; AT5G39440; AT5G23580; AT2G01450; AT5G22850; AT1G30270; AT4G28540; AT5G43320; AT4G00720; AT1G04440; AT4G14340; AT1G14370; AT4…
Ath_R1268	n.a.	RXN-720	1 Ath_C0886 + 1 Ath_C0005 + 1 Ath_C0007 = 1 Ath_C1131 + 1 Ath_C0006 + 1 Ath_C0001 ;	[1.14.13.-]	unknown; AT2G27690; AT2G45970; AT4G36220; AT4G39950; AT2G22330; AT3G50660; AT5G38970; AT3G30180; AT1G16410; AT5G05260; AT1G16400
Ath_R1269	n.a.	RXN-7202	1 Ath_C0615 + 1 Ath_C0002 = 1 Ath_C1201 + 1 Ath_C0008 ;	[]
Ath_R1270	n.a.	RXN-7204	1 Ath_C1125 + 1 Ath_C0002 = 1 Ath_C0658 + 1 Ath_C0008 ;	[]
Ath_R1271	n.a.	RXN-721	1 Ath_C0392 + 1 Ath_C0077 = 1 Ath_C0293 + 1 Ath_C0029 ;	[]
Ath_R1272	n.a.	RXN-7241	1 Ath_C0426 + 1 Ath_C0001 = 1 Ath_C1126 + 1 Ath_C1242 ;	[3.1.3.26]
Ath_R1273	n.a.	RXN-7243	1 Ath_C0663 + 1 Ath_C0001 = 1 Ath_C1127 + 1 Ath_C1242 ;	[]
Ath_R1274	n.a.	RXN-7301	1 Ath_C0665 + 1 Ath_C0001 = 1 Ath_C1128 + 1 Ath_C1242 ;	[]
Ath_R1275	n.a.	RXN-744	1 Ath_C0685 + 3 Ath_C0007 = 1 Ath_C1148 + 3 Ath_C0029 ;	[]
Ath_R1276	n.a.	RXN-745	1 Ath_C1148 = 1 Ath_C0792 ;	[]
Ath_R1277	n.a.	RXN-7570	1 Ath_C0389 = 1 Ath_C1129 ;	[5.4.99.-]
Ath_R1278	n.a.	RXN-7610	1 Ath_C0230 + 1 Ath_C0007 = 1 Ath_C0473 + 1 Ath_C0011 + 1 Ath_C0025 ;	[1.7.3.3]	AT2G26230; unknown	AT2G26230
Ath_R1279	n.a.	RXN-7614	1 Ath_C0002 + 1 Ath_C0540 + 1 Ath_C0010 = 1 Ath_C1132 + 1 Ath_C0018 + 1 Ath_C0012 ;	[6.2.1.26]
Ath_R1280	n.a.	RXN-7615	1 Ath_C1132 = 1 Ath_C0010 + 1 Ath_C0596 ;	[4.1.3.36]
Ath_R1281	n.a.	RXN-7624	1 Ath_C0834 + 1 Ath_C0007 + 1 Ath_C0005 = 1 Ath_C1190 + 1 Ath_C0011 + 1 Ath_C0006 ;	[1.14.11.-]	AT1G80340; AT4G21690; AT2G44800; AT5G51310; AT1G80330; AT1G15550; AT5G07200; AT5G51810; AT4G25420; AT1G60980; AT1G44090; AT4G22880; AT1G50960; AT3G47190; AT4G23340; AT1G14130; AT1G14120; AT5G58660; AT4G03070; AT2G34555; AT1G78440; AT1G30040; AT4G21200; AT1G02400; AT1G47990
Ath_R1282	n.a.	RXN-7650	1 Ath_C0281 + 1 Ath_C0005 + 1 Ath_C0007 = 1 Ath_C0466 + 1 Ath_C0006 + 2 Ath_C0001 ;	[]
Ath_R1283	n.a.	RXN-7653	1 Ath_C0730 + 1 Ath_C0005 + 1 Ath_C0007 = 1 Ath_C0470 + 1 Ath_C0006 + 2 Ath_C0001 ;	[]
Ath_R1284	n.a.	RXN-7658	1 Ath_C0221 + 1 Ath_C0005 = 1 Ath_C1133 + 1 Ath_C0006 ;	[1.3.1.-]	AT1G74470	AT4G13660; AT1G75280
Ath_R1285	n.a.	RXN-7660	1 Ath_C1134 + 1 Ath_C0005 = 1 Ath_C0715 + 1 Ath_C0006 ;	[1.3.1.-]	AT1G74470	AT4G13660; AT1G75280
Ath_R1286	n.a.	RXN-7663	1 Ath_C0514 + 1 Ath_C0221 = 1 Ath_C1135 + 1 Ath_C0012 ;	[2.5.1.-]	unknown; AT4G36810; AT2G18620; AT2G18640; AT2G23800; AT1G17050; AT1G78510; AT3G51820; AT1G60600; AT5G20040; AT3G23630; AT5G19040; AT1G68460; AT4G24650	AT5G58770; AT2G17570; AT5G58780; AT5G58782; AT5G58784
Ath_R1287	n.a.	RXN-7666	1 Ath_C1136 + 1 Ath_C0005 = 1 Ath_C0704 + 1 Ath_C0006 ;	[1.3.1.-]	AT1G74470	AT4G13660; AT1G75280
Ath_R1288	n.a.	RXN-7676	1 Ath_C0514 + 1 Ath_C0007 + 1 Ath_C0005 = 1 Ath_C1137 + 1 Ath_C0001 + 1 Ath_C0006 ;	[]
Ath_R1289	n.a.	RXN-7679	1 Ath_C1138 + 1 Ath_C0001 + 1 Ath_C0006 = 1 Ath_C0704 + 1 Ath_C0007 + 1 Ath_C0005 ;	[]
Ath_R1290	n.a.	RXN-7683	1 Ath_C0462 + 1 Ath_C0051 = 1 Ath_C1139 + 1 Ath_C0088 ;	[2.7.1.-]		AT5G25930; AT1G28440; AT1G75820; AT1G66150; AT3G59420; AT1G24650; AT5G04870; AT3G50530; AT3G49370; AT2G38910; AT3G56760; AT4G04710; AT2G17290; AT1G74740; AT5G22840; AT3G57530; AT4G04720; AT3G53030; AT5G12180; AT4G23650; AT3G51850; AT5G19360; AT4G04740; AT4G09570; AT1G35670; AT5G39440; AT5G23580; AT2G01450; AT5G22850; AT1G30270; AT4G28540; AT5G43320; AT4G00720; AT1G04440; AT4G14340; AT1G14370; AT4…
Ath_R1291	n.a.	RXN-7703	1 Ath_C0005 + 1 Ath_C0001 = 1 Ath_C0004 + 1 Ath_C1242 ;	[3.1.3.-]
Ath_R1292	n.a.	RXN-7739	1 Ath_C0514 = 1 Ath_C1141 + 1 Ath_C0199 ;	[]
Ath_R1293	n.a.	RXN-7875	1 Ath_C0140 + 1 Ath_C0007 + 1 Ath_C0005 = 1 Ath_C1142 + 1 Ath_C0001 + 1 Ath_C0006 ;	[1.14.13.-]	unknown; AT2G27690; AT2G45970; AT4G36220; AT4G39950; AT2G22330; AT3G50660; AT5G38970; AT3G30180; AT1G16410; AT5G05260; AT1G16400
Ath_R1294	n.a.	RXN-7876	1 Ath_C0482 + 1 Ath_C0007 + 1 Ath_C0005 = 1 Ath_C1143 + 1 Ath_C0001 + 1 Ath_C0006 ;	[1.14.13.-]	unknown; AT2G27690; AT2G45970; AT4G36220; AT4G39950; AT2G22330; AT3G50660; AT5G38970; AT3G30180; AT1G16410; AT5G05260; AT1G16400
Ath_R1295	n.a.	RXN-7877	1 Ath_C0801 + 1 Ath_C0007 + 1 Ath_C0005 = 1 Ath_C1144 + 1 Ath_C0001 + 1 Ath_C0006 ;	[1.14.13.-]	unknown; AT2G27690; AT2G45970; AT4G36220; AT4G39950; AT2G22330; AT3G50660; AT5G38970; AT3G30180; AT1G16410; AT5G05260; AT1G16400
Ath_R1296	n.a.	RXN-7883	1 Ath_C0513 + 2 Ath_C0007 = 2 Ath_C1146 + 1 Ath_C1145 ;	[1.14.99.-]	AT2G29980; AT5G05580; AT3G11170; AT3G12120; AT4G30950; AT3G15850; AT1G06080; AT3G15870; AT2G31360; AT1G06090; AT1G06350; AT1G06100; AT1G06360; AT1G06120; fad4; AT5G52570; AT4G25700; AT3G53130; AT1G31800; AT4G14210
Ath_R1297	n.a.	RXN-7984	1 Ath_C0799 + 1 Ath_C0056 = 1 Ath_C0793 + 1 Ath_C0714 + 1 Ath_C0001 ;	[1.10.99.3]	AT1G08550	AT1G08550
Ath_R1298	n.a.	RXN-7985	1 Ath_C0793 + 1 Ath_C0056 = 1 Ath_C0772 + 1 Ath_C0714 + 1 Ath_C0001 ;	[1.10.99.3]	AT1G08550	AT1G08550
Ath_R1299	n.a.	RXN-8035	1 Ath_C0738 = 1 Ath_C1149 ;	[5.2.1.-]
Ath_R1300	n.a.	RXN-8036	1 Ath_C1149 + 1 Ath_C0001 = 1 Ath_C0737 + 1 Ath_C0027 ;	[3.2.1.21]		AT1G02640; AT3G47000; AT1G26560; AT3G18080; AT5G44640; AT5G42260; AT2G44450; AT3G47050; AT2G44480
Ath_R1301	n.a.	RXN-8074	1 Ath_C1191 = 1 Ath_C0852 ;	[]
Ath_R1302	n.a.	RXN-8088	1 Ath_C0179 + 1 Ath_C0007 + 1 Ath_C0001 = 1 Ath_C0135 + 1 Ath_C0025 ;	[1.2.3.9]	AT1G04580; AT3G43600; AT2G27150
Ath_R1303	n.a.	RXN-8089	1 Ath_C0362 + 1 Ath_C0007 + 1 Ath_C0001 = 1 Ath_C0250 + 1 Ath_C0025 ;	[1.2.3.9]	AT1G04580; AT3G43600; AT2G27150
Ath_R1304	n.a.	RXN-8090	1 Ath_C0857 + 1 Ath_C0007 + 1 Ath_C0001 = 1 Ath_C1151 + 1 Ath_C0025 ;	[1.2.3.9]	AT1G04580; AT3G43600; AT2G27150
Ath_R1305	n.a.	RXN-8141	1 Ath_C0185 + 1 Ath_C1211 = 1 Ath_C0752 + 1 Ath_C0046 ;	[]
Ath_R1306	n.a.	RXN-821	1 Ath_C0114 + 1 Ath_C0015 = 1 Ath_C1248 + 1 Ath_C0457 ;	[1.5.99.8]	AT3G30775; AT5G38710
Ath_R1307	n.a.	RXN-8263	1 Ath_C0742 + 1 Ath_C0026 = 1 Ath_C1153 + 1 Ath_C0014 ;	[2.4.1.237]	AT4G34135; AT4G34138; AT5G59590; AT5G59580; AT3G46670; AT3G46660; AT3G16520; AT2G43840; AT2G36800; AT2G36790; AT2G29750; AT2G29740; AT2G26480; AT2G23260; AT2G15490; AT1G73880; AT1G07250
Ath_R1308	n.a.	RXN-8264	1 Ath_C1106 + 1 Ath_C0026 = 1 Ath_C0850 + 1 Ath_C0014 ;	[2.4.1.237]	AT4G34135; AT4G34138; AT5G59590; AT5G59580; AT3G46670; AT3G46660; AT3G16520; AT2G43840; AT2G36800; AT2G36790; AT2G29750; AT2G29740; AT2G26480; AT2G23260; AT2G15490; AT1G73880; AT1G07250
Ath_R1309	n.a.	RXN-8265	1 Ath_C0729 + 1 Ath_C0026 = 1 Ath_C1154 + 1 Ath_C0014 ;	[2.4.1.-]	AT5G08380; AT5G40390; AT4G01970; unknown; AT2G22590; AT4G15270; AT2G29740; AT3G21760; AT2G29730; AT2G29750; AT2G30150; AT3G02100; AT4G15280; AT4G15260; AT4G15550; AT2G23210; AT3G21750; AT1G07250; AT3G21790; AT2G29710; AT4G34135; AT5G49690; AT1G07240; AT2G31750; AT3G21800; AT1G07260; AT1G05530; AT1G05560; AT4G34138; AT2G23250; AT2G23260; AT3G21780; AT2G36800; AT2G36750; AT5G58600; AT5G05870; AT1G2…
Ath_R1310	n.a.	RXN-8270	1 Ath_C0849 + 1 Ath_C0026 = 1 Ath_C1156 + 1 Ath_C0014 ;	[2.4.1.-]	AT5G08380; AT5G40390; AT4G01970; unknown; AT2G22590; AT4G15270; AT2G29740; AT3G21760; AT2G29730; AT2G29750; AT2G30150; AT3G02100; AT4G15280; AT4G15260; AT4G15550; AT2G23210; AT3G21750; AT1G07250; AT3G21790; AT2G29710; AT4G34135; AT5G49690; AT1G07240; AT2G31750; AT3G21800; AT1G07260; AT1G05530; AT1G05560; AT4G34138; AT2G23250; AT2G23260; AT3G21780; AT2G36800; AT2G36750; AT5G58600; AT5G05870; AT1G2…
Ath_R1311	n.a.	RXN-8271	1 Ath_C0729 + 1 Ath_C0026 = 1 Ath_C1155 + 1 Ath_C0014 ;	[2.4.1.-]	AT5G08380; AT5G40390; AT4G01970; unknown; AT2G22590; AT4G15270; AT2G29740; AT3G21760; AT2G29730; AT2G29750; AT2G30150; AT3G02100; AT4G15280; AT4G15260; AT4G15550; AT2G23210; AT3G21750; AT1G07250; AT3G21790; AT2G29710; AT4G34135; AT5G49690; AT1G07240; AT2G31750; AT3G21800; AT1G07260; AT1G05530; AT1G05560; AT4G34138; AT2G23250; AT2G23260; AT3G21780; AT2G36800; AT2G36750; AT5G58600; AT5G05870; AT1G2…
Ath_R1312	n.a.	RXN-8273	1 Ath_C0550 = 1 Ath_C1225 ;	[]
Ath_R1313	n.a.	RXN-8284	1 Ath_C0476 + 1 Ath_C0432 = 1 Ath_C1157 + 1 Ath_C0109 ;	[2.4.1.-]	AT5G08380; AT5G40390; AT4G01970; unknown; AT2G22590; AT4G15270; AT2G29740; AT3G21760; AT2G29730; AT2G29750; AT2G30150; AT3G02100; AT4G15280; AT4G15260; AT4G15550; AT2G23210; AT3G21750; AT1G07250; AT3G21790; AT2G29710; AT4G34135; AT5G49690; AT1G07240; AT2G31750; AT3G21800; AT1G07260; AT1G05530; AT1G05560; AT4G34138; AT2G23250; AT2G23260; AT3G21780; AT2G36800; AT2G36750; AT5G58600; AT5G05870; AT1G2…
Ath_R1314	n.a.	RXN-8292	1 Ath_C0578 + 1 Ath_C0432 = 1 Ath_C1158 + 1 Ath_C0109 ;	[2.4.1.-]	AT5G08380; AT5G40390; AT4G01970; unknown; AT2G22590; AT4G15270; AT2G29740; AT3G21760; AT2G29730; AT2G29750; AT2G30150; AT3G02100; AT4G15280; AT4G15260; AT4G15550; AT2G23210; AT3G21750; AT1G07250; AT3G21790; AT2G29710; AT4G34135; AT5G49690; AT1G07240; AT2G31750; AT3G21800; AT1G07260; AT1G05530; AT1G05560; AT4G34138; AT2G23250; AT2G23260; AT3G21780; AT2G36800; AT2G36750; AT5G58600; AT5G05870; AT1G2…
Ath_R1315	n.a.	RXN-8340	1 Ath_C0038 + 1 Ath_C0001 = 1 Ath_C1160 + 1 Ath_C0012 ;	[3.5.4.-]
Ath_R1316	n.a.	RXN-8342	1 Ath_C1160 + 2 Ath_C1140 = 1 Ath_C0747 + 2 Ath_C0001 ;	[2.8.1.-]
Ath_R1317	n.a.	RXN-8344	1 Ath_C0747 + 1 Ath_C0002 = 1 Ath_C1161 + 1 Ath_C0012 ;	[2.7.7.-]
Ath_R1318	n.a.	RXN-8407	1 Ath_C1163 + 1 Ath_C0001 = 1 Ath_C0163 + 2 Ath_C0453 ;	[]
Ath_R1319	n.a.	RXN-8408	1 Ath_C1163 + 2 Ath_C0001 = 1 Ath_C0047 + 2 Ath_C0453 ;	[]
Ath_R1320	n.a.	RXN-8409	1 Ath_C0682 + 1 Ath_C0001 = 1 Ath_C0656 + 1 Ath_C0104 ;	[3.1.1.-]
Ath_R1321	n.a.	RXN-8414	1 Ath_C0262 = 1 Ath_C1164 + 1 Ath_C0012 ;	[4.2.3.-]
Ath_R1322	n.a.	RXN-8415	1 Ath_C0262 = 1 Ath_C1166 + 1 Ath_C0012 ;	[4.2.3.-]
Ath_R1323	n.a.	RXN-8416	1 Ath_C0262 = 1 Ath_C1167 + 1 Ath_C0012 ;	[4.2.3.-]
Ath_R1324	n.a.	RXN-8417	1 Ath_C0262 = 1 Ath_C1168 + 1 Ath_C0012 ;	[4.2.3.-]
Ath_R1325	n.a.	RXN-8418	1 Ath_C0262 = 1 Ath_C1169 + 1 Ath_C0012 ;	[4.2.3.-]
Ath_R1326	n.a.	RXN-8419	1 Ath_C0262 = 1 Ath_C1170 + 1 Ath_C0012 ;	[4.2.3.-]
Ath_R1327	n.a.	RXN-8421	1 Ath_C0262 = 1 Ath_C1171 + 1 Ath_C0012 ;	[4.2.3.-]
Ath_R1328	n.a.	RXN-8422	1 Ath_C0262 = 1 Ath_C1172 + 1 Ath_C0012 ;	[4.2.3.-]
Ath_R1329	n.a.	RXN-8423	1 Ath_C0262 = 1 Ath_C1173 + 1 Ath_C0012 ;	[4.2.3.-]
Ath_R1330	n.a.	RXN-8424	1 Ath_C0262 = 1 Ath_C1174 + 1 Ath_C0012 ;	[4.2.3.-]
Ath_R1331	n.a.	RXN-8425	1 Ath_C0262 = 1 Ath_C1175 + 1 Ath_C0012 ;	[4.2.3.-]
Ath_R1332	n.a.	RXN-8426	1 Ath_C0262 = 1 Ath_C1176 + 1 Ath_C0012 ;	[4.2.3.-]
Ath_R1333	n.a.	RXN-8428	1 Ath_C0262 = 1 Ath_C1177 + 1 Ath_C0012 ;	[4.2.3.-]
Ath_R1334	n.a.	RXN-8429	1 Ath_C0262 = 1 Ath_C1178 + 1 Ath_C0012 ;	[4.2.3.-]
Ath_R1335	n.a.	RXN-8430	1 Ath_C0262 = 1 Ath_C1179 + 1 Ath_C0012 ;	[4.2.3.-]
Ath_R1336	n.a.	RXN-8431	1 Ath_C0262 = 1 Ath_C1180 + 1 Ath_C0012 ;	[4.2.3.-]
Ath_R1337	n.a.	RXN-8432	1 Ath_C0262 = 1 Ath_C1165 + 1 Ath_C0012 ;	[4.2.3.-]
Ath_R1338	n.a.	RXN-8434	1 Ath_C0389 = 1 Ath_C1181 ;	[5.4.99.-]
Ath_R1339	n.a.	RXN-8444	1 Ath_C0421 + 1 Ath_C0001 = 1 Ath_C0173 + 1 Ath_C0092 ;	[3.2.2.-]
Ath_R1340	n.a.	RXN-8713	1 Ath_C0273 + 1 Ath_C0292 = 1 Ath_C1184 + 1 Ath_C0010 ;	[2.3.1.110]	unknown
Ath_R1341	n.a.	RXN-8715	1 Ath_C0273 + 1 Ath_C0155 = 1 Ath_C1185 + 1 Ath_C0010 ;	[2.3.1.110]	unknown
Ath_R1342	n.a.	RXN-8751	1 Ath_C0180 + 1 Ath_C0001 = 1 Ath_C1187 ;	[]
Ath_R1343	n.a.	RXN-8752	1 Ath_C1187 + 1 Ath_C0001 = 1 Ath_C0230 ;	[]
Ath_R1344	n.a.	RXN-886	1 Ath_C0770 + 1 Ath_C0024 + 1 Ath_C0007 = 1 Ath_C1183 + 1 Ath_C0036 + 1 Ath_C0011 ;	[1.14.11.-]	AT1G80340; AT4G21690; AT2G44800; AT5G51310; AT1G80330; AT1G15550; AT5G07200; AT5G51810; AT4G25420; AT1G60980; AT1G44090; AT4G22880; AT1G50960; AT3G47190; AT4G23340; AT1G14130; AT1G14120; AT5G58660; AT4G03070; AT2G34555; AT1G78440; AT1G30040; AT4G21200; AT1G02400; AT1G47990
Ath_R1345	n.a.	RXN-91	1 Ath_C0537 + 1 Ath_C0026 = 1 Ath_C1159 + 1 Ath_C0014 ;	[2.4.1.-]	AT5G08380; AT5G40390; AT4G01970; unknown; AT2G22590; AT4G15270; AT2G29740; AT3G21760; AT2G29730; AT2G29750; AT2G30150; AT3G02100; AT4G15280; AT4G15260; AT4G15550; AT2G23210; AT3G21750; AT1G07250; AT3G21790; AT2G29710; AT4G34135; AT5G49690; AT1G07240; AT2G31750; AT3G21800; AT1G07260; AT1G05530; AT1G05560; AT4G34138; AT2G23250; AT2G23260; AT3G21780; AT2G36800; AT2G36750; AT5G58600; AT5G05870; AT1G2…
Ath_R1346	n.a.	RXN-92	1 Ath_C0727 + 1 Ath_C0026 = 1 Ath_C1152 + 1 Ath_C0014 ;	[2.4.1.-]	AT5G08380; AT5G40390; AT4G01970; unknown; AT2G22590; AT4G15270; AT2G29740; AT3G21760; AT2G29730; AT2G29750; AT2G30150; AT3G02100; AT4G15280; AT4G15260; AT4G15550; AT2G23210; AT3G21750; AT1G07250; AT3G21790; AT2G29710; AT4G34135; AT5G49690; AT1G07240; AT2G31750; AT3G21800; AT1G07260; AT1G05530; AT1G05560; AT4G34138; AT2G23250; AT2G23260; AT3G21780; AT2G36800; AT2G36750; AT5G58600; AT5G05870; AT1G2…
Ath_R1347	n.a.	RXN-947	1 Ath_C0834 + 1 Ath_C0024 + 1 Ath_C0007 = 1 Ath_C1098 + 1 Ath_C0036 + 1 Ath_C0011 ;	[1.14.11.-]	AT1G80340; AT4G21690; AT2G44800; AT5G51310; AT1G80330; AT1G15550; AT5G07200; AT5G51810; AT4G25420; AT1G60980; AT1G44090; AT4G22880; AT1G50960; AT3G47190; AT4G23340; AT1G14130; AT1G14120; AT5G58660; AT4G03070; AT2G34555; AT1G78440; AT1G30040; AT4G21200; AT1G02400; AT1G47990
Ath_R1348	n.a.	RXN-974	1 Ath_C0053 + 1 Ath_C0024 = 1 Ath_C0129 + 1 Ath_C0023 ;	[]
Ath_R1349	n.a.	RXN-991	1 Ath_C0769 + 1 Ath_C0024 + 1 Ath_C0007 = 1 Ath_C1099 + 1 Ath_C0036 + 1 Ath_C0011 ;	[1.14.11.-]	AT1G80340; AT4G21690; AT2G44800; AT5G51310; AT1G80330; AT1G15550; AT5G07200; AT5G51810; AT4G25420; AT1G60980; AT1G44090; AT4G22880; AT1G50960; AT3G47190; AT4G23340; AT1G14130; AT1G14120; AT5G58660; AT4G03070; AT2G34555; AT1G78440; AT1G30040; AT4G21200; AT1G02400; AT1G47990
Ath_R1350	n.a.	RXN0-2023	1 Ath_C0197 + 1 Ath_C0077 + 1 Ath_C0002 = 1 Ath_C1066 + 1 Ath_C0035 + 1 Ath_C0018 + 1 Ath_C0012 ;	[]
Ath_R1351	n.a.	RXN0-2381	1 Ath_C0589 = 1 Ath_C0268 + 1 Ath_C0321 ;	[]
Ath_R1352	n.a.	RXN0-306	1 Ath_C0467 + 1 Ath_C0042 = 1 Ath_C0788 + 1 Ath_C0099 ;	[]
Ath_R1353	n.a.	RXN0-382	1 Ath_C0778 + 1 Ath_C0002 = 1 Ath_C0815 + 1 Ath_C0008 ;	[2.7.1.-]		AT5G25930; AT1G28440; AT1G75820; AT1G66150; AT3G59420; AT1G24650; AT5G04870; AT3G50530; AT3G49370; AT2G38910; AT3G56760; AT4G04710; AT2G17290; AT1G74740; AT5G22840; AT3G57530; AT4G04720; AT3G53030; AT5G12180; AT4G23650; AT3G51850; AT5G19360; AT4G04740; AT4G09570; AT1G35670; AT5G39440; AT5G23580; AT2G01450; AT5G22850; AT1G30270; AT4G28540; AT5G43320; AT4G00720; AT1G04440; AT4G14340; AT1G14370; AT4…
Ath_R1354	n.a.	RXN0-5181	1 Ath_C1226 + 1 Ath_C0001 = 1 Ath_C0499 ;	[3.2.1.1]		AT4G25000
Ath_R1355	n.a.	RXN0-5216	1 Ath_C1188 + 1 Ath_C0001 = 1 Ath_C0186 + 1 Ath_C0178 ;	[]
Ath_R1356	n.a.	RXN0-5224	1 Ath_C0011 + 1 Ath_C0001 = 1 Ath_C0192 ;	[4.2.1.1]		AT3G01500; AT5G14740; AT3G52720; AT1G70410; AT1G08065; AT5G04180; AT1G08080; AT4G20990; AT4G21000; AT1G23730; AT1G58180; AT2G28210
Ath_R1357	n.a.	RXN0-5257	1 Ath_C0087 + 2 Ath_C1204 = 1 Ath_C0073 ;	[]
Ath_R1358	n.a.	RXN0-723	1 Ath_C0051 = 1 Ath_C0265 + 1 Ath_C0001 ;	[]
Ath_R1359	n.a.	RXN0-724	1 Ath_C0059 = 1 Ath_C0267 + 1 Ath_C0001 ;	[]
Ath_R1360	n.a.	RXN0-745	1 Ath_C0002 = 1 Ath_C0103 + 1 Ath_C0001 ;	[]
Ath_R1361	n.a.	RXN0-746	1 Ath_C0038 = 1 Ath_C0191 + 1 Ath_C0001 ;	[]
Ath_R1362	n.a.	RXN1F-143	1 Ath_C0834 + 1 Ath_C0007 = 1 Ath_C0769 + 1 Ath_C0001 ;	[]
Ath_R1363	n.a.	RXN1F-147	1 Ath_C1189 = 1 Ath_C0794 ;	[5.5.1.-]
Ath_R1364	n.a.	RXN1F-150	1 Ath_C1189 = 1 Ath_C0720 ;	[5.5.1.-]
Ath_R1365	n.a.	RXN1F-151	1 Ath_C0720 = 1 Ath_C0513 ;	[5.5.1.-]
Ath_R1366	n.a.	RXN1F-152	1 Ath_C0513 + 2 Ath_C0001 = 1 Ath_C0772 ;	[]
Ath_R1367	n.a.	RXN1F-155	1 Ath_C0799 = 1 Ath_C1191 ;	[5.3.99.9]
Ath_R1368	n.a.	RXN1F-164	1 Ath_C0836 + 1 Ath_C0024 + 1 Ath_C0007 = 1 Ath_C1190 + 1 Ath_C0036 + 2 Ath_C0011 ;	[1.14.11.-]	AT1G80340; AT4G21690; AT2G44800; AT5G51310; AT1G80330; AT1G15550; AT5G07200; AT5G51810; AT4G25420; AT1G60980; AT1G44090; AT4G22880; AT1G50960; AT3G47190; AT4G23340; AT1G14130; AT1G14120; AT5G58660; AT4G03070; AT2G34555; AT1G78440; AT1G30040; AT4G21200; AT1G02400; AT1G47990
Ath_R1369	n.a.	RXN1F-168	1 Ath_C0770 + 1 Ath_C0024 + 1 Ath_C0007 = 1 Ath_C1195 + 1 Ath_C0036 + 1 Ath_C0011 ;	[1.14.11.12]	AT5G51810; AT1G60980; AT4G25420; AT5G07200	AT5G07200; AT5G51810; AT4G25420
Ath_R1370	n.a.	RXN1F-169	1 Ath_C1195 + 1 Ath_C0024 + 1 Ath_C0007 = 1 Ath_C0505 + 1 Ath_C0036 + 2 Ath_C0011 ;	[1.14.11.-]	AT1G80340; AT4G21690; AT2G44800; AT5G51310; AT1G80330; AT1G15550; AT5G07200; AT5G51810; AT4G25420; AT1G60980; AT1G44090; AT4G22880; AT1G50960; AT3G47190; AT4G23340; AT1G14130; AT1G14120; AT5G58660; AT4G03070; AT2G34555; AT1G78440; AT1G30040; AT4G21200; AT1G02400; AT1G47990
Ath_R1371	n.a.	RXN1F-19	1 Ath_C1147 = 1 Ath_C0001 + 1 Ath_C0672 ;	[4.2.1.92]
Ath_R1372	n.a.	RXN1F-347	1 Ath_C0712 = 1 Ath_C1069 ;	[]
Ath_R1373	n.a.	RXN1F-443	1 Ath_C0849 + 1 Ath_C0518 = 1 Ath_C1192 + 1 Ath_C0014 ;	[2.4.1.-]	AT5G08380; AT5G40390; AT4G01970; unknown; AT2G22590; AT4G15270; AT2G29740; AT3G21760; AT2G29730; AT2G29750; AT2G30150; AT3G02100; AT4G15280; AT4G15260; AT4G15550; AT2G23210; AT3G21750; AT1G07250; AT3G21790; AT2G29710; AT4G34135; AT5G49690; AT1G07240; AT2G31750; AT3G21800; AT1G07260; AT1G05530; AT1G05560; AT4G34138; AT2G23250; AT2G23260; AT3G21780; AT2G36800; AT2G36750; AT5G58600; AT5G05870; AT1G2…
Ath_R1374	n.a.	RXN1F-474	1 Ath_C0742 + 1 Ath_C0518 = 1 Ath_C1193 + 1 Ath_C0014 ;	[2.4.1.-]	AT5G08380; AT5G40390; AT4G01970; unknown; AT2G22590; AT4G15270; AT2G29740; AT3G21760; AT2G29730; AT2G29750; AT2G30150; AT3G02100; AT4G15280; AT4G15260; AT4G15550; AT2G23210; AT3G21750; AT1G07250; AT3G21790; AT2G29710; AT4G34135; AT5G49690; AT1G07240; AT2G31750; AT3G21800; AT1G07260; AT1G05530; AT1G05560; AT4G34138; AT2G23250; AT2G23260; AT3G21780; AT2G36800; AT2G36750; AT5G58600; AT5G05870; AT1G2…
Ath_R1375	n.a.	RXN1F-88	1 Ath_C0704 + 1 Ath_C0007 = 1 Ath_C1076 + 1 Ath_C0001 ;	[]
Ath_R1376	n.a.	RXN1F-99	1 Ath_C0836 + 1 Ath_C0024 + 1 Ath_C0007 = 1 Ath_C1194 + 1 Ath_C0036 + 1 Ath_C0011 ;	[1.14.11.-]	AT1G80340; AT4G21690; AT2G44800; AT5G51310; AT1G80330; AT1G15550; AT5G07200; AT5G51810; AT4G25420; AT1G60980; AT1G44090; AT4G22880; AT1G50960; AT3G47190; AT4G23340; AT1G14130; AT1G14120; AT5G58660; AT4G03070; AT2G34555; AT1G78440; AT1G30040; AT4G21200; AT1G02400; AT1G47990
Ath_R1377	n.a.	RXN3O-218	1 Ath_C0872 + 1 Ath_C0007 + 1 Ath_C0005 = 1 Ath_C1068 + 2 Ath_C0001 + 1 Ath_C0006 ;	[]
Ath_R1378	n.a.	RXN66-1	1 Ath_C0269 + 1 Ath_C0025 = 2 Ath_C0001 + 1 Ath_C0065 ;	[1.11.1.6]	AT4G35090; AT1G20630; AT1G20620
Ath_R1379	n.a.	RXN66-303	1 Ath_C0481 + 1 Ath_C0005 + 1 Ath_C0007 = 1 Ath_C1089 + 1 Ath_C0006 + 1 Ath_C0001 ;	[1.14.13.70]		AT1G11680
Ath_R1380	n.a.	RXN66-305	1 Ath_C1090 + 1 Ath_C0005 + 1 Ath_C0007 = 1 Ath_C0819 + 1 Ath_C0006 + 1 Ath_C0001 + 1 Ath_C0047 ;	[1.14.13.70]		AT1G11680
Ath_R1381	n.a.	RXN66-319	1 Ath_C1091 + 1 Ath_C0005 = 1 Ath_C0721 + 1 Ath_C0006 ;	[1.1.1.270]
Ath_R1382	n.a.	RXNQT-4141	1 Ath_C0519 + 1 Ath_C0001 = 1 Ath_C0898 + 1 Ath_C0112 ;	[]
Ath_R1383	n.a.	RXNQT-4146	1 Ath_C0222 = 1 Ath_C1200 ;	[]
Ath_R1384	n.a.	RXNQT-4152	1 Ath_C1196 + 1 Ath_C0007 = 1 Ath_C0568 + 1 Ath_C0001 ;	[1.13.14.-]
Ath_R1385	n.a.	RXNQT-4161	1 Ath_C0729 + 1 Ath_C0518 = 1 Ath_C1107 + 1 Ath_C0014 ;	[2.4.1.-]	AT5G08380; AT5G40390; AT4G01970; unknown; AT2G22590; AT4G15270; AT2G29740; AT3G21760; AT2G29730; AT2G29750; AT2G30150; AT3G02100; AT4G15280; AT4G15260; AT4G15550; AT2G23210; AT3G21750; AT1G07250; AT3G21790; AT2G29710; AT4G34135; AT5G49690; AT1G07240; AT2G31750; AT3G21800; AT1G07260; AT1G05530; AT1G05560; AT4G34138; AT2G23250; AT2G23260; AT3G21780; AT2G36800; AT2G36750; AT5G58600; AT5G05870; AT1G2…
Ath_R1386	n.a.	RXNQT-4181	1 Ath_C0389 = 1 Ath_C1197 ;	[5.4.99.-]
Ath_R1387	n.a.	RXNQT-4182	1 Ath_C0389 = 1 Ath_C1198 ;	[5.4.99.-]
Ath_R1388	n.a.	RXNQT-4183	1 Ath_C0389 = 1 Ath_C1199 ;	[5.4.99.-]
Ath_R1389	n.a.	SIROHEME-FERROCHELAT-RXN	1 Ath_C0733 + 1 Ath_C0021 = 1 Ath_C0340 ;	[4.99.1.4]
Ath_R1390	n.a.	THIOSULFATE-SULFURTRANSFERASE-RXN	1 Ath_C0452 + 1 Ath_C0207 = 1 Ath_C0483 + 1 Ath_C0074 ;	[2.8.1.1]
Ath_R1391	n.a.	TRANSALDOL-RXN	1 Ath_C0321 + 1 Ath_C0188 = 1 Ath_C0066 + 1 Ath_C0187 ;	[2.2.1.2]	unknown	AT5G13420; AT1G12230
Ath_R1392	n.a.	TRIOSEPISOMERIZATION-RXN	1 Ath_C0321 = 1 Ath_C0087 ;	[5.3.1.1]		AT2G21170; AT3G55440
Ath_R1393	n.a.	TRYPSYN-RXN	1 Ath_C0589 + 1 Ath_C0053 = 1 Ath_C0061 + 1 Ath_C0001 + 1 Ath_C0321 ;	[4.2.1.20]		AT5G38530; AT4G27070; AT5G54810; AT5G28237; AT3G54640; AT4G02610
Ath_R1394	n.a.	UBIQUITIN--PROTEIN-LIGASE-RXN	1 Ath_C0516 + 1 Ath_C1246 + 1 Ath_C0002 = 1 Ath_C0594 + 1 Ath_C0018 + 1 Ath_C0012 ;	[6.3.2.19]
Ath_R1395	R00022	n.a.	1 Ath_C1342 + 1 Ath_C0001 = 2 Ath_C1263 ;	[3.2.1.52]
Ath_R1396	R00100	n.a.	1 Ath_C0004 + 2 Ath_C1309 = 1 Ath_C0003 + 2 Ath_C1310 ;	[1.6.2.2]		AT5G17770
Ath_R1397	R00135	n.a.	1 Ath_C1249 + 1 Ath_C0001 = 1 Ath_C0114 + 1 Ath_C1249 ;	[3.4.11.5]		AT2G14260
Ath_R1398	R00308	n.a.	1 Ath_C1308 + 1 Ath_C0001 = 1 Ath_C0027 + 1 Ath_C1308 ;	[3.2.1.39]		AT3G57260
Ath_R1399	R00375	n.a.	1 Ath_C0103 + 1 Ath_C1253 = 1 Ath_C0012 + 1 Ath_C1253 ;	[2.7.7.7]		AT1G08260; AT2G27120; AT5G67100; AT5G63960; AT1G67630; AT5G22110; AT1G78650; AT1G67320; AT2G42120; AT5G41880; AT1G07980; AT1G09815
Ath_R1400	R00376	n.a.	1 Ath_C0191 + 1 Ath_C1253 = 1 Ath_C0012 + 1 Ath_C1253 ;	[2.7.7.7]		AT1G08260; AT2G27120; AT5G67100; AT5G63960; AT1G67630; AT5G22110; AT1G78650; AT1G67320; AT2G42120; AT5G41880; AT1G07980; AT1G09815
Ath_R1401	R00377	n.a.	1 Ath_C0265 + 1 Ath_C1253 = 1 Ath_C0012 + 1 Ath_C1253 ;	[2.7.7.7]		AT1G08260; AT2G27120; AT5G67100; AT5G63960; AT1G67630; AT5G22110; AT1G78650; AT1G67320; AT2G42120; AT5G41880; AT1G07980; AT1G09815
Ath_R1402	R00378	n.a.	1 Ath_C0266 + 1 Ath_C1253 = 1 Ath_C0012 + 1 Ath_C1253 ;	[2.7.7.7]		AT1G08260; AT2G27120; AT5G67100; AT5G63960; AT1G67630; AT5G22110; AT1G78650; AT1G67320; AT2G42120; AT5G41880; AT1G07980; AT1G09815
Ath_R1403	R00435	n.a.	1 Ath_C0002 + 1 Ath_C1255 = 1 Ath_C0012 + 1 Ath_C1255 ;	[2.7.7.19, 2.7.7.48, 2.7.7.6]		AT4G35800; AT3G57660; AT5G60040; AT4G21710; AT1G29940; AT5G45140; ArthCp014; AT3G18090; ArthCp055; AT2G15430; AT3G57080; AT3G22320; AT4G14660; AT5G59180; AT3G22900; AT1G54250; AT3G59600; AT2G04630; AT5G51940; AT5G09920; AT2G29540; AT3G52090; AT3G16980; AT1G01210; AT1G61700; AT1G11475; AT5G41010
Ath_R1404	R00437	n.a.	1 Ath_C1255 + 1 Ath_C0009 = 1 Ath_C1255 + 1 Ath_C0008 ;	[2.7.7.8]		AT5G14580
Ath_R1405	R00438	n.a.	1 Ath_C1255 + 1 Ath_C0009 = 1 Ath_C1255 + 1 Ath_C0014 ;	[2.7.7.8]		AT5G14580
Ath_R1406	R00439	n.a.	1 Ath_C1255 + 1 Ath_C0009 = 1 Ath_C1255 + 1 Ath_C0031 ;	[2.7.7.8]		AT5G14580
Ath_R1407	R00440	n.a.	1 Ath_C1255 + 1 Ath_C0009 = 1 Ath_C1255 + 1 Ath_C0088 ;	[2.7.7.8]		AT5G14580
Ath_R1408	R00441	n.a.	1 Ath_C0038 + 1 Ath_C1255 = 1 Ath_C0012 + 1 Ath_C1255 ;	[2.7.7.6]		AT4G35800; AT3G57660; AT5G60040; AT4G21710; AT1G29940; AT5G45140; ArthCp014; AT3G18090; ArthCp055; AT2G15430; AT3G57080; AT3G22320; AT4G14660; AT5G59180; AT3G22900; AT1G54250; AT3G59600; AT2G04630; AT5G51940; AT5G09920; AT2G29540; AT3G52090; AT3G16980; AT1G01210; AT1G61700; AT1G11475; AT5G41010
Ath_R1409	R00442	n.a.	1 Ath_C0051 + 1 Ath_C1255 = 1 Ath_C0012 + 1 Ath_C1255 ;	[2.7.7.6]		AT4G35800; AT3G57660; AT5G60040; AT4G21710; AT1G29940; AT5G45140; ArthCp014; AT3G18090; ArthCp055; AT2G15430; AT3G57080; AT3G22320; AT4G14660; AT5G59180; AT3G22900; AT1G54250; AT3G59600; AT2G04630; AT5G51940; AT5G09920; AT2G29540; AT3G52090; AT3G16980; AT1G01210; AT1G61700; AT1G11475; AT5G41010
Ath_R1410	R00443	n.a.	1 Ath_C0059 + 1 Ath_C1255 = 1 Ath_C0012 + 1 Ath_C1255 ;	[2.7.7.52, 2.7.7.6]		AT4G35800; AT3G57660; AT5G60040; AT4G21710; AT1G29940; AT5G45140; ArthCp014; AT3G18090; ArthCp055; AT2G15430; AT3G57080; AT3G22320; AT4G14660; AT5G59180; AT3G22900; AT1G54250; AT3G59600; AT2G04630; AT5G51940; AT5G09920; AT2G29540; AT3G52090; AT3G16980; AT1G01210; AT1G61700; AT1G11475; AT5G41010
Ath_R1411	R00540	n.a.	1 Ath_C1294 + 2 Ath_C0001 = 1 Ath_C1256 + 1 Ath_C0013 ;	[3.5.5.1, 3.5.5.2, 3.5.5.5, 3.5.5.7]		AT5G22300; AT3G44310; AT3G44320; AT3G44300
Ath_R1412	R00623	n.a.	1 Ath_C1268 + 1 Ath_C0003 = 1 Ath_C1258 + 1 Ath_C0004 ;	[1.1.1.1, 1.1.1.71]	AT1G51410; AT5G19440; AT4G22110; AT1G22440; AT5G42250; AT1G32780; AT1G22430; AT5G24760; AT1G64710; AT1G77120,	AT1G32780; AT5G42250; AT1G22430; AT1G22440; AT1G77120; AT5G43940; AT1G64710
Ath_R1413	R00631	n.a.	1 Ath_C1258 + 1 Ath_C0003 + 1 Ath_C0001 = 1 Ath_C1266 + 1 Ath_C0004 ;	[1.2.1.3]	unknown; AT3G48000	AT4G34240; AT3G48000; AT1G23800; AT1G54100
Ath_R1414	R00722	n.a.	1 Ath_C0002 + 1 Ath_C1260 = 1 Ath_C0008 + 1 Ath_C1259 ;	[2.7.4.6]		AT4G23900; AT5G63310
Ath_R1415	R00727	n.a.	1 Ath_C1259 + 1 Ath_C0036 + 1 Ath_C0010 = 1 Ath_C1260 + 1 Ath_C0009 + 1 Ath_C0072 ;	[6.2.1.4]		AT2G20420; AT5G08300; AT5G23250
Ath_R1416	R00790	n.a.	1 Ath_C0013 + 2 Ath_C0001 + 6 Ath_C1262 = 1 Ath_C0069 + 6 Ath_C1261 ;	[1.7.7.1]	AT2G15620	AT2G15620
Ath_R1417	R00890	n.a.	1 Ath_C0076 + 1 Ath_C1363 = 1 Ath_C0031 + 1 Ath_C1363 ;	[2.4.1.-]	AT5G08380; AT5G40390; AT4G01970; unknown; AT2G22590; AT4G15270; AT2G29740; AT3G21760; AT2G29730; AT2G29750; AT2G30150; AT3G02100; AT4G15280; AT4G15260; AT4G15550; AT2G23210; AT3G21750; AT1G07250; AT3G21790; AT2G29710; AT4G34135; AT5G49690; AT1G07240; AT2G31750; AT3G21800; AT1G07260; AT1G05530; AT1G05560; AT4G34138; AT2G23250; AT2G23260; AT3G21780; AT2G36800; AT2G36750; AT5G58600; AT5G05870; AT1G2…	AT3G02350
Ath_R1418	R01070	n.a.	1 Ath_C1454 = 1 Ath_C0087 + 1 Ath_C0917 ;	[4.1.2.13]		AT4G38970; AT5G03690; AT2G01140; AT3G52930; AT4G26520; AT4G26530; AT2G21330; AT2G36460
Ath_R1419	R01105	n.a.	1 Ath_C1527 + 1 Ath_C0001 = 1 Ath_C0098 + 1 Ath_C1527 ;	[3.2.1.23]		AT3G54440; AT3G52840
Ath_R1420	R01122	n.a.	1 Ath_C0101 + 1 Ath_C1257 = 1 Ath_C0012 + 1 Ath_C1414 ;	[2.5.1.8]		AT2G27760
Ath_R1421	R01206	n.a.	1 Ath_C1276 + 1 Ath_C0001 = 1 Ath_C1263 + 1 Ath_C1276 ;	[3.2.1.14]		AT3G12500; AT5G24090; AT3G54420
Ath_R1422	R01310	n.a.	1 Ath_C1265 + 1 Ath_C0001 = 1 Ath_C0930 + 1 Ath_C0089 ;	[3.1.4.4]		AT3G16785; AT2G42010; AT3G05630; AT4G11840; AT4G11850; AT5G25370; AT3G15730; AT1G55180
Ath_R1423	R01409	n.a.	1 Ath_C1500 = 1 Ath_C0918 + 1 Ath_C1258 ;	[4.1.2.10, 4.1.2.11]		AT1G73050; AT3G07990
Ath_R1424	R01624	n.a.	1 Ath_C0022 + 1 Ath_C1269 = 1 Ath_C0010 + 1 Ath_C1407 ;	[2.3.1.179, 2.3.1.180, 2.3.1.38, 2.3.1.41, 2.3.1.85, 2.3.1.86]	AT1G74960; AT2G04540; AT5G46290, AT1G62640, , AT5G46290; AT2G04540; AT1G74960, ,	AT1G62640
Ath_R1425	R01626	n.a.	1 Ath_C0064 + 1 Ath_C1269 = 1 Ath_C0010 + 1 Ath_C1315 ;	[2.3.1.39, 2.3.1.85, 2.3.1.86]	AT2G30200, ,	AT2G30200
Ath_R1426	R01682	n.a.	1 Ath_C1279 = 1 Ath_C1270 + 1 Ath_C0011 ;	[4.1.1.15, 4.1.1.29]		AT5G17330; AT2G02000; AT3G17760
Ath_R1427	R01687	n.a.	1 Ath_C0567 + 1 Ath_C1270 = 1 Ath_C1249 + 1 Ath_C1533 ;	[2.3.2.2]	AT4G29210; AT4G39650; AT4G39640	AT4G39640
Ath_R1428	R01706	n.a.	1 Ath_C1525 + 1 Ath_C0001 = 1 Ath_C1269 + 1 Ath_C0170 ;	[2.3.1.85, 3.1.2.14]		AT1G08510
Ath_R1429	R01719	n.a.	1 Ath_C1271 + 1 Ath_C0002 + 1 Ath_C0001 = 1 Ath_C1271 + 1 Ath_C0009 + 1 Ath_C0008 ;	[3.6.1.-]
Ath_R1430	R01887	n.a.	1 Ath_C1503 + 2 Ath_C0001 = 1 Ath_C0924 + 1 Ath_C0013 ;	[3.5.5.1]		AT5G22300; AT3G44310; AT3G44320; AT3G44300
Ath_R1431	R01966	n.a.	1 Ath_C0925 + 1 Ath_C1552 = 1 Ath_C1552 + 1 Ath_C0001 ;	[3.2.1.-]
Ath_R1432	R02016	n.a.	1 Ath_C1272 + 1 Ath_C0006 = 1 Ath_C1273 + 1 Ath_C0005 ;	[1.8.1.9]	AT1G60420; At2g41680; AT4G35460; AT2G17420	AT4G35460
Ath_R1433	R02017	n.a.	1 Ath_C0149 + 1 Ath_C1273 + 1 Ath_C0001 = 1 Ath_C1272 + 1 Ath_C0008 ;	[1.17.4.1]	AT5G40942; AT2G21790; AT3G23580; AT3G27060	AT2G21790; AT3G23580
Ath_R1434	R02018	n.a.	1 Ath_C0456 + 1 Ath_C1273 + 1 Ath_C0001 = 1 Ath_C1272 + 1 Ath_C0014 ;	[1.17.4.1]	AT5G40942; AT2G21790; AT3G23580; AT3G27060	AT3G23580
Ath_R1435	R02019	n.a.	1 Ath_C0225 + 1 Ath_C1273 + 1 Ath_C0001 = 1 Ath_C0031 + 1 Ath_C1272 ;	[1.17.4.1]	AT5G40942; AT2G21790; AT3G23580; AT3G27060	AT2G21790; AT3G23580
Ath_R1436	R02024	n.a.	1 Ath_C0337 + 1 Ath_C1273 + 1 Ath_C0001 = 1 Ath_C1272 + 1 Ath_C0088 ;	[1.17.4.1]	AT5G40942; AT2G21790; AT3G23580; AT3G27060	AT3G23580
Ath_R1437	R02026	n.a.	1 Ath_C0392 + 1 Ath_C0207 + 1 Ath_C1272 = 1 Ath_C0120 + 1 Ath_C0074 + 1 Ath_C1273 + 1 Ath_C0029 ;	[]
Ath_R1438	R02051	n.a.	1 Ath_C1274 + 1 Ath_C0001 = 1 Ath_C0142 + 1 Ath_C0930 ;	[3.1.4.4]		AT3G16785; AT2G42010; AT3G05630; AT4G11840; AT4G11850; AT5G25370; AT3G15730; AT1G55180
Ath_R1439	R02055	n.a.	1 Ath_C1373 = 1 Ath_C1274 + 1 Ath_C0011 ;	[4.1.1.65]		AT4G16700
Ath_R1440	R02057	n.a.	1 Ath_C0302 + 1 Ath_C0934 = 1 Ath_C0046 + 1 Ath_C1274 ;	[2.7.8.1]		AT1G13560
Ath_R1441	R02073	n.a.	1 Ath_C0012 + 1 Ath_C0978 = 1 Ath_C0009 + 1 Ath_C1454 ;	[2.7.1.90]		AT1G76550; AT1G20950; AT4G04040; AT1G12000
Ath_R1442	R02108	n.a.	1 Ath_C0928 + 1 Ath_C0001 = 1 Ath_C1293 + 1 Ath_C0928 ;	[3.2.1.1]		AT4G25000
Ath_R1443	R02150	n.a.	1 Ath_C1275 + 1 Ath_C0007 + 1 Ath_C0001 = 1 Ath_C1428 + 1 Ath_C0013 + 1 Ath_C0025 ;	[1.4.3.6]	unknown
Ath_R1444	R02222	n.a.	1 Ath_C0246 + 2 Ath_C1310 + 1 Ath_C0007 = 1 Ath_C0282 + 2 Ath_C1309 + 1 Ath_C0001 ;	[1.14.19.1]
Ath_R1445	R02241	n.a.	1 Ath_C0930 + 1 Ath_C0010 = 1 Ath_C1290 + 1 Ath_C1254 ;	[2.3.1.51]	AT1G75020; AT3G18850; AT3G11430; AT5G60620; AT1G63050; AT3G11325; AT4G00400; AT5G06090; AT1G02390; AT1G01610; AT4G24160; AT4G01950; AT1G12640; AT1G06520; AT2G38110; AT1G51260; AT3G57650; AT4G30580	AT4G30580
Ath_R1446	R02334	n.a.	1 Ath_C1276 + 1 Ath_C0001 = 1 Ath_C1400 + 1 Ath_C1276 ;	[3.2.1.14]		AT3G12500; AT5G24090; AT3G54420
Ath_R1447	R02433	n.a.	1 Ath_C1279 + 1 Ath_C0024 = 1 Ath_C1467 + 1 Ath_C0924 ;	[2.6.1.1]		AT4G31990; AT5G11520; AT2G30970; AT5G19550; AT1G62800
Ath_R1448	R02435	n.a.	1 Ath_C1354 + 1 Ath_C0044 = 1 Ath_C1279 + 1 Ath_C0045 ;	[2.8.2.-]
Ath_R1449	R02466	n.a.	1 Ath_C1287 = 1 Ath_C1280 + 1 Ath_C0011 ;	[4.1.1.15, 4.1.1.29]		AT5G17330; AT2G02000; AT3G17760
Ath_R1450	R02565	n.a.	1 Ath_C1284 + 1 Ath_C0003 + 1 Ath_C0001 = 1 Ath_C1292 + 1 Ath_C0004 ;	[1.2.1.8]	AT1G74920; AT3G48170	AT3G48170; AT1G74920
Ath_R1451	R02566	n.a.	1 Ath_C1284 + 1 Ath_C0006 + 1 Ath_C0001 = 1 Ath_C1292 + 1 Ath_C0005 ;	[1.2.1.8]	AT1G74920; AT3G48170	AT3G48170; AT1G74920
Ath_R1452	R02568	n.a.	1 Ath_C1311 = 1 Ath_C0087 + 1 Ath_C0933 ;	[4.1.2.13]		AT4G38970; AT5G03690; AT2G01140; AT3G52930; AT4G26520; AT4G26530; AT2G21330; AT2G36460
Ath_R1453	R02570	n.a.	1 Ath_C0072 + 1 Ath_C1690 = 1 Ath_C0010 + 1 Ath_C1706 ;	[2.3.1.61]	AT5G55070; AT4G26910	AT5G55070; AT4G26910
Ath_R1454	R02581	n.a.	1 Ath_C1289 + 1 Ath_C0006 = 1 Ath_C1285 + 1 Ath_C0005 ;	[1.1.1.184, 1.1.1.189]
Ath_R1455	R02613	n.a.	1 Ath_C1448 + 1 Ath_C0007 + 1 Ath_C0001 = 1 Ath_C1286 + 1 Ath_C0013 + 1 Ath_C0025 ;	[1.4.3.4, 1.4.3.6]	unknown	AT2G42490
Ath_R1456	R02619	n.a.	1 Ath_C1287 + 1 Ath_C0024 = 1 Ath_C1466 + 1 Ath_C0924 ;	[2.6.1.1]		AT4G31990; AT5G11520; AT2G30970; AT5G19550; AT1G62800
Ath_R1457	R02670	n.a.	2 Ath_C1288 + 2 Ath_C0007 = 1 Ath_C1478 + 2 Ath_C0025 ;	[1.11.1.6]	AT4G35090; AT1G20630; AT1G20620	AT1G20630; AT4G35090; AT1G20620
Ath_R1458	R02671	n.a.	1 Ath_C1288 + 1 Ath_C1604 = 1 Ath_C1532 ;	[2.1.1.-]	unknown; AT3G63250; AT3G25900; AT3G22740; AT3G63410; AT5G55250; AT5G54160	AT3G27180
Ath_R1459	R02756	n.a.	1 Ath_C1290 + 1 Ath_C0006 = 1 Ath_C1395 + 1 Ath_C0005 ;	[1.1.1.101]		AT5G10050
Ath_R1460	R02811	n.a.	1 Ath_C1500 = 1 Ath_C1291 + 1 Ath_C0918 ;	[4.1.2.10, 4.1.2.11]		AT1G73050; AT3G07990
Ath_R1461	R02814	n.a.	1 Ath_C1314 + 1 Ath_C0001 = 1 Ath_C1269 + 1 Ath_C0338 ;	[3.1.2.14]		AT1G08510; AT3G25110
Ath_R1462	R02832	n.a.	1 Ath_C1295 + 1 Ath_C0006 = 1 Ath_C1299 + 1 Ath_C0005 ;	[1.1.1.206, 1.1.1.236]		AT2G29260; AT2G29360; AT2G29320; AT2G29150; AT2G29370; AT2G29300; AT2G30670; AT2G29290; AT5G06060; AT2G29310; AT1G07450; AT2G29330; AT2G29340
Ath_R1463	R02834	n.a.	1 Ath_C1296 + 1 Ath_C0003 = 1 Ath_C1297 + 1 Ath_C0004 ;	[1.1.1.146]		AT3G47350
Ath_R1464	R02836	n.a.	1 Ath_C1296 + 1 Ath_C0006 = 1 Ath_C1297 + 1 Ath_C0005 ;	[1.1.1.146]		AT3G47350
Ath_R1465	R02912	n.a.	1 Ath_C1298 + 1 Ath_C1604 = 1 Ath_C1481 ;	[2.1.1.-]	unknown; AT3G63250; AT3G25900; AT3G22740; AT3G63410; AT5G55250; AT5G54160	AT3G27180
Ath_R1466	R02918	n.a.	1 Ath_C0002 + 1 Ath_C0063 + 1 Ath_C1300 = 1 Ath_C0018 + 1 Ath_C0012 + 1 Ath_C1376 ;	[6.1.1.1]		AT3G02660; AT2G33840
Ath_R1467	R02926	n.a.	1 Ath_C1455 + 1 Ath_C0001 = 1 Ath_C0936 + 1 Ath_C0098 ;	[3.2.1.22]		AT3G56310
Ath_R1468	R02940	n.a.	1 Ath_C1551 + 1 Ath_C0003 + 1 Ath_C0001 = 1 Ath_C1301 + 1 Ath_C0004 ;	[1.2.1.3]	unknown; AT3G48000	AT4G34240; AT3G48000; AT1G23800; AT1G54100
Ath_R1469	R02946	n.a.	1 Ath_C1385 + 1 Ath_C0003 = 1 Ath_C1302 + 1 Ath_C0004 ;	[1.1.1.4]		AT5G06580
Ath_R1470	R02957	n.a.	1 Ath_C1368 + 1 Ath_C0003 + 2 Ath_C0001 = 1 Ath_C1303 + 1 Ath_C0004 ;	[1.2.1.3]	unknown; AT3G48000	AT4G34240; AT3G48000; AT1G23800; AT1G54100
Ath_R1471	R03024	n.a.	1 Ath_C1394 + 1 Ath_C0001 = 1 Ath_C1304 + 1 Ath_C0009 ;	[3.1.3.1, 3.1.3.2, 3.1.3.41]		AT1G14700; AT5G47760
Ath_R1472	R03038	n.a.	1 Ath_C0002 + 1 Ath_C0035 + 1 Ath_C1325 = 1 Ath_C0018 + 1 Ath_C0012 + 1 Ath_C1305 ;	[6.1.1.7]		AT1G50200; AT5G22800
Ath_R1473	R03051	n.a.	1 Ath_C0937 + 1 Ath_C0005 = 1 Ath_C0962 + 1 Ath_C0006 ;	[1.1.1.86]	unknown	AT3G58610
Ath_R1474	R03057	n.a.	1 Ath_C1306 + 1 Ath_C0001 = 1 Ath_C1351 ;	[3.3.2.6]		AT5G13520
Ath_R1475	R03270	n.a.	1 Ath_C0971 + 1 Ath_C1689 = 1 Ath_C1707 + 1 Ath_C0055 ;	[1.2.4.1]	AT1G59900; AT1G30120; AT1G24180; AT1G01090; AT5G50850	AT1G01090; AT1G30120; AT2G34590; AT1G24180; AT1G59900; AT5G50850
Ath_R1476	R03283	n.a.	1 Ath_C1312 + 1 Ath_C0003 + 1 Ath_C0001 = 1 Ath_C1313 + 1 Ath_C0004 ;	[1.2.1.3, 1.2.1.47]	unknown; AT3G48000,	AT4G34240; AT3G48000; AT1G23800; AT1G54100
Ath_R1477	R03316	n.a.	1 Ath_C0980 + 1 Ath_C1689 = 1 Ath_C1706 + 1 Ath_C0055 ;	[1.2.4.2]	unknown	AT5G65750; AT3G55410
Ath_R1478	R03355	n.a.	1 Ath_C1317 + 1 Ath_C0001 = 1 Ath_C0424 + 1 Ath_C1307 ;	[3.2.1.23]		AT3G54440; AT3G52840; AT1G72990
Ath_R1479	R03370	n.a.	1 Ath_C1410 + 1 Ath_C1252 + 1 Ath_C0007 = 1 Ath_C1314 + 1 Ath_C1251 + 2 Ath_C0001 ;	[1.14.19.2]	AT2G43710; AT5G16230; AT3G02630; AT3G02620; AT3G02610; AT1G43800; AT5G16240	AT3G02610; AT5G16230; AT3G02620; AT3G02630; AT5G16240; AT1G43800
Ath_R1480	R03425	n.a.	1 Ath_C0033 + 1 Ath_C1349 = 1 Ath_C1316 + 1 Ath_C0011 ;	[1.4.4.2]	AT2G35120; AT2G35370; GLD2; AT4G33010; AT2G26080	AT2G26080; AT2G26080; AT4G33010; AT4G33010
Ath_R1481	R03527	n.a.	1 Ath_C1345 + 1 Ath_C0001 = 1 Ath_C1318 + 1 Ath_C0184 ;	[3.2.1.21]		AT1G02640; AT3G47000; AT1G26560; AT3G18080; AT5G44640; AT5G42260; AT2G44450; AT3G47050; AT2G44480
Ath_R1482	R03530	n.a.	1 Ath_C0002 + 1 Ath_C1319 = 1 Ath_C0008 + 1 Ath_C1320 ;	[2.7.4.6]		AT4G23900; AT5G63310
Ath_R1483	R03542	n.a.	1 Ath_C1502 + 2 Ath_C0001 = 1 Ath_C1323 + 1 Ath_C0013 ;	[3.5.5.1]		AT5G22300; AT3G44310; AT3G44320; AT3G44300
Ath_R1484	R03600	n.a.	1 Ath_C0471 + 1 Ath_C1262 + 1 Ath_C0001 = 1 Ath_C1484 + 1 Ath_C1261 + 1 Ath_C0001 ;	[1.8.7.1]	AT5G04590	AT5G04590
Ath_R1485	R03648	n.a.	1 Ath_C0002 + 1 Ath_C0117 + 1 Ath_C1326 = 1 Ath_C0018 + 1 Ath_C0012 + 1 Ath_C1396 ;	[6.1.1.22]		AT3G07420; AT1G70980; AT5G56680; AT4G17300
Ath_R1486	R03650	n.a.	1 Ath_C0002 + 1 Ath_C0077 + 1 Ath_C1328 = 1 Ath_C0018 + 1 Ath_C0012 + 1 Ath_C1387 ;	[6.1.1.16]		AT5G38830; AT3G56300; AT2G31170
Ath_R1487	R03652	n.a.	1 Ath_C0002 + 1 Ath_C0052 + 1 Ath_C1329 = 1 Ath_C0018 + 1 Ath_C0012 + 1 Ath_C1358 ;	[6.1.1.18]		AT1G25350
Ath_R1488	R03654	n.a.	1 Ath_C0002 + 1 Ath_C0033 + 1 Ath_C1331 = 1 Ath_C0018 + 1 Ath_C0012 + 1 Ath_C1359 ;	[6.1.1.14]		AT3G48110; AT3G48110; AT1G29880; AT1G29870
Ath_R1489	R03655	n.a.	1 Ath_C0002 + 1 Ath_C0107 + 1 Ath_C1332 = 1 Ath_C0018 + 1 Ath_C0012 + 1 Ath_C1382 ;	[6.1.1.21]		AT3G46100; AT3G02760
Ath_R1490	R03656	n.a.	1 Ath_C0002 + 1 Ath_C0244 + 1 Ath_C1333 = 1 Ath_C0018 + 1 Ath_C0012 + 1 Ath_C1388 ;	[6.1.1.5]		AT4G10320; AT5G49030
Ath_R1491	R03657	n.a.	1 Ath_C0002 + 1 Ath_C0097 + 1 Ath_C1334 = 1 Ath_C0018 + 1 Ath_C0012 + 1 Ath_C1348 ;	[6.1.1.4]		AT1G09620; AT4G04350
Ath_R1492	R03658	n.a.	1 Ath_C0002 + 1 Ath_C0039 + 1 Ath_C1335 = 1 Ath_C0018 + 1 Ath_C0012 + 1 Ath_C1347 ;	[6.1.1.6]		AT3G11710; AT3G13490
Ath_R1493	R03659	n.a.	1 Ath_C0002 + 1 Ath_C0057 + 1 Ath_C1336 = 1 Ath_C0018 + 1 Ath_C0012 + 1 Ath_C1360 ;	[6.1.1.10]		AT4G13780; AT3G55400
Ath_R1494	R03660	n.a.	1 Ath_C0002 + 1 Ath_C0062 + 1 Ath_C1337 = 1 Ath_C0018 + 1 Ath_C0012 + 1 Ath_C1399 ;	[6.1.1.20]		AT1G72550; AT4G39280; AT3G58140
Ath_R1495	R03661	n.a.	1 Ath_C0002 + 1 Ath_C0114 + 1 Ath_C1338 = 1 Ath_C0018 + 1 Ath_C0012 + 1 Ath_C1370 ;	[6.1.1.15]		AT5G52520; AT3G62120
Ath_R1496	R03662	n.a.	1 Ath_C0002 + 1 Ath_C0053 + 1 Ath_C1339 = 1 Ath_C0018 + 1 Ath_C0012 + 1 Ath_C1364 ;	[6.1.1.11]		AT1G11870; AT5G27470
Ath_R1497	R03663	n.a.	1 Ath_C0002 + 1 Ath_C0141 + 1 Ath_C1340 = 1 Ath_C0018 + 1 Ath_C0012 + 1 Ath_C1383 ;	[6.1.1.3]		AT5G26830; AT2G04842; AT1G17960
Ath_R1498	R03665	n.a.	1 Ath_C0002 + 1 Ath_C0137 + 1 Ath_C1341 = 1 Ath_C0018 + 1 Ath_C0012 + 1 Ath_C1365 ;	[6.1.1.9]		AT1G14610; AT5G16715
Ath_R1499	R03674	n.a.	1 Ath_C1343 = 1 Ath_C1472 + 1 Ath_C0011 ;	[1.14.18.1, 4.1.1.-]		AT4G09520
Ath_R1500	R03719	n.a.	1 Ath_C0079 + 1 Ath_C1344 = 1 Ath_C0010 + 1 Ath_C1461 ;	[2.3.1.16]	AT2G33150; AT5G48880; AT1G04710
Ath_R1501	R03824	n.a.	1 Ath_C0720 + 1 Ath_C1251 = 1 Ath_C0513 + 1 Ath_C1252 ;	[]		AT3G10230
Ath_R1502	R03847	n.a.	1 Ath_C1350 + 1 Ath_C0003 = 1 Ath_C1464 + 1 Ath_C0004 ;	[1.1.1.146]		AT3G47350
Ath_R1503	R03848	n.a.	1 Ath_C1350 + 1 Ath_C0006 = 1 Ath_C1464 + 1 Ath_C0005 ;	[1.1.1.146]		AT3G47350
Ath_R1504	R03856	n.a.	1 Ath_C1346 + 1 Ath_C0006 = 1 Ath_C1391 + 1 Ath_C0005 ;	[1.3.1.38]	AT3G55360	AT3G45770
Ath_R1505	R03857	n.a.	1 Ath_C1346 + 1 Ath_C0015 = 1 Ath_C1391 + 1 Ath_C0457 ;	[1.3.3.6, 1.3.99.-, 1.3.99.13, 1.3.99.3]	AT4G16760; unknown; AT2G35690; AT5G65110; AT3G51840; AT1G06310; AT1G06290, AT2G38050, , AT3G06810	AT3G06810; AT4G16760; AT1G06290; AT1G06310; AT2G35690; AT5G65110; AT3G51840
Ath_R1506	R03858	n.a.	1 Ath_C1346 + 1 Ath_C0022 = 1 Ath_C0010 + 1 Ath_C1433 ;	[2.3.1.16]	AT2G33150; AT5G48880; AT1G04710	AT2G33150; AT5G48880; AT1G04710
Ath_R1507	R03867	n.a.	1 Ath_C1352 + 1 Ath_C0001 = 1 Ath_C1548 + 1 Ath_C0924 ;	[2.3.2.2]	AT4G29210; AT4G39650; AT4G39640	AT4G39640
Ath_R1508	R03893	n.a.	1 Ath_C1413 + 1 Ath_C0001 = 1 Ath_C1355 ;	[3.1.1.45]		AT2G32520
Ath_R1509	R03896	n.a.	1 Ath_C1367 = 1 Ath_C1356 + 1 Ath_C0001 ;	[4.2.1.35]		AT4G13430; AT2G43090
Ath_R1510	R03898	n.a.	1 Ath_C1356 + 1 Ath_C0001 = 1 Ath_C1003 ;	[]		AT4G13430; AT2G43090
Ath_R1511	R03905	n.a.	1 Ath_C1358 + 1 Ath_C0023 + 1 Ath_C0009 + 1 Ath_C0008 = 1 Ath_C1556 + 1 Ath_C0052 + 1 Ath_C0002 ;	[6.3.5.7]		AT1G48520
Ath_R1512	R03916	n.a.	1 Ath_C0952 + 1 Ath_C0001 = 1 Ath_C1504 + 1 Ath_C0023 ;	[2.3.2.2]	AT4G29210; AT4G39650; AT4G39640	AT4G39640
Ath_R1513	R03940	n.a.	1 Ath_C1360 + 1 Ath_C0160 = 1 Ath_C0080 + 1 Ath_C1393 ;	[2.1.2.9]		AT1G66520
Ath_R1514	R03943	n.a.	1 Ath_C1361 + 1 Ath_C0017 = 1 Ath_C1563 + 1 Ath_C0019 ;	[2.1.1.-]	unknown; AT3G63250; AT3G25900; AT3G22740; AT3G63410; AT5G55250; AT5G54160	AT3G27180
Ath_R1515	R03955	n.a.	1 Ath_C1362 = 1 Ath_C1531 ;	[2.1.1.-]	unknown; AT3G63250; AT3G25900; AT3G22740; AT3G63410; AT5G55250; AT5G54160	AT3G27180
Ath_R1516	R03971	n.a.	1 Ath_C0531 + 1 Ath_C0924 = 1 Ath_C1558 + 1 Ath_C0001 + 1 Ath_C0011 ;	[2.3.2.2]	AT4G29210; AT4G39650; AT4G39640	AT4G39640
Ath_R1517	R04014	n.a.	1 Ath_C1429 + 1 Ath_C0001 = 1 Ath_C1269 + 1 Ath_C0538 ;	[3.1.2.14, 3.1.2.21]		AT1G08510
Ath_R1518	R04019	n.a.	1 Ath_C1559 + 1 Ath_C0001 = 1 Ath_C1369 + 1 Ath_C0942 ;	[3.2.1.22]		AT3G56310
Ath_R1519	R04027	n.a.	1 Ath_C1371 + 1 Ath_C0007 = 1 Ath_C1562 + 1 Ath_C0025 + 1 Ath_C0013 ;	[1.4.3.6]	unknown	AT2G42490
Ath_R1520	R04065	n.a.	1 Ath_C1428 + 1 Ath_C0003 + 1 Ath_C0001 = 1 Ath_C1375 + 1 Ath_C0004 ;	[1.2.1.3]	unknown; AT3G48000	AT4G34240; AT3G48000; AT1G23800; AT1G54100
Ath_R1521	R04109	n.a.	1 Ath_C1381 + 1 Ath_C0005 = 1 Ath_C0603 + 1 Ath_C1330 + 1 Ath_C0006 ;	[1.2.1.70]	AT2G31250; AT1G09940; AT1G58290	AT1G58290; AT1G09940; AT2G31250
Ath_R1522	R04134	n.a.	1 Ath_C1386 = 1 Ath_C1473 ;	[5.3.3.-]		AT5G43280
Ath_R1523	R04170	n.a.	1 Ath_C1434 = 1 Ath_C1391 + 1 Ath_C0001 ;	[4.2.1.17, 4.2.1.74]		AT4G16210; AT4G16800
Ath_R1524	R04172	n.a.	1 Ath_C1392 = 1 Ath_C1477 + 1 Ath_C0011 ;	[4.1.1.-]		AT4G09520
Ath_R1525	R04212	n.a.	1 Ath_C1396 + 1 Ath_C0023 + 1 Ath_C0009 + 1 Ath_C0008 = 1 Ath_C1557 + 1 Ath_C0052 + 1 Ath_C0002 ;	[6.3.5.6]		AT1G48520
Ath_R1526	R04223	n.a.	1 Ath_C1397 + 1 Ath_C0001 = 1 Ath_C1404 + 1 Ath_C0011 ;	[4.1.1.-]		AT4G09520
Ath_R1527	R04241	n.a.	1 Ath_C0002 + 1 Ath_C1401 + 1 Ath_C0023 = 1 Ath_C0008 + 1 Ath_C0009 + 1 Ath_C1401 ;	[6.3.2.17]		AT5G41480
Ath_R1528	R04242	n.a.	1 Ath_C1401 = 1 Ath_C1546 + 1 Ath_C0080 ;	[3.4.19.9]		AT1G78670; AT1G78680
Ath_R1529	R04247	n.a.	1 Ath_C0051 + 1 Ath_C1402 = 1 Ath_C0012 + 1 Ath_C1482 ;	[2.7.7.14]		AT2G38670
Ath_R1530	R04257	n.a.	1 Ath_C1403 = 1 Ath_C1542 ;	[1.14.-.-]	AT5G05690; AT4G36380; unknown; AT2G34770; AT4G20870; AT4G04930; AT1G69640; AT1G14290; AT3G32047; AT5G47990	AT5G23190; AT1G01600; AT1G01190; AT5G09970; AT4G31940; AT3G52970; AT4G37310; AT1G13710; AT5G58860; AT5G04630; AT5G04660; AT1G11600; AT4G15350; AT4G37400; AT4G37430; AT4G37410; AT3G26320; AT3G26280; AT5G52320; AT3G26200; AT3G26300; AT3G26310; AT5G36220; AT3G26270; AT5G57260; AT3G26190; AT2G30750; AT3G56630; AT3G26290; AT3G53300; AT3G26220; AT4G37340; AT3G26170; AT3G44250; AT3G26210; AT4G37360; AT5…
Ath_R1531	R04313	n.a.	1 Ath_C1406 + 1 Ath_C1250 = 1 Ath_C1468 + 1 Ath_C0001 ;	[3.4.-.-]		AT5G27430
Ath_R1532	R04355	n.a.	1 Ath_C1407 + 1 Ath_C1315 = 1 Ath_C1505 + 1 Ath_C0011 + 1 Ath_C1269 ;	[2.3.1.179, 2.3.1.180, 2.3.1.41, 2.3.1.85, 2.3.1.86]	AT1G74960; AT2G04540; AT5G46290, AT1G62640, AT5G46290; AT2G04540; AT1G74960, ,	AT1G74960; AT2G04540; AT1G62640
Ath_R1533	R04360	n.a.	1 Ath_C1408 + 1 Ath_C0006 = 1 Ath_C1405 + 1 Ath_C0005 ;	[1.1.1.101]		AT5G10050
Ath_R1534	R04361	n.a.	1 Ath_C1254 + 1 Ath_C1408 = 1 Ath_C0010 + 1 Ath_C1550 ;	[2.3.1.51]	AT1G75020; AT3G18850; AT3G11430; AT5G60620; AT1G63050; AT3G11325; AT4G00400; AT5G06090; AT1G02390; AT1G01610; AT4G24160; AT4G01950; AT1G12640; AT1G06520; AT2G38110; AT1G51260; AT3G57650; AT4G30580	AT4G30580
Ath_R1535	R04377	n.a.	1 Ath_C1409 + 1 Ath_C0026 = 1 Ath_C1553 + 1 Ath_C0014 ;	[2.4.1.-]	AT5G08380; AT5G40390; AT4G01970; unknown; AT2G22590; AT4G15270; AT2G29740; AT3G21760; AT2G29730; AT2G29750; AT2G30150; AT3G02100; AT4G15280; AT4G15260; AT4G15550; AT2G23210; AT3G21750; AT1G07250; AT3G21790; AT2G29710; AT4G34135; AT5G49690; AT1G07240; AT2G31750; AT3G21800; AT1G07260; AT1G05530; AT1G05560; AT4G34138; AT2G23250; AT2G23260; AT3G21780; AT2G36800; AT2G36750; AT5G58600; AT5G05870; AT1G2…	AT3G02350
Ath_R1536	R04385	n.a.	1 Ath_C0002 + 1 Ath_C1565 + 1 Ath_C0192 = 1 Ath_C0008 + 1 Ath_C0009 + 1 Ath_C1412 ;	[6.3.4.14]		AT1G36160
Ath_R1537	R04386	n.a.	1 Ath_C0022 + 1 Ath_C1412 = 1 Ath_C0064 + 1 Ath_C1565 ;	[6.4.1.2]		AT1G36160; AT2G38040; AT5G16390
Ath_R1538	R04428	n.a.	1 Ath_C1417 = 1 Ath_C1411 + 1 Ath_C0001 ;	[4.2.1.58]		AT2G22230; AT5G10160
Ath_R1539	R04429	n.a.	1 Ath_C1506 + 1 Ath_C0003 = 1 Ath_C1411 + 1 Ath_C0004 ;	[1.3.1.9, 2.3.1.86]	unknown,	AT2G05990
Ath_R1540	R04506	n.a.	1 Ath_C1458 + 1 Ath_C0003 + 1 Ath_C0001 = 1 Ath_C1416 + 1 Ath_C0004 ;	[1.2.1.3]	unknown; AT3G48000	AT4G34240; AT3G48000; AT1G23800; AT1G54100
Ath_R1541	R04533	n.a.	1 Ath_C1417 + 1 Ath_C0006 = 1 Ath_C1505 + 1 Ath_C0005 ;	[1.1.1.100, 2.3.1.85, 2.3.1.86]	AT1G24360, ,	AT1G24360; AT1G63380; AT3G04000; AT3G03980; AT4G13180
Ath_R1542	R04534	n.a.	1 Ath_C1418 + 1 Ath_C0006 = 1 Ath_C1514 + 1 Ath_C0005 ;	[1.1.1.100, 2.3.1.85, 2.3.1.86]	AT1G24360, ,	AT1G24360; AT1G63380; AT3G04000; AT3G03980; AT4G13180
Ath_R1543	R04535	n.a.	1 Ath_C1418 = 1 Ath_C1515 + 1 Ath_C0001 ;	[2.3.1.85, 2.3.1.86, 4.2.1.58, 4.2.1.60, 4.2.1.61]		AT2G22230; AT5G10160
Ath_R1544	R04536	n.a.	1 Ath_C1419 + 1 Ath_C0006 = 1 Ath_C1511 + 1 Ath_C0005 ;	[1.1.1.100, 2.3.1.85, 2.3.1.86]	AT1G24360, ,	AT1G24360; AT1G63380; AT3G04000; AT3G03980; AT4G13180
Ath_R1545	R04537	n.a.	1 Ath_C1419 = 1 Ath_C1512 + 1 Ath_C0001 ;	[2.3.1.85, 2.3.1.86, 4.2.1.58, 4.2.1.59, 4.2.1.61]		AT2G22230; AT5G10160
Ath_R1546	R04543	n.a.	1 Ath_C1420 + 1 Ath_C0006 = 1 Ath_C1523 + 1 Ath_C0005 ;	[1.1.1.100, 2.3.1.85, 2.3.1.86]	AT1G24360, ,	AT1G24360; AT1G63380; AT3G04000; AT3G03980; AT4G13180
Ath_R1547	R04544	n.a.	1 Ath_C1420 = 1 Ath_C1524 + 1 Ath_C0001 ;	[2.3.1.85, 2.3.1.86, 4.2.1.61]		AT2G22230; AT5G10160
Ath_R1548	R04546	n.a.	1 Ath_C0079 + 1 Ath_C1451 = 1 Ath_C0010 + 1 Ath_C1421 ;	[2.3.1.16]	AT2G33150; AT5G48880; AT1G04710	AT2G33150; AT5G48880; AT1G04710
Ath_R1549	R04566	n.a.	1 Ath_C1422 + 1 Ath_C0006 = 1 Ath_C1520 + 1 Ath_C0005 ;	[1.1.1.100, 2.3.1.85, 2.3.1.86]	AT1G24360, ,	AT1G24360; AT1G63380; AT3G04000; AT3G03980; AT4G13180
Ath_R1550	R04568	n.a.	1 Ath_C1422 = 1 Ath_C1521 + 1 Ath_C0001 ;	[2.3.1.85, 2.3.1.86, 4.2.1.61]		AT2G22230; AT5G10160
Ath_R1551	R04724	n.a.	1 Ath_C1429 + 1 Ath_C0003 = 1 Ath_C1519 + 1 Ath_C0004 ;	[1.3.1.9, 2.3.1.86]	unknown,	AT2G05990
Ath_R1552	R04726	n.a.	1 Ath_C1429 + 1 Ath_C1315 = 1 Ath_C1520 + 1 Ath_C0011 + 1 Ath_C1269 ;	[2.3.1.179, 2.3.1.180, 2.3.1.41, 2.3.1.85, 2.3.1.86]	AT1G74960; AT2G04540; AT5G46290, AT1G62640, AT5G46290; AT2G04540; AT1G74960, ,	AT1G74960; AT2G04540
Ath_R1553	R04732	n.a.	1 Ath_C1430 + 1 Ath_C0011 = 1 Ath_C1465 ;	[4.1.1.-]		AT4G09520
Ath_R1554	R04738	n.a.	1 Ath_C1431 = 1 Ath_C0975 + 1 Ath_C0001 ;	[4.2.1.17, 4.2.1.74]		AT4G16210; AT4G16800
Ath_R1555	R04740	n.a.	1 Ath_C1432 = 1 Ath_C0976 + 1 Ath_C0001 ;	[4.2.1.17, 4.2.1.74]		AT4G16210; AT4G16800
Ath_R1556	R04742	n.a.	1 Ath_C1442 + 1 Ath_C0022 = 1 Ath_C0010 + 1 Ath_C1435 ;	[2.3.1.16]	AT2G33150; AT5G48880; AT1G04710	AT2G33150; AT5G48880; AT1G04710
Ath_R1557	R04744	n.a.	1 Ath_C1436 = 1 Ath_C1443 + 1 Ath_C0001 ;	[4.2.1.17, 4.2.1.74]		AT4G16210; AT4G16800
Ath_R1558	R04746	n.a.	1 Ath_C1437 = 1 Ath_C0977 + 1 Ath_C0001 ;	[4.2.1.17, 4.2.1.74]		AT4G16210; AT4G16800
Ath_R1559	R04747	n.a.	1 Ath_C1440 + 1 Ath_C0022 = 1 Ath_C0010 + 1 Ath_C1438 ;	[2.3.1.16]	AT2G33150; AT5G48880; AT1G04710	AT2G33150; AT5G48880; AT1G04710
Ath_R1560	R04749	n.a.	1 Ath_C1439 = 1 Ath_C1441 + 1 Ath_C0001 ;	[4.2.1.17, 4.2.1.74]		AT4G16210; AT4G16800
Ath_R1561	R04751	n.a.	1 Ath_C1440 + 1 Ath_C0015 = 1 Ath_C1441 + 1 Ath_C0457 ;	[1.3.3.6, 1.3.99.-, 1.3.99.13, 1.3.99.2, 1.3.99.3]	AT4G16760; unknown; AT2G35690; AT5G65110; AT3G51840; AT1G06310; AT1G06290, AT2G38050, , , AT3G06810	AT3G06810; AT4G16760; AT1G06290; AT1G06310; AT2G35690; AT5G65110; AT3G51840
Ath_R1562	R04753	n.a.	1 Ath_C1442 + 1 Ath_C0006 = 1 Ath_C1443 + 1 Ath_C0005 ;	[1.3.1.38]	AT3G55360	AT3G45770
Ath_R1563	R04754	n.a.	1 Ath_C1442 + 1 Ath_C0015 = 1 Ath_C1443 + 1 Ath_C0457 ;	[1.3.3.6, 1.3.99.-, 1.3.99.13, 1.3.99.3]	AT4G16760; unknown; AT2G35690; AT5G65110; AT3G51840; AT1G06310; AT1G06290, AT2G38050, , AT3G06810	AT3G06810; AT4G16760; AT1G06290; AT1G06310; AT2G35690; AT5G65110; AT3G51840
Ath_R1564	R04757	n.a.	1 Ath_C1444 + 1 Ath_C0003 = 1 Ath_C1445 + 1 Ath_C0004 ;	[1.1.1.146]		AT3G47350
Ath_R1565	R04758	n.a.	1 Ath_C1444 + 1 Ath_C0006 = 1 Ath_C1445 + 1 Ath_C0005 ;	[1.1.1.146]		AT3G47350
Ath_R1566	R04764	n.a.	1 Ath_C1446 + 1 Ath_C0017 = 1 Ath_C1447 + 1 Ath_C0019 ;	[2.1.1.-]	unknown; AT3G63250; AT3G25900; AT3G22740; AT3G63410; AT5G55250; AT5G54160	AT3G27180
Ath_R1567	R04771	n.a.	1 Ath_C0002 + 1 Ath_C1449 + 1 Ath_C0001 = 1 Ath_C0009 + 1 Ath_C0012 + 1 Ath_C1488 ;	[2.5.1.6]		AT3G17390; AT2G36880
Ath_R1568	R04772	n.a.	1 Ath_C0017 + 1 Ath_C1449 = 1 Ath_C0019 + 1 Ath_C1487 ;	[2.1.1.12]	AT5G49810	AT5G49810
Ath_R1569	R04773	n.a.	1 Ath_C0002 + 1 Ath_C1449 + 1 Ath_C1336 = 1 Ath_C0018 + 1 Ath_C0012 + 1 Ath_C1450 ;	[6.1.1.10]		AT4G13780; AT3G55400
Ath_R1570	R04780	n.a.	1 Ath_C1454 + 1 Ath_C0001 = 1 Ath_C0978 + 1 Ath_C0009 ;	[3.1.3.11]		AT3G54050; AT1G43670
Ath_R1571	R04801	n.a.	1 Ath_C0717 + 1 Ath_C1251 = 1 Ath_C0719 + 1 Ath_C1252 ;	[]		AT3G10230
Ath_R1572	R04805	n.a.	1 Ath_C1457 + 1 Ath_C0003 = 1 Ath_C1458 + 1 Ath_C0004 ;	[1.1.1.1]	AT1G51410; AT5G19440; AT4G22110; AT1G22440; AT5G42250; AT1G32780; AT1G22430; AT5G24760; AT1G64710; AT1G77120	AT1G32780; AT5G42250; AT1G22430; AT1G22440; AT1G77120; AT5G43940; AT1G64710
Ath_R1573	R04811	n.a.	1 Ath_C0079 + 1 Ath_C1460 = 1 Ath_C0010 + 1 Ath_C1459 ;	[2.3.1.16]	AT2G33150; AT5G48880; AT1G04710
Ath_R1574	R04839	n.a.	1 Ath_C1462 + 1 Ath_C0003 = 1 Ath_C1463 + 1 Ath_C0004 ;	[1.1.1.146]		AT3G47350
Ath_R1575	R04840	n.a.	1 Ath_C1462 + 1 Ath_C0006 = 1 Ath_C1463 + 1 Ath_C0005 ;	[1.1.1.146]		AT3G47350
Ath_R1576	R04859	n.a.	1 Ath_C0373 + 1 Ath_C0207 + 1 Ath_C1272 = 1 Ath_C0077 + 1 Ath_C0074 + 1 Ath_C1273 + 1 Ath_C0029 ;	[2.5.1.47, 2.5.1.49]		AT3G59760; AT3G03630; AT2G43750; AT3G04940; AT5G28030; AT3G61440; AT3G22460
Ath_R1577	R04869	n.a.	1 Ath_C1469 + 1 Ath_C1249 = 1 Ath_C1565 ;	[3.4.-.-]		AT5G27430
Ath_R1578	R04880	n.a.	1 Ath_C1470 + 1 Ath_C0003 = 1 Ath_C1471 + 1 Ath_C0004 ;	[1.1.1.1]	AT1G51410; AT5G19440; AT4G22110; AT1G22440; AT5G42250; AT1G32780; AT1G22430; AT5G24760; AT1G64710; AT1G77120	AT1G32780; AT5G42250; AT1G22430; AT1G22440; AT1G77120; AT5G43940; AT1G64710
Ath_R1579	R04885	n.a.	1 Ath_C1472 + 1 Ath_C0011 = 1 Ath_C1474 ;	[4.1.1.-]		AT4G09520
Ath_R1580	R04903	n.a.	1 Ath_C1475 + 1 Ath_C0003 + 1 Ath_C0001 = 1 Ath_C1476 + 1 Ath_C0004 ;	[1.2.1.3]	unknown; AT3G48000	AT4G34240; AT3G48000; AT1G23800; AT1G54100
Ath_R1581	R04910	n.a.	1 Ath_C1479 + 1 Ath_C0005 = 1 Ath_C1480 + 1 Ath_C0006 ;	[1.3.1.-]	AT1G74470	AT4G13660; AT1G75280
Ath_R1582	R04920	n.a.	1 Ath_C1482 + 1 Ath_C1267 = 1 Ath_C0046 + 1 Ath_C1483 ;	[2.7.8.1]		AT1G13560
Ath_R1583	R04928	n.a.	1 Ath_C0002 + 1 Ath_C1485 = 1 Ath_C0008 + 1 Ath_C1493 ;	[2.7.1.25]		AT5G67520; AT2G14750; AT3G03900
Ath_R1584	R04929	n.a.	1 Ath_C0002 + 1 Ath_C1494 = 1 Ath_C0012 + 1 Ath_C1485 ;	[2.7.7.4]		AT5G43780; AT4G14680
Ath_R1585	R04935	n.a.	1 Ath_C0567 + 1 Ath_C1486 = 1 Ath_C1249 + 1 Ath_C1492 ;	[2.3.2.2]	AT4G29210; AT4G39650; AT4G39640	AT4G39640
Ath_R1586	R04936	n.a.	1 Ath_C1489 + 1 Ath_C0001 = 1 Ath_C0151 + 1 Ath_C1495 ;	[3.3.1.1]		AT3G23810
Ath_R1587	R04939	n.a.	1 Ath_C1490 + 1 Ath_C1488 = 1 Ath_C1491 + 1 Ath_C1489 ;	[2.1.1.-]	unknown; AT3G63250; AT3G25900; AT3G22740; AT3G63410; AT5G55250; AT5G54160	AT3G27180
Ath_R1588	R04944	n.a.	1 Ath_C1499 + 1 Ath_C0990 = 1 Ath_C1496 + 1 Ath_C0009 ;	[2.5.1.48]		AT3G01120
Ath_R1589	R04945	n.a.	1 Ath_C1497 + 1 Ath_C0990 = 1 Ath_C1496 + 1 Ath_C0029 ;	[2.5.1.48]		AT3G01120
Ath_R1590	R04946	n.a.	1 Ath_C1498 + 1 Ath_C0990 = 1 Ath_C1496 + 1 Ath_C0036 ;	[2.5.1.48]		AT3G01120
Ath_R1591	R04949	n.a.	1 Ath_C1501 + 1 Ath_C0001 = 1 Ath_C1500 + 1 Ath_C0922 ;	[3.2.1.21]		AT1G02640; AT3G47000; AT1G26560; AT3G18080; AT5G44640; AT5G42260; AT2G44450; AT3G47050; AT2G44480
Ath_R1592	R04952	n.a.	1 Ath_C1506 + 1 Ath_C1315 = 1 Ath_C1507 + 1 Ath_C0011 + 1 Ath_C1269 ;	[2.3.1.179, 2.3.1.180, 2.3.1.41, 2.3.1.85, 2.3.1.86]	AT1G74960; AT2G04540; AT5G46290, AT1G62640, AT5G46290; AT2G04540; AT1G74960, ,	AT1G74960; AT2G04540
Ath_R1593	R04953	n.a.	1 Ath_C1508 + 1 Ath_C0006 = 1 Ath_C1507 + 1 Ath_C0005 ;	[1.1.1.100, 2.3.1.85, 2.3.1.86]	AT1G24360, ,	AT1G24360; AT1G63380; AT3G04000; AT3G03980; AT4G13180
Ath_R1594	R04954	n.a.	1 Ath_C1508 = 1 Ath_C1509 + 1 Ath_C0001 ;	[2.3.1.85, 2.3.1.86, 4.2.1.58]		AT2G22230; AT5G10160
Ath_R1595	R04955	n.a.	1 Ath_C1510 + 1 Ath_C0003 = 1 Ath_C1509 + 1 Ath_C0004 ;	[1.3.1.9, 2.3.1.86]	unknown,	AT2G05990
Ath_R1596	R04957	n.a.	1 Ath_C1510 + 1 Ath_C1315 = 1 Ath_C1511 + 1 Ath_C0011 + 1 Ath_C1269 ;	[2.3.1.179, 2.3.1.180, 2.3.1.41, 2.3.1.85, 2.3.1.86]	AT1G74960; AT2G04540; AT5G46290, AT1G62640, AT5G46290; AT2G04540; AT1G74960, ,	AT1G74960; AT2G04540
Ath_R1597	R04958	n.a.	1 Ath_C1513 + 1 Ath_C0003 = 1 Ath_C1512 + 1 Ath_C0004 ;	[1.3.1.9, 2.3.1.86]	unknown,	AT2G05990
Ath_R1598	R04960	n.a.	1 Ath_C1513 + 1 Ath_C1315 = 1 Ath_C1514 + 1 Ath_C0011 + 1 Ath_C1269 ;	[2.3.1.179, 2.3.1.180, 2.3.1.41, 2.3.1.85, 2.3.1.86]	AT1G74960; AT2G04540; AT5G46290, AT1G62640, AT5G46290; AT2G04540; AT1G74960, ,	AT1G74960; AT2G04540
Ath_R1599	R04961	n.a.	1 Ath_C1516 + 1 Ath_C0003 = 1 Ath_C1515 + 1 Ath_C0004 ;	[1.3.1.9, 2.3.1.86]	unknown,	AT2G05990
Ath_R1600	R04963	n.a.	1 Ath_C1516 + 1 Ath_C1315 = 1 Ath_C1517 + 1 Ath_C0011 + 1 Ath_C1269 ;	[2.3.1.179, 2.3.1.180, 2.3.1.41, 2.3.1.85, 2.3.1.86]	AT1G74960; AT2G04540; AT5G46290, AT1G62640, AT5G46290; AT2G04540; AT1G74960, ,	AT1G74960; AT2G04540
Ath_R1601	R04964	n.a.	1 Ath_C1518 + 1 Ath_C0006 = 1 Ath_C1517 + 1 Ath_C0005 ;	[1.1.1.100, 2.3.1.85, 2.3.1.86]	AT1G24360, ,	AT1G24360; AT1G63380; AT3G04000; AT3G03980; AT4G13180
Ath_R1602	R04965	n.a.	1 Ath_C1518 = 1 Ath_C1519 + 1 Ath_C0001 ;	[2.3.1.85, 2.3.1.86, 4.2.1.58, 4.2.1.60, 4.2.1.61]		AT2G22230; AT5G10160
Ath_R1603	R04966	n.a.	1 Ath_C1522 + 1 Ath_C0003 = 1 Ath_C1521 + 1 Ath_C0004 ;	[1.3.1.9, 2.3.1.86]	unknown,	AT2G05990
Ath_R1604	R04968	n.a.	1 Ath_C1522 + 1 Ath_C1315 = 1 Ath_C1523 + 1 Ath_C0011 + 1 Ath_C1269 ;	[2.3.1.179, 2.3.1.180, 2.3.1.41, 2.3.1.85, 2.3.1.86]	AT1G74960; AT2G04540; AT5G46290, AT1G62640, AT5G46290; AT2G04540; AT1G74960, ,	AT1G74960; AT2G04540
Ath_R1605	R04969	n.a.	1 Ath_C1525 + 1 Ath_C0003 = 1 Ath_C1524 + 1 Ath_C0004 ;	[1.3.1.9, 2.3.1.86]	unknown,	AT2G05990
Ath_R1606	R04982	n.a.	1 Ath_C1528 + 1 Ath_C0007 = 1 Ath_C1529 + 1 Ath_C0001 ;	[1.14.13.-]	unknown; AT2G27690; AT2G45970; AT4G36220; AT4G39950; AT2G22330; AT3G50660; AT5G38970; AT3G30180; AT1G16410; AT5G05260; AT1G16400	AT3G24200
Ath_R1607	R04983	n.a.	1 Ath_C1529 + 1 Ath_C0017 = 1 Ath_C1530 + 1 Ath_C0019 ;	[2.1.1.-]	unknown; AT3G63250; AT3G25900; AT3G22740; AT3G63410; AT5G55250; AT5G54160	AT5G57300; AT1G23360
Ath_R1608	R05027	n.a.	1 Ath_C1534 + 1 Ath_C0037 = 1 Ath_C1535 + 1 Ath_C0014 ;	[2.4.1.227]		AT1G73740
Ath_R1609	R05028	n.a.	1 Ath_C0002 + 1 Ath_C1535 + 1 Ath_C0013 = 1 Ath_C0008 + 1 Ath_C0009 + 1 Ath_C1536 ;	[6.3.1.2]		AT5G35630; AT5G16570; AT5G37600; AT1G48470; AT3G17820
Ath_R1610	R05030	n.a.	1 Ath_C0002 + 1 Ath_C1537 + 1 Ath_C0013 = 1 Ath_C0008 + 1 Ath_C0009 + 1 Ath_C1538 ;	[6.3.1.2]		AT5G35630; AT5G16570; AT5G37600; AT1G48470; AT3G17820
Ath_R1611	R05032	n.a.	1 Ath_C1539 + 1 Ath_C0037 = 1 Ath_C1540 + 1 Ath_C0014 ;	[2.4.1.227]		AT1G73740
Ath_R1612	R05033	n.a.	1 Ath_C0002 + 1 Ath_C1540 + 1 Ath_C0013 = 1 Ath_C0008 + 1 Ath_C0009 + 1 Ath_C1541 ;	[6.3.1.2]		AT5G35630; AT5G16570; AT5G37600; AT1G48470; AT3G17820
Ath_R1613	R05037	n.a.	1 Ath_C1543 + 1 Ath_C0036 + 1 Ath_C0011 + 2 Ath_C0001 = 1 Ath_C1544 + 1 Ath_C0024 + 1 Ath_C0007 ;	[1.14.11.19]		AT4G22880; AT4G22870
Ath_R1614	R05038	n.a.	1 Ath_C1544 + 1 Ath_C0006 = 1 Ath_C1377 + 1 Ath_C0005 ;	[1.1.1.219]	AT4G27250; AT5G42800
Ath_R1615	R05039	n.a.	1 Ath_C1545 + 1 Ath_C0024 + 1 Ath_C0007 = 1 Ath_C1377 + 1 Ath_C0036 + 1 Ath_C0011 ;	[1.14.11.9]	AT2G19590; AT2G06960; AT5G20550; AT4G16330; AT3G55970; AT1G05010; AT1G62380; AT4G25300; AT2G36690; AT4G10500; AT4G25310; AT1G49390; AT5G07480; AT3G60290; AT2G38240; AT4G22870; AT1G17010; AT1G12010; AT5G24530; AT1G78550; AT5G54000; AT3G19000; AT3G11180; AT3G19010; AT5G20400; AT1G17020; AT3G21420; AT5G05600; AT4G10490; AT3G51240	AT3G51240
Ath_R1616	R05050	n.a.	1 Ath_C1547 + 1 Ath_C0003 + 1 Ath_C0001 = 1 Ath_C1379 + 1 Ath_C0004 ;	[1.2.1.3]	unknown; AT3G48000	AT4G34240; AT3G48000; AT1G23800; AT1G54100
Ath_R1617	R05086	n.a.	1 Ath_C1554 + 1 Ath_C0001 = 1 Ath_C1555 + 1 Ath_C0009 ;	[4.2.3.1]		AT4G29840; AT1G72810
Ath_R1618	R05119	n.a.	1 Ath_C1561 + 1 Ath_C0003 + 1 Ath_C0001 = 1 Ath_C1560 + 1 Ath_C0004 ;	[1.2.1.3]	unknown; AT3G48000	AT4G34240; AT3G48000; AT1G23800; AT1G54100
Ath_R1619	R05201	n.a.	1 Ath_C1568 + 1 Ath_C1526 = 1 Ath_C1569 + 1 Ath_C1389 ;	[2.1.1.-]	unknown; AT3G63250; AT3G25900; AT3G22740; AT3G63410; AT5G55250; AT5G54160	AT3G27180
Ath_R1620	R05233	n.a.	1 Ath_C1570 = 1 Ath_C1572 ;	[1.1.1.1]	AT1G51410; AT5G19440; AT4G22110; AT1G22440; AT5G42250; AT1G32780; AT1G22430; AT5G24760; AT1G64710; AT1G77120	AT1G32780; AT5G42250; AT1G22430; AT1G22440; AT1G77120; AT5G43940; AT1G64710
Ath_R1621	R05234	n.a.	1 Ath_C1571 = 1 Ath_C1724 ;	[1.1.1.1]	AT1G51410; AT5G19440; AT4G22110; AT1G22440; AT5G42250; AT1G32780; AT1G22430; AT5G24760; AT1G64710; AT1G77120	AT1G32780; AT5G42250; AT1G22430; AT1G22440; AT1G77120; AT5G43940; AT1G64710
Ath_R1622	R05237	n.a.	1 Ath_C1572 + 1 Ath_C0001 = 1 Ath_C1573 ;	[1.2.1.3]	unknown; AT3G48000	AT4G34240; AT3G48000; AT1G23800; AT1G54100
Ath_R1623	R05238	n.a.	1 Ath_C1724 + 1 Ath_C0001 = 1 Ath_C1574 ;	[1.2.1.3]	unknown; AT3G48000	AT4G34240; AT3G48000; AT1G23800; AT1G54100
Ath_R1624	R05265	n.a.	1 Ath_C1357 + 1 Ath_C0007 = 1 Ath_C1374 + 1 Ath_C0069 + 1 Ath_C0001 ;	[1.14.-.-]	AT5G05690; AT4G36380; unknown; AT2G34770; AT4G20870; AT4G04930; AT1G69640; AT1G14290; AT3G32047; AT5G47990	AT5G23190; AT1G01600; AT1G01190; AT5G09970; AT4G31940; AT3G52970; AT4G37310; AT1G13710; AT5G58860; AT5G04630; AT5G04660; AT1G11600; AT4G15350; AT4G37400; AT4G37430; AT4G37410; AT3G26320; AT3G26280; AT5G52320; AT3G26200; AT3G26300; AT3G26310; AT5G36220; AT3G26270; AT5G57260; AT3G26190; AT2G30750; AT3G56630; AT3G26290; AT3G53300; AT3G26220; AT4G37340; AT3G26170; AT3G44250; AT3G26210; AT4G37360; AT5…
Ath_R1625	R05376	n.a.	1 Ath_C1576 + 1 Ath_C0011 = 1 Ath_C1575 ;	[4.1.1.-]		AT4G09520
Ath_R1626	R05395	n.a.	1 Ath_C1577 + 1 Ath_C0003 = 1 Ath_C1578 + 1 Ath_C0004 ;	[1.3.1.-]	AT1G74470	AT4G13660; AT1G75280
Ath_R1627	R05396	n.a.	1 Ath_C1577 + 1 Ath_C0006 = 1 Ath_C1578 + 1 Ath_C0005 ;	[1.3.1.-]	AT1G74470	AT4G13660; AT1G75280
Ath_R1628	R05510	n.a.	1 Ath_C1583 + 1 Ath_C0001 = 1 Ath_C1584 ;	[3.1.1.45]		AT2G32520
Ath_R1629	R05511	n.a.	1 Ath_C1423 + 1 Ath_C0001 = 1 Ath_C1566 ;	[3.1.1.45]		AT2G32520
Ath_R1630	R05577	n.a.	1 Ath_C1327 + 1 Ath_C0041 + 1 Ath_C0002 = 1 Ath_C1380 + 1 Ath_C0012 + 1 Ath_C0018 ;	[6.1.1.12, 6.1.1.23]		AT4G33760; AT4G26870
Ath_R1631	R05578	n.a.	1 Ath_C1330 + 1 Ath_C0023 + 1 Ath_C0002 = 1 Ath_C1381 + 1 Ath_C0012 + 1 Ath_C0018 ;	[6.1.1.17, 6.1.1.24]		AT5G26710; AT5G64050
Ath_R1632	R05583	n.a.	1 Ath_C1599 + 1 Ath_C1251 = 1 Ath_C1600 + 1 Ath_C1252 ;	[1.1.-.-]	unknown	AT1G18270; AT3G03330
Ath_R1633	R05593	n.a.	1 Ath_C1600 + 1 Ath_C0001 = 1 Ath_C1579 ;	[3.1.2.-]		AT4G00520
Ath_R1634	R05625	n.a.	1 Ath_C1264 + 1 Ath_C1564 = 1 Ath_C1372 + 1 Ath_C1321 ;	[2.7.1.-]
Ath_R1635	R05657	n.a.	1 Ath_C1606 + 1 Ath_C1491 = 1 Ath_C1607 + 1 Ath_C1490 ;	[2.1.1.-]	unknown; AT3G63250; AT3G25900; AT3G22740; AT3G63410; AT5G55250; AT5G54160	AT3G27180
Ath_R1636	R05662	n.a.	1 Ath_C1427 + 1 Ath_C0037 = 1 Ath_C1537 + 1 Ath_C0014 ;	[2.4.1.227]		AT1G73740
Ath_R1637	R05825	n.a.	1 Ath_C1609 + 1 Ath_C0001 = 1 Ath_C1610 + 1 Ath_C0011 + 1 Ath_C0104 ;	[3.1.1.78]		AT2G23600; AT2G23610; AT5G10300; AT4G37150
Ath_R1638	R06336	n.a.	1 Ath_C1023 + 1 Ath_C0024 + 1 Ath_C0007 = 1 Ath_C1611 + 1 Ath_C0036 + 1 Ath_C0011 ;	[1.14.11.15]	AT4G21690; AT2G44800; AT5G51310; AT1G15550; AT1G80330; AT1G80340	AT1G15550; AT1G80340
Ath_R1639	R06338	n.a.	1 Ath_C1611 + 1 Ath_C0024 + 1 Ath_C0007 = 1 Ath_C1025 + 1 Ath_C0036 + 1 Ath_C0011 ;	[1.14.11.13]	AT1G50960; AT3G46500; AT3G47190; AT1G28030; AT4G03050; AT4G23340; AT1G14130; AT4G21200; AT1G14120; AT5G58660; AT4G03070; AT1G02400; AT1G47990; AT2G34555; AT1G30040; AT1G78440	AT2G34555; AT1G78440
Ath_R1640	R06364	n.a.	1 Ath_C0302 + 1 Ath_C1390 = 1 Ath_C0046 + 1 Ath_C1415 ;	[2.7.8.1]		AT1G13560
Ath_R1641	R06366	n.a.	1 Ath_C1366 + 1 Ath_C0001 + 1 Ath_C0003 = 1 Ath_C1612 + 1 Ath_C0004 ;	[1.2.1.3]	unknown; AT3G48000	AT4G34240; AT3G48000; AT1G23800; AT1G54100
Ath_R1642	R06370	n.a.	1 Ath_C1613 + 1 Ath_C1251 = 1 Ath_C1614 + 1 Ath_C1252 ;	[1.1.-.-]	unknown	AT1G18270; AT3G03330
Ath_R1643	R06401	n.a.	1 Ath_C0807 + 1 Ath_C1252 = 1 Ath_C1615 + 1 Ath_C0001 + 1 Ath_C1251 ;	[1.14.-.-]	AT5G05690; AT4G36380; unknown; AT2G34770; AT4G20870; AT4G04930; AT1G69640; AT1G14290; AT3G32047; AT5G47990	AT5G23190; AT1G01600; AT1G01190; AT5G09970; AT4G31940; AT3G52970; AT4G37310; AT1G13710; AT5G58860; AT5G04630; AT5G04660; AT1G11600; AT4G15350; AT4G37400; AT4G37430; AT4G37410; AT3G26320; AT3G26280; AT5G52320; AT3G26200; AT3G26300; AT3G26310; AT5G36220; AT3G26270; AT5G57260; AT3G26190; AT2G30750; AT3G56630; AT3G26290; AT3G53300; AT3G26220; AT4G37340; AT3G26170; AT3G44250; AT3G26210; AT4G37360; AT5…
Ath_R1644	R06402	n.a.	1 Ath_C1615 + 1 Ath_C0007 + 1 Ath_C1251 = 1 Ath_C1616 + 2 Ath_C0001 + 1 Ath_C1252 ;	[1.1.-.-]	unknown	AT1G18270; AT3G03330
Ath_R1645	R06405	n.a.	1 Ath_C1028 = 1 Ath_C1601 ;	[1.1.-.-]	unknown	AT1G18270; AT3G03330
Ath_R1646	R06411	n.a.	1 Ath_C1618 + 1 Ath_C0001 = 1 Ath_C1619 ;	[4.2.1.17]		AT4G16210; AT4G16800
Ath_R1647	R06412	n.a.	1 Ath_C1617 + 1 Ath_C0001 = 1 Ath_C1619 ;	[4.2.1.17]		AT4G16210; AT4G16800
Ath_R1648	R06413	n.a.	1 Ath_C1619 + 1 Ath_C0003 = 1 Ath_C1620 + 1 Ath_C0004 ;	[1.1.-.-]	unknown	AT1G18270; AT3G03330
Ath_R1649	R06415	n.a.	1 Ath_C1621 + 1 Ath_C0001 = 1 Ath_C1622 + 1 Ath_C0010 ;	[3.1.2.-]		AT4G00520
Ath_R1650	R06518	n.a.	1 Ath_C1625 + 1 Ath_C0001 = 1 Ath_C1266 + 1 Ath_C0350 ;	[3.5.1.23]		AT4G22330
Ath_R1651	R06519	n.a.	1 Ath_C1625 + 1 Ath_C1252 + 1 Ath_C0007 = 1 Ath_C0145 + 1 Ath_C1251 + 2 Ath_C0001 ;	[1.14.-.-]	AT5G05690; AT4G36380; unknown; AT2G34770; AT4G20870; AT4G04930; AT1G69640; AT1G14290; AT3G32047; AT5G47990	AT4G04930
Ath_R1652	R06539	n.a.	1 Ath_C1377 + 1 Ath_C0024 + 1 Ath_C0007 = 1 Ath_C1603 + 1 Ath_C0036 + 1 Ath_C0011 + 1 Ath_C0001 ;	[1.14.11.23]		AT5G08640; AT5G63590
Ath_R1653	R06543	n.a.	1 Ath_C1543 + 2 Ath_C0006 = 1 Ath_C1626 + 2 Ath_C0005 ;	[1.3.1.77]		AT1G61720
Ath_R1654	R06547	n.a.	1 Ath_C1623 = 1 Ath_C1624 ;	[2.4.1.-]	AT5G08380; AT5G40390; AT4G01970; unknown; AT2G22590; AT4G15270; AT2G29740; AT3G21760; AT2G29730; AT2G29750; AT2G30150; AT3G02100; AT4G15280; AT4G15260; AT4G15550; AT2G23210; AT3G21750; AT1G07250; AT3G21790; AT2G29710; AT4G34135; AT5G49690; AT1G07240; AT2G31750; AT3G21800; AT1G07260; AT1G05530; AT1G05560; AT4G34138; AT2G23250; AT2G23260; AT3G21780; AT2G36800; AT2G36750; AT5G58600; AT5G05870; AT1G2…	AT4G14090
Ath_R1655	R06571	n.a.	1 Ath_C1021 + 1 Ath_C0005 = 1 Ath_C1628 + 1 Ath_C0006 ;	[1.1.1.195]	AT4G39330; AT4G37970; AT2G21890; AT2G21730; AT1G66800; AT5G19440; AT1G72680; AT1G51410; AT1G09510; AT1G09500; AT1G09490; AT1G09480; AT3G19450; AT4G34230	AT3G19450; AT4G34230
Ath_R1656	R06835	n.a.	1 Ath_C1629 + 1 Ath_C0001 = 1 Ath_C1630 ;	[3.1.1.45]		AT2G32520
Ath_R1657	R06838	n.a.	1 Ath_C1631 + 1 Ath_C0001 = 1 Ath_C1355 ;	[3.1.1.45]		AT2G32520
Ath_R1658	R06853	n.a.	1 Ath_C1374 = 1 Ath_C1585 ;	[1.1.-.-]	unknown	AT1G18270; AT3G03330
Ath_R1659	R06854	n.a.	1 Ath_C1585 = 1 Ath_C1278 + 1 Ath_C0001 ;	[1.1.-.-]	unknown	AT1G18270; AT3G03330
Ath_R1660	R06867	n.a.	1 Ath_C0822 + 1 Ath_C0934 = 1 Ath_C1635 + 1 Ath_C0014 ;	[]		AT5G01220
Ath_R1661	R06907	n.a.	1 Ath_C1642 = 1 Ath_C1643 ;	[1.1.-.-]	unknown	AT1G18270; AT3G03330
Ath_R1662	R06920	n.a.	1 Ath_C1639 = 1 Ath_C1640 ;	[1.1.-.-]	unknown	AT1G18270; AT3G03330
Ath_R1663	R06927	n.a.	1 Ath_C1378 + 1 Ath_C0003 = 1 Ath_C1641 + 1 Ath_C0004 ;	[1.1.1.1]	AT1G51410; AT5G19440; AT4G22110; AT1G22440; AT5G42250; AT1G32780; AT1G22430; AT5G24760; AT1G64710; AT1G77120	AT1G32780; AT5G42250; AT1G22430; AT1G22440; AT1G77120; AT5G43940; AT1G64710
Ath_R1664	R06940	n.a.	1 Ath_C1608 + 1 Ath_C0001 = 1 Ath_C1283 + 1 Ath_C0047 ;	[3.5.1.-]
Ath_R1665	R06942	n.a.	1 Ath_C1644 + 1 Ath_C0001 = 1 Ath_C1645 ;	[4.2.1.17]		AT4G16210; AT4G16800
Ath_R1666	R06953	n.a.	1 Ath_C1632 + 1 Ath_C0007 = 1 Ath_C0853 + 1 Ath_C1638 ;	[1.13.11.51]	AT3G63520; AT2G44990; AT1G78390; AT4G18350; AT3G24220; AT3G14440; AT1G30100	AT1G78390; AT3G14440; AT1G30100; AT4G18350; AT3G24220
Ath_R1667	R06985	n.a.	1 Ath_C1441 + 1 Ath_C0005 = 1 Ath_C1440 + 1 Ath_C0006 ;	[1.3.1.38]	AT3G55360	AT3G45770
Ath_R1668	R07002	n.a.	1 Ath_C1647 + 1 Ath_C0042 = 1 Ath_C1649 ;	[2.5.1.18]		AT2G47730; AT1G02940; AT1G02950; AT3G43800; AT2G29480; AT2G29440; AT2G29490; AT2G29460; AT3G03190; AT2G02930; AT1G02920; AT2G30860; AT1G65820
Ath_R1669	R07003	n.a.	1 Ath_C1648 + 1 Ath_C0042 = 1 Ath_C1651 ;	[2.5.1.18]		AT2G47730; AT1G02940; AT1G02950; AT3G43800; AT2G29480; AT2G29440; AT2G29490; AT2G29460; AT3G03190; AT2G02930; AT1G02920; AT2G30860; AT1G65820
Ath_R1670	R07004	n.a.	1 Ath_C1648 + 1 Ath_C0042 = 1 Ath_C1650 ;	[2.5.1.18]		AT2G47730; AT1G02940; AT1G02950; AT3G43800; AT2G29480; AT2G29440; AT2G29490; AT2G29460; AT3G03190; AT2G02930; AT1G02920; AT2G30860; AT1G65820
Ath_R1671	R07023	n.a.	1 Ath_C1653 + 1 Ath_C0042 = 1 Ath_C1654 ;	[2.5.1.18]		AT2G47730; AT1G02940; AT1G02950; AT3G43800; AT2G29480; AT2G29440; AT2G29490; AT2G29460; AT3G03190; AT2G02930; AT1G02920; AT2G30860; AT1G65820
Ath_R1672	R07024	n.a.	1 Ath_C1653 + 1 Ath_C0042 = 1 Ath_C1655 ;	[2.5.1.18]		AT2G47730; AT1G02940; AT1G02950; AT3G43800; AT2G29480; AT2G29440; AT2G29490; AT2G29460; AT3G03190; AT2G02930; AT1G02920; AT2G30860; AT1G65820
Ath_R1673	R07025	n.a.	1 Ath_C1652 + 1 Ath_C0042 = 1 Ath_C1656 ;	[2.5.1.18]		AT2G47730; AT1G02940; AT1G02950; AT3G43800; AT2G29480; AT2G29440; AT2G29490; AT2G29460; AT3G03190; AT2G02930; AT1G02920; AT2G30860; AT1G65820
Ath_R1674	R07026	n.a.	1 Ath_C1652 + 1 Ath_C0042 = 1 Ath_C1657 ;	[2.5.1.18]		AT2G47730; AT1G02940; AT1G02950; AT3G43800; AT2G29480; AT2G29440; AT2G29490; AT2G29460; AT3G03190; AT2G02930; AT1G02920; AT2G30860; AT1G65820
Ath_R1675	R07034	n.a.	2 Ath_C0042 + 1 Ath_C1452 = 1 Ath_C0099 + 1 Ath_C1426 + 1 Ath_C0001 ;	[1.11.1.9]	AT2G30870; AT5G17220; AT3G03190; AT2G30860; AT4G11600; AT4G31870; AT2G43350; AT2G31570; AT2G25080	AT2G25080; AT4G11600; AT4G31870; AT3G63080; AT2G48150; AT2G31570; AT1G63460
Ath_R1676	R07035	n.a.	2 Ath_C0042 + 1 Ath_C1549 = 1 Ath_C0099 + 1 Ath_C1424 + 1 Ath_C0001 ;	[1.11.1.9]	AT2G30870; AT5G17220; AT3G03190; AT2G30860; AT4G11600; AT4G31870; AT2G43350; AT2G31570; AT2G25080	AT2G25080; AT4G11600; AT4G31870; AT3G63080; AT2G48150; AT2G31570; AT1G63460
Ath_R1677	R07069	n.a.	1 Ath_C1658 + 1 Ath_C0042 = 1 Ath_C1660 ;	[2.5.1.18]		AT2G47730; AT1G02940; AT1G02950; AT3G43800; AT2G29480; AT2G29440; AT2G29490; AT2G29460; AT3G03190; AT2G02930; AT1G02920; AT2G30860; AT1G65820
Ath_R1678	R07070	n.a.	1 Ath_C1659 + 1 Ath_C0042 = 1 Ath_C1661 ;	[2.5.1.18]		AT2G47730; AT1G02940; AT1G02950; AT3G43800; AT2G29480; AT2G29440; AT2G29490; AT2G29460; AT3G03190; AT2G02930; AT1G02920; AT2G30860; AT1G65820
Ath_R1679	R07083	n.a.	1 Ath_C1662 + 1 Ath_C0042 = 1 Ath_C1664 ;	[2.5.1.18]		AT2G47730; AT1G02940; AT1G02950; AT3G43800; AT2G29480; AT2G29440; AT2G29490; AT2G29460; AT3G03190; AT2G02930; AT1G02920; AT2G30860; AT1G65820
Ath_R1680	R07084	n.a.	1 Ath_C1663 + 1 Ath_C0042 = 1 Ath_C1665 + 1 Ath_C0001 ;	[2.5.1.18]		AT2G47730; AT1G02940; AT1G02950; AT3G43800; AT2G29480; AT2G29440; AT2G29490; AT2G29460; AT3G03190; AT2G02930; AT1G02920; AT2G30860; AT1G65820
Ath_R1681	R07091	n.a.	1 Ath_C1667 + 1 Ath_C0042 = 1 Ath_C1669 ;	[2.5.1.18]		AT2G47730; AT1G02940; AT1G02950; AT3G43800; AT2G29480; AT2G29440; AT2G29490; AT2G29460; AT3G03190; AT2G02930; AT1G02920; AT2G30860; AT1G65820
Ath_R1682	R07092	n.a.	1 Ath_C1666 + 1 Ath_C0042 = 1 Ath_C1672 + 1 Ath_C0453 ;	[2.5.1.18]		AT2G47730; AT1G02940; AT1G02950; AT3G43800; AT2G29480; AT2G29440; AT2G29490; AT2G29460; AT3G03190; AT2G02930; AT1G02920; AT2G30860; AT1G65820
Ath_R1683	R07093	n.a.	1 Ath_C1668 + 1 Ath_C0042 = 1 Ath_C1671 + 1 Ath_C0453 ;	[2.5.1.18]		AT2G47730; AT1G02940; AT1G02950; AT3G43800; AT2G29480; AT2G29440; AT2G29490; AT2G29460; AT3G03190; AT2G02930; AT1G02920; AT2G30860; AT1G65820
Ath_R1684	R07094	n.a.	1 Ath_C1672 + 1 Ath_C0042 = 1 Ath_C1670 + 1 Ath_C0453 ;	[2.5.1.18]		AT2G47730; AT1G02940; AT1G02950; AT3G43800; AT2G29480; AT2G29440; AT2G29490; AT2G29460; AT3G03190; AT2G02930; AT1G02920; AT2G30860; AT1G65820
Ath_R1685	R07100	n.a.	1 Ath_C1580 + 1 Ath_C0042 = 1 Ath_C1673 + 1 Ath_C0453 ;	[2.5.1.18]		AT2G47730; AT1G02940; AT1G02950; AT3G43800; AT2G29480; AT2G29440; AT2G29490; AT2G29460; AT3G03190; AT2G02930; AT1G02920; AT2G30860; AT1G65820
Ath_R1686	R07105	n.a.	1 Ath_C1581 + 1 Ath_C0004 = 1 Ath_C1587 + 1 Ath_C0003 + 1 Ath_C0001 ;	[1.1.1.1]	AT1G51410; AT5G19440; AT4G22110; AT1G22440; AT5G42250; AT1G32780; AT1G22430; AT5G24760; AT1G64710; AT1G77120	AT1G32780; AT5G42250; AT1G22430; AT1G22440; AT1G77120; AT5G43940; AT1G64710
Ath_R1687	R07113	n.a.	1 Ath_C1605 + 1 Ath_C0042 = 1 Ath_C1676 + 2 Ath_C1636 ;	[2.5.1.18]		AT2G47730; AT1G02940; AT1G02950; AT3G43800; AT2G29480; AT2G29440; AT2G29490; AT2G29460; AT3G03190; AT2G02930; AT1G02920; AT2G30860; AT1G65820
Ath_R1688	R07116	n.a.	1 Ath_C1674 + 1 Ath_C0042 = 1 Ath_C1675 + 1 Ath_C1636 ;	[2.5.1.18]		AT2G47730; AT1G02940; AT1G02950; AT3G43800; AT2G29480; AT2G29440; AT2G29490; AT2G29460; AT3G03190; AT2G02930; AT1G02920; AT2G30860; AT1G65820
Ath_R1689	R07376	n.a.	1 Ath_C1274 + 1 Ath_C0053 = 1 Ath_C1373 + 1 Ath_C0142 ;	[]		AT1G15110
Ath_R1690	R07384	n.a.	1 Ath_C1425 + 1 Ath_C0046 = 1 Ath_C1398 + 1 Ath_C0302 ;	[2.7.8.1]		AT1G13560
Ath_R1691	R07385	n.a.	1 Ath_C1425 + 1 Ath_C0001 = 1 Ath_C1677 + 1 Ath_C0142 ;	[3.1.4.4]		AT3G16785; AT2G42010; AT3G05630; AT4G11840; AT4G11850; AT5G25370; AT3G15730; AT1G55180
Ath_R1692	R07409	n.a.	1 Ath_C0089 + 1 Ath_C0007 + 2 Ath_C1261 = 1 Ath_C1284 + 2 Ath_C0001 + 2 Ath_C1262 ;	[1.14.15.7]	unknown	AT4G29890
Ath_R1693	R07443	n.a.	1 Ath_C1032 = 1 Ath_C1678 ;	[1.11.1.7]		AT4G16270; AT1G71695; AT3G49110; AT3G49120; AT1G49570; AT1G44970; AT1G30870; AT2G39040; AT5G06730; AT4G08770; AT4G08780; AT2G38390; AT2G34060; AT2G38380; AT5G24070; AT2G43480; AT2G41480; AT5G66390; AT1G68850; AT3G17070; AT2G18150; AT2G18140; AT5G47000; AT4G21960; AT5G14130; AT3G21770; AT1G24110; AT4G36430; AT4G37520; AT4G33420; AT5G67400; AT2G22420; AT5G22410; AT5G15180; AT5G64110; AT4G11290; AT3…
Ath_R1694	R07460	n.a.	1 Ath_C1679 + 1 Ath_C0077 = 1 Ath_C1680 + 1 Ath_C0035 ;	[2.8.1.7]		AT5G65720
Ath_R1695	R07554	n.a.	1 Ath_C1681 = 1 Ath_C1682 ;	[]		AT5G52570; AT4G25700
Ath_R1696	R07556	n.a.	1 Ath_C1683 = 1 Ath_C1684 ;	[]		AT5G52570; AT4G25700
Ath_R1697	R07561	n.a.	1 Ath_C1596 = 1 Ath_C1685 ;	[]		AT5G52570; AT4G25700
Ath_R1698	R07562	n.a.	1 Ath_C1596 = 1 Ath_C1686 ;	[]		AT5G52570; AT4G25700
Ath_R1699	R07568	n.a.	1 Ath_C1593 = 1 Ath_C1687 ;	[]		AT5G52570; AT4G25700
Ath_R1700	R07569	n.a.	1 Ath_C1685 = 1 Ath_C1688 ;	[]		AT5G52570; AT4G25700
Ath_R1701	R07570	n.a.	1 Ath_C1686 = 1 Ath_C1688 ;	[]		AT5G52570; AT4G25700
Ath_R1702	R07572	n.a.	1 Ath_C1687 = 1 Ath_C1592 ;	[]		AT5G52570; AT4G25700
Ath_R1703	R07687	n.a.	1 Ath_C1646 + 1 Ath_C0007 + 2 Ath_C1453 = 1 Ath_C1695 ;	[1.14.-.-]	AT5G05690; AT4G36380; unknown; AT2G34770; AT4G20870; AT4G04930; AT1G69640; AT1G14290; AT3G32047; AT5G47990	AT5G23190; AT1G01600; AT1G01190; AT5G09970; AT4G31940; AT3G52970; AT4G37310; AT1G13710; AT5G58860; AT5G04630; AT5G04660; AT1G11600; AT4G15350; AT4G37400; AT4G37430; AT4G37410; AT3G26320; AT3G26280; AT5G52320; AT3G26200; AT3G26300; AT3G26310; AT5G36220; AT3G26270; AT5G57260; AT3G26190; AT2G30750; AT3G56630; AT3G26290; AT3G53300; AT3G26220; AT4G37340; AT3G26170; AT3G44250; AT3G26210; AT4G37360; AT5…
Ath_R1704	R07688	n.a.	1 Ath_C1695 = 1 Ath_C1696 ;	[1.1.-.-]	unknown	AT1G18270; AT3G03330
Ath_R1705	R07697	n.a.	1 Ath_C1694 + 1 Ath_C0007 = 1 Ath_C1264 + 1 Ath_C0001 ;	[1.14.-.-]	AT5G05690; AT4G36380; unknown; AT2G34770; AT4G20870; AT4G04930; AT1G69640; AT1G14290; AT3G32047; AT5G47990	AT5G23190; AT1G01600; AT1G01190; AT5G09970; AT4G31940; AT3G52970; AT4G37310; AT1G13710; AT5G58860; AT5G04630; AT5G04660; AT1G11600; AT4G15350; AT4G37400; AT4G37430; AT4G37410; AT3G26320; AT3G26280; AT5G52320; AT3G26200; AT3G26300; AT3G26310; AT5G36220; AT3G26270; AT5G57260; AT3G26190; AT2G30750; AT3G56630; AT3G26290; AT3G53300; AT3G26220; AT4G37340; AT3G26170; AT3G44250; AT3G26210; AT4G37360; AT5…
Ath_R1706	R07759	n.a.	1 Ath_C1697 + 1 Ath_C0005 = 1 Ath_C1698 + 1 Ath_C0006 ;	[1.1.1.-]	unknown; AT1G72970; AT4G33670	AT1G24360; AT1G63380; AT3G04000; AT3G03980; AT4G13180
Ath_R1707	R07762	n.a.	1 Ath_C1525 + 1 Ath_C1315 = 1 Ath_C1699 + 1 Ath_C1269 + 1 Ath_C0011 ;	[2.3.1.-, 2.3.1.179, 2.3.1.41]	unknown; AT1G19440; AT2G46720; AT2G16280; AT2G15090; AT3G10280; AT4G34510; AT4G34250; AT2G26640; AT1G68530; AT1G01120; AT4G34520, AT1G74960; AT2G04540; AT5G46290, AT5G46290; AT2G04540; AT1G74960	AT1G74960; AT2G04540
Ath_R1708	R07763	n.a.	1 Ath_C1699 + 1 Ath_C0005 = 1 Ath_C1700 + 1 Ath_C0006 ;	[1.1.1.100]	AT1G24360	AT1G24360; AT1G63380; AT3G04000; AT3G03980; AT4G13180
Ath_R1709	R07764	n.a.	1 Ath_C1700 = 1 Ath_C1701 + 1 Ath_C0001 ;	[4.2.1.-]		AT2G22230; AT5G10160
Ath_R1710	R07765	n.a.	1 Ath_C1701 + 1 Ath_C0004 = 1 Ath_C1410 + 1 Ath_C0003 ;	[1.3.1.-]	AT1G74470	AT2G05990
Ath_R1711	R07766	n.a.	1 Ath_C1513 + 1 Ath_C1705 = 1 Ath_C1702 + 1 Ath_C1269 ;	[2.3.1.181]		AT4G31050; AT1G04640
Ath_R1712	R07767	n.a.	1 Ath_C1702 + 2 Ath_C0068 + 2 Ath_C0017 = 1 Ath_C1703 + 2 Ath_C0057 + 2 Ath_C0702 ;	[2.8.1.8]		AT5G08415; AT2G20860
Ath_R1713	R07768	n.a.	1 Ath_C1513 + 2 Ath_C0068 + 2 Ath_C0017 = 1 Ath_C1704 + 2 Ath_C0057 + 2 Ath_C0702 ;	[2.8.1.8]		AT5G08415; AT2G20860
Ath_R1714	R07769	n.a.	1 Ath_C1704 + 1 Ath_C1705 = 1 Ath_C1703 + 1 Ath_C1269 ;	[2.3.1.181]		AT4G31050; AT1G04640
Ath_R1715	R07804	n.a.	1 Ath_C1589 = 1 Ath_C1588 ;	[1.3.1.-]	AT1G74470	AT4G13660; AT1G75280
Ath_R1716	R07855	n.a.	1 Ath_C1691 + 2 Ath_C0001 = 1 Ath_C1582 + 1 Ath_C0013 ;	[3.5.5.1]		AT5G22300; AT3G44310; AT3G44320; AT3G44300
Ath_R1717	R07865	n.a.	1 Ath_C1053 = 1 Ath_C1711 + 1 Ath_C0001 ;	[4.2.1.92]		AT5G42650
Ath_R1718	R07868	n.a.	1 Ath_C1053 = 1 Ath_C1709 + 1 Ath_C1710 ;	[]		AT4G15440
Ath_R1719	R07888	n.a.	1 Ath_C1054 + 1 Ath_C0015 = 1 Ath_C1712 + 1 Ath_C0457 ;	[1.3.3.6]	AT4G16760; unknown; AT2G35690; AT5G65110; AT3G51840; AT1G06310; AT1G06290	AT4G16760; AT1G06290; AT1G06310; AT2G35690; AT5G65110; AT3G51840
Ath_R1720	R07889	n.a.	1 Ath_C1713 = 1 Ath_C1712 + 1 Ath_C0001 ;	[4.2.1.17, 4.2.1.74]		AT3G06860; AT4G29010
Ath_R1721	R07890	n.a.	1 Ath_C1713 + 1 Ath_C0003 = 1 Ath_C1714 + 1 Ath_C0004 ;	[1.1.1.211, 1.1.1.35]	AT4G29010; AT3G15290; AT3G06860	AT3G06860; AT4G29010
Ath_R1722	R07891	n.a.	1 Ath_C1715 + 1 Ath_C0022 = 1 Ath_C0010 + 1 Ath_C1714 ;	[2.3.1.16]	AT2G33150; AT5G48880; AT1G04710	AT2G33150; AT5G48880; AT1G04710
Ath_R1723	R07892	n.a.	1 Ath_C1715 + 1 Ath_C0015 = 1 Ath_C1716 + 1 Ath_C0457 ;	[1.3.3.6]	AT4G16760; unknown; AT2G35690; AT5G65110; AT3G51840; AT1G06310; AT1G06290	AT4G16760; AT1G06290; AT1G06310; AT2G35690; AT5G65110; AT3G51840
Ath_R1724	R07893	n.a.	1 Ath_C1717 = 1 Ath_C1716 + 1 Ath_C0001 ;	[4.2.1.17, 4.2.1.74]		AT3G06860; AT4G29010
Ath_R1725	R07894	n.a.	1 Ath_C1717 + 1 Ath_C0003 = 1 Ath_C1718 + 1 Ath_C0004 ;	[1.1.1.211, 1.1.1.35]	AT4G29010; AT3G15290; AT3G06860	AT3G06860; AT4G29010
Ath_R1726	R07895	n.a.	1 Ath_C1719 + 1 Ath_C0022 = 1 Ath_C0010 + 1 Ath_C1718 ;	[2.3.1.16]	AT2G33150; AT5G48880; AT1G04710	AT2G33150; AT5G48880; AT1G04710
Ath_R1727	R07896	n.a.	1 Ath_C1719 + 1 Ath_C0015 = 1 Ath_C1720 + 1 Ath_C0457 ;	[1.3.3.6]	AT4G16760; unknown; AT2G35690; AT5G65110; AT3G51840; AT1G06310; AT1G06290	AT4G16760; AT1G06290; AT1G06310; AT2G35690; AT5G65110; AT3G51840
Ath_R1728	R07897	n.a.	1 Ath_C1721 = 1 Ath_C1720 + 1 Ath_C0001 ;	[4.2.1.17, 4.2.1.74]		AT3G06860; AT4G29010
Ath_R1729	R07898	n.a.	1 Ath_C1721 + 1 Ath_C0003 = 1 Ath_C1722 + 1 Ath_C0004 ;	[1.1.1.211, 1.1.1.35]	AT4G29010; AT3G15290; AT3G06860	AT3G06860; AT4G29010
Ath_R1730	R07899	n.a.	1 Ath_C1723 + 1 Ath_C0022 = 1 Ath_C0010 + 1 Ath_C1722 ;	[2.3.1.16]	AT2G33150; AT5G48880; AT1G04710	AT2G33150; AT5G48880; AT1G04710
Ath_R1731	R07911	n.a.	1 Ath_C1627 + 1 Ath_C0026 = 1 Ath_C1708 + 1 Ath_C0014 ;	[2.4.1.-]	AT5G08380; AT5G40390; AT4G01970; unknown; AT2G22590; AT4G15270; AT2G29740; AT3G21760; AT2G29730; AT2G29750; AT2G30150; AT3G02100; AT4G15280; AT4G15260; AT4G15550; AT2G23210; AT3G21750; AT1G07250; AT3G21790; AT2G29710; AT4G34135; AT5G49690; AT1G07240; AT2G31750; AT3G21800; AT1G07260; AT1G05530; AT1G05560; AT4G34138; AT2G23250; AT2G23260; AT3G21780; AT2G36800; AT2G36750; AT5G58600; AT5G05870; AT1G2…	AT4G14090
Ath_R1732	R07934	n.a.	1 Ath_C1692 + 1 Ath_C0015 = 1 Ath_C1731 + 1 Ath_C0457 ;	[1.3.3.6]	AT4G16760; unknown; AT2G35690; AT5G65110; AT3G51840; AT1G06310; AT1G06290	AT4G16760; AT1G06290; AT1G06310; AT2G35690; AT5G65110; AT3G51840
Ath_R1733	R07942	n.a.	1 Ath_C1728 + 1 Ath_C0001 + 1 Ath_C0007 = 1 Ath_C1729 + 1 Ath_C0025 ;	[1.17.3.2]		AT4G34890
Ath_R1734	R07950	n.a.	1 Ath_C1693 + 1 Ath_C0015 = 1 Ath_C1732 + 1 Ath_C0457 ;	[1.3.3.6]	AT4G16760; unknown; AT2G35690; AT5G65110; AT3G51840; AT1G06310; AT1G06290	AT4G16760; AT1G06290; AT1G06310; AT2G35690; AT5G65110; AT3G51840
Ath_R1735	R07977	n.a.	1 Ath_C1637 + 1 Ath_C0007 + 1 Ath_C0001 = 1 Ath_C1727 + 1 Ath_C0025 ;	[1.17.3.2]		AT4G34890
Ath_R1736	R07978	n.a.	1 Ath_C1586 + 1 Ath_C0001 + 1 Ath_C0007 = 1 Ath_C1730 + 1 Ath_C0025 ;	[1.17.3.2]		AT4G34890
Ath_R1737	R07979	n.a.	1 Ath_C1725 + 1 Ath_C0007 + 1 Ath_C0001 = 1 Ath_C1726 + 1 Ath_C0025 ;	[1.17.3.2]		AT4G34890
Ath_R1738	R07995	n.a.	1 Ath_C1591 = 1 Ath_C1015 ;	[5.5.1.6]
Ath_R1739	R07997	n.a.	1 Ath_C1015 + 1 Ath_C0024 + 1 Ath_C0007 = 1 Ath_C1322 + 1 Ath_C0036 + 1 Ath_C0011 ;	[1.14.11.9]	AT2G19590; AT2G06960; AT5G20550; AT4G16330; AT3G55970; AT1G05010; AT1G62380; AT4G25300; AT2G36690; AT4G10500; AT4G25310; AT1G49390; AT5G07480; AT3G60290; AT2G38240; AT4G22870; AT1G17010; AT1G12010; AT5G24530; AT1G78550; AT5G54000; AT3G19000; AT3G11180; AT3G19010; AT5G20400; AT1G17020; AT3G21420; AT5G05600; AT4G10490; AT3G51240
Ath_R1740	R07998	n.a.	1 Ath_C1733 + 1 Ath_C0006 = 1 Ath_C1017 + 1 Ath_C0005 ;	[1.1.1.219]	AT4G27250; AT5G42800
Ath_R1741	R07999	n.a.	1 Ath_C1598 + 1 Ath_C0006 = 1 Ath_C1322 + 1 Ath_C0005 ;	[1.1.1.219]	AT4G27250; AT5G42800
Ath_R1742	R08032	n.a.	1 Ath_C1017 + 1 Ath_C0005 + 1 Ath_C0007 = 1 Ath_C1322 + 1 Ath_C0006 + 1 Ath_C0001 ;	[1.14.13.21]	AT2G45560; AT5G07990; AT3G61880
Ath_R1743	R08082	n.a.	1 Ath_C1019 + 1 Ath_C0024 + 1 Ath_C0007 = 1 Ath_C1602 + 1 Ath_C0036 + 1 Ath_C0011 + 1 Ath_C0001 ;	[1.14.11.23]
Ath_R1744	R08091	n.a.	1 Ath_C1734 + 1 Ath_C0010 = 1 Ath_C1737 + 1 Ath_C0022 ;	[2.3.1.16]	AT2G33150; AT5G48880; AT1G04710	AT2G33150; AT5G48880; AT1G04710
Ath_R1745	R08093	n.a.	1 Ath_C1735 + 1 Ath_C0001 = 1 Ath_C1736 ;	[4.2.1.17]		AT4G16210; AT4G16800
Ath_R1746	R08105	n.a.	1 Ath_C1741 + 1 Ath_C0003 = 1 Ath_C1738 + 1 Ath_C0004 ;	[1.3.1.-]	AT1G74470	AT4G13660; AT1G75280
Ath_R1747	R08120	n.a.	1 Ath_C1740 + 1 Ath_C0001 = 1 Ath_C1355 + 1 Ath_C1742 ;	[3.1.1.45]		AT2G32520
Ath_R1748	R08121	n.a.	1 Ath_C1739 + 1 Ath_C0001 = 1 Ath_C1355 + 1 Ath_C1742 ;	[3.1.1.45]		AT2G32520
Ath_R1749	R08157	n.a.	1 Ath_C1513 + 1 Ath_C0001 = 1 Ath_C1269 + 1 Ath_C0781 ;	[3.1.2.-]		AT1G08510
Ath_R1750	R08158	n.a.	1 Ath_C1516 + 1 Ath_C0001 = 1 Ath_C1269 + 1 Ath_C1324 ;	[3.1.2.-]		AT1G08510
Ath_R1751	R08159	n.a.	1 Ath_C1522 + 1 Ath_C0001 = 1 Ath_C1269 + 1 Ath_C1567 ;	[3.1.2.14]		AT1G08510
Ath_R1752	R08161	n.a.	1 Ath_C1525 + 1 Ath_C1252 + 1 Ath_C0007 = 1 Ath_C1743 + 1 Ath_C1251 + 1 Ath_C0001 ;	[1.14.19.2]	AT2G43710; AT5G16230; AT3G02630; AT3G02620; AT3G02610; AT1G43800; AT5G16240	AT3G02610; AT5G16230; AT3G02620; AT3G02630; AT5G16240; AT1G43800
Ath_R1753	R08162	n.a.	1 Ath_C1743 + 1 Ath_C0001 = 1 Ath_C1269 + 1 Ath_C1590 ;	[3.1.2.-]		AT1G08510; AT3G25110
Ath_R1754	R08163	n.a.	1 Ath_C1410 + 1 Ath_C0001 = 1 Ath_C1269 + 1 Ath_C0941 ;	[3.1.2.14]		AT1G08510; AT3G25110
Ath_R1755	n.a.	(S)-2-HYDROXY-ACID-OXIDASE-RXN	1 Ath_C0007 + 1 Ath_C2284 = 1 Ath_C0025 + 1 Ath_C2115 ;	[1.1.3.15]	AT3G14130; AT3G14150; AT3G14420; AT3G14415; AT5G06580; AT4G18360	AT3G14415; AT4G18360
Ath_R1756	n.a.	1,3-BETA-GLUCAN-SYNTHASE-RXN	1 Ath_C1744 + 1 Ath_C0026 = 1 Ath_C1745 + 1 Ath_C0014 ;	[2.4.1.34]
Ath_R1757	n.a.	1-ACYLGLYCEROL-3-P-ACYLTRANSFER-RXN	1 Ath_C1794 + 1 Ath_C1792 = 1 Ath_C1215 + 1 Ath_C1071 ;	[2.3.1.51]	AT1G75020; AT3G18850; AT3G11430; AT5G60620; AT1G63050; AT3G11325; AT4G00400; AT5G06090; AT1G02390; AT1G01610; AT4G24160; AT4G01950; AT1G12640; AT1G06520; AT2G38110; AT1G51260; AT3G57650; AT4G30580	AT4G30580
Ath_R1758	n.a.	1.1.1.145-RXN	1 Ath_C2123 + 1 Ath_C0003 = 1 Ath_C2122 + 1 Ath_C0004 ;	[1.1.1.145]	unknown
Ath_R1759	n.a.	1.1.1.170-RXN	1 Ath_C2222 + 1 Ath_C0690 = 1 Ath_C2221 + 1 Ath_C0011 + 1 Ath_C0649 ;	[1.1.1.170]
Ath_R1760	n.a.	1.1.1.211-RXN	1 Ath_C0003 + 1 Ath_C2041 = 1 Ath_C0004 + 1 Ath_C1768 ;	[1.1.1.211, 1.1.1.35]	AT4G29010; AT3G15290; AT3G06860
Ath_R1761	n.a.	1.10.2.2-RXN	2 Ath_C2180 + 1 Ath_C2302 = 2 Ath_C2179 + 1 Ath_C2303 ;	[1.10.2.2]	AT5G13440; AT2G07727; ATMG00220
Ath_R1762	n.a.	1.11.1.15-RXN	2 Ath_C2075 + 1 Ath_C2135 = 1 Ath_C2261 + 1 Ath_C0001 + 1 Ath_C1230 ;	[1.11.1.15]
Ath_R1763	n.a.	1.14.11.2-RXN	1 Ath_C0007 + 1 Ath_C0024 + 1 Ath_C2074 = 1 Ath_C0011 + 1 Ath_C0036 + 1 Ath_C1872 ;	[1.14.11.2]		AT3G28480
Ath_R1764	n.a.	1.14.19.1-RXN	1 Ath_C0007 + 2 Ath_C2022 + 1 Ath_C0246 = 1 Ath_C0282 + 2 Ath_C2020 + 2 Ath_C0001 ;	[1.14.19.1]
Ath_R1765	n.a.	1.14.19.2-RXN	1 Ath_C2089 + 1 Ath_C2186 + 1 Ath_C0007 = 1 Ath_C2060 + 1 Ath_C2130 + 2 Ath_C0001 ;	[1.14.19.2]	AT2G43710; AT5G16230; AT3G02630; AT3G02620; AT3G02610; AT1G43800; AT5G16240	AT3G02610; AT5G16230; AT3G02620; AT3G02630; AT5G16240; AT1G43800
Ath_R1766	n.a.	1.14.99.30-RXN	1 Ath_C0007 + 1 Ath_C2186 + 1 Ath_C0717 = 2 Ath_C0001 + 1 Ath_C2130 + 1 Ath_C1189 ;	[1.14.99.30]	AT3G04870	AT3G04870
Ath_R1767	n.a.	1.2.2.4-RXN	1 Ath_C0163 + 1 Ath_C0001 + 2 Ath_C2177 = 1 Ath_C0011 + 2 Ath_C2178 ;	[1.2.2.4]
Ath_R1768	n.a.	1.2.4.4-RXN	1 Ath_C2146 + 1 Ath_C0110 = 1 Ath_C2144 + 1 Ath_C0011 ;	[1.2.4.4]	unknown
Ath_R1769	n.a.	1.3.7.4-RXN	1 Ath_C0746 + 1 Ath_C2064 = 1 Ath_C0280 + 1 Ath_C2277 ;	[1.3.7.4]		AT3G09150
Ath_R1770	n.a.	1.3.99.5-RXN	1 Ath_C2130 + 1 Ath_C2120 = 1 Ath_C2186 + 1 Ath_C2121 ;	[1.3.99.5]		AT1G72590
Ath_R1771	n.a.	1.5.1.20-RXN	1 Ath_C0257 + 1 Ath_C2222 = 1 Ath_C0111 + 1 Ath_C2221 ;	[1.5.1.20]	AT3G59970; AT2G44160	AT2G44160; AT3G59970
Ath_R1772	n.a.	1.5.99.12-RXN	1 Ath_C2130 + 1 Ath_C0619 + 1 Ath_C0001 = 1 Ath_C0790 + 1 Ath_C2186 + 1 Ath_C0113 ;	[1.5.99.12]	AT4G29740; AT5G21482; AT5G56970; AT3G63440; AT2G41510; AT2G19500; AT1G75450; unknown
Ath_R1773	n.a.	1.8.4.8-RXN	1 Ath_C0045 + 1 Ath_C0074 + 1 Ath_C2233 = 1 Ath_C0044 + 1 Ath_C2273 ;	[1.8.4.8]
Ath_R1774	n.a.	2.1.1.127-RXN	1 Ath_C2084 + 1 Ath_C0017 = 1 Ath_C0019 + 1 Ath_C2085 ;	[2.1.1.127]
Ath_R1775	n.a.	2.1.1.61-RXN	1 Ath_C2288 + 1 Ath_C0017 = 1 Ath_C0019 + 1 Ath_C2325 ;	[2.1.1.61]
Ath_R1776	n.a.	2.1.1.77-RXN	1 Ath_C0017 + 1 Ath_C2076 = 1 Ath_C0019 + 1 Ath_C2077 ;	[2.1.1.77]
Ath_R1777	n.a.	2.1.1.79-RXN	1 Ath_C2248 + 1 Ath_C0017 = 1 Ath_C0019 + 1 Ath_C2247 ;	[2.1.1.79]
Ath_R1778	n.a.	2.3.1.158-RXN	1 Ath_C1202 + 1 Ath_C2249 = 1 Ath_C2301 + 1 Ath_C2211 ;	[2.3.1.158]	AT5G13640
Ath_R1779	n.a.	2.3.1.168-RXN	1 Ath_C2144 + 1 Ath_C0010 = 1 Ath_C2145 + 1 Ath_C0315 ;	[2.3.1.168]	AT3G06850	AT3G06850
Ath_R1780	n.a.	2.3.1.43-RXN	1 Ath_C2070 + 1 Ath_C2291 = 1 Ath_C2112 + 1 Ath_C2292 ;	[2.3.1.43]
Ath_R1781	n.a.	2.3.2.15-RXN	1 Ath_C2102 + 1 Ath_C0042 = 1 Ath_C2103 + 1 Ath_C0033 ;	[2.3.2.15]
Ath_R1782	n.a.	2.4.1.101-RXN	1 Ath_C1795 + 1 Ath_C0037 = 1 Ath_C2049 + 1 Ath_C0014 ;	[2.4.1.101]		AT4G38240
Ath_R1783	n.a.	2.4.1.115-RXN	1 Ath_C0026 + 1 Ath_C2138 = 1 Ath_C0014 + 1 Ath_C1798 ;	[2.4.1.115]	AT5G17030; AT5G17040; AT5G17050
Ath_R1784	n.a.	2.4.1.119-RXN	1 Ath_C2264 + 1 Ath_C0628 = 1 Ath_C0312 + 1 Ath_C1790 ;	[2.4.1.119]
Ath_R1785	n.a.	2.4.1.135-RXN	1 Ath_C0128 + 1 Ath_C2196 = 1 Ath_C0014 + 1 Ath_C2198 ;	[2.4.1.135]
Ath_R1786	n.a.	2.4.1.144-RXN	1 Ath_C0037 + 1 Ath_C2319 = 1 Ath_C0014 + 1 Ath_C2223 ;	[2.4.1.144]
Ath_R1787	n.a.	2.4.1.214-RXN	1 Ath_C2052 + 1 Ath_C0210 = 1 Ath_C2053 + 1 Ath_C0031 ;	[2.4.1.214]		AT3G19280
Ath_R1788	n.a.	2.4.1.43-RXN	1 Ath_C2110 + 1 Ath_C0310 = 1 Ath_C2110 + 1 Ath_C0014 ;	[2.4.1.43]	AT3G58790; AT5G15470; AT3G01040; AT5G54690; AT1G18580; AT2G20810; AT3G02350; AT3G25140; AT2G38650; AT1G06780; AT2G30575; AT5G47780; AT4G38270; AT2G46480; AT3G61130
Ath_R1789	n.a.	2.4.1.46-RXN	1 Ath_C1202 + 1 Ath_C0043 = 1 Ath_C2181 + 1 Ath_C0014 ;	[2.4.1.46]	AT2G11810; AT5G20410; AT4G31780	AT4G31780; AT5G20410; AT2G11810
Ath_R1790	n.a.	2.4.2.38-RXN	1 Ath_C0143 + 1 Ath_C2052 = 1 Ath_C0014 + 1 Ath_C2054 ;	[2.4.2.38]		AT5G55500
Ath_R1791	n.a.	2.5.1.58-RXN	1 Ath_C2075 + 1 Ath_C0262 = 1 Ath_C2086 + 1 Ath_C0012 ;	[2.5.1.58]
Ath_R1792	n.a.	2.6.1.57-RXN	1 Ath_C2139 + 1 Ath_C0024 = 1 Ath_C2140 + 1 Ath_C0023 ;	[2.6.1.57]
Ath_R1793	n.a.	2.7.1.99-RXN	1 Ath_C2104 + 1 Ath_C0002 = 1 Ath_C2105 + 1 Ath_C0008 ;	[2.7.1.99]
Ath_R1794	n.a.	2.7.9.4-RXN	1 Ath_C0001 + 1 Ath_C1964 + 1 Ath_C0002 = 1 Ath_C1242 + 1 Ath_C2109 + 1 Ath_C0018 ;	[2.7.9.4]
Ath_R1795	n.a.	2.7.9.5-RXN	1 Ath_C0002 + 1 Ath_C2246 + 1 Ath_C0001 = 1 Ath_C0018 + 1 Ath_C2229 + 1 Ath_C1242 ;	[2.7.9.5]
Ath_R1796	n.a.	2OXOGLUTDECARB-RXN	1 Ath_C0024 + 1 Ath_C2241 = 1 Ath_C2239 + 1 Ath_C0011 ;	[1.2.4.2]	unknown	AT5G65750; AT3G55410
Ath_R1797	n.a.	3-HYDROXYDECANOYL-ACP-DEHYDR-RXN	1 Ath_C2059 = 1 Ath_C2098 + 1 Ath_C0001 ;	[4.2.1.60]
Ath_R1798	n.a.	3-OXOACYL-ACP-COA-SYNTHIII-RXN	1 Ath_C0022 + 1 Ath_C2047 = 1 Ath_C2131 + 1 Ath_C0010 + 1 Ath_C0011 ;	[2.3.1.-]	unknown; AT1G19440; AT2G46720; AT2G16280; AT2G15090; AT3G10280; AT4G34510; AT4G34250; AT2G26640; AT1G68530; AT1G01120; AT4G34520
Ath_R1799	n.a.	3-OXOACYL-ACP-REDUCT-RXN	1 Ath_C2059 + 1 Ath_C0006 = 1 Ath_C0005 + 1 Ath_C1802 ;	[1.1.1.100]	AT1G24360
Ath_R1800	n.a.	3-OXOACYL-ACP-SYNTH-BASE-RXN	1 Ath_C1791 + 1 Ath_C2047 = 1 Ath_C2136 + 1 Ath_C2131 + 1 Ath_C0011 ;	[2.3.1.41]	AT5G46290; AT2G04540; AT1G74960
Ath_R1801	n.a.	3-OXOACYL-ACP-SYNTH-RXN	1 Ath_C1792 + 1 Ath_C2047 = 1 Ath_C1071 + 1 Ath_C1802 + 1 Ath_C0011 ;	[2.3.1.41]	AT5G46290; AT2G04540; AT1G74960
Ath_R1802	n.a.	3.1.1.23-RXN	1 Ath_C0001 + 1 Ath_C1851 = 1 Ath_C2309 + 1 Ath_C0091 ;	[3.1.1.23]
Ath_R1803	n.a.	3.1.2.21-RXN	1 Ath_C2185 + 1 Ath_C0001 = 1 Ath_C1071 + 1 Ath_C0538 ;	[3.1.2.21]
Ath_R1804	n.a.	3.1.2.22-RXN	1 Ath_C2244 + 1 Ath_C0001 = 1 Ath_C0170 + 1 Ath_C1244 ;	[3.1.2.22]
Ath_R1805	n.a.	3.1.4.37-RXN	1 Ath_C0001 + 1 Ath_C2176 = 1 Ath_C2116 ;	[3.1.4.37]
Ath_R1806	n.a.	3.2.1.147-RXN	1 Ath_C0001 + 1 Ath_C2297 = 1 Ath_C2298 + 1 Ath_C2293 ;	[3.2.1.147]
Ath_R1807	n.a.	3.2.1.68-RXN	1 Ath_C2111 + 1 Ath_C0001 = 1 Ath_C2111 + 1 Ath_C0150 ;	[3.2.1.68]
Ath_R1808	n.a.	3.4.19.9-RXN	1 Ath_C2269 = 1 Ath_C0023 + 1 Ath_C2245 ;	[3.4.19.9]		AT1G78670; AT1G78680
Ath_R1809	n.a.	3.5.5.1-RXN	1 Ath_C2224 + 2 Ath_C0001 = 1 Ath_C1233 + 1 Ath_C0013 ;	[3.5.5.1]		AT5G22300; AT3G44310; AT3G44320; AT3G44300
Ath_R1810	n.a.	3.6.3.4-RXN	1 Ath_C2008 + 1 Ath_C0001 + 1 Ath_C0002 = 1 Ath_C2008 + 1 Ath_C1242 + 1 Ath_C0008 ;	[3.6.3.4]
Ath_R1811	n.a.	3.6.3.44-RXN	1 Ath_C2308 + 1 Ath_C0001 + 1 Ath_C0002 = 1 Ath_C2308 + 1 Ath_C1242 + 1 Ath_C0008 ;	[3.6.3.44]
Ath_R1812	n.a.	3.6.3.6-RXN	1 Ath_C0001 + 1 Ath_C0002 = 1 Ath_C1242 + 1 Ath_C0008 ;	[3.6.3.6]
Ath_R1813	n.a.	5'-NUCLEOTID-RXN	1 Ath_C2281 + 1 Ath_C0001 = 1 Ath_C2283 + 1 Ath_C1242 ;	[3.1.3.5]
Ath_R1814	n.a.	6.3.2.25-RXN	1 Ath_C0002 + 1 Ath_C2183 + 1 Ath_C0063 = 1 Ath_C2137 + 1 Ath_C0008 + 1 Ath_C1242 ;	[6.3.2.25]
Ath_R1815	n.a.	6.3.5.6-RXN	1 Ath_C0052 + 1 Ath_C1801 + 1 Ath_C0002 = 1 Ath_C0023 + 1 Ath_C1800 + 1 Ath_C1242 + 1 Ath_C0008 ;	[6.3.5.6]		AT1G48520
Ath_R1816	n.a.	6.3.5.7-RXN	1 Ath_C0052 + 1 Ath_C2027 + 1 Ath_C0002 = 1 Ath_C0023 + 1 Ath_C2026 + 1 Ath_C1242 + 1 Ath_C0008 ;	[6.3.5.7]		AT1G48520
Ath_R1817	n.a.	6PGLUCONDEHYDROG-RXN	1 Ath_C0218 + 1 Ath_C2222 = 1 Ath_C0147 + 1 Ath_C0011 + 1 Ath_C2221 ;	[1.1.1.44]	AT5G41670; AT3G02360; AT1G64190	AT3G02360; AT1G64190; AT5G41670
Ath_R1818	n.a.	ACID-PHOSPHATASE-RXN	1 Ath_C0001 + 1 Ath_C2232 = 1 Ath_C1242 + 1 Ath_C1230 ;	[3.1.3.2]		AT1G14700
Ath_R1819	n.a.	ACYL-COA-OXIDASE-RXN	1 Ath_C1793 + 1 Ath_C0007 = 1 Ath_C2099 + 1 Ath_C0025 ;	[1.3.3.6]	AT4G16760; unknown; AT2G35690; AT5G65110; AT3G51840; AT1G06310; AT1G06290
Ath_R1820	n.a.	ACYLACPSYNTH-RXN	1 Ath_C0002 + 1 Ath_C2309 + 1 Ath_C1071 = 1 Ath_C0018 + 1 Ath_C0012 + 1 Ath_C1792 ;	[6.2.1.20]
Ath_R1821	n.a.	ACYLCOADEHYDROG-RXN	1 Ath_C1793 + 1 Ath_C0015 = 1 Ath_C0457 + 1 Ath_C2012 ;	[1.3.99.3]	AT3G06810	AT3G06810
Ath_R1822	n.a.	ACYLCOASYN-RXN	1 Ath_C0010 + 1 Ath_C2309 + 1 Ath_C0002 = 1 Ath_C1793 + 1 Ath_C0012 + 1 Ath_C0018 ;	[6.2.1.3]
Ath_R1823	n.a.	ACYLPHOSPHATASE-RXN	1 Ath_C0001 + 1 Ath_C2132 = 1 Ath_C1242 + 1 Ath_C1233 ;	[3.6.1.7]		AT5G03370
Ath_R1824	n.a.	ADENYLYLSULFATE-REDUCTASE-RXN	1 Ath_C0018 + 1 Ath_C2130 + 1 Ath_C0074 = 1 Ath_C2186 + 1 Ath_C0156 ;	[1.8.99.2]
Ath_R1825	n.a.	ADPREDUCT-RXN	1 Ath_C0149 + 1 Ath_C2233 + 1 Ath_C0001 = 1 Ath_C0008 + 1 Ath_C2273 ;	[1.17.4.1]	AT5G40942; AT2G21790; AT3G23580; AT3G27060	AT2G21790; AT3G23580
Ath_R1826	n.a.	ALANINE--TRNA-LIGASE-RXN	1 Ath_C2126 + 1 Ath_C0035 + 1 Ath_C0002 = 1 Ath_C2153 + 1 Ath_C0012 + 1 Ath_C0018 ;	[6.1.1.7]		AT1G50200; AT5G22800
Ath_R1827	n.a.	ALCOHOL-DEHYDROG-GENERIC-RXN	1 Ath_C0003 + 1 Ath_C1230 = 1 Ath_C0004 + 1 Ath_C2315 ;	[1.1.1.1]	AT1G51410; AT5G19440; AT4G22110; AT1G22440; AT5G42250; AT1G32780; AT1G22430; AT5G24760; AT1G64710; AT1G77120
Ath_R1828	n.a.	ALDEHYDE-OXIDASE-RXN	1 Ath_C0007 + 1 Ath_C0001 + 1 Ath_C2316 = 1 Ath_C0025 + 1 Ath_C2314 ;	[1.2.3.1]	AT3G43600; AT2G27150
Ath_R1829	n.a.	ALDHDEHYDROG-RXN	1 Ath_C2316 + 1 Ath_C0003 + 1 Ath_C0001 = 1 Ath_C2314 + 1 Ath_C0004 ;	[1.2.1.3]	unknown; AT3G48000	AT4G34240; AT3G48000; AT1G23800; AT1G54100
Ath_R1830	n.a.	ALKANE-1-MONOOXYGENASE-RXN	1 Ath_C0007 + 1 Ath_C2275 + 1 Ath_C0461 = 1 Ath_C0001 + 1 Ath_C2235 + 1 Ath_C0343 ;	[1.14.15.3]
Ath_R1831	n.a.	AMIDASE-RXN	1 Ath_C0001 + 1 Ath_C2216 = 1 Ath_C0013 + 1 Ath_C2215 ;	[3.5.1.4]
Ath_R1832	n.a.	AMINE-OXIDASE-(FLAVIN-CONTAINING)-RXN	1 Ath_C0007 + 1 Ath_C0001 + 1 Ath_C2134 = 1 Ath_C0013 + 1 Ath_C0025 + 1 Ath_C2316 ;	[1.4.3.4, 1.4.3.6]	unknown
Ath_R1833	n.a.	AMINOACYLASE-RXN	1 Ath_C0001 + 1 Ath_C2218 = 1 Ath_C1233 + 1 Ath_C2206 ;	[3.5.1.14]
Ath_R1834	n.a.	AMINOCYL-TRNA-HYDROLASE-RXN	1 Ath_C0001 + 1 Ath_C2220 = 1 Ath_C2288 + 1 Ath_C2219 ;	[3.1.1.29]
Ath_R1835	n.a.	ARGININE--TRNA-LIGASE-RXN	1 Ath_C2127 + 1 Ath_C0050 + 1 Ath_C0002 = 1 Ath_C2154 + 1 Ath_C0012 + 1 Ath_C0018 ;	[6.1.1.19]		AT4G26300; AT1G66530
Ath_R1836	n.a.	ARGINYLTRANSFERASE-RXN	1 Ath_C1244 + 1 Ath_C2154 = 1 Ath_C2263 + 1 Ath_C2127 ;	[2.3.2.8]
Ath_R1837	n.a.	ARYL-ALCOHOL-DEHYDROGENASE-RXN	1 Ath_C0003 + 1 Ath_C2141 = 1 Ath_C0004 + 1 Ath_C2142 ;	[1.1.1.90]
Ath_R1838	n.a.	ASPARAGINE--TRNA-LIGASE-RXN	1 Ath_C2128 + 1 Ath_C0117 + 1 Ath_C0002 = 1 Ath_C2155 + 1 Ath_C0012 + 1 Ath_C0018 ;	[6.1.1.22]		AT3G07420; AT1G70980; AT5G56680; AT4G17300
Ath_R1839	n.a.	ASPARTATE--TRNA-LIGASE-RXN	1 Ath_C2129 + 1 Ath_C0041 + 1 Ath_C0002 = 1 Ath_C2156 + 1 Ath_C0012 + 1 Ath_C0018 ;	[6.1.1.12]
Ath_R1840	n.a.	BENZYL-ALCOHOL-DEHYDROGENASE-RXN	1 Ath_C1776 + 1 Ath_C0003 = 1 Ath_C1775 + 1 Ath_C0004 ;	[1.1.1.90]
Ath_R1841	n.a.	BETA-GLUCURONID-RXN	1 Ath_C0001 + 1 Ath_C2148 = 1 Ath_C0144 + 1 Ath_C1230 ;	[3.2.1.31]
Ath_R1842	n.a.	BIOTIN-CARBOXYL-RXN	1 Ath_C2147 + 1 Ath_C0011 + 1 Ath_C0002 = 1 Ath_C1242 + 1 Ath_C0008 + 1 Ath_C2150 ;	[6.3.4.14]		AT1G36160
Ath_R1843	n.a.	CARBON-MONOXIDE-DEHYDROGENASE-RXN	1 Ath_C2130 + 1 Ath_C0001 + 1 Ath_C0163 = 1 Ath_C2186 + 1 Ath_C0011 ;	[1.2.99.2]
Ath_R1844	n.a.	CARBOXYLESTERASE-RXN	1 Ath_C2151 + 1 Ath_C0001 = 1 Ath_C1230 + 1 Ath_C1233 ;	[3.1.1.1]
Ath_R1845	n.a.	CARNCOARACE-RXN	1 Ath_C2010 = 1 Ath_C2042 ;	[5.-.-.-]
Ath_R1846	n.a.	CDPREDUCT-RXN	1 Ath_C0337 + 1 Ath_C2233 + 1 Ath_C0001 = 1 Ath_C0088 + 1 Ath_C2273 ;	[1.17.4.1]	AT5G40942; AT2G21790; AT3G23580; AT3G27060	AT2G21790; AT3G23580
Ath_R1847	n.a.	CERAMIDASE-YEAST-RXN	1 Ath_C0001 + 1 Ath_C2253 = 1 Ath_C0844 + 1 Ath_C1233 ;	[3.5.1.23]
Ath_R1848	n.a.	CHALCONE-ISOMERASE-RXN	1 Ath_C2152 = 1 Ath_C2023 ;	[5.5.1.6]		AT3G55120; AT5G66220
Ath_R1849	n.a.	COENZYME-F420-HYDROGENASE-RXN	1 Ath_C2063 + 1 Ath_C0189 = 1 Ath_C2080 ;	[1.12.98.1]		AT1G04620
Ath_R1850	n.a.	CYSTEINE--TRNA-LIGASE-RXN	1 Ath_C2149 + 1 Ath_C0077 + 1 Ath_C0002 = 1 Ath_C2157 + 1 Ath_C0012 + 1 Ath_C0018 ;	[6.1.1.16]		AT5G38830; AT3G56300; AT2G31170
Ath_R1851	n.a.	CYTOCHROME-B5-REDUCTASE-RXN	2 Ath_C2020 + 1 Ath_C0004 = 2 Ath_C2022 + 1 Ath_C0003 ;	[1.6.2.2]		AT5G17770
Ath_R1852	n.a.	CYTOCHROME-C-OXIDASE-RXN	1 Ath_C0007 + 4 Ath_C2179 = 2 Ath_C0001 + 4 Ath_C2180 ;	[1.9.3.1]	AT2G44520; ATMG01280; AT4G37830; AT2G47380; AT1G80230; AT3G15640; COX3; COX2; COX1; AT5G57815; AT4G28060; AT2G07687; AT1G22450
Ath_R1853	n.a.	D-LACTATE-DEHYDROGENASE-(CYTOCHROME)-RXN	2 Ath_C2180 + 1 Ath_C0176 = 2 Ath_C2179 + 1 Ath_C0020 ;	[1.1.2.4]	AT5G06580
Ath_R1854	n.a.	DIACYLGLYCEROL-O-ACYLTRANSFERASE-RXN	1 Ath_C1793 + 1 Ath_C1202 = 1 Ath_C2301 + 1 Ath_C0010 ;	[2.3.1.20]	AT5G37300; AT3G44830; AT5G13640; AT3G51520; AT2G19450
Ath_R1855	n.a.	DIHYDROOROTATE-DEHYDROGENASE-RXN	1 Ath_C2130 + 1 Ath_C0216 = 1 Ath_C2186 + 1 Ath_C0195 ;	[1.3.99.11]
Ath_R1856	n.a.	DIHYDROPICRED-RXN	1 Ath_C0613 + 1 Ath_C2222 = 1 Ath_C2113 + 1 Ath_C2221 ;	[1.3.1.26]	AT3G59890; AT2G44040	AT5G52100
Ath_R1857	n.a.	DISULFOXRED-RXN	1 Ath_C2268 = 1 Ath_C2267 ;	[]
Ath_R1858	n.a.	ENOYL-ACP-REDUCT-NADH-RXN	1 Ath_C1792 + 1 Ath_C0003 = 1 Ath_C0004 + 1 Ath_C2098 ;	[1.3.1.9]	unknown
Ath_R1859	n.a.	ENOYL-ACP-REDUCT-NADPH-RXN	1 Ath_C1792 + 1 Ath_C0006 = 1 Ath_C0005 + 1 Ath_C2098 ;	[1.3.1.10]	AT2G05990
Ath_R1860	n.a.	ENOYL-COA-DELTA-ISOM-RXN	1 Ath_C1812 = 1 Ath_C2099 ;	[5.3.3.8]
Ath_R1861	n.a.	ENOYL-COA-HYDRAT-RXN	1 Ath_C0001 + 1 Ath_C2099 = 1 Ath_C2041 ;	[4.2.1.17]		AT4G16210; AT4G16800
Ath_R1862	n.a.	ENTDB-RXN	1 Ath_C0010 + 1 Ath_C1799 = 1 Ath_C2015 + 1 Ath_C1763 ;	[]
Ath_R1863	n.a.	EPOXIDE-HYDROLASE-RXN	1 Ath_C0001 + 1 Ath_C1797 = 1 Ath_C2324 ;	[3.3.2.3]
Ath_R1864	n.a.	ETHANOLAMINEPHOSPHOTRANSFERASE-RXN	1 Ath_C1202 + 1 Ath_C0302 = 1 Ath_C2040 + 1 Ath_C0046 ;	[2.7.8.1]		AT1G13560
Ath_R1865	n.a.	FLAVONADPREDUCT-RXN	1 Ath_C2278 + 1 Ath_C0006 = 1 Ath_C2237 + 1 Ath_C0005 ;	[1.18.1.2]
Ath_R1866	n.a.	FLAVONOID-3'-MONOOXYGENASE-RXN	1 Ath_C0007 + 1 Ath_C0005 + 1 Ath_C2188 = 1 Ath_C0001 + 1 Ath_C0006 + 1 Ath_C2119 ;	[1.14.13.21]	AT2G45560; AT5G07990; AT3G61880
Ath_R1867	n.a.	FLAVONOL-3-O-GLUCOSYLTRANSFERASE-RXN	1 Ath_C0026 + 1 Ath_C2190 = 1 Ath_C0014 + 1 Ath_C2189 ;	[2.4.1.91]	AT4G01070; AT4G34135; AT2G22930; AT1G64920; AT4G09500; AT4G27560; AT1G64910; AT5G54010; AT1G50580; AT3G29630; AT5G53990; AT4G27570; AT5G54060; AT2G15490; AT5G59590; AT5G59580; AT5G17050; AT5G17030; AT4G34138; AT4G34131; AT4G15280; AT3G46670; AT3G46660; AT3G21800; AT3G21750; AT3G16520; AT2G36790; AT2G29740; AT2G29730; AT2G15480; AT1G73880; AT1G30530; AT1G07260; AT1G07250; AT1G07240; AT1G01420	AT5G17050
Ath_R1868	n.a.	FMNREDUCT-RXN	1 Ath_C0491 + 1 Ath_C2222 = 1 Ath_C0049 + 1 Ath_C2221 ;	[1.5.1.29]
Ath_R1869	n.a.	FOLYLPOLYGLUTAMATESYNTH-RXN	1 Ath_C0023 + 1 Ath_C2092 + 1 Ath_C0002 = 1 Ath_C2092 + 1 Ath_C1242 + 1 Ath_C0008 ;	[6.3.2.17]		AT5G41480
Ath_R1870	n.a.	FORMATE-DEHYDROGENASE-(CYTOCHROME)-RXN	1 Ath_C2019 + 1 Ath_C0047 = 1 Ath_C2021 + 1 Ath_C0011 ;	[1.2.2.1]
Ath_R1871	n.a.	FORMYLTHFGLUSYNTH-RXN	1 Ath_C2024 + 1 Ath_C0023 + 1 Ath_C0002 = 1 Ath_C2024 + 1 Ath_C0008 + 1 Ath_C1242 ;	[6.3.2.17]		AT5G41480
Ath_R1872	n.a.	FUC4NACTRANS-RXN	1 Ath_C1807 + 1 Ath_C2091 = 1 Ath_C1808 + 1 Ath_C0227 ;	[2.4.1.-]	AT5G08380; AT5G40390; AT4G01970; unknown; AT2G22590; AT4G15270; AT2G29740; AT3G21760; AT2G29730; AT2G29750; AT2G30150; AT3G02100; AT4G15280; AT4G15260; AT4G15550; AT2G23210; AT3G21750; AT1G07250; AT3G21790; AT2G29710; AT4G34135; AT5G49690; AT1G07240; AT2G31750; AT3G21800; AT1G07260; AT1G05530; AT1G05560; AT4G34138; AT2G23250; AT2G23260; AT3G21780; AT2G36800; AT2G36750; AT5G58600; AT5G05870; AT1G2…
Ath_R1873	n.a.	GALACTONOLACTONE-DEHYDROGENASE-RXN	2 Ath_C2180 + 1 Ath_C0403 = 2 Ath_C2179 + 1 Ath_C0056 ;	[1.3.2.3]	AT3G47930	AT3G47930
Ath_R1874	n.a.	GAMMA-GLUTAMYLTRANSFERASE-RXN	1 Ath_C1231 + 1 Ath_C0567 = 1 Ath_C0602 + 1 Ath_C2245 ;	[2.3.2.2]	AT4G29210; AT4G39650; AT4G39640	AT4G39640
Ath_R1875	n.a.	GCVP-RXN	1 Ath_C2078 + 1 Ath_C0033 = 1 Ath_C0011 + 1 Ath_C1796 ;	[1.4.4.2]	AT2G35120; AT2G35370; GLD2; AT4G33010; AT2G26080	AT2G26080; AT2G26080; AT4G33010; AT4G33010
Ath_R1876	n.a.	GCVT-RXN	1 Ath_C1796 + 1 Ath_C0080 = 1 Ath_C0013 + 1 Ath_C2013 + 1 Ath_C0111 ;	[2.1.2.10]	AT1G11860	AT1G11860
Ath_R1877	n.a.	GDPREDUCT-RXN	1 Ath_C0225 + 1 Ath_C2233 + 1 Ath_C0001 = 1 Ath_C0031 + 1 Ath_C2273 ;	[1.17.4.1]	AT5G40942; AT2G21790; AT3G23580; AT3G27060	AT2G21790; AT3G23580
Ath_R1878	n.a.	GLURS-RXN	1 Ath_C2194 + 1 Ath_C0023 + 1 Ath_C0002 = 1 Ath_C2159 + 1 Ath_C0012 + 1 Ath_C0018 ;	[6.1.1.17]
Ath_R1879	n.a.	GLUTAMATE-DEHYDROGENASE-(NAD(P)+)-RXN	1 Ath_C2222 + 1 Ath_C0001 + 1 Ath_C0023 = 1 Ath_C0013 + 1 Ath_C2221 + 1 Ath_C0024 ;	[1.4.1.3]
Ath_R1880	n.a.	GLUTAMATE-SYNTHASE-(FERREDOXIN)-RXN	2 Ath_C2236 + 2 Ath_C0023 = 2 Ath_C2277 + 1 Ath_C0024 + 1 Ath_C0052 ;	[1.4.7.1]	AT5G04140	AT2G41220; AT5G04140
Ath_R1881	n.a.	GLUTAMINE--TRNA-LIGASE-RXN	1 Ath_C2193 + 1 Ath_C0052 + 1 Ath_C0002 = 1 Ath_C2158 + 1 Ath_C0012 + 1 Ath_C0018 ;	[6.1.1.18]		AT1G25350
Ath_R1882	n.a.	GLUTRNAREDUCT-RXN	1 Ath_C0603 + 1 Ath_C0006 + 1 Ath_C2194 = 1 Ath_C2159 + 1 Ath_C0005 ;	[1.2.1.70]	AT2G31250; AT1G09940; AT1G58290	AT1G58290; AT1G09940; AT2G31250
Ath_R1883	n.a.	GLYCEROL-3-P-ACYLTRANSFER-RXN	1 Ath_C0073 + 1 Ath_C1792 = 1 Ath_C1794 + 1 Ath_C1071 ;	[2.3.1.15]	AT1G32200; AT5G06090; AT2G38110; AT1G06520; AT1G01610; AT3G11430; AT4G00400
Ath_R1884	n.a.	GLYCEROL-3-PHOSPHATE-DEHYDROGENASE-RXN	1 Ath_C2130 + 1 Ath_C0073 = 1 Ath_C2186 + 1 Ath_C0087 ;	[1.1.99.5]	AT3G10370
Ath_R1885	n.a.	GLYCINE--TRNA-LIGASE-RXN	1 Ath_C2195 + 1 Ath_C0033 + 1 Ath_C0002 = 1 Ath_C2160 + 1 Ath_C0012 + 1 Ath_C0018 ;	[6.1.1.14]		AT3G48110; AT3G48110; AT1G29880; AT1G29870
Ath_R1886	n.a.	GLYCOLATEDEHYDRO-RXN	1 Ath_C2130 + 1 Ath_C0124 = 1 Ath_C2186 + 1 Ath_C0040 ;	[1.1.99.14]	AT5G06580
Ath_R1887	n.a.	GLYCPDIESTER-RXN	1 Ath_C0001 + 1 Ath_C2311 = 1 Ath_C0073 + 1 Ath_C1230 ;	[3.1.4.46]
Ath_R1888	n.a.	HEME-OXYGENASE-(DECYCLIZING)-RXN	3 Ath_C0007 + 3 Ath_C2186 + 1 Ath_C0028 = 3 Ath_C0001 + 3 Ath_C2130 + 1 Ath_C0163 + 1 Ath_C0021 + 1 Ath_C0280 ;	[1.14.99.3]
Ath_R1889	n.a.	HISTIDINE--TRNA-LIGASE-RXN	1 Ath_C2201 + 1 Ath_C0107 + 1 Ath_C0002 = 1 Ath_C2161 + 1 Ath_C0012 + 1 Ath_C0018 ;	[6.1.1.21]		AT3G46100; AT3G02760
Ath_R1890	n.a.	HOLO-ACP-SYNTH-RXN	1 Ath_C2318 + 1 Ath_C0010 = 1 Ath_C0045 + 1 Ath_C1071 ;	[2.7.8.7]
Ath_R1891	n.a.	HOMOSERDEHYDROG-RXN	1 Ath_C0181 + 1 Ath_C2222 = 1 Ath_C0258 + 1 Ath_C2221 ;	[1.1.1.3]	AT5G21060; AT4G19710; AT1G31230	AT1G31230; AT4G19710
Ath_R1892	n.a.	HYDROHEX-RXN	1 Ath_C1060 = 1 Ath_C0902 + 1 Ath_C2033 ;	[]
Ath_R1893	n.a.	HYDROXYPYRUVATE-REDUCTASE-RXN	1 Ath_C2222 + 1 Ath_C0178 = 1 Ath_C2221 + 1 Ath_C0129 ;	[1.1.1.81]
Ath_R1894	n.a.	ICOSANOYL-COA-SYNTHASE-RXN	1 Ath_C0064 + 1 Ath_C0246 + 2 Ath_C2221 = 1 Ath_C0507 + 2 Ath_C2222 + 1 Ath_C0011 + 1 Ath_C0010 + 1 Ath_C0001 ;	[2.3.1.119]
Ath_R1895	n.a.	ISOLEUCINE--TRNA-LIGASE-RXN	1 Ath_C2202 + 1 Ath_C0244 + 1 Ath_C0002 = 1 Ath_C2162 + 1 Ath_C0012 + 1 Ath_C0018 ;	[6.1.1.5]		AT4G10320; AT5G49030
Ath_R1896	n.a.	ISPH2-RXN	1 Ath_C0828 + 1 Ath_C2221 = 1 Ath_C2322 + 1 Ath_C2222 + 1 Ath_C0001 ;	[1.17.1.2]	AT4G34350	AT4G34350
Ath_R1897	n.a.	KETOACYLCOATHIOL-RXN	1 Ath_C1793 + 1 Ath_C0022 = 1 Ath_C1768 + 1 Ath_C0010 ;	[2.3.1.16]	AT2G33150; AT5G48880; AT1G04710
Ath_R1898	n.a.	L-GLYCOL-DEHYDROGENASE-RXN	1 Ath_C2222 + 1 Ath_C0469 = 1 Ath_C2221 + 1 Ath_C0597 ;	[1.1.1.185]
Ath_R1899	n.a.	LAUROYLACYLTRAN-RXN	1 Ath_C0761 + 1 Ath_C2044 = 1 Ath_C0777 + 1 Ath_C1071 ;	[2.3.1.-]	unknown; AT1G19440; AT2G46720; AT2G16280; AT2G15090; AT3G10280; AT4G34510; AT4G34250; AT2G26640; AT1G68530; AT1G01120; AT4G34520
Ath_R1900	n.a.	LEUCINE--TRNA-LIGASE-RXN	1 Ath_C0097 + 1 Ath_C2207 + 1 Ath_C0002 = 1 Ath_C2163 + 1 Ath_C0012 + 1 Ath_C0018 ;	[6.1.1.4]		AT1G09620; AT4G04350
Ath_R1901	n.a.	LYSINE--TRNA-LIGASE-RXN	1 Ath_C2208 + 1 Ath_C0039 + 1 Ath_C0002 = 1 Ath_C2164 + 1 Ath_C0012 + 1 Ath_C0018 ;	[6.1.1.6]		AT3G11710; AT3G13490
Ath_R1902	n.a.	LYSOPHOSPHOLIPASE-RXN	1 Ath_C2114 + 1 Ath_C0001 = 1 Ath_C0326 + 1 Ath_C1233 ;	[3.1.1.5]
Ath_R1903	n.a.	MALONYL-COA-ACP-TRANSACYL-RXN	1 Ath_C1071 + 1 Ath_C0064 = 1 Ath_C2047 + 1 Ath_C0010 ;	[2.3.1.39]	AT2G30200
Ath_R1904	n.a.	MALTODEG-RXN	1 Ath_C1752 + 1 Ath_C1751 = 1 Ath_C1753 + 1 Ath_C0027 ;	[]
Ath_R1905	n.a.	METHCOCLTH-RXN	1 Ath_C0257 + 1 Ath_C2174 = 1 Ath_C0080 + 1 Ath_C2213 ;	[2.1.1.-]	unknown; AT3G63250; AT3G25900; AT3G22740; AT3G63410; AT5G55250; AT5G54160	AT3G27180
Ath_R1906	n.a.	METHIONINE--TRNA-LIGASE-RXN	1 Ath_C2212 + 1 Ath_C0057 + 1 Ath_C0002 = 1 Ath_C2165 + 1 Ath_C0012 + 1 Ath_C0018 ;	[6.1.1.10]		AT4G13780; AT3G55400
Ath_R1907	n.a.	MYRPALMTRAN-RXN	1 Ath_C2038 = 1 Ath_C2037 + 1 Ath_C1071 ;	[2.3.1.-]	unknown; AT1G19440; AT2G46720; AT2G16280; AT2G15090; AT3G10280; AT4G34510; AT4G34250; AT2G26640; AT1G68530; AT1G01120; AT4G34520
Ath_R1908	n.a.	NAD(+)-ADP-RIBOSYLTRANSFERASE-RXN	1 Ath_C1749 + 1 Ath_C0003 = 1 Ath_C1750 + 1 Ath_C0118 ;	[2.4.2.30]
Ath_R1909	n.a.	NADH-DEHYDROG-RXN	1 Ath_C2303 + 1 Ath_C0004 = 1 Ath_C2302 + 1 Ath_C0003 ;	[1.6.5.3]	AT1G16700; AT1G79010; ATCG00420; ATMG00285; ATMG01320; AT4G20150; AT2G31490; AT2G27730; AT2G42310; AT3G57785; AT5G63510; AT3G48680; AT1G47260; AT5G66510; NAD1b; NAD1a; NAD5c; NAD5b; NAD5a; NAD7; AT1G49140; NAD9; AT5G52840; AT3G08610; AT2G47690; AT4G16450; AT2G02050; AT3G12260; AT3G03100; AT2G33220; AT5G67590; AT5G11770; AT4G02580; AT2G20360; AT5G08530; AT5G37510; ATCG01090
Ath_R1910	n.a.	NADH-DEHYDROGENASE-RXN	1 Ath_C2130 + 1 Ath_C0004 = 1 Ath_C2186 + 1 Ath_C0003 ;	[1.6.99.3]
Ath_R1912	n.a.	NADPH-DEHYDROGENASE-RXN	1 Ath_C2130 + 1 Ath_C0005 = 1 Ath_C2186 + 1 Ath_C0006 ;	[1.6.99.1]
Ath_R1913	n.a.	NITRILE-HYDRATASE-RXN	1 Ath_C2133 = 1 Ath_C2224 + 1 Ath_C0001 ;	[4.2.1.84]
Ath_R1914	n.a.	NUCLEOSIDE-DIP-KIN-RXN	1 Ath_C2280 + 1 Ath_C0002 = 1 Ath_C2282 + 1 Ath_C0008 ;	[2.7.4.6]		AT4G23900; AT5G63310
Ath_R1915	n.a.	NUCLEOSIDE-TRIPHOSPHATASE-RXN	1 Ath_C0001 + 1 Ath_C2227 = 1 Ath_C1242 + 1 Ath_C2226 ;	[3.6.1.15]		AT5G18280; AT3G04080
Ath_R1916	n.a.	OHBUTYRYL-COA-EPIM-RXN	1 Ath_C2009 = 1 Ath_C2041 ;	[5.1.2.3]
Ath_R1917	n.a.	OPPSYN-RXN	1 Ath_C2100 + 1 Ath_C2322 = 1 Ath_C2100 + 1 Ath_C0012 ;	[2.5.1.-]	unknown; AT4G36810; AT2G18620; AT2G18640; AT2G23800; AT1G17050; AT1G78510; AT3G51820; AT1G60600; AT5G20040; AT3G23630; AT5G19040; AT1G68460; AT4G24650	AT5G58770; AT2G17570; AT5G58780; AT5G58782; AT5G58784
Ath_R1918	n.a.	ORNITHINE--OXO-ACID-AMINOTRANSFERASE-RXN	1 Ath_C2115 + 1 Ath_C0475 = 1 Ath_C1231 + 1 Ath_C0413 ;	[2.6.1.13]		AT5G46180
Ath_R1919	n.a.	PALMITOTRANS-RXN	1 Ath_C0761 + 1 Ath_C2068 = 1 Ath_C2038 + 1 Ath_C1071 ;	[2.3.1.-]	unknown; AT1G19440; AT2G46720; AT2G16280; AT2G15090; AT3G10280; AT4G34510; AT4G34250; AT2G26640; AT1G68530; AT1G01120; AT4G34520
Ath_R1920	n.a.	PEPTIDYLPROLYL-ISOMERASE-RXN	1 Ath_C2108 = 1 Ath_C2107 ;	[5.2.1.8]
Ath_R1921	n.a.	PEROXID-RXN	1 Ath_C2186 + 1 Ath_C0025 = 1 Ath_C2130 + 2 Ath_C0001 ;	[1.11.1.7]		AT4G16270; AT1G71695; AT3G49110; AT3G49120; AT1G49570; AT1G44970; AT1G30870; AT2G39040; AT5G06730; AT4G08770; AT4G08780; AT2G38390; AT2G34060; AT2G38380; AT5G24070; AT2G43480; AT2G41480; AT5G66390; AT1G68850; AT3G17070; AT2G18150; AT2G18140; AT5G47000; AT4G21960; AT5G14130; AT3G21770; AT1G24110; AT4G36430; AT4G37520; AT4G33420; AT5G67400; AT2G22420; AT5G22410; AT5G15180; AT5G64110; AT4G11290; AT3…
Ath_R1922	n.a.	PHENOL-BETA-GLUCOSYLTRANSFERASE-RXN	1 Ath_C2141 + 1 Ath_C0026 = 1 Ath_C0014 + 1 Ath_C2143 ;	[2.4.1.35]
Ath_R1923	n.a.	PHENYLALANINE--TRNA-LIGASE-RXN	1 Ath_C2242 + 1 Ath_C0062 + 1 Ath_C0002 = 1 Ath_C2166 + 1 Ath_C0012 + 1 Ath_C0018 ;	[6.1.1.20]		AT1G72550; AT4G39280; AT3G58140
Ath_R1924	n.a.	PHOSCHOL-RXN	1 Ath_C2070 + 1 Ath_C0001 = 1 Ath_C1215 + 1 Ath_C0089 ;	[3.1.4.4]		AT3G16785; AT2G42010; AT3G05630; AT4G11840; AT4G11850; AT5G25370; AT3G15730; AT1G55180
Ath_R1925	n.a.	PHOSPHASERDECARB-RXN	1 Ath_C1213 = 1 Ath_C2040 + 1 Ath_C0011 ;	[4.1.1.65]		AT4G16700
Ath_R1926	n.a.	PHOSPHOLIPASE-A1-RXN	1 Ath_C2070 + 1 Ath_C0001 = 1 Ath_C2114 + 1 Ath_C1233 ;	[3.1.1.32]
Ath_R1927	n.a.	PHOSPHOLIPASE-A2-RXN	1 Ath_C2070 + 1 Ath_C0001 = 1 Ath_C2112 + 1 Ath_C1233 ;	[3.1.1.4]
Ath_R1928	n.a.	PHOSPHOLIPASE-C-RXN	1 Ath_C2070 + 1 Ath_C0001 = 1 Ath_C0306 + 1 Ath_C1202 ;	[3.1.4.3]		AT3G03530; AT1G07230; AT2G26870
Ath_R1929	n.a.	PHOSPHORYLASE-KINASE-RXN	2 Ath_C2251 + 4 Ath_C0002 = 4 Ath_C0008 + 1 Ath_C2250 ;	[2.7.1.38]
Ath_R1930	n.a.	PLASTOQUINOL--PLASTOCYANIN-REDUCTASE-RXN	2 Ath_C2067 + 1 Ath_C2071 = 2 Ath_C2259 + 1 Ath_C0511 ;	[1.10.99.1]
Ath_R1931	n.a.	POLYAMINE-OXIDASE-RXN	1 Ath_C0007 + 1 Ath_C0001 + 1 Ath_C2051 = 1 Ath_C0025 + 1 Ath_C1764 + 1 Ath_C0309 ;	[1.5.3.11]	AT1G62830; AT5G13700; AT3G59050; AT3G10390; AT4G29720; AT3G13682; AT1G65840; AT4G16310; AT2G43020
Ath_R1932	n.a.	POLYNUCLEOTIDE-ADENYLYLTRANSFERASE-RXN	1 Ath_C0002 + 1 Ath_C2083 = 1 Ath_C0012 + 1 Ath_C2083 ;	[2.7.7.19]
Ath_R1933	n.a.	PROLINE--TRNA-LIGASE-RXN	1 Ath_C0114 + 1 Ath_C2243 + 1 Ath_C0002 = 1 Ath_C2167 + 1 Ath_C0012 + 1 Ath_C0018 ;	[6.1.1.15]		AT5G52520; AT3G62120
Ath_R1934	n.a.	PSERPHOSPHA-RXN	1 Ath_C2252 + 1 Ath_C0001 = 1 Ath_C2286 + 1 Ath_C1242 ;	[3.1.3.3]		AT1G18640
Ath_R1935	n.a.	PYRROLINECARBREDUCT-RXN	1 Ath_C0114 + 1 Ath_C2222 = 1 Ath_C1248 + 1 Ath_C2221 ;	[1.5.1.2]	AT5G14800	AT5G14800
Ath_R1936	n.a.	PYRUVATE-DECARBOXYLASE-RXN	1 Ath_C2115 = 1 Ath_C0011 + 1 Ath_C2316 ;	[4.1.1.1]
Ath_R1937	n.a.	R147-RXN	1 Ath_C1963 + 1 Ath_C0007 = 1 Ath_C1850 + 1 Ath_C0047 ;	[1.13.11.54]	unknown	AT4G14710; AT4G14716
Ath_R1938	n.a.	R15-RXN	1 Ath_C1850 + 1 Ath_C1231 = 1 Ath_C0057 + 1 Ath_C2205 ;	[2.6.1.5]
Ath_R1939	n.a.	R312-RXN	1 Ath_C2018 = 1 Ath_C1067 + 1 Ath_C0001 ;	[4.2.1.-]
Ath_R1940	n.a.	R83-RXN	1 Ath_C1064 + 1 Ath_C0001 = 1 Ath_C1963 + 1 Ath_C1242 ;	[]
Ath_R1941	n.a.	RIBONUCLEOSIDE-DIP-REDUCTI-RXN	1 Ath_C2233 + 1 Ath_C0001 + 1 Ath_C2182 = 1 Ath_C2273 + 1 Ath_C2280 ;	[1.17.4.1]	AT5G40942; AT2G21790; AT3G23580; AT3G27060	AT2G21790; AT3G23580
Ath_R1942	n.a.	RIBONUCLEOSIDE-DIP-REDUCTII-RXN	1 Ath_C0337 + 1 Ath_C2028 + 1 Ath_C0001 = 1 Ath_C0088 + 1 Ath_C2029 ;	[1.17.4.-]	unknown
Ath_R1943	n.a.	RXN-10	1 Ath_C2056 + 1 Ath_C0041 + 1 Ath_C0002 = 1 Ath_C1809 + 1 Ath_C0018 + 1 Ath_C0012 ;	[6.3.4.5]		AT4G24830
Ath_R1944	n.a.	RXN-1021	1 Ath_C2221 + 1 Ath_C2101 = 1 Ath_C2222 + 1 Ath_C2310 ;	[1.2.1.50]	unknown
Ath_R1945	n.a.	RXN-1022	1 Ath_C2317 = 1 Ath_C2313 ;	[]
Ath_R1946	n.a.	RXN-1023	1 Ath_C2313 = 1 Ath_C2046 + 1 Ath_C2039 ;	[]
Ath_R1947	n.a.	RXN-1024	1 Ath_C2221 + 1 Ath_C2310 = 1 Ath_C2222 + 1 Ath_C2312 ;	[1.1.1.2]
Ath_R1948	n.a.	RXN-1025	1 Ath_C2310 = 1 Ath_C2317 + 1 Ath_C0163 ;	[4.1.99.5]
Ath_R1949	n.a.	RXN-1026	1 Ath_C2187 + 1 Ath_C0064 = 1 Ath_C2101 + 1 Ath_C0011 ;	[]
Ath_R1950	n.a.	RXN-1062	1 Ath_C1062 + 1 Ath_C0005 + 1 Ath_C0007 = 1 Ath_C1786 + 1 Ath_C0006 + 1 Ath_C0001 ;	[]
Ath_R1951	n.a.	RXN-1064	1 Ath_C1063 + 1 Ath_C0005 + 1 Ath_C0007 = 1 Ath_C1787 + 1 Ath_C0006 + 1 Ath_C0001 ;	[]
Ath_R1952	n.a.	RXN-1065	1 Ath_C1787 + 1 Ath_C0001 = 1 Ath_C1788 ;	[]
Ath_R1953	n.a.	RXN-1161	1 Ath_C0069 + 6 Ath_C2277 = 1 Ath_C0013 + 1 Ath_C0001 + 6 Ath_C2236 ;	[1.7.7.-]
Ath_R1954	n.a.	RXN-1224	1 Ath_C0822 + 1 Ath_C1202 = 1 Ath_C2090 + 1 Ath_C0014 ;	[]
Ath_R1955	n.a.	RXN-1225	1 Ath_C2181 + 1 Ath_C0043 = 1 Ath_C2197 + 1 Ath_C0014 ;	[2.4.1.241]	AT3G11670; AT4G00550	AT3G11670; AT4G00550
Ath_R1956	n.a.	RXN-1226	2 Ath_C2181 = 1 Ath_C2197 + 1 Ath_C1202 ;	[2.4.1.184]	unknown
Ath_R1957	n.a.	RXN-1241	1 Ath_C2222 + 1 Ath_C0537 + 1 Ath_C0001 = 1 Ath_C0468 + 1 Ath_C2221 ;	[1.2.1.68]	AT3G24503	AT3G24503
Ath_R1958	n.a.	RXN-1348	1 Ath_C1224 = 1 Ath_C2097 ;	[]
Ath_R1959	n.a.	RXN-1381	1 Ath_C2187 + 1 Ath_C0073 = 1 Ath_C1794 + 1 Ath_C0010 ;	[2.3.1.15]	AT1G32200; AT5G06090; AT2G38110; AT1G06520; AT1G01610; AT3G11430; AT4G00400
Ath_R1960	n.a.	RXN-1382	1 Ath_C2040 + 1 Ath_C0053 = 1 Ath_C1213 + 1 Ath_C0142 ;	[2.7.8.-]
Ath_R1961	n.a.	RXN-1442	1 Ath_C1814 + 1 Ath_C0026 = 1 Ath_C1815 + 1 Ath_C0014 ;	[2.4.1.195]	AT1G24100; unknown	AT1G24100
Ath_R1962	n.a.	RXN-1443	1 Ath_C1815 + 1 Ath_C0044 = 1 Ath_C1816 + 1 Ath_C0045 ;	[2.8.2.-]		AT1G74100
Ath_R1963	n.a.	RXN-1444	1 Ath_C1816 + 1 Ath_C0001 = 1 Ath_C1817 + 1 Ath_C0027 ;	[]
Ath_R1964	n.a.	RXN-1501	1 Ath_C2070 + 1 Ath_C0001 = 1 Ath_C2112 + 1 Ath_C0782 ;	[3.1.1.4]
Ath_R1965	n.a.	RXN-1602	1 Ath_C2184 + 1 Ath_C0001 = 1 Ath_C1830 + 1 Ath_C2309 ;	[3.1.1.-]
Ath_R1966	n.a.	RXN-1603	1 Ath_C1830 = 1 Ath_C1851 ;	[]
Ath_R1967	n.a.	RXN-1623	1 Ath_C2187 + 1 Ath_C1794 = 1 Ath_C1215 + 1 Ath_C0010 ;	[2.3.1.51]	AT1G75020; AT3G18850; AT3G11430; AT5G60620; AT1G63050; AT3G11325; AT4G00400; AT5G06090; AT1G02390; AT1G01610; AT4G24160; AT4G01950; AT1G12640; AT1G06520; AT2G38110; AT1G51260; AT3G57650; AT4G30580	AT4G30580
Ath_R1968	n.a.	RXN-1641	1 Ath_C2070 + 1 Ath_C1202 = 1 Ath_C2301 ;	[2.3.1.158]	AT5G13640
Ath_R1969	n.a.	RXN-1725	1 Ath_C1820 = 1 Ath_C1821 ;	[1.14.99.-]	AT2G29980; AT5G05580; AT3G11170; AT3G12120; AT4G30950; AT3G15850; AT1G06080; AT3G15870; AT2G31360; AT1G06090; AT1G06350; AT1G06100; AT1G06360; AT1G06120; fad4; AT5G52570; AT4G25700; AT3G53130; AT1G31800; AT4G14210
Ath_R1970	n.a.	RXN-1726	1 Ath_C1821 = 1 Ath_C1822 ;	[1.14.99.-]	AT2G29980; AT5G05580; AT3G11170; AT3G12120; AT4G30950; AT3G15850; AT1G06080; AT3G15870; AT2G31360; AT1G06090; AT1G06350; AT1G06100; AT1G06360; AT1G06120; fad4; AT5G52570; AT4G25700; AT3G53130; AT1G31800; AT4G14210
Ath_R1971	n.a.	RXN-1727	1 Ath_C1822 = 1 Ath_C1823 ;	[1.14.99.-]	AT2G29980; AT5G05580; AT3G11170; AT3G12120; AT4G30950; AT3G15850; AT1G06080; AT3G15870; AT2G31360; AT1G06090; AT1G06350; AT1G06100; AT1G06360; AT1G06120; fad4; AT5G52570; AT4G25700; AT3G53130; AT1G31800; AT4G14210
Ath_R1972	n.a.	RXN-1728	1 Ath_C1824 = 1 Ath_C1825 ;	[1.14.99.-]	AT2G29980; AT5G05580; AT3G11170; AT3G12120; AT4G30950; AT3G15850; AT1G06080; AT3G15870; AT2G31360; AT1G06090; AT1G06350; AT1G06100; AT1G06360; AT1G06120; fad4; AT5G52570; AT4G25700; AT3G53130; AT1G31800; AT4G14210
Ath_R1973	n.a.	RXN-1823	1 Ath_C2289 = 1 Ath_C2209 ;	[3.2.1.1]		AT4G25000
Ath_R1974	n.a.	RXN-1824	1 Ath_C2209 = 1 Ath_C1241 ;	[3.2.1.41]
Ath_R1976	n.a.	RXN-1828	1 Ath_C1241 + 1 Ath_C0184 = 1 Ath_C2287 + 1 Ath_C2287 ;	[2.4.1.25]	AT2G40840; AT5G64860	AT2G40840; AT5G64860
Ath_R1977	n.a.	RXN-2043	1 Ath_C1747 + 1 Ath_C0001 = 1 Ath_C1746 + 1 Ath_C1748 ;	[3.2.1.4]
Ath_R1978	n.a.	RXN-2081	1 Ath_C2110 + 1 Ath_C0017 = 1 Ath_C2214 + 1 Ath_C0019 ;	[2.1.1.-]	unknown; AT3G63250; AT3G25900; AT3G22740; AT3G63410; AT5G55250; AT5G54160	AT3G27180
Ath_R1979	n.a.	RXN-2102	1 Ath_C2214 + 1 Ath_C0001 = 1 Ath_C2110 + 1 Ath_C0104 ;	[3.1.1.11]		AT5G04970; AT1G53830; AT2G47030; AT5G49180; AT3G43270; AT1G11590; AT2G45220; AT5G19730
Ath_R1980	n.a.	RXN-2103	1 Ath_C2110 + 1 Ath_C0001 = 1 Ath_C2110 ;	[3.2.1.15]		AT3G15720; AT5G14650; AT5G17200; AT3G59850
Ath_R1981	n.a.	RXN-2121	1 Ath_C1063 + 1 Ath_C0006 = 1 Ath_C1756 + 1 Ath_C0005 ;	[1.1.1.-]	unknown; AT1G72970; AT4G33670
Ath_R1982	n.a.	RXN-2122	1 Ath_C1756 + 1 Ath_C0006 + 1 Ath_C0001 = 1 Ath_C2057 + 1 Ath_C0005 ;	[1.1.1.-]	unknown; AT1G72970; AT4G33670
Ath_R1983	n.a.	RXN-2161	1 Ath_C1816 = 1 Ath_C1755 ;	[]
Ath_R1984	n.a.	RXN-2162	1 Ath_C1816 = 1 Ath_C1778 ;	[]
Ath_R1985	n.a.	RXN-2163	1 Ath_C1778 = 1 Ath_C1780 ;	[]
Ath_R1986	n.a.	RXN-2201	1 Ath_C0057 + 1 Ath_C2115 = 1 Ath_C1850 + 1 Ath_C1231 ;	[2.6.1.-]
Ath_R1987	n.a.	RXN-2202	1 Ath_C1850 + 1 Ath_C0022 + 1 Ath_C0001 = 1 Ath_C1757 + 1 Ath_C0010 ;	[2.3.3.-]	AT5G23020; AT5G23010; MAM2
Ath_R1988	n.a.	RXN-2203	1 Ath_C1757 = 1 Ath_C1762 ;	[5.4.4.-]
Ath_R1989	n.a.	RXN-2204	1 Ath_C1762 = 1 Ath_C1758 + 1 Ath_C0011 ;	[1.1.1.-]	unknown; AT1G72970; AT4G33670
Ath_R1990	n.a.	RXN-2205	1 Ath_C1758 + 1 Ath_C1231 = 1 Ath_C2034 + 1 Ath_C2115 ;	[2.6.1.-]
Ath_R1991	n.a.	RXN-2206	1 Ath_C2034 + 1 Ath_C0005 + 1 Ath_C0007 = 1 Ath_C1771 + 1 Ath_C0006 + 1 Ath_C0001 + 1 Ath_C0011 ;	[1.14.13.-]	unknown; AT2G27690; AT2G45970; AT4G36220; AT4G39950; AT2G22330; AT3G50660; AT5G38970; AT3G30180; AT1G16410; AT5G05260; AT1G16400
Ath_R1992	n.a.	RXN-2207	1 Ath_C1771 + 1 Ath_C0005 + 1 Ath_C0007 + 1 Ath_C0077 = 1 Ath_C1901 + 1 Ath_C0006 + 1 Ath_C0001 ;	[]
Ath_R1993	n.a.	RXN-2208	1 Ath_C1774 + 1 Ath_C0026 = 1 Ath_C1772 + 1 Ath_C0014 ;	[2.4.1.195]	AT1G24100; unknown	AT1G24100
Ath_R1994	n.a.	RXN-2209	1 Ath_C1772 + 1 Ath_C0044 = 1 Ath_C1773 + 1 Ath_C0045 ;	[2.8.2.-]		AT1G74100
Ath_R1995	n.a.	RXN-2221	1 Ath_C1773 = 1 Ath_C1770 ;	[]
Ath_R1996	n.a.	RXN-2222	1 Ath_C1770 = 1 Ath_C1759 ;	[]
Ath_R1997	n.a.	RXN-2223	1 Ath_C1770 = 1 Ath_C1767 ;	[]
Ath_R1998	n.a.	RXN-2224	1 Ath_C1767 + 1 Ath_C0284 = 1 Ath_C1765 + 1 Ath_C0010 ;	[]
Ath_R1999	n.a.	RXN-2762	1 Ath_C1065 + 1 Ath_C0017 = 1 Ath_C2072 + 1 Ath_C0019 ;	[2.1.1.-]	unknown; AT3G63250; AT3G25900; AT3G22740; AT3G63410; AT5G55250; AT5G54160	AT3G27180
Ath_R2000	n.a.	RXN-2962	1 Ath_C0860 + 1 Ath_C2222 = 1 Ath_C0384 + 1 Ath_C2221 ;	[1.1.1.284]	AT5G43940	AT5G42250; AT1G22430; AT1G22440; AT5G43940
Ath_R2001	n.a.	RXN-3701	1 Ath_C0221 + 1 Ath_C2075 = 1 Ath_C2087 + 1 Ath_C0012 ;	[2.5.1.59]
Ath_R2002	n.a.	RXN-3741	1 Ath_C2191 = 1 Ath_C0023 + 1 Ath_C2192 ;	[3.4.19.9]		AT1G78670; AT1G78680
Ath_R2003	n.a.	RXN-3742	1 Ath_C2192 + 1 Ath_C0023 + 1 Ath_C0002 = 1 Ath_C2191 + 1 Ath_C1242 + 1 Ath_C0008 ;	[6.3.2.17]		AT5G41480
Ath_R2004	n.a.	RXN-4101	1 Ath_C1130 + 1 Ath_C1907 = 1 Ath_C0515 + 1 Ath_C1906 ;	[2.1.1.-]	unknown; AT3G63250; AT3G25900; AT3G22740; AT3G63410; AT5G55250; AT5G54160	AT3G27180
Ath_R2005	n.a.	RXN-4121	1 Ath_C2309 + 1 Ath_C0007 = 1 Ath_C1760 ;	[1.13.11.-]	unknown
Ath_R2006	n.a.	RXN-4122	1 Ath_C1760 = 1 Ath_C2310 + 1 Ath_C0011 + 1 Ath_C0001 ;	[]
Ath_R2007	n.a.	RXN-4141	1 Ath_C1760 = 1 Ath_C1761 ;	[]
[truncated: 316 more rows]
