# Supplementary material for: Integration of metabolic databases for the reconstruction of genome-scale metabolic networks
Source: BMC Syst Biol. 2010 Aug 16;4:114. doi: 10.1186/1752-0509-4-114 (PMC2930596; doi:10.1186/1752-0509-4-114)
Supplement: Additional file 4 — Distribution of enzymes in the three metabolic networks for each Kegg pathway. The first two columns give the Kegg identifier and name of each pathway. The yellow columns give the number of enzymes from this pathway attributed to the core metabolic network and its percentage in relation to the total number of enzymes contained in the pathway. The green columns give the number of enzymes attributed to the intermediate metabolic network and its percentage in relation to the total number of enzymes. The blue column gives the number of enzymes contained in the complete network, which is equal to the total number of enzymes contained in the pathway. [file 1752-0509-4-114-S4.XLS]

## Sheet: Kegg pathways
Pathway ID	Pathway name	Core	%	Intermediate	%	Complete
ec00010	Glycolysis / Gluconeogenesis	21	0.7	28	0.933333	30
ec00020	Citrate cycle (TCA cycle)	12	0.705882	15	0.882353	17
ec00030	Pentose phosphate pathway	14	0.7	20	1	20
ec00040	Pentose and glucuronate interconversions	7	0.4375	13	0.8125	16
ec00051	Fructose and mannose metabolism	21	0.807692	26	1	26
ec00052	Galactose metabolism	15	0.882353	17	1	17
ec00053	Ascorbate and aldarate metabolism	16	0.8	17	0.85	20
ec00061	Fatty acid biosynthesis	2	0.1	4	0.2	20
ec00062	Fatty acid elongation in mitochondria	3	0.428571	5	0.714286	7
ec00071	Fatty acid metabolism	9	0.473684	13	0.684211	19
ec00072	Synthesis and degradation of ketone bodies	4	1	4	1	4
ec00100	Biosynthesis of steroids	26	0.722222	34	0.944444	36
ec00120	Bile acid biosynthesis	6	0.75	6	0.75	8
ec00130	Ubiquinone and menaquinone biosynthesis	11	0.916667	12	1	12
ec00140	C21-Steroid hormone metabolism	1	0.333333	2	0.666667	3
ec00150	Androgen and estrogen metabolism	3	0.333333	5	0.555556	9
ec00190	Oxidative phosphorylation	4	0.4	5	0.5	10
ec00195	Photosynthesis	0	0	0	0	2
ec00196	Photosynthesis - antenna proteins	0	0	0	0	1
ec00220	Urea cycle and metabolism of amino groups	28	0.8	34	0.971429	35
ec00230	Purine metabolism	58	0.878788	61	0.924242	66
ec00232	Caffeine metabolism	1	0.5	2	1	2
ec00240	Pyrimidine metabolism	35	0.853659	36	0.878049	41
ec00251	Glutamate metabolism	22	0.758621	24	0.827586	29
ec00252	Alanine and aspartate metabolism	19	0.703704	21	0.777778	27
ec00253	Tetracycline biosynthesis	1	1	1	1	1
ec00260	Glycine, serine and threonine metabolism	26	0.684211	30	0.789474	38
ec00271	Methionine metabolism	22	0.785714	25	0.892857	28
ec00272	Cysteine metabolism	9	0.692308	12	0.923077	13
ec00280	Valine, leucine and isoleucine degradation	22	0.814815	23	0.851852	27
ec00281	Geraniol degradation	5	0.714286	7	1	7
ec00290	Valine, leucine and isoleucine biosynthesis	8	0.533333	11	0.733333	15
ec00300	Lysine biosynthesis	14	0.823529	16	0.941176	17
ec00310	Lysine degradation	13	0.684211	16	0.842105	19
ec00311	Penicillin and cephalosporin biosynthesis	0	0	1	1	1
ec00312	beta-Lactam resistance	0	0	1	1	1
ec00330	Arginine and proline metabolism	11	0.55	17	0.85	20
ec00340	Histidine metabolism	16	0.888889	17	0.944444	18
ec00350	Tyrosine metabolism	20	0.666667	25	0.833333	30
ec00351	1,1,1-Trichloro-2,2-bis(4-chlorophenyl)ethane (DDT) degradation	1	0.2	4	0.8	5
ec00360	Phenylalanine metabolism	17	0.809524	21	1	21
ec00361	gamma-Hexachlorocyclohexane degradation	3	0.375	4	0.5	8
ec00362	Benzoate degradation via hydroxylation	2	0.333333	4	0.666667	6
ec00363	Bisphenol A degradation	2	0.666667	2	0.666667	3
ec00364	Fluorobenzoate degradation	0	0	1	0.5	2
ec00380	Tryptophan metabolism	23	0.69697	26	0.787879	33
ec00400	Phenylalanine, tyrosine and tryptophan biosynthesis	24	0.857143	25	0.892857	28
ec00401	Novobiocin biosynthesis	6	1	6	1	6
ec00402	Benzoxazinone biosynthesis	0	0	1	1	1
ec00410	beta-Alanine metabolism	16	0.8	18	0.9	20
ec00430	Taurine and hypotaurine metabolism	2	0.666667	2	0.666667	3
ec00440	Aminophosphonate metabolism	4	0.571429	5	0.714286	7
ec00450	Selenoamino acid metabolism	12	0.666667	13	0.722222	18
ec00460	Cyanoamino acid metabolism	10	0.714286	12	0.857143	14
ec00471	D-Glutamine and D-glutamate metabolism	3	1	3	1	3
ec00473	D-Alanine metabolism	1	1	1	1	1
ec00480	Glutathione metabolism	15	0.75	17	0.85	20
ec00500	Starch and sucrose metabolism	19	0.475	32	0.8	40
ec00510	N-Glycan biosynthesis	6	0.5	8	0.666667	12
ec00511	Other glycan degradation	1	0.333333	2	0.666667	3
ec00512	O-Glycan biosynthesis	1	1	1	1	1
ec00513	High-mannose type N-glycan biosynthesis	1	0.5	2	1	2
ec00514	O-Mannosyl glycan biosynthesis	1	1	1	1	1
ec00520	Nucleotide sugars metabolism	18	0.75	22	0.916667	24
ec00521	Streptomycin biosynthesis	7	0.875	8	1	8
ec00523	Polyketide sugar unit biosynthesis	3	1	3	1	3
ec00530	Aminosugars metabolism	10	0.666667	11	0.733333	15
ec00531	Glycosaminoglycan degradation	1	0.25	1	0.25	4
ec00532	Chondroitin sulfate biosynthesis	0	0	0	0	2
ec00533	Keratan sulfate biosynthesis	1	0.5	1	0.5	2
ec00534	Heparan sulfate biosynthesis	0	0	2	0.5	4
ec00540	Lipopolysaccharide biosynthesis	11	0.6875	15	0.9375	16
ec00550	Peptidoglycan biosynthesis	2	0.5	2	0.5	4
ec00561	Glycerolipid metabolism	8	0.4	12	0.6	20
ec00562	Inositol phosphate metabolism	13	0.565217	22	0.956522	23
ec00563	Glycosylphosphatidylinositol(GPI)-anchor biosynthesis	1	0.333333	3	1	3
ec00564	Glycerophospholipid metabolism	8	0.285714	16	0.571429	28
ec00565	Ether lipid metabolism	1	0.111111	2	0.222222	9
ec00590	Arachidonic acid metabolism	2	0.222222	2	0.222222	9
ec00591	Linoleic acid metabolism	1	0.333333	2	0.666667	3
ec00592	alpha-Linolenic acid metabolism	8	0.470588	12	0.705882	17
ec00600	Sphingolipid metabolism	10	0.714286	13	0.928571	14
ec00601	Glycosphingolipid biosynthesis - lacto and neolacto series	4	1	4	1	4
ec00603	Glycosphingolipid biosynthesis - globo series	3	0.75	3	0.75	4
ec00604	Glycosphingolipid biosynthesis - ganglio series	2	0.5	3	0.75	4
ec00620	Pyruvate metabolism	25	0.833333	27	0.9	30
ec00621	Biphenyl degradation	2	0.666667	2	0.666667	3
ec00622	Toluene and xylene degradation	2	1	2	1	2
ec00623	2,4-Dichlorobenzoate degradation	1	0.333333	2	0.666667	3
ec00624	1- and 2-Methylnaphthalene degradation	6	0.666667	7	0.777778	9
ec00625	Tetrachloroethene degradation	1	1	1	1	1
ec00626	Naphthalene and anthracene degradation	4	0.5	6	0.75	8
ec00627	1,4-Dichlorobenzene degradation	4	0.8	4	0.8	5
ec00628	Fluorene degradation	1	0.333333	2	0.666667	3
ec00630	Glyoxylate and dicarboxylate metabolism	19	0.863636	20	0.909091	22
ec00631	1,2-Dichloroethane degradation	1	1	1	1	1
ec00632	Benzoate degradation via CoA ligation	14	0.666667	16	0.761905	21
ec00633	Trinitrotoluene degradation	0	0	0	0	2
ec00640	Propanoate metabolism	18	0.818182	21	0.954545	22
ec00641	3-Chloroacrylic acid degradation	3	1	3	1	3
ec00642	Ethylbenzene degradation	1	0.5	2	1	2
ec00643	Styrene degradation	8	0.888889	8	0.888889	9
ec00650	Butanoate metabolism	16	0.615385	20	0.769231	26
ec00660	C5-Branched dibasic acid metabolism	2	0.666667	2	0.666667	3
ec00670	One carbon pool by folate	17	0.85	18	0.9	20
ec00680	Methane metabolism	8	0.615385	12	0.923077	13
ec00710	Carbon fixation in photosynthetic organisms	16	0.727273	22	1	22
ec00720	Reductive carboxylate cycle (CO2 fixation)	8	0.888889	8	0.888889	9
ec00730	Thiamine metabolism	9	0.692308	11	0.846154	13
ec00740	Riboflavin metabolism	10	0.833333	11	0.916667	12
ec00750	Vitamin B6 metabolism	5	0.714286	5	0.714286	7
ec00760	Nicotinate and nicotinamide metabolism	19	0.863636	21	0.954545	22
ec00770	Pantothenate and CoA biosynthesis	17	0.944444	17	0.944444	18
ec00780	Biotin metabolism	5	0.833333	5	0.833333	6
ec00785	Lipoic acid metabolism	0	0	0	0	2
ec00790	Folate biosynthesis	10	0.769231	10	0.769231	13
ec00791	Atrazine degradation	1	0.5	2	1	2
ec00830	Retinol metabolism	2	0.285714	3	0.428571	7
ec00860	Porphyrin and chlorophyll metabolism	17	0.607143	19	0.678571	28
ec00900	Terpenoid biosynthesis	8	1	8	1	8
ec00901	Indole and ipecac alkaloid biosynthesis	2	0.666667	2	0.666667	3
ec00902	Monoterpenoid biosynthesis	3	0.75	4	1	4
ec00903	Limonene and pinene degradation	7	0.538462	10	0.769231	13
ec00904	Diterpenoid biosynthesis	9	0.9	10	1	10
ec00905	Brassinosteroid biosynthesis	3	1	3	1	3
ec00906	Carotenoid biosynthesis	11	0.611111	16	0.888889	18
ec00908	Zeatin biosynthesis	2	0.5	3	0.75	4
ec00910	Nitrogen metabolism	23	0.821429	25	0.892857	28
ec00920	Sulfur metabolism	9	0.75	9	0.75	12
ec00930	Caprolactam degradation	6	0.666667	7	0.777778	9
ec00940	Phenylpropanoid biosynthesis	20	0.833333	24	1	24
ec00941	Flavonoid biosynthesis	14	0.875	16	1	16
ec00942	Anthocyanin biosynthesis	3	0.75	4	1	4
ec00943	Isoflavonoid biosynthesis	2	1	2	1	2
ec00944	Flavone and flavonol biosynthesis	5	0.714286	6	0.857143	7
ec00950	Alkaloid biosynthesis I	9	0.9	9	0.9	10
ec00960	Alkaloid biosynthesis II	3	0.428571	5	0.714286	7
ec00970	Aminoacyl-tRNA biosynthesis	1	0.0384615	1	0.0384615	26
ec00980	Metabolism of xenobiotics by cytochrome P450	2	0.5	3	0.75	4
ec00981	Insect hormone biosynthesis	2	0.666667	2	0.666667	3
ec00982	Drug metabolism - cytochrome P450	4	0.571429	5	0.714286	7
ec00983	Drug metabolism - other enzymes	13	0.722222	14	0.777778	18
ec01040	Biosynthesis of unsaturated fatty acids	4	0.285714	9	0.642857	14
ec01051	Biosynthesis of ansamycins	0	0	1	1	1
ec01053	Biosynthesis of siderophore group nonribosomal peptides	2	0.5	4	1	4
ec01055	Biosynthesis of vancomycin group antibiotics	1	1	1	1	1
ec01056	Biosynthesis of type II polyketide backbone	0	0	1	0.333333	3
ec01057	Biosynthesis of type II polyketide products	1	1	1	1	1
ec01061	Biosynthesis of phenylpropanoids	69	0.851852	79	0.975309	81
ec01062	Biosynthesis of terpenoids and steroids	62	0.794872	76	0.974359	78
ec01063	Biosynthesis of alkaloids derived from shikimate pathway	48	0.813559	57	0.966102	59
ec01064	Biosynthesis of alkaloids derived from ornithine, lysine and nicotinic acid	46	0.779661	57	0.966102	59
ec01065	Biosynthesis of alkaloids derived from histidine and purine	48	0.857143	55	0.982143	56
ec01066	Biosynthesis of alkaloids derived from terpenoid and polyketide	44	0.785714	54	0.964286	56
ec01070	Biosynthesis of plant hormones	95	0.805085	114	0.966102	118
ec04070	Phosphatidylinositol signaling system	7	0.5	14	1	14
