# Supplementary material for: Integration of metabolic databases for the reconstruction of genome-scale metabolic networks
Source: BMC Syst Biol. 2010 Aug 16;4:114. doi: 10.1186/1752-0509-4-114 (PMC2930596; doi:10.1186/1752-0509-4-114)
Supplement: Additional file 6 — Annotated SBML file of the core (yellow) metabolic network. [file 1752-0509-4-114-S6.XML]

<?xml version="1.0" encoding="UTF-8"?>
<sbml xmlns="http://www.sbml.org/sbml/level2/version4" level="2" version="4">
  <model metaid="_9f4c959e_b345_4a7e_85a0_8aa9421a171b" id="arabidopsis">
    <annotation>
      <rdf:RDF xmlns:rdf="http://www.w3.org/1999/02/22-rdf-syntax-ns#" xmlns:dc="http://purl.org/dc/elements/1.1/" xmlns:dcterms="http://purl.org/dc/terms/" xmlns:vCard="http://www.w3.org/2001/vcard-rdf/3.0#" xmlns:bqbiol="http://biomodels.net/biology-qualifiers/" xmlns:bqmodel="http://biomodels.net/model-qualifiers/">
        <rdf:Description rdf:about="#_9f4c959e_b345_4a7e_85a0_8aa9421a171b">
          <dc:creator>
            <rdf:Bag>
              <rdf:li rdf:parseType="Resource">
                <vCard:N rdf:parseType="Resource">
                  <vCard:Family>Swainston</vCard:Family>
                  <vCard:Given>Neil</vCard:Given>
                </vCard:N>
                <vCard:EMAIL>neil.swainston@manchester.ac.uk</vCard:EMAIL>
                <vCard:ORG rdf:parseType="Resource">
                  <vCard:Orgname>Manchester Centre for Integrative Systems Biology</vCard:Orgname>
                </vCard:ORG>
              </rdf:li>
            </rdf:Bag>
          </dc:creator>
          <dcterms:created rdf:parseType="Resource">
            <dcterms:W3CDTF>2009-05-08T16:30:17Z</dcterms:W3CDTF>
          </dcterms:created>
          <dcterms:modified rdf:parseType="Resource">
            <dcterms:W3CDTF>2009-06-03T09:13:15Z</dcterms:W3CDTF>
          </dcterms:modified>
          <dcterms:modified rdf:parseType="Resource">
            <dcterms:W3CDTF>2010-06-03T12:43:08Z</dcterms:W3CDTF>
          </dcterms:modified>
          <dcterms:modified rdf:parseType="Resource">
            <dcterms:W3CDTF>2010-06-03T12:43:13Z</dcterms:W3CDTF>
          </dcterms:modified>
          <bqmodel:is>
            <rdf:Bag>
              <rdf:li rdf:resource="urn:miriam:taxonomy:3702"/>
            </rdf:Bag>
          </bqmodel:is>
        </rdf:Description>
      </rdf:RDF>
    </annotation>
    <listOfCompartments>
      <compartment metaid="_metaC_1" id="C_1" name="intracellular" size="0" sboTerm="SBO:0000290">
        <annotation>
          <rdf:RDF xmlns:rdf="http://www.w3.org/1999/02/22-rdf-syntax-ns#" xmlns:dc="http://purl.org/dc/elements/1.1/" xmlns:dcterms="http://purl.org/dc/terms/" xmlns:vCard="http://www.w3.org/2001/vcard-rdf/3.0#" xmlns:bqbiol="http://biomodels.net/biology-qualifiers/" xmlns:bqmodel="http://biomodels.net/model-qualifiers/">
            <rdf:Description rdf:about="#_metaC_1">
              <bqbiol:is>
                <rdf:Bag>
                  <rdf:li rdf:resource="urn:miriam:obo.go:GO%3A0005622"/>
                </rdf:Bag>
              </bqbiol:is>
            </rdf:Description>
          </rdf:RDF>
        </annotation>
      </compartment>
    </listOfCompartments>
    <listOfSpecies>
      <species metaid="_metaAth_C0001" id="Ath_C0001" name="WATER" compartment="C_1" sboTerm="SBO:0000247">
        <annotation>
          <in:inchi xmlns:in="http://biomodels.net/inchi" metaid="_metaAth_C0001_inchi">InChI=1S/H2O/h1H2</in:inchi>
          <rdf:RDF xmlns:rdf="http://www.w3.org/1999/02/22-rdf-syntax-ns#" xmlns:dc="http://purl.org/dc/elements/1.1/" xmlns:dcterms="http://purl.org/dc/terms/" xmlns:vCard="http://www.w3.org/2001/vcard-rdf/3.0#" xmlns:bqbiol="http://biomodels.net/biology-qualifiers/" xmlns:bqmodel="http://biomodels.net/model-qualifiers/">
            <rdf:Description rdf:about="#_metaAth_C0001">
              <bqbiol:is>
                <rdf:Bag>
                  <rdf:li rdf:resource="#_metaAth_C0001_inchi"/>
                  <rdf:li rdf:resource="urn:miriam:3dmet:B01124"/>
                  <rdf:li rdf:resource="urn:miriam:obo.chebi:CHEBI%3A15377"/>
                  <rdf:li rdf:resource="urn:miriam:kegg.compound:C00001"/>
                  <rdf:li rdf:resource="urn:miriam:pubchem.substance:3303"/>
                </rdf:Bag>
              </bqbiol:is>
            </rdf:Description>
          </rdf:RDF>
        </annotation>
      </species>
      <species metaid="_metaAth_C0002" id="Ath_C0002" name="ATP" compartment="C_1" sboTerm="SBO:0000247">
        <annotation>
          <in:inchi xmlns:in="http://biomodels.net/inchi" metaid="_metaAth_C0002_inchi">InChI=1/C10H16N5O13P3/c11-8-5-9(13-2-12-8)15(3-14-5)10-7(17)6(16)4(26-10)1-25-30(21,22)28-31(23,24)27-29(18,19)20/h2-4,6-7,10,16-17H,1H2,(H,21,22)(H,23,24)(H2,11,12,13)(H2,18,19,20)/t4-,6-,7-,10-/m1/s1/f/h18-19,21,23H,11H2</in:inchi>
          <rdf:RDF xmlns:rdf="http://www.w3.org/1999/02/22-rdf-syntax-ns#" xmlns:dc="http://purl.org/dc/elements/1.1/" xmlns:dcterms="http://purl.org/dc/terms/" xmlns:vCard="http://www.w3.org/2001/vcard-rdf/3.0#" xmlns:bqbiol="http://biomodels.net/biology-qualifiers/" xmlns:bqmodel="http://biomodels.net/model-qualifiers/">
            <rdf:Description rdf:about="#_metaAth_C0002">
              <bqbiol:is>
                <rdf:Bag>
                  <rdf:li rdf:resource="#_metaAth_C0002_inchi"/>
                  <rdf:li rdf:resource="urn:miriam:3dmet:B01125"/>
                  <rdf:li rdf:resource="urn:miriam:obo.chebi:CHEBI%3A15422"/>
                  <rdf:li rdf:resource="urn:miriam:kegg.compound:C00002"/>
                  <rdf:li rdf:resource="urn:miriam:pubchem.substance:3304"/>
                </rdf:Bag>
              </bqbiol:is>
            </rdf:Description>
          </rdf:RDF>
        </annotation>
      </species>
      <species metaid="_metaAth_C0003" id="Ath_C0003" name="NAD" compartment="C_1" sboTerm="SBO:0000247">
        <annotation>
          <in:inchi xmlns:in="http://biomodels.net/inchi" metaid="_metaAth_C0003_inchi">InChI=1/C21H27N7O14P2/c22-17-12-19(25-7-24-17)28(8-26-12)21-16(32)14(30)11(41-21)6-39-44(36,37)42-43(34,35)38-5-10-13(29)15(31)20(40-10)27-3-1-2-9(4-27)18(23)33/h1-4,7-8,10-11,13-16,20-21,29-32H,5-6H2,(H5-,22,23,24,25,33,34,35,36,37)/p+1/t10-,11-,13-,14-,15-,16-,20-,21-/m1/s1/fC21H28N7O14P2/h34,36H,22-23H2/q+1</in:inchi>
          <rdf:RDF xmlns:rdf="http://www.w3.org/1999/02/22-rdf-syntax-ns#" xmlns:dc="http://purl.org/dc/elements/1.1/" xmlns:dcterms="http://purl.org/dc/terms/" xmlns:vCard="http://www.w3.org/2001/vcard-rdf/3.0#" xmlns:bqbiol="http://biomodels.net/biology-qualifiers/" xmlns:bqmodel="http://biomodels.net/model-qualifiers/">
            <rdf:Description rdf:about="#_metaAth_C0003">
              <bqbiol:is>
                <rdf:Bag>
                  <rdf:li rdf:resource="#_metaAth_C0003_inchi"/>
                  <rdf:li rdf:resource="urn:miriam:3dmet:B01126"/>
                  <rdf:li rdf:resource="urn:miriam:obo.chebi:CHEBI%3A15846"/>
                  <rdf:li rdf:resource="urn:miriam:kegg.compound:C00003"/>
                  <rdf:li rdf:resource="urn:miriam:pubchem.substance:3305"/>
                </rdf:Bag>
              </bqbiol:is>
            </rdf:Description>
          </rdf:RDF>
        </annotation>
      </species>
      <species metaid="_metaAth_C0004" id="Ath_C0004" name="NADH" compartment="C_1" sboTerm="SBO:0000247">
        <annotation>
          <in:inchi xmlns:in="http://biomodels.net/inchi" metaid="_metaAth_C0004_inchi">InChI=1/C21H29N7O14P2/c22-17-12-19(25-7-24-17)28(8-26-12)21-16(32)14(30)11(41-21)6-39-44(36,37)42-43(34,35)38-5-10-13(29)15(31)20(40-10)27-3-1-2-9(4-27)18(23)33/h1,3-4,7-8,10-11,13-16,20-21,29-32H,2,5-6H2,(H2,23,33)(H,34,35)(H,36,37)(H2,22,24,25)/t10-,11-,13-,14-,15-,16-,20-,21-/m1/s1/f/h34,36H,22-23H2</in:inchi>
          <rdf:RDF xmlns:rdf="http://www.w3.org/1999/02/22-rdf-syntax-ns#" xmlns:dc="http://purl.org/dc/elements/1.1/" xmlns:dcterms="http://purl.org/dc/terms/" xmlns:vCard="http://www.w3.org/2001/vcard-rdf/3.0#" xmlns:bqbiol="http://biomodels.net/biology-qualifiers/" xmlns:bqmodel="http://biomodels.net/model-qualifiers/">
            <rdf:Description rdf:about="#_metaAth_C0004">
              <bqbiol:is>
                <rdf:Bag>
                  <rdf:li rdf:resource="#_metaAth_C0004_inchi"/>
                  <rdf:li rdf:resource="urn:miriam:3dmet:B01127"/>
                  <rdf:li rdf:resource="urn:miriam:obo.chebi:CHEBI%3A16908"/>
                  <rdf:li rdf:resource="urn:miriam:kegg.compound:C00004"/>
                  <rdf:li rdf:resource="urn:miriam:pubchem.substance:3306"/>
                </rdf:Bag>
              </bqbiol:is>
            </rdf:Description>
          </rdf:RDF>
        </annotation>
      </species>
      <species metaid="_metaAth_C0005" id="Ath_C0005" name="NADPH" compartment="C_1" sboTerm="SBO:0000247">
        <annotation>
          <in:inchi xmlns:in="http://biomodels.net/inchi" metaid="_metaAth_C0005_inchi">InChI=1/C21H30N7O17P3/c22-17-12-19(25-7-24-17)28(8-26-12)21-16(44-46(33,34)35)14(30)11(43-21)6-41-48(38,39)45-47(36,37)40-5-10-13(29)15(31)20(42-10)27-3-1-2-9(4-27)18(23)32/h1,3-4,7-8,10-11,13-16,20-21,29-31H,2,5-6H2,(H2,23,32)(H,36,37)(H,38,39)(H2,22,24,25)(H2,33,34,35)/t10-,11-,13-,14-,15-,16-,20-,21-/m1/s1/f/h33-34,36,38H,22-23H2</in:inchi>
          <rdf:RDF xmlns:rdf="http://www.w3.org/1999/02/22-rdf-syntax-ns#" xmlns:dc="http://purl.org/dc/elements/1.1/" xmlns:dcterms="http://purl.org/dc/terms/" xmlns:vCard="http://www.w3.org/2001/vcard-rdf/3.0#" xmlns:bqbiol="http://biomodels.net/biology-qualifiers/" xmlns:bqmodel="http://biomodels.net/model-qualifiers/">
            <rdf:Description rdf:about="#_metaAth_C0005">
              <bqbiol:is>
                <rdf:Bag>
                  <rdf:li rdf:resource="#_metaAth_C0005_inchi"/>
                  <rdf:li rdf:resource="urn:miriam:3dmet:B01128"/>
                  <rdf:li rdf:resource="urn:miriam:obo.chebi:CHEBI%3A16474"/>
                  <rdf:li rdf:resource="urn:miriam:kegg.compound:C00005"/>
                  <rdf:li rdf:resource="urn:miriam:pubchem.substance:3307"/>
                </rdf:Bag>
              </bqbiol:is>
            </rdf:Description>
          </rdf:RDF>
        </annotation>
      </species>
      <species metaid="_metaAth_C0006" id="Ath_C0006" name="NADP" compartment="C_1" sboTerm="SBO:0000247">
        <annotation>
          <in:inchi xmlns:in="http://biomodels.net/inchi" metaid="_metaAth_C0006_inchi">InChI=1/C21H28N7O17P3/c22-17-12-19(25-7-24-17)28(8-26-12)21-16(44-46(33,34)35)14(30)11(43-21)6-41-48(38,39)45-47(36,37)40-5-10-13(29)15(31)20(42-10)27-3-1-2-9(4-27)18(23)32/h1-4,7-8,10-11,13-16,20-21,29-31H,5-6H2,(H7-,22,23,24,25,32,33,34,35,36,37,38,39)/p+1/t10-,11-,13-,14-,15-,16-,20-,21-/m1/s1/fC21H29N7O17P3/h33-34,36,38H,22-23H2/q+1</in:inchi>
          <rdf:RDF xmlns:rdf="http://www.w3.org/1999/02/22-rdf-syntax-ns#" xmlns:dc="http://purl.org/dc/elements/1.1/" xmlns:dcterms="http://purl.org/dc/terms/" xmlns:vCard="http://www.w3.org/2001/vcard-rdf/3.0#" xmlns:bqbiol="http://biomodels.net/biology-qualifiers/" xmlns:bqmodel="http://biomodels.net/model-qualifiers/">
            <rdf:Description rdf:about="#_metaAth_C0006">
              <bqbiol:is>
                <rdf:Bag>
                  <rdf:li rdf:resource="#_metaAth_C0006_inchi"/>
                  <rdf:li rdf:resource="urn:miriam:3dmet:B01129"/>
                  <rdf:li rdf:resource="urn:miriam:obo.chebi:CHEBI%3A18009"/>
                  <rdf:li rdf:resource="urn:miriam:kegg.compound:C00006"/>
                  <rdf:li rdf:resource="urn:miriam:pubchem.substance:3308"/>
                </rdf:Bag>
              </bqbiol:is>
            </rdf:Description>
          </rdf:RDF>
        </annotation>
      </species>
      <species metaid="_metaAth_C0007" id="Ath_C0007" name="OXYGEN-MOLECULE" compartment="C_1" sboTerm="SBO:0000247">
        <annotation>
          <in:inchi xmlns:in="http://biomodels.net/inchi" metaid="_metaAth_C0007_inchi">InChI=1S/O2/c1-2</in:inchi>
          <rdf:RDF xmlns:rdf="http://www.w3.org/1999/02/22-rdf-syntax-ns#" xmlns:dc="http://purl.org/dc/elements/1.1/" xmlns:dcterms="http://purl.org/dc/terms/" xmlns:vCard="http://www.w3.org/2001/vcard-rdf/3.0#" xmlns:bqbiol="http://biomodels.net/biology-qualifiers/" xmlns:bqmodel="http://biomodels.net/model-qualifiers/">
            <rdf:Description rdf:about="#_metaAth_C0007">
              <bqbiol:is>
                <rdf:Bag>
                  <rdf:li rdf:resource="#_metaAth_C0007_inchi"/>
                  <rdf:li rdf:resource="urn:miriam:3dmet:B00001"/>
                  <rdf:li rdf:resource="urn:miriam:obo.chebi:CHEBI%3A15379"/>
                  <rdf:li rdf:resource="urn:miriam:kegg.compound:C00007"/>
                  <rdf:li rdf:resource="urn:miriam:pubchem.substance:3309"/>
                </rdf:Bag>
              </bqbiol:is>
            </rdf:Description>
          </rdf:RDF>
        </annotation>
      </species>
      <species metaid="_metaAth_C0008" id="Ath_C0008" name="ADP" compartment="C_1" sboTerm="SBO:0000247">
        <annotation>
          <in:inchi xmlns:in="http://biomodels.net/inchi" metaid="_metaAth_C0008_inchi">InChI=1/C10H15N5O10P2/c11-8-5-9(13-2-12-8)15(3-14-5)10-7(17)6(16)4(24-10)1-23-27(21,22)25-26(18,19)20/h2-4,6-7,10,16-17H,1H2,(H,21,22)(H2,11,12,13)(H2,18,19,20)/t4-,6-,7-,10-/m1/s1/f/h18-19,21H,11H2</in:inchi>
          <rdf:RDF xmlns:rdf="http://www.w3.org/1999/02/22-rdf-syntax-ns#" xmlns:dc="http://purl.org/dc/elements/1.1/" xmlns:dcterms="http://purl.org/dc/terms/" xmlns:vCard="http://www.w3.org/2001/vcard-rdf/3.0#" xmlns:bqbiol="http://biomodels.net/biology-qualifiers/" xmlns:bqmodel="http://biomodels.net/model-qualifiers/">
            <rdf:Description rdf:about="#_metaAth_C0008">
              <bqbiol:is>
                <rdf:Bag>
                  <rdf:li rdf:resource="#_metaAth_C0008_inchi"/>
                  <rdf:li rdf:resource="urn:miriam:3dmet:B01130"/>
                  <rdf:li rdf:resource="urn:miriam:obo.chebi:CHEBI%3A16761"/>
                  <rdf:li rdf:resource="urn:miriam:kegg.compound:C00008"/>
                  <rdf:li rdf:resource="urn:miriam:pubchem.substance:3310"/>
                </rdf:Bag>
              </bqbiol:is>
            </rdf:Description>
          </rdf:RDF>
        </annotation>
      </species>
      <species metaid="_metaAth_C0009" id="Ath_C0009" name="Pi" compartment="C_1" sboTerm="SBO:0000247">
        <annotation>
          <in:inchi xmlns:in="http://biomodels.net/inchi" metaid="_metaAth_C0009_inchi">InChI=1S/H3O4P/c1-5(2,3)4/h(H3,1,2,3,4)</in:inchi>
          <rdf:RDF xmlns:rdf="http://www.w3.org/1999/02/22-rdf-syntax-ns#" xmlns:dc="http://purl.org/dc/elements/1.1/" xmlns:dcterms="http://purl.org/dc/terms/" xmlns:vCard="http://www.w3.org/2001/vcard-rdf/3.0#" xmlns:bqbiol="http://biomodels.net/biology-qualifiers/" xmlns:bqmodel="http://biomodels.net/model-qualifiers/">
            <rdf:Description rdf:about="#_metaAth_C0009">
              <bqbiol:is>
                <rdf:Bag>
                  <rdf:li rdf:resource="#_metaAth_C0009_inchi"/>
                  <rdf:li rdf:resource="urn:miriam:3dmet:B00002"/>
                  <rdf:li rdf:resource="urn:miriam:obo.chebi:CHEBI%3A18367"/>
                  <rdf:li rdf:resource="urn:miriam:kegg.compound:C00009"/>
                  <rdf:li rdf:resource="urn:miriam:pubchem.substance:3311"/>
                </rdf:Bag>
              </bqbiol:is>
            </rdf:Description>
          </rdf:RDF>
        </annotation>
      </species>
      <species metaid="_metaAth_C0010" id="Ath_C0010" name="CO-A" compartment="C_1" sboTerm="SBO:0000247">
        <annotation>
          <in:inchi xmlns:in="http://biomodels.net/inchi" metaid="_metaAth_C0010_inchi">InChI=1/C21H36N7O16P3S/c1-21(2,16(31)19(32)24-4-3-12(29)23-5-6-48)8-41-47(38,39)44-46(36,37)40-7-11-15(43-45(33,34)35)14(30)20(42-11)28-10-27-13-17(22)25-9-26-18(13)28/h9-11,14-16,20,30-31,48H,3-8H2,1-2H3,(H,23,29)(H,24,32)(H,36,37)(H,38,39)(H2,22,25,26)(H2,33,34,35)/t11-,14-,15-,16+,20-/m1/s1/f/h23-24,33-34,36,38H,22H2</in:inchi>
          <rdf:RDF xmlns:rdf="http://www.w3.org/1999/02/22-rdf-syntax-ns#" xmlns:dc="http://purl.org/dc/elements/1.1/" xmlns:dcterms="http://purl.org/dc/terms/" xmlns:vCard="http://www.w3.org/2001/vcard-rdf/3.0#" xmlns:bqbiol="http://biomodels.net/biology-qualifiers/" xmlns:bqmodel="http://biomodels.net/model-qualifiers/">
            <rdf:Description rdf:about="#_metaAth_C0010">
              <bqbiol:is>
                <rdf:Bag>
                  <rdf:li rdf:resource="#_metaAth_C0010_inchi"/>
                  <rdf:li rdf:resource="urn:miriam:3dmet:B04618"/>
                  <rdf:li rdf:resource="urn:miriam:obo.chebi:CHEBI%3A15346"/>
                  <rdf:li rdf:resource="urn:miriam:kegg.compound:C00010"/>
                  <rdf:li rdf:resource="urn:miriam:pubchem.substance:3312"/>
                </rdf:Bag>
              </bqbiol:is>
            </rdf:Description>
          </rdf:RDF>
        </annotation>
      </species>
      <species metaid="_metaAth_C0011" id="Ath_C0011" name="CARBON-DIOXIDE" compartment="C_1" sboTerm="SBO:0000247">
        <annotation>
          <in:inchi xmlns:in="http://biomodels.net/inchi" metaid="_metaAth_C0011_inchi">InChI=1/CO2/c2-1-3</in:inchi>
          <rdf:RDF xmlns:rdf="http://www.w3.org/1999/02/22-rdf-syntax-ns#" xmlns:dc="http://purl.org/dc/elements/1.1/" xmlns:dcterms="http://purl.org/dc/terms/" xmlns:vCard="http://www.w3.org/2001/vcard-rdf/3.0#" xmlns:bqbiol="http://biomodels.net/biology-qualifiers/" xmlns:bqmodel="http://biomodels.net/model-qualifiers/">
            <rdf:Description rdf:about="#_metaAth_C0011">
              <bqbiol:is>
                <rdf:Bag>
                  <rdf:li rdf:resource="#_metaAth_C0011_inchi"/>
                  <rdf:li rdf:resource="urn:miriam:3dmet:B01131"/>
                  <rdf:li rdf:resource="urn:miriam:obo.chebi:CHEBI%3A16526"/>
                  <rdf:li rdf:resource="urn:miriam:kegg.compound:C00011"/>
                  <rdf:li rdf:resource="urn:miriam:pubchem.substance:3313"/>
                </rdf:Bag>
              </bqbiol:is>
            </rdf:Description>
          </rdf:RDF>
        </annotation>
      </species>
      <species metaid="_metaAth_C0012" id="Ath_C0012" name="PPI" compartment="C_1" sboTerm="SBO:0000247">
        <annotation>
          <in:inchi xmlns:in="http://biomodels.net/inchi" metaid="_metaAth_C0012_inchi">InChI=1/H4O7P2/c1-8(2,3)7-9(4,5)6/h(H2,1,2,3)(H2,4,5,6)/f/h1-2,4-5H</in:inchi>
          <rdf:RDF xmlns:rdf="http://www.w3.org/1999/02/22-rdf-syntax-ns#" xmlns:dc="http://purl.org/dc/elements/1.1/" xmlns:dcterms="http://purl.org/dc/terms/" xmlns:vCard="http://www.w3.org/2001/vcard-rdf/3.0#" xmlns:bqbiol="http://biomodels.net/biology-qualifiers/" xmlns:bqmodel="http://biomodels.net/model-qualifiers/">
            <rdf:Description rdf:about="#_metaAth_C0012">
              <bqbiol:is>
                <rdf:Bag>
                  <rdf:li rdf:resource="#_metaAth_C0012_inchi"/>
                  <rdf:li rdf:resource="urn:miriam:3dmet:B00003"/>
                  <rdf:li rdf:resource="urn:miriam:obo.chebi:CHEBI%3A18361"/>
                  <rdf:li rdf:resource="urn:miriam:obo.chebi:CHEBI%3A29888"/>
                  <rdf:li rdf:resource="urn:miriam:kegg.compound:C00013"/>
                  <rdf:li rdf:resource="urn:miriam:pubchem.substance:3315"/>
                </rdf:Bag>
              </bqbiol:is>
            </rdf:Description>
          </rdf:RDF>
        </annotation>
      </species>
      <species metaid="_metaAth_C0013" id="Ath_C0013" name="AMMONIA" compartment="C_1" sboTerm="SBO:0000247">
        <annotation>
          <in:inchi xmlns:in="http://biomodels.net/inchi" metaid="_metaAth_C0013_inchi">InChI=1S/H3N/h1H3</in:inchi>
          <rdf:RDF xmlns:rdf="http://www.w3.org/1999/02/22-rdf-syntax-ns#" xmlns:dc="http://purl.org/dc/elements/1.1/" xmlns:dcterms="http://purl.org/dc/terms/" xmlns:vCard="http://www.w3.org/2001/vcard-rdf/3.0#" xmlns:bqbiol="http://biomodels.net/biology-qualifiers/" xmlns:bqmodel="http://biomodels.net/model-qualifiers/">
            <rdf:Description rdf:about="#_metaAth_C0013">
              <bqbiol:is>
                <rdf:Bag>
                  <rdf:li rdf:resource="#_metaAth_C0013_inchi"/>
                  <rdf:li rdf:resource="urn:miriam:3dmet:B00004"/>
                  <rdf:li rdf:resource="urn:miriam:obo.chebi:CHEBI%3A16134"/>
                  <rdf:li rdf:resource="urn:miriam:kegg.compound:C00014"/>
                  <rdf:li rdf:resource="urn:miriam:pubchem.substance:3316"/>
                </rdf:Bag>
              </bqbiol:is>
            </rdf:Description>
          </rdf:RDF>
        </annotation>
      </species>
      <species metaid="_metaAth_C0014" id="Ath_C0014" name="UDP" compartment="C_1" sboTerm="SBO:0000247">
        <annotation>
          <in:inchi xmlns:in="http://biomodels.net/inchi" metaid="_metaAth_C0014_inchi">InChI=1/C9H14N2O12P2/c12-5-1-2-11(9(15)10-5)8-7(14)6(13)4(22-8)3-21-25(19,20)23-24(16,17)18/h1-2,4,6-8,13-14H,3H2,(H,19,20)(H,10,12,15)(H2,16,17,18)/t4-,6-,7-,8-/m1/s1/f/h10,16-17,19H</in:inchi>
          <rdf:RDF xmlns:rdf="http://www.w3.org/1999/02/22-rdf-syntax-ns#" xmlns:dc="http://purl.org/dc/elements/1.1/" xmlns:dcterms="http://purl.org/dc/terms/" xmlns:vCard="http://www.w3.org/2001/vcard-rdf/3.0#" xmlns:bqbiol="http://biomodels.net/biology-qualifiers/" xmlns:bqmodel="http://biomodels.net/model-qualifiers/">
            <rdf:Description rdf:about="#_metaAth_C0014">
              <bqbiol:is>
                <rdf:Bag>
                  <rdf:li rdf:resource="#_metaAth_C0014_inchi"/>
                  <rdf:li rdf:resource="urn:miriam:3dmet:B01132"/>
                  <rdf:li rdf:resource="urn:miriam:obo.chebi:CHEBI%3A17659"/>
                  <rdf:li rdf:resource="urn:miriam:kegg.compound:C00015"/>
                  <rdf:li rdf:resource="urn:miriam:pubchem.substance:3317"/>
                </rdf:Bag>
              </bqbiol:is>
            </rdf:Description>
          </rdf:RDF>
        </annotation>
      </species>
      <species metaid="_metaAth_C0015" id="Ath_C0015" name="FAD" compartment="C_1" sboTerm="SBO:0000247">
        <annotation>
          <in:inchi xmlns:in="http://biomodels.net/inchi" metaid="_metaAth_C0015_inchi">InChI=1/C27H33N9O15P2/c1-10-3-12-13(4-11(10)2)35(24-18(32-12)25(42)34-27(43)33-24)5-14(37)19(39)15(38)6-48-52(44,45)51-53(46,47)49-7-16-20(40)21(41)26(50-16)36-9-31-17-22(28)29-8-30-23(17)36/h3-4,8-9,14-16,19-21,26,37-41H,5-7H2,1-2H3,(H,44,45)(H,46,47)(H2,28,29,30)(H,34,42,43)/t14-,15+,16+,19-,20+,21+,26+/m0/s1/f/h34,44,46H,28H2</in:inchi>
          <rdf:RDF xmlns:rdf="http://www.w3.org/1999/02/22-rdf-syntax-ns#" xmlns:dc="http://purl.org/dc/elements/1.1/" xmlns:dcterms="http://purl.org/dc/terms/" xmlns:vCard="http://www.w3.org/2001/vcard-rdf/3.0#" xmlns:bqbiol="http://biomodels.net/biology-qualifiers/" xmlns:bqmodel="http://biomodels.net/model-qualifiers/">
            <rdf:Description rdf:about="#_metaAth_C0015">
              <bqbiol:is>
                <rdf:Bag>
                  <rdf:li rdf:resource="#_metaAth_C0015_inchi"/>
                  <rdf:li rdf:resource="urn:miriam:3dmet:B04619"/>
                  <rdf:li rdf:resource="urn:miriam:obo.chebi:CHEBI%3A16238"/>
                  <rdf:li rdf:resource="urn:miriam:kegg.compound:C00016"/>
                  <rdf:li rdf:resource="urn:miriam:pubchem.substance:3318"/>
                </rdf:Bag>
              </bqbiol:is>
            </rdf:Description>
          </rdf:RDF>
        </annotation>
      </species>
      <species metaid="_metaAth_C0016" id="Ath_C0016" name="PYRIDOXAL_PHOSPHATE" compartment="C_1" sboTerm="SBO:0000247">
        <annotation>
          <in:inchi xmlns:in="http://biomodels.net/inchi" metaid="_metaAth_C0016_inchi">InChI=1S/C8H10NO6P/c1-5-8(11)7(3-10)6(2-9-5)4-15-16(12,13)14/h2-3,11H,4H2,1H3,(H2,12,13,14)</in:inchi>
          <rdf:RDF xmlns:rdf="http://www.w3.org/1999/02/22-rdf-syntax-ns#" xmlns:dc="http://purl.org/dc/elements/1.1/" xmlns:dcterms="http://purl.org/dc/terms/" xmlns:vCard="http://www.w3.org/2001/vcard-rdf/3.0#" xmlns:bqbiol="http://biomodels.net/biology-qualifiers/" xmlns:bqmodel="http://biomodels.net/model-qualifiers/">
            <rdf:Description rdf:about="#_metaAth_C0016">
              <bqbiol:is>
                <rdf:Bag>
                  <rdf:li rdf:resource="#_metaAth_C0016_inchi"/>
                  <rdf:li rdf:resource="urn:miriam:3dmet:B00005"/>
                  <rdf:li rdf:resource="urn:miriam:obo.chebi:CHEBI%3A18405"/>
                  <rdf:li rdf:resource="urn:miriam:kegg.compound:C00018"/>
                  <rdf:li rdf:resource="urn:miriam:pubchem.substance:3320"/>
                </rdf:Bag>
              </bqbiol:is>
            </rdf:Description>
          </rdf:RDF>
        </annotation>
      </species>
      <species metaid="_metaAth_C0017" id="Ath_C0017" name="S-ADENOSYLMETHIONINE" compartment="C_1" sboTerm="SBO:0000247">
        <annotation>
          <in:inchi xmlns:in="http://biomodels.net/inchi" metaid="_metaAth_C0017_inchi">InChI=1/C15H22N6O5S/c1-27(3-2-7(16)15(24)25)4-8-10(22)11(23)14(26-8)21-6-20-9-12(17)18-5-19-13(9)21/h5-8,10-11,14,22-23H,2-4,16H2,1H3,(H2-,17,18,19,24,25)/p+1/t7-,8+,10+,11+,14+,27?/m0/s1/fC15H23N6O5S/h24H,17H2/q+1</in:inchi>
          <rdf:RDF xmlns:rdf="http://www.w3.org/1999/02/22-rdf-syntax-ns#" xmlns:dc="http://purl.org/dc/elements/1.1/" xmlns:dcterms="http://purl.org/dc/terms/" xmlns:vCard="http://www.w3.org/2001/vcard-rdf/3.0#" xmlns:bqbiol="http://biomodels.net/biology-qualifiers/" xmlns:bqmodel="http://biomodels.net/model-qualifiers/">
            <rdf:Description rdf:about="#_metaAth_C0017">
              <bqbiol:is>
                <rdf:Bag>
                  <rdf:li rdf:resource="#_metaAth_C0017_inchi"/>
                  <rdf:li rdf:resource="urn:miriam:3dmet:B04620"/>
                  <rdf:li rdf:resource="urn:miriam:obo.chebi:CHEBI%3A15414"/>
                  <rdf:li rdf:resource="urn:miriam:kegg.compound:C00019"/>
                  <rdf:li rdf:resource="urn:miriam:pubchem.substance:3321"/>
                </rdf:Bag>
              </bqbiol:is>
            </rdf:Description>
          </rdf:RDF>
        </annotation>
      </species>
      <species metaid="_metaAth_C0018" id="Ath_C0018" name="AMP" compartment="C_1" sboTerm="SBO:0000247">
        <annotation>
          <in:inchi xmlns:in="http://biomodels.net/inchi" metaid="_metaAth_C0018_inchi">InChI=1/C10H14N5O7P/c11-8-5-9(13-2-12-8)15(3-14-5)10-7(17)6(16)4(22-10)1-21-23(18,19)20/h2-4,6-7,10,16-17H,1H2,(H2,11,12,13)(H2,18,19,20)/t4-,6-,7-,10-/m1/s1/f/h18-19H,11H2</in:inchi>
          <rdf:RDF xmlns:rdf="http://www.w3.org/1999/02/22-rdf-syntax-ns#" xmlns:dc="http://purl.org/dc/elements/1.1/" xmlns:dcterms="http://purl.org/dc/terms/" xmlns:vCard="http://www.w3.org/2001/vcard-rdf/3.0#" xmlns:bqbiol="http://biomodels.net/biology-qualifiers/" xmlns:bqmodel="http://biomodels.net/model-qualifiers/">
            <rdf:Description rdf:about="#_metaAth_C0018">
              <bqbiol:is>
                <rdf:Bag>
                  <rdf:li rdf:resource="#_metaAth_C0018_inchi"/>
                  <rdf:li rdf:resource="urn:miriam:3dmet:B01133"/>
                  <rdf:li rdf:resource="urn:miriam:obo.chebi:CHEBI%3A16027"/>
                  <rdf:li rdf:resource="urn:miriam:kegg.compound:C00020"/>
                  <rdf:li rdf:resource="urn:miriam:pubchem.substance:3322"/>
                </rdf:Bag>
              </bqbiol:is>
            </rdf:Description>
          </rdf:RDF>
        </annotation>
      </species>
      <species metaid="_metaAth_C0019" id="Ath_C0019" name="ADENOSYL-HOMO-CYS" compartment="C_1" sboTerm="SBO:0000247">
        <annotation>
          <in:inchi xmlns:in="http://biomodels.net/inchi" metaid="_metaAth_C0019_inchi">InChI=1/C14H20N6O5S/c15-6(14(23)24)1-2-26-3-7-9(21)10(22)13(25-7)20-5-19-8-11(16)17-4-18-12(8)20/h4-7,9-10,13,21-22H,1-3,15H2,(H,23,24)(H2,16,17,18)/t6-,7+,9+,10+,13+/m0/s1/f/h23H,16H2</in:inchi>
          <rdf:RDF xmlns:rdf="http://www.w3.org/1999/02/22-rdf-syntax-ns#" xmlns:dc="http://purl.org/dc/elements/1.1/" xmlns:dcterms="http://purl.org/dc/terms/" xmlns:vCard="http://www.w3.org/2001/vcard-rdf/3.0#" xmlns:bqbiol="http://biomodels.net/biology-qualifiers/" xmlns:bqmodel="http://biomodels.net/model-qualifiers/">
            <rdf:Description rdf:about="#_metaAth_C0019">
              <bqbiol:is>
                <rdf:Bag>
                  <rdf:li rdf:resource="#_metaAth_C0019_inchi"/>
                  <rdf:li rdf:resource="urn:miriam:3dmet:B01134"/>
                  <rdf:li rdf:resource="urn:miriam:obo.chebi:CHEBI%3A16680"/>
                  <rdf:li rdf:resource="urn:miriam:kegg.compound:C00021"/>
                  <rdf:li rdf:resource="urn:miriam:pubchem.substance:3323"/>
                </rdf:Bag>
              </bqbiol:is>
            </rdf:Description>
          </rdf:RDF>
        </annotation>
      </species>
      <species metaid="_metaAth_C0020" id="Ath_C0020" name="PYRUVATE" compartment="C_1" sboTerm="SBO:0000247">
        <annotation>
          <in:inchi xmlns:in="http://biomodels.net/inchi" metaid="_metaAth_C0020_inchi">InChI=1/C3H4O3/c1-2(4)3(5)6/h1H3,(H,5,6)/f/h5H</in:inchi>
          <rdf:RDF xmlns:rdf="http://www.w3.org/1999/02/22-rdf-syntax-ns#" xmlns:dc="http://purl.org/dc/elements/1.1/" xmlns:dcterms="http://purl.org/dc/terms/" xmlns:vCard="http://www.w3.org/2001/vcard-rdf/3.0#" xmlns:bqbiol="http://biomodels.net/biology-qualifiers/" xmlns:bqmodel="http://biomodels.net/model-qualifiers/">
            <rdf:Description rdf:about="#_metaAth_C0020">
              <bqbiol:is>
                <rdf:Bag>
                  <rdf:li rdf:resource="#_metaAth_C0020_inchi"/>
                  <rdf:li rdf:resource="urn:miriam:3dmet:B00006"/>
                  <rdf:li rdf:resource="urn:miriam:obo.chebi:CHEBI%3A32816"/>
                  <rdf:li rdf:resource="urn:miriam:kegg.compound:C00022"/>
                  <rdf:li rdf:resource="urn:miriam:lipidbank:DFA0385"/>
                  <rdf:li rdf:resource="urn:miriam:pubchem.substance:3324"/>
                </rdf:Bag>
              </bqbiol:is>
            </rdf:Description>
          </rdf:RDF>
        </annotation>
      </species>
      <species metaid="_metaAth_C0021" id="Ath_C0021" name="FE+2" compartment="C_1" sboTerm="SBO:0000247">
        <annotation>
          <in:inchi xmlns:in="http://biomodels.net/inchi" metaid="_metaAth_C0021_inchi">InChI=1/Fe</in:inchi>
          <rdf:RDF xmlns:rdf="http://www.w3.org/1999/02/22-rdf-syntax-ns#" xmlns:dc="http://purl.org/dc/elements/1.1/" xmlns:dcterms="http://purl.org/dc/terms/" xmlns:vCard="http://www.w3.org/2001/vcard-rdf/3.0#" xmlns:bqbiol="http://biomodels.net/biology-qualifiers/" xmlns:bqmodel="http://biomodels.net/model-qualifiers/">
            <rdf:Description rdf:about="#_metaAth_C0021">
              <bqbiol:is>
                <rdf:Bag>
                  <rdf:li rdf:resource="#_metaAth_C0021_inchi"/>
                  <rdf:li rdf:resource="urn:miriam:obo.chebi:CHEBI%3A18248"/>
                  <rdf:li rdf:resource="urn:miriam:kegg.compound:C00023"/>
                  <rdf:li rdf:resource="urn:miriam:pubchem.substance:3325"/>
                </rdf:Bag>
              </bqbiol:is>
            </rdf:Description>
          </rdf:RDF>
        </annotation>
      </species>
      <species metaid="_metaAth_C0022" id="Ath_C0022" name="ACETYL-COA" compartment="C_1" sboTerm="SBO:0000247">
        <annotation>
          <in:inchi xmlns:in="http://biomodels.net/inchi" metaid="_metaAth_C0022_inchi">InChI=1S/C23H38N7O17P3S/c1-12(31)51-7-6-25-14(32)4-5-26-21(35)18(34)23(2,3)9-44-50(41,42)47-49(39,40)43-8-13-17(46-48(36,37)38)16(33)22(45-13)30-11-29-15-19(24)27-10-28-20(15)30/h10-11,13,16-18,22,33-34H,4-9H2,1-3H3,(H,25,32)(H,26,35)(H,39,40)(H,41,42)(H2,24,27,28)(H2,36,37,38)/t13-,16-,17-,18</in:inchi>
          <rdf:RDF xmlns:rdf="http://www.w3.org/1999/02/22-rdf-syntax-ns#" xmlns:dc="http://purl.org/dc/elements/1.1/" xmlns:dcterms="http://purl.org/dc/terms/" xmlns:vCard="http://www.w3.org/2001/vcard-rdf/3.0#" xmlns:bqbiol="http://biomodels.net/biology-qualifiers/" xmlns:bqmodel="http://biomodels.net/model-qualifiers/">
            <rdf:Description rdf:about="#_metaAth_C0022">
              <bqbiol:is>
                <rdf:Bag>
                  <rdf:li rdf:resource="#_metaAth_C0022_inchi"/>
                  <rdf:li rdf:resource="urn:miriam:3dmet:B04621"/>
                  <rdf:li rdf:resource="urn:miriam:obo.chebi:CHEBI%3A15351"/>
                  <rdf:li rdf:resource="urn:miriam:kegg.compound:C00024"/>
                  <rdf:li rdf:resource="urn:miriam:pubchem.substance:3326"/>
                </rdf:Bag>
              </bqbiol:is>
            </rdf:Description>
          </rdf:RDF>
        </annotation>
      </species>
      <species metaid="_metaAth_C0023" id="Ath_C0023" name="GLT" compartment="C_1" sboTerm="SBO:0000247">
        <annotation>
          <in:inchi xmlns:in="http://biomodels.net/inchi" metaid="_metaAth_C0023_inchi">InChI=1/C5H9NO4/c6-3(5(9)10)1-2-4(7)8/h3H,1-2,6H2,(H,7,8)(H,9,10)/t3-/m0/s1/f/h7,9H</in:inchi>
          <rdf:RDF xmlns:rdf="http://www.w3.org/1999/02/22-rdf-syntax-ns#" xmlns:dc="http://purl.org/dc/elements/1.1/" xmlns:dcterms="http://purl.org/dc/terms/" xmlns:vCard="http://www.w3.org/2001/vcard-rdf/3.0#" xmlns:bqbiol="http://biomodels.net/biology-qualifiers/" xmlns:bqmodel="http://biomodels.net/model-qualifiers/">
            <rdf:Description rdf:about="#_metaAth_C0023">
              <bqbiol:is>
                <rdf:Bag>
                  <rdf:li rdf:resource="#_metaAth_C0023_inchi"/>
                  <rdf:li rdf:resource="urn:miriam:3dmet:B00007"/>
                  <rdf:li rdf:resource="urn:miriam:obo.chebi:CHEBI%3A16015"/>
                  <rdf:li rdf:resource="urn:miriam:kegg.compound:C00025"/>
                  <rdf:li rdf:resource="urn:miriam:pubchem.substance:3327"/>
                </rdf:Bag>
              </bqbiol:is>
            </rdf:Description>
          </rdf:RDF>
        </annotation>
      </species>
      <species metaid="_metaAth_C0024" id="Ath_C0024" name="2-KETOGLUTARATE" compartment="C_1" sboTerm="SBO:0000247">
        <annotation>
          <in:inchi xmlns:in="http://biomodels.net/inchi" metaid="_metaAth_C0024_inchi">InChI=1/C5H6O5/c6-3(5(9)10)1-2-4(7)8/h1-2H2,(H,7,8)(H,9,10)/f/h7,9H</in:inchi>
          <rdf:RDF xmlns:rdf="http://www.w3.org/1999/02/22-rdf-syntax-ns#" xmlns:dc="http://purl.org/dc/elements/1.1/" xmlns:dcterms="http://purl.org/dc/terms/" xmlns:vCard="http://www.w3.org/2001/vcard-rdf/3.0#" xmlns:bqbiol="http://biomodels.net/biology-qualifiers/" xmlns:bqmodel="http://biomodels.net/model-qualifiers/">
            <rdf:Description rdf:about="#_metaAth_C0024">
              <bqbiol:is>
                <rdf:Bag>
                  <rdf:li rdf:resource="#_metaAth_C0024_inchi"/>
                  <rdf:li rdf:resource="urn:miriam:3dmet:B00008"/>
                  <rdf:li rdf:resource="urn:miriam:obo.chebi:CHEBI%3A30915"/>
                  <rdf:li rdf:resource="urn:miriam:kegg.compound:C00026"/>
                  <rdf:li rdf:resource="urn:miriam:pubchem.substance:3328"/>
                </rdf:Bag>
              </bqbiol:is>
            </rdf:Description>
          </rdf:RDF>
        </annotation>
      </species>
      <species metaid="_metaAth_C0025" id="Ath_C0025" name="HYDROGEN-PEROXIDE" compartment="C_1" sboTerm="SBO:0000247">
        <annotation>
          <in:inchi xmlns:in="http://biomodels.net/inchi" metaid="_metaAth_C0025_inchi">InChI=1S/H2O2/c1-2/h1-2H</in:inchi>
          <rdf:RDF xmlns:rdf="http://www.w3.org/1999/02/22-rdf-syntax-ns#" xmlns:dc="http://purl.org/dc/elements/1.1/" xmlns:dcterms="http://purl.org/dc/terms/" xmlns:vCard="http://www.w3.org/2001/vcard-rdf/3.0#" xmlns:bqbiol="http://biomodels.net/biology-qualifiers/" xmlns:bqmodel="http://biomodels.net/model-qualifiers/">
            <rdf:Description rdf:about="#_metaAth_C0025">
              <bqbiol:is>
                <rdf:Bag>
                  <rdf:li rdf:resource="#_metaAth_C0025_inchi"/>
                  <rdf:li rdf:resource="urn:miriam:obo.chebi:CHEBI%3A16240"/>
                  <rdf:li rdf:resource="urn:miriam:kegg.compound:C00027"/>
                  <rdf:li rdf:resource="urn:miriam:pubchem.substance:3329"/>
                </rdf:Bag>
              </bqbiol:is>
            </rdf:Description>
          </rdf:RDF>
        </annotation>
      </species>
      <species metaid="_metaAth_C0026" id="Ath_C0026" name="UDP-GLUCOSE" compartment="C_1" sboTerm="SBO:0000247">
        <annotation>
          <in:inchi xmlns:in="http://biomodels.net/inchi" metaid="_metaAth_C0026_inchi">InChI=1S/C15H24N2O17P2/c18-3-5-8(20)10(22)12(24)14(32-5)33-36(28,29)34-35(26,27)30-4-6-9(21)11(23)13(31-6)17-2-1-7(19)16-15(17)25/h1-2,5-6,8-14,18,20-24H,3-4H2,(H,26,27)(H,28,29)(H,16,19,25)/t5-,6-,8-,9-,10+,11-,12-,13-,14-/m1/s1</in:inchi>
          <rdf:RDF xmlns:rdf="http://www.w3.org/1999/02/22-rdf-syntax-ns#" xmlns:dc="http://purl.org/dc/elements/1.1/" xmlns:dcterms="http://purl.org/dc/terms/" xmlns:vCard="http://www.w3.org/2001/vcard-rdf/3.0#" xmlns:bqbiol="http://biomodels.net/biology-qualifiers/" xmlns:bqmodel="http://biomodels.net/model-qualifiers/">
            <rdf:Description rdf:about="#_metaAth_C0026">
              <bqbiol:is>
                <rdf:Bag>
                  <rdf:li rdf:resource="#_metaAth_C0026_inchi"/>
                  <rdf:li rdf:resource="urn:miriam:3dmet:B04622"/>
                  <rdf:li rdf:resource="urn:miriam:obo.chebi:CHEBI%3A18066"/>
                  <rdf:li rdf:resource="urn:miriam:obo.chebi:CHEBI%3A52249"/>
                  <rdf:li rdf:resource="urn:miriam:kegg.compound:C00029"/>
                  <rdf:li rdf:resource="urn:miriam:pubchem.substance:3331"/>
                </rdf:Bag>
              </bqbiol:is>
            </rdf:Description>
          </rdf:RDF>
        </annotation>
      </species>
      <species metaid="_metaAth_C0027" id="Ath_C0027" name="GLC" compartment="C_1" sboTerm="SBO:0000247">
        <annotation>
          <in:inchi xmlns:in="http://biomodels.net/inchi" metaid="_metaAth_C0027_inchi">InChI=1/C6H12O6/c7-1-2-3(8)4(9)5(10)6(11)12-2/h2-11H,1H2/t2-,3-,4+,5-,6?/m1/s1</in:inchi>
          <rdf:RDF xmlns:rdf="http://www.w3.org/1999/02/22-rdf-syntax-ns#" xmlns:dc="http://purl.org/dc/elements/1.1/" xmlns:dcterms="http://purl.org/dc/terms/" xmlns:vCard="http://www.w3.org/2001/vcard-rdf/3.0#" xmlns:bqbiol="http://biomodels.net/biology-qualifiers/" xmlns:bqmodel="http://biomodels.net/model-qualifiers/">
            <rdf:Description rdf:about="#_metaAth_C0027">
              <bqbiol:is>
                <rdf:Bag>
                  <rdf:li rdf:resource="#_metaAth_C0027_inchi"/>
                  <rdf:li rdf:resource="urn:miriam:3dmet:B04623"/>
                  <rdf:li rdf:resource="urn:miriam:obo.chebi:CHEBI%3A4167"/>
                  <rdf:li rdf:resource="urn:miriam:kegg.compound:C00031"/>
                  <rdf:li rdf:resource="urn:miriam:pubchem.substance:3333"/>
                </rdf:Bag>
              </bqbiol:is>
            </rdf:Description>
          </rdf:RDF>
        </annotation>
      </species>
      <species metaid="_metaAth_C0028" id="Ath_C0028" name="PROTOHEME" compartment="C_1" sboTerm="SBO:0000247">
        <annotation>
          <in:inchi xmlns:in="http://biomodels.net/inchi" metaid="_metaAth_C0028_inchi">InChI=1/C34H34N4O4.Fe/c1-7-21-17(3)25-13-26-19(5)23(9-11-33(39)40)31(37-26)16-32-24(10-12-34(41)42)20(6)28(38-32)15-30-22(8-2)18(4)27(36-30)14-29(21)35-25;/h7-8,13-16H,1-2,9-12H2,3-6H3,(H4,35,36,37,38,39,40,41,42);/q;+2/p-2/b25-13-,26-13-,27-14-,28-15-,29-14-,30-15-,31-16-,32-16-;/fC34H32N4O4.Fe/h39,41H;/q-2;m</in:inchi>
          <rdf:RDF xmlns:rdf="http://www.w3.org/1999/02/22-rdf-syntax-ns#" xmlns:dc="http://purl.org/dc/elements/1.1/" xmlns:dcterms="http://purl.org/dc/terms/" xmlns:vCard="http://www.w3.org/2001/vcard-rdf/3.0#" xmlns:bqbiol="http://biomodels.net/biology-qualifiers/" xmlns:bqmodel="http://biomodels.net/model-qualifiers/">
            <rdf:Description rdf:about="#_metaAth_C0028">
              <bqbiol:is>
                <rdf:Bag>
                  <rdf:li rdf:resource="#_metaAth_C0028_inchi"/>
                  <rdf:li rdf:resource="urn:miriam:obo.chebi:CHEBI%3A17627"/>
                  <rdf:li rdf:resource="urn:miriam:kegg.compound:C00032"/>
                  <rdf:li rdf:resource="urn:miriam:pubchem.substance:3334"/>
                </rdf:Bag>
              </bqbiol:is>
            </rdf:Description>
          </rdf:RDF>
        </annotation>
      </species>
      <species metaid="_metaAth_C0029" id="Ath_C0029" name="ACET" compartment="C_1" sboTerm="SBO:0000247">
        <annotation>
          <in:inchi xmlns:in="http://biomodels.net/inchi" metaid="_metaAth_C0029_inchi">InChI=1S/C2H4O2/c1-2(3)4/h1H3,(H,3,4)</in:inchi>
          <rdf:RDF xmlns:rdf="http://www.w3.org/1999/02/22-rdf-syntax-ns#" xmlns:dc="http://purl.org/dc/elements/1.1/" xmlns:dcterms="http://purl.org/dc/terms/" xmlns:vCard="http://www.w3.org/2001/vcard-rdf/3.0#" xmlns:bqbiol="http://biomodels.net/biology-qualifiers/" xmlns:bqmodel="http://biomodels.net/model-qualifiers/">
            <rdf:Description rdf:about="#_metaAth_C0029">
              <bqbiol:is>
                <rdf:Bag>
                  <rdf:li rdf:resource="#_metaAth_C0029_inchi"/>
                  <rdf:li rdf:resource="urn:miriam:3dmet:B00009"/>
                  <rdf:li rdf:resource="urn:miriam:obo.chebi:CHEBI%3A15366"/>
                  <rdf:li rdf:resource="urn:miriam:kegg.compound:C00033"/>
                  <rdf:li rdf:resource="urn:miriam:lipidbank:DFA0002"/>
                  <rdf:li rdf:resource="urn:miriam:pubchem.substance:3335"/>
                </rdf:Bag>
              </bqbiol:is>
            </rdf:Description>
          </rdf:RDF>
        </annotation>
      </species>
      <species metaid="_metaAth_C0030" id="Ath_C0030" name="MN+2" compartment="C_1" sboTerm="SBO:0000247">
        <annotation>
          <in:inchi xmlns:in="http://biomodels.net/inchi" metaid="_metaAth_C0030_inchi">InChI=1/Mn</in:inchi>
          <rdf:RDF xmlns:rdf="http://www.w3.org/1999/02/22-rdf-syntax-ns#" xmlns:dc="http://purl.org/dc/elements/1.1/" xmlns:dcterms="http://purl.org/dc/terms/" xmlns:vCard="http://www.w3.org/2001/vcard-rdf/3.0#" xmlns:bqbiol="http://biomodels.net/biology-qualifiers/" xmlns:bqmodel="http://biomodels.net/model-qualifiers/">
            <rdf:Description rdf:about="#_metaAth_C0030">
              <bqbiol:is>
                <rdf:Bag>
                  <rdf:li rdf:resource="#_metaAth_C0030_inchi"/>
                  <rdf:li rdf:resource="urn:miriam:obo.chebi:CHEBI%3A18291"/>
                  <rdf:li rdf:resource="urn:miriam:kegg.compound:C00034"/>
                  <rdf:li rdf:resource="urn:miriam:pubchem.substance:3336"/>
                </rdf:Bag>
              </bqbiol:is>
            </rdf:Description>
          </rdf:RDF>
        </annotation>
      </species>
      <species metaid="_metaAth_C0031" id="Ath_C0031" name="GDP" compartment="C_1" sboTerm="SBO:0000247">
        <annotation>
          <in:inchi xmlns:in="http://biomodels.net/inchi" metaid="_metaAth_C0031_inchi">InChI=1S/C10H15N5O11P2/c11-10-13-7-4(8(18)14-10)12-2-15(7)9-6(17)5(16)3(25-9)1-24-28(22,23)26-27(19,20)21/h2-3,5-6,9,16-17H,1H2,(H,22,23)(H2,19,20,21)(H3,11,13,14,18)/t3-,5-,6-,9-/m1/s1</in:inchi>
          <rdf:RDF xmlns:rdf="http://www.w3.org/1999/02/22-rdf-syntax-ns#" xmlns:dc="http://purl.org/dc/elements/1.1/" xmlns:dcterms="http://purl.org/dc/terms/" xmlns:vCard="http://www.w3.org/2001/vcard-rdf/3.0#" xmlns:bqbiol="http://biomodels.net/biology-qualifiers/" xmlns:bqmodel="http://biomodels.net/model-qualifiers/">
            <rdf:Description rdf:about="#_metaAth_C0031">
              <bqbiol:is>
                <rdf:Bag>
                  <rdf:li rdf:resource="#_metaAth_C0031_inchi"/>
                  <rdf:li rdf:resource="urn:miriam:3dmet:B01135"/>
                  <rdf:li rdf:resource="urn:miriam:obo.chebi:CHEBI%3A17552"/>
                  <rdf:li rdf:resource="urn:miriam:kegg.compound:C00035"/>
                  <rdf:li rdf:resource="urn:miriam:pubchem.substance:3337"/>
                </rdf:Bag>
              </bqbiol:is>
            </rdf:Description>
          </rdf:RDF>
        </annotation>
      </species>
      <species metaid="_metaAth_C0032" id="Ath_C0032" name="OXALACETIC_ACID" compartment="C_1" sboTerm="SBO:0000247">
        <annotation>
          <in:inchi xmlns:in="http://biomodels.net/inchi" metaid="_metaAth_C0032_inchi">InChI=1/C4H4O5/c5-2(4(8)9)1-3(6)7/h1H2,(H,6,7)(H,8,9)/f/h6,8H</in:inchi>
          <rdf:RDF xmlns:rdf="http://www.w3.org/1999/02/22-rdf-syntax-ns#" xmlns:dc="http://purl.org/dc/elements/1.1/" xmlns:dcterms="http://purl.org/dc/terms/" xmlns:vCard="http://www.w3.org/2001/vcard-rdf/3.0#" xmlns:bqbiol="http://biomodels.net/biology-qualifiers/" xmlns:bqmodel="http://biomodels.net/model-qualifiers/">
            <rdf:Description rdf:about="#_metaAth_C0032">
              <bqbiol:is>
                <rdf:Bag>
                  <rdf:li rdf:resource="#_metaAth_C0032_inchi"/>
                  <rdf:li rdf:resource="urn:miriam:3dmet:B00010"/>
                  <rdf:li rdf:resource="urn:miriam:obo.chebi:CHEBI%3A30744"/>
                  <rdf:li rdf:resource="urn:miriam:kegg.compound:C00036"/>
                  <rdf:li rdf:resource="urn:miriam:pubchem.substance:3338"/>
                </rdf:Bag>
              </bqbiol:is>
            </rdf:Description>
          </rdf:RDF>
        </annotation>
      </species>
      <species metaid="_metaAth_C0033" id="Ath_C0033" name="GLY" compartment="C_1" sboTerm="SBO:0000247">
        <annotation>
          <in:inchi xmlns:in="http://biomodels.net/inchi" metaid="_metaAth_C0033_inchi">InChI=1/C2H5NO2/c3-1-2(4)5/h1,3H2,(H,4,5)/f/h4H</in:inchi>
          <rdf:RDF xmlns:rdf="http://www.w3.org/1999/02/22-rdf-syntax-ns#" xmlns:dc="http://purl.org/dc/elements/1.1/" xmlns:dcterms="http://purl.org/dc/terms/" xmlns:vCard="http://www.w3.org/2001/vcard-rdf/3.0#" xmlns:bqbiol="http://biomodels.net/biology-qualifiers/" xmlns:bqmodel="http://biomodels.net/model-qualifiers/">
            <rdf:Description rdf:about="#_metaAth_C0033">
              <bqbiol:is>
                <rdf:Bag>
                  <rdf:li rdf:resource="#_metaAth_C0033_inchi"/>
                  <rdf:li rdf:resource="urn:miriam:3dmet:B01136"/>
                  <rdf:li rdf:resource="urn:miriam:obo.chebi:CHEBI%3A15428"/>
                  <rdf:li rdf:resource="urn:miriam:kegg.compound:C00037"/>
                  <rdf:li rdf:resource="urn:miriam:pubchem.substance:3339"/>
                </rdf:Bag>
              </bqbiol:is>
            </rdf:Description>
          </rdf:RDF>
        </annotation>
      </species>
      <species metaid="_metaAth_C0034" id="Ath_C0034" name="ZN+2" compartment="C_1" sboTerm="SBO:0000247">
        <annotation>
          <in:inchi xmlns:in="http://biomodels.net/inchi" metaid="_metaAth_C0034_inchi">InChI=1/Zn/q+2</in:inchi>
          <rdf:RDF xmlns:rdf="http://www.w3.org/1999/02/22-rdf-syntax-ns#" xmlns:dc="http://purl.org/dc/elements/1.1/" xmlns:dcterms="http://purl.org/dc/terms/" xmlns:vCard="http://www.w3.org/2001/vcard-rdf/3.0#" xmlns:bqbiol="http://biomodels.net/biology-qualifiers/" xmlns:bqmodel="http://biomodels.net/model-qualifiers/">
            <rdf:Description rdf:about="#_metaAth_C0034">
              <bqbiol:is>
                <rdf:Bag>
                  <rdf:li rdf:resource="#_metaAth_C0034_inchi"/>
                  <rdf:li rdf:resource="urn:miriam:obo.chebi:CHEBI%3A29105"/>
                  <rdf:li rdf:resource="urn:miriam:kegg.compound:C00038"/>
                  <rdf:li rdf:resource="urn:miriam:pubchem.substance:3340"/>
                </rdf:Bag>
              </bqbiol:is>
            </rdf:Description>
          </rdf:RDF>
        </annotation>
      </species>
      <species metaid="_metaAth_C0035" id="Ath_C0035" name="L-ALPHA-ALANINE" compartment="C_1" sboTerm="SBO:0000247">
        <annotation>
          <in:inchi xmlns:in="http://biomodels.net/inchi" metaid="_metaAth_C0035_inchi">InChI=1S/C3H7NO2/c1-2(4)3(5)6/h2H,4H2,1H3,(H,5,6)/t2-/m0/s1</in:inchi>
          <rdf:RDF xmlns:rdf="http://www.w3.org/1999/02/22-rdf-syntax-ns#" xmlns:dc="http://purl.org/dc/elements/1.1/" xmlns:dcterms="http://purl.org/dc/terms/" xmlns:vCard="http://www.w3.org/2001/vcard-rdf/3.0#" xmlns:bqbiol="http://biomodels.net/biology-qualifiers/" xmlns:bqmodel="http://biomodels.net/model-qualifiers/">
            <rdf:Description rdf:about="#_metaAth_C0035">
              <bqbiol:is>
                <rdf:Bag>
                  <rdf:li rdf:resource="#_metaAth_C0035_inchi"/>
                  <rdf:li rdf:resource="urn:miriam:3dmet:B00011"/>
                  <rdf:li rdf:resource="urn:miriam:obo.chebi:CHEBI%3A16977"/>
                  <rdf:li rdf:resource="urn:miriam:kegg.compound:C00041"/>
                  <rdf:li rdf:resource="urn:miriam:pubchem.substance:3343"/>
                </rdf:Bag>
              </bqbiol:is>
            </rdf:Description>
          </rdf:RDF>
        </annotation>
      </species>
      <species metaid="_metaAth_C0036" id="Ath_C0036" name="SUC" compartment="C_1" sboTerm="SBO:0000247">
        <annotation>
          <in:inchi xmlns:in="http://biomodels.net/inchi" metaid="_metaAth_C0036_inchi">InChI=1S/C4H6O4/c5-3(6)1-2-4(7)8/h1-2H2,(H,5,6)(H,7,8)</in:inchi>
          <rdf:RDF xmlns:rdf="http://www.w3.org/1999/02/22-rdf-syntax-ns#" xmlns:dc="http://purl.org/dc/elements/1.1/" xmlns:dcterms="http://purl.org/dc/terms/" xmlns:vCard="http://www.w3.org/2001/vcard-rdf/3.0#" xmlns:bqbiol="http://biomodels.net/biology-qualifiers/" xmlns:bqmodel="http://biomodels.net/model-qualifiers/">
            <rdf:Description rdf:about="#_metaAth_C0036">
              <bqbiol:is>
                <rdf:Bag>
                  <rdf:li rdf:resource="#_metaAth_C0036_inchi"/>
                  <rdf:li rdf:resource="urn:miriam:3dmet:B00012"/>
                  <rdf:li rdf:resource="urn:miriam:obo.chebi:CHEBI%3A15741"/>
                  <rdf:li rdf:resource="urn:miriam:kegg.compound:C00042"/>
                  <rdf:li rdf:resource="urn:miriam:pubchem.substance:3344"/>
                </rdf:Bag>
              </bqbiol:is>
            </rdf:Description>
          </rdf:RDF>
        </annotation>
      </species>
      <species metaid="_metaAth_C0037" id="Ath_C0037" name="UDP-N-ACETYL-D-GLUCOSAMINE" compartment="C_1" sboTerm="SBO:0000247">
        <annotation>
          <in:inchi xmlns:in="http://biomodels.net/inchi" metaid="_metaAth_C0037_inchi">InChI=1S/C17H27N3O17P2/c1-6(22)18-10-13(26)11(24)7(4-21)35-16(10)36-39(31,32)37-38(29,30)33-5-8-12(25)14(27)15(34-8)20-3-2-9(23)19-17(20)28/h2-3,7-8,10-16,21,24-27H,4-5H2,1H3,(H,18,22)(H,29,30)(H,31,32)(H,19,23,28)/t7-,8-,10-,11-,12-,13-,14-,15-,16-/m1/s1</in:inchi>
          <rdf:RDF xmlns:rdf="http://www.w3.org/1999/02/22-rdf-syntax-ns#" xmlns:dc="http://purl.org/dc/elements/1.1/" xmlns:dcterms="http://purl.org/dc/terms/" xmlns:vCard="http://www.w3.org/2001/vcard-rdf/3.0#" xmlns:bqbiol="http://biomodels.net/biology-qualifiers/" xmlns:bqmodel="http://biomodels.net/model-qualifiers/">
            <rdf:Description rdf:about="#_metaAth_C0037">
              <bqbiol:is>
                <rdf:Bag>
                  <rdf:li rdf:resource="#_metaAth_C0037_inchi"/>
                  <rdf:li rdf:resource="urn:miriam:3dmet:B04624"/>
                  <rdf:li rdf:resource="urn:miriam:obo.chebi:CHEBI%3A16264"/>
                  <rdf:li rdf:resource="urn:miriam:kegg.compound:C00043"/>
                  <rdf:li rdf:resource="urn:miriam:pubchem.substance:3345"/>
                </rdf:Bag>
              </bqbiol:is>
            </rdf:Description>
          </rdf:RDF>
        </annotation>
      </species>
      <species metaid="_metaAth_C0038" id="Ath_C0038" name="GTP" compartment="C_1" sboTerm="SBO:0000247">
        <annotation>
          <in:inchi xmlns:in="http://biomodels.net/inchi" metaid="_metaAth_C0038_inchi">InChI=1/C10H16N5O14P3/c11-10-13-7-4(8(18)14-10)12-2-15(7)9-6(17)5(16)3(27-9)1-26-31(22,23)29-32(24,25)28-30(19,20)21/h2-3,5-6,9,16-17H,1H2,(H,22,23)(H,24,25)(H2,19,20,21)(H3,11,13,14,18)/t3-,5-,6-,9-/m1/s1/f/h14,19-20,22,24H,11H2</in:inchi>
          <rdf:RDF xmlns:rdf="http://www.w3.org/1999/02/22-rdf-syntax-ns#" xmlns:dc="http://purl.org/dc/elements/1.1/" xmlns:dcterms="http://purl.org/dc/terms/" xmlns:vCard="http://www.w3.org/2001/vcard-rdf/3.0#" xmlns:bqbiol="http://biomodels.net/biology-qualifiers/" xmlns:bqmodel="http://biomodels.net/model-qualifiers/">
            <rdf:Description rdf:about="#_metaAth_C0038">
              <bqbiol:is>
                <rdf:Bag>
                  <rdf:li rdf:resource="#_metaAth_C0038_inchi"/>
                  <rdf:li rdf:resource="urn:miriam:3dmet:B01137"/>
                  <rdf:li rdf:resource="urn:miriam:obo.chebi:CHEBI%3A15996"/>
                  <rdf:li rdf:resource="urn:miriam:kegg.compound:C00044"/>
                  <rdf:li rdf:resource="urn:miriam:pubchem.substance:3346"/>
                </rdf:Bag>
              </bqbiol:is>
            </rdf:Description>
          </rdf:RDF>
        </annotation>
      </species>
      <species metaid="_metaAth_C0039" id="Ath_C0039" name="LYS" compartment="C_1" sboTerm="SBO:0000247">
        <annotation>
          <in:inchi xmlns:in="http://biomodels.net/inchi" metaid="_metaAth_C0039_inchi">InChI=1S/C6H14N2O2/c7-4-2-1-3-5(8)6(9)10/h5H,1-4,7-8H2,(H,9,10)/t5-/m0/s1</in:inchi>
          <rdf:RDF xmlns:rdf="http://www.w3.org/1999/02/22-rdf-syntax-ns#" xmlns:dc="http://purl.org/dc/elements/1.1/" xmlns:dcterms="http://purl.org/dc/terms/" xmlns:vCard="http://www.w3.org/2001/vcard-rdf/3.0#" xmlns:bqbiol="http://biomodels.net/biology-qualifiers/" xmlns:bqmodel="http://biomodels.net/model-qualifiers/">
            <rdf:Description rdf:about="#_metaAth_C0039">
              <bqbiol:is>
                <rdf:Bag>
                  <rdf:li rdf:resource="#_metaAth_C0039_inchi"/>
                  <rdf:li rdf:resource="urn:miriam:3dmet:B00013"/>
                  <rdf:li rdf:resource="urn:miriam:obo.chebi:CHEBI%3A18019"/>
                  <rdf:li rdf:resource="urn:miriam:kegg.compound:C00047"/>
                  <rdf:li rdf:resource="urn:miriam:pubchem.substance:3349"/>
                </rdf:Bag>
              </bqbiol:is>
            </rdf:Description>
          </rdf:RDF>
        </annotation>
      </species>
      <species metaid="_metaAth_C0040" id="Ath_C0040" name="GLYOX" compartment="C_1" sboTerm="SBO:0000247">
        <annotation>
          <in:inchi xmlns:in="http://biomodels.net/inchi" metaid="_metaAth_C0040_inchi">InChI=1/C2H2O3/c3-1-2(4)5/h1H,(H,4,5)/f/h4H</in:inchi>
          <rdf:RDF xmlns:rdf="http://www.w3.org/1999/02/22-rdf-syntax-ns#" xmlns:dc="http://purl.org/dc/elements/1.1/" xmlns:dcterms="http://purl.org/dc/terms/" xmlns:vCard="http://www.w3.org/2001/vcard-rdf/3.0#" xmlns:bqbiol="http://biomodels.net/biology-qualifiers/" xmlns:bqmodel="http://biomodels.net/model-qualifiers/">
            <rdf:Description rdf:about="#_metaAth_C0040">
              <bqbiol:is>
                <rdf:Bag>
                  <rdf:li rdf:resource="#_metaAth_C0040_inchi"/>
                  <rdf:li rdf:resource="urn:miriam:3dmet:B00014"/>
                  <rdf:li rdf:resource="urn:miriam:obo.chebi:CHEBI%3A16891"/>
                  <rdf:li rdf:resource="urn:miriam:kegg.compound:C00048"/>
                  <rdf:li rdf:resource="urn:miriam:pubchem.substance:3350"/>
                </rdf:Bag>
              </bqbiol:is>
            </rdf:Description>
          </rdf:RDF>
        </annotation>
      </species>
      <species metaid="_metaAth_C0041" id="Ath_C0041" name="L-ASPARTATE" compartment="C_1" sboTerm="SBO:0000247">
        <annotation>
          <in:inchi xmlns:in="http://biomodels.net/inchi" metaid="_metaAth_C0041_inchi">InChI=1/C4H7NO4/c5-2(4(8)9)1-3(6)7/h2H,1,5H2,(H,6,7)(H,8,9)/t2-/m0/s1/f/h6,8H</in:inchi>
          <rdf:RDF xmlns:rdf="http://www.w3.org/1999/02/22-rdf-syntax-ns#" xmlns:dc="http://purl.org/dc/elements/1.1/" xmlns:dcterms="http://purl.org/dc/terms/" xmlns:vCard="http://www.w3.org/2001/vcard-rdf/3.0#" xmlns:bqbiol="http://biomodels.net/biology-qualifiers/" xmlns:bqmodel="http://biomodels.net/model-qualifiers/">
            <rdf:Description rdf:about="#_metaAth_C0041">
              <bqbiol:is>
                <rdf:Bag>
                  <rdf:li rdf:resource="#_metaAth_C0041_inchi"/>
                  <rdf:li rdf:resource="urn:miriam:3dmet:B00015"/>
                  <rdf:li rdf:resource="urn:miriam:obo.chebi:CHEBI%3A17053"/>
                  <rdf:li rdf:resource="urn:miriam:kegg.compound:C00049"/>
                  <rdf:li rdf:resource="urn:miriam:pubchem.substance:3351"/>
                </rdf:Bag>
              </bqbiol:is>
            </rdf:Description>
          </rdf:RDF>
        </annotation>
      </species>
      <species metaid="_metaAth_C0042" id="Ath_C0042" name="GLUTATHIONE" compartment="C_1" sboTerm="SBO:0000247">
        <annotation>
          <in:inchi xmlns:in="http://biomodels.net/inchi" metaid="_metaAth_C0042_inchi">InChI=1S/C10H17N3O6S/c11-5(10(18)19)1-2-7(14)13-6(4-20)9(17)12-3-8(15)16/h5-6,20H,1-4,11H2,(H,12,17)(H,13,14)(H,15,16)(H,18,19)/t5-,6-/m0/s1</in:inchi>
          <rdf:RDF xmlns:rdf="http://www.w3.org/1999/02/22-rdf-syntax-ns#" xmlns:dc="http://purl.org/dc/elements/1.1/" xmlns:dcterms="http://purl.org/dc/terms/" xmlns:vCard="http://www.w3.org/2001/vcard-rdf/3.0#" xmlns:bqbiol="http://biomodels.net/biology-qualifiers/" xmlns:bqmodel="http://biomodels.net/model-qualifiers/">
            <rdf:Description rdf:about="#_metaAth_C0042">
              <bqbiol:is>
                <rdf:Bag>
                  <rdf:li rdf:resource="#_metaAth_C0042_inchi"/>
                  <rdf:li rdf:resource="urn:miriam:3dmet:B01138"/>
                  <rdf:li rdf:resource="urn:miriam:obo.chebi:CHEBI%3A16856"/>
                  <rdf:li rdf:resource="urn:miriam:kegg.compound:C00051"/>
                  <rdf:li rdf:resource="urn:miriam:pubchem.substance:3353"/>
                </rdf:Bag>
              </bqbiol:is>
            </rdf:Description>
          </rdf:RDF>
        </annotation>
      </species>
      <species metaid="_metaAth_C0043" id="Ath_C0043" name="UDP-GALACTOSE" compartment="C_1" sboTerm="SBO:0000247">
        <annotation>
          <in:inchi xmlns:in="http://biomodels.net/inchi" metaid="_metaAth_C0043_inchi">InChI=1S/C15H24N2O17P2/c18-3-5-8(20)10(22)12(24)14(32-5)33-36(28,29)34-35(26,27)30-4-6-9(21)11(23)13(31-6)17-2-1-7(19)16-15(17)25/h1-2,5-6,8-14,18,20-24H,3-4H2,(H,26,27)(H,28,29)(H,16,19,25)/t5-,6-,8+,9-,10+,11-,12-,13</in:inchi>
          <rdf:RDF xmlns:rdf="http://www.w3.org/1999/02/22-rdf-syntax-ns#" xmlns:dc="http://purl.org/dc/elements/1.1/" xmlns:dcterms="http://purl.org/dc/terms/" xmlns:vCard="http://www.w3.org/2001/vcard-rdf/3.0#" xmlns:bqbiol="http://biomodels.net/biology-qualifiers/" xmlns:bqmodel="http://biomodels.net/model-qualifiers/">
            <rdf:Description rdf:about="#_metaAth_C0043">
              <bqbiol:is>
                <rdf:Bag>
                  <rdf:li rdf:resource="#_metaAth_C0043_inchi"/>
                  <rdf:li rdf:resource="urn:miriam:3dmet:B04625"/>
                  <rdf:li rdf:resource="urn:miriam:obo.chebi:CHEBI%3A18307"/>
                  <rdf:li rdf:resource="urn:miriam:kegg.compound:C00052"/>
                  <rdf:li rdf:resource="urn:miriam:pubchem.substance:3354"/>
                </rdf:Bag>
              </bqbiol:is>
            </rdf:Description>
          </rdf:RDF>
        </annotation>
      </species>
      <species metaid="_metaAth_C0044" id="Ath_C0044" name="PAPS" compartment="C_1" sboTerm="SBO:0000247">
        <annotation>
          <in:inchi xmlns:in="http://biomodels.net/inchi" metaid="_metaAth_C0044_inchi">InChI=1/C10H15N5O13P2S/c11-8-5-9(13-2-12-8)15(3-14-5)10-6(16)7(27-29(17,18)19)4(26-10)1-25-30(20,21)28-31(22,23)24/h2-4,6-7,10,16H,1H2,(H,20,21)(H2,11,12,13)(H2,17,18,19)(H,22,23,24)/t4-,6-,7-,10-/m1/s1/f/h17-18,20,22H,11H2</in:inchi>
          <rdf:RDF xmlns:rdf="http://www.w3.org/1999/02/22-rdf-syntax-ns#" xmlns:dc="http://purl.org/dc/elements/1.1/" xmlns:dcterms="http://purl.org/dc/terms/" xmlns:vCard="http://www.w3.org/2001/vcard-rdf/3.0#" xmlns:bqbiol="http://biomodels.net/biology-qualifiers/" xmlns:bqmodel="http://biomodels.net/model-qualifiers/">
            <rdf:Description rdf:about="#_metaAth_C0044">
              <bqbiol:is>
                <rdf:Bag>
                  <rdf:li rdf:resource="#_metaAth_C0044_inchi"/>
                  <rdf:li rdf:resource="urn:miriam:3dmet:B01139"/>
                  <rdf:li rdf:resource="urn:miriam:obo.chebi:CHEBI%3A17980"/>
                  <rdf:li rdf:resource="urn:miriam:kegg.compound:C00053"/>
                  <rdf:li rdf:resource="urn:miriam:pubchem.substance:3355"/>
                </rdf:Bag>
              </bqbiol:is>
            </rdf:Description>
          </rdf:RDF>
        </annotation>
      </species>
      <species metaid="_metaAth_C0045" id="Ath_C0045" name="PAP" compartment="C_1" sboTerm="SBO:0000247">
        <annotation>
          <in:inchi xmlns:in="http://biomodels.net/inchi" metaid="_metaAth_C0045_inchi">InChI=1S/C10H15N5O10P2/c11-8-5-9(13-2-12-8)15(3-14-5)10-6(16)7(25-27(20,21)22)4(24-10)1-23-26(17,18)19/h2-4,6-7,10,16H,1H2,(H2,11,12,13)(H2,17,18,19)(H2,20,21,22)/t4-,6-,7-,10-/m1/s1</in:inchi>
          <rdf:RDF xmlns:rdf="http://www.w3.org/1999/02/22-rdf-syntax-ns#" xmlns:dc="http://purl.org/dc/elements/1.1/" xmlns:dcterms="http://purl.org/dc/terms/" xmlns:vCard="http://www.w3.org/2001/vcard-rdf/3.0#" xmlns:bqbiol="http://biomodels.net/biology-qualifiers/" xmlns:bqmodel="http://biomodels.net/model-qualifiers/">
            <rdf:Description rdf:about="#_metaAth_C0045">
              <bqbiol:is>
                <rdf:Bag>
                  <rdf:li rdf:resource="#_metaAth_C0045_inchi"/>
                  <rdf:li rdf:resource="urn:miriam:3dmet:B01140"/>
                  <rdf:li rdf:resource="urn:miriam:obo.chebi:CHEBI%3A17985"/>
                  <rdf:li rdf:resource="urn:miriam:kegg.compound:C00054"/>
                  <rdf:li rdf:resource="urn:miriam:pubchem.substance:3356"/>
                </rdf:Bag>
              </bqbiol:is>
            </rdf:Description>
          </rdf:RDF>
        </annotation>
      </species>
      <species metaid="_metaAth_C0046" id="Ath_C0046" name="CMP" compartment="C_1" sboTerm="SBO:0000247">
        <annotation>
          <in:inchi xmlns:in="http://biomodels.net/inchi" metaid="_metaAth_C0046_inchi">InChI=1/C9H14N3O8P/c10-5-1-2-12(9(15)11-5)8-7(14)6(13)4(20-8)3-19-21(16,17)18/h1-2,4,6-8,13-14H,3H2,(H2,10,11,15)(H2,16,17,18)/t4-,6-,7-,8-/m1/s1/f/h16-17H,10H2</in:inchi>
          <rdf:RDF xmlns:rdf="http://www.w3.org/1999/02/22-rdf-syntax-ns#" xmlns:dc="http://purl.org/dc/elements/1.1/" xmlns:dcterms="http://purl.org/dc/terms/" xmlns:vCard="http://www.w3.org/2001/vcard-rdf/3.0#" xmlns:bqbiol="http://biomodels.net/biology-qualifiers/" xmlns:bqmodel="http://biomodels.net/model-qualifiers/">
            <rdf:Description rdf:about="#_metaAth_C0046">
              <bqbiol:is>
                <rdf:Bag>
                  <rdf:li rdf:resource="#_metaAth_C0046_inchi"/>
                  <rdf:li rdf:resource="urn:miriam:3dmet:B01141"/>
                  <rdf:li rdf:resource="urn:miriam:obo.chebi:CHEBI%3A17361"/>
                  <rdf:li rdf:resource="urn:miriam:kegg.compound:C00055"/>
                  <rdf:li rdf:resource="urn:miriam:pubchem.substance:3357"/>
                </rdf:Bag>
              </bqbiol:is>
            </rdf:Description>
          </rdf:RDF>
        </annotation>
      </species>
      <species metaid="_metaAth_C0047" id="Ath_C0047" name="FORMATE" compartment="C_1" sboTerm="SBO:0000247">
        <annotation>
          <in:inchi xmlns:in="http://biomodels.net/inchi" metaid="_metaAth_C0047_inchi">InChI=1/CH2O2/c2-1-3/h1H,(H,2,3)/f/h2H</in:inchi>
          <rdf:RDF xmlns:rdf="http://www.w3.org/1999/02/22-rdf-syntax-ns#" xmlns:dc="http://purl.org/dc/elements/1.1/" xmlns:dcterms="http://purl.org/dc/terms/" xmlns:vCard="http://www.w3.org/2001/vcard-rdf/3.0#" xmlns:bqbiol="http://biomodels.net/biology-qualifiers/" xmlns:bqmodel="http://biomodels.net/model-qualifiers/">
            <rdf:Description rdf:about="#_metaAth_C0047">
              <bqbiol:is>
                <rdf:Bag>
                  <rdf:li rdf:resource="#_metaAth_C0047_inchi"/>
                  <rdf:li rdf:resource="urn:miriam:3dmet:B01142"/>
                  <rdf:li rdf:resource="urn:miriam:obo.chebi:CHEBI%3A30751"/>
                  <rdf:li rdf:resource="urn:miriam:kegg.compound:C00058"/>
                  <rdf:li rdf:resource="urn:miriam:lipidbank:DFA0001"/>
                  <rdf:li rdf:resource="urn:miriam:pubchem.substance:3358"/>
                </rdf:Bag>
              </bqbiol:is>
            </rdf:Description>
          </rdf:RDF>
        </annotation>
      </species>
      <species metaid="_metaAth_C0048" id="Ath_C0048" name="SULFATE" compartment="C_1" sboTerm="SBO:0000247">
        <annotation>
          <in:inchi xmlns:in="http://biomodels.net/inchi" metaid="_metaAth_C0048_inchi">InChI=1S/H2O4S/c1-5(2,3)4/h(H2,1,2,3,4)</in:inchi>
          <rdf:RDF xmlns:rdf="http://www.w3.org/1999/02/22-rdf-syntax-ns#" xmlns:dc="http://purl.org/dc/elements/1.1/" xmlns:dcterms="http://purl.org/dc/terms/" xmlns:vCard="http://www.w3.org/2001/vcard-rdf/3.0#" xmlns:bqbiol="http://biomodels.net/biology-qualifiers/" xmlns:bqmodel="http://biomodels.net/model-qualifiers/">
            <rdf:Description rdf:about="#_metaAth_C0048">
              <bqbiol:is>
                <rdf:Bag>
                  <rdf:li rdf:resource="#_metaAth_C0048_inchi"/>
                  <rdf:li rdf:resource="urn:miriam:3dmet:B00016"/>
                  <rdf:li rdf:resource="urn:miriam:obo.chebi:CHEBI%3A16189"/>
                  <rdf:li rdf:resource="urn:miriam:kegg.compound:C00059"/>
                  <rdf:li rdf:resource="urn:miriam:pubchem.substance:3359"/>
                </rdf:Bag>
              </bqbiol:is>
            </rdf:Description>
          </rdf:RDF>
        </annotation>
      </species>
      <species metaid="_metaAth_C0049" id="Ath_C0049" name="FMN" compartment="C_1" sboTerm="SBO:0000247">
        <annotation>
          <in:inchi xmlns:in="http://biomodels.net/inchi" metaid="_metaAth_C0049_inchi">InChI=1/C17H21N4O9P/c1-7-3-9-10(4-8(7)2)21(15-13(18-9)16(25)20-17(26)19-15)5-11(22)14(24)12(23)6-30-31(27,28)29/h3-4,11-12,14,22-24H,5-6H2,1-2H3,(H,20,25,26)(H2,27,28,29)/t11-,12+,14-/m0/s1/f/h20,27-28H</in:inchi>
          <rdf:RDF xmlns:rdf="http://www.w3.org/1999/02/22-rdf-syntax-ns#" xmlns:dc="http://purl.org/dc/elements/1.1/" xmlns:dcterms="http://purl.org/dc/terms/" xmlns:vCard="http://www.w3.org/2001/vcard-rdf/3.0#" xmlns:bqbiol="http://biomodels.net/biology-qualifiers/" xmlns:bqmodel="http://biomodels.net/model-qualifiers/">
            <rdf:Description rdf:about="#_metaAth_C0049">
              <bqbiol:is>
                <rdf:Bag>
                  <rdf:li rdf:resource="#_metaAth_C0049_inchi"/>
                  <rdf:li rdf:resource="urn:miriam:3dmet:B04626"/>
                  <rdf:li rdf:resource="urn:miriam:obo.chebi:CHEBI%3A17621"/>
                  <rdf:li rdf:resource="urn:miriam:kegg.compound:C00061"/>
                  <rdf:li rdf:resource="urn:miriam:pubchem.substance:3361"/>
                </rdf:Bag>
              </bqbiol:is>
            </rdf:Description>
          </rdf:RDF>
        </annotation>
      </species>
      <species metaid="_metaAth_C0050" id="Ath_C0050" name="ARG" compartment="C_1" sboTerm="SBO:0000247">
        <annotation>
          <in:inchi xmlns:in="http://biomodels.net/inchi" metaid="_metaAth_C0050_inchi">InChI=1S/C6H14N4O2/c7-4(5(11)12)2-1-3-10-6(8)9/h4H,1-3,7H2,(H,11,12)(H4,8,9,10)/t4-/m0/s1</in:inchi>
          <rdf:RDF xmlns:rdf="http://www.w3.org/1999/02/22-rdf-syntax-ns#" xmlns:dc="http://purl.org/dc/elements/1.1/" xmlns:dcterms="http://purl.org/dc/terms/" xmlns:vCard="http://www.w3.org/2001/vcard-rdf/3.0#" xmlns:bqbiol="http://biomodels.net/biology-qualifiers/" xmlns:bqmodel="http://biomodels.net/model-qualifiers/">
            <rdf:Description rdf:about="#_metaAth_C0050">
              <bqbiol:is>
                <rdf:Bag>
                  <rdf:li rdf:resource="#_metaAth_C0050_inchi"/>
                  <rdf:li rdf:resource="urn:miriam:3dmet:B01143"/>
                  <rdf:li rdf:resource="urn:miriam:obo.chebi:CHEBI%3A16467"/>
                  <rdf:li rdf:resource="urn:miriam:kegg.compound:C00062"/>
                  <rdf:li rdf:resource="urn:miriam:pubchem.substance:3362"/>
                </rdf:Bag>
              </bqbiol:is>
            </rdf:Description>
          </rdf:RDF>
        </annotation>
      </species>
      <species metaid="_metaAth_C0051" id="Ath_C0051" name="CTP" compartment="C_1" sboTerm="SBO:0000247">
        <annotation>
          <in:inchi xmlns:in="http://biomodels.net/inchi" metaid="_metaAth_C0051_inchi">InChI=1S/C9H16N3O14P3/c10-5-1-2-12(9(15)11-5)8-7(14)6(13)4(24-8)3-23-28(19,20)26-29(21,22)25-27(16,17)18/h1-2,4,6-8,13-14H,3H2,(H,19,20)(H,21,22)(H2,10,11,15)(H2,16,17,18)/t4-,6-,7-,8-/m1/s1</in:inchi>
          <rdf:RDF xmlns:rdf="http://www.w3.org/1999/02/22-rdf-syntax-ns#" xmlns:dc="http://purl.org/dc/elements/1.1/" xmlns:dcterms="http://purl.org/dc/terms/" xmlns:vCard="http://www.w3.org/2001/vcard-rdf/3.0#" xmlns:bqbiol="http://biomodels.net/biology-qualifiers/" xmlns:bqmodel="http://biomodels.net/model-qualifiers/">
            <rdf:Description rdf:about="#_metaAth_C0051">
              <bqbiol:is>
                <rdf:Bag>
                  <rdf:li rdf:resource="#_metaAth_C0051_inchi"/>
                  <rdf:li rdf:resource="urn:miriam:3dmet:B01144"/>
                  <rdf:li rdf:resource="urn:miriam:obo.chebi:CHEBI%3A17677"/>
                  <rdf:li rdf:resource="urn:miriam:kegg.compound:C00063"/>
                  <rdf:li rdf:resource="urn:miriam:pubchem.substance:3363"/>
                </rdf:Bag>
              </bqbiol:is>
            </rdf:Description>
          </rdf:RDF>
        </annotation>
      </species>
      <species metaid="_metaAth_C0052" id="Ath_C0052" name="GLN" compartment="C_1" sboTerm="SBO:0000247">
        <annotation>
          <in:inchi xmlns:in="http://biomodels.net/inchi" metaid="_metaAth_C0052_inchi">InChI=1S/C5H10N2O3/c6-3(5(9)10)1-2-4(7)8/h3H,1-2,6H2,(H2,7,8)(H,9,10)/t3-/m0/s1</in:inchi>
          <rdf:RDF xmlns:rdf="http://www.w3.org/1999/02/22-rdf-syntax-ns#" xmlns:dc="http://purl.org/dc/elements/1.1/" xmlns:dcterms="http://purl.org/dc/terms/" xmlns:vCard="http://www.w3.org/2001/vcard-rdf/3.0#" xmlns:bqbiol="http://biomodels.net/biology-qualifiers/" xmlns:bqmodel="http://biomodels.net/model-qualifiers/">
            <rdf:Description rdf:about="#_metaAth_C0052">
              <bqbiol:is>
                <rdf:Bag>
                  <rdf:li rdf:resource="#_metaAth_C0052_inchi"/>
                  <rdf:li rdf:resource="urn:miriam:3dmet:B00017"/>
                  <rdf:li rdf:resource="urn:miriam:obo.chebi:CHEBI%3A18050"/>
                  <rdf:li rdf:resource="urn:miriam:kegg.compound:C00064"/>
                  <rdf:li rdf:resource="urn:miriam:pubchem.substance:3364"/>
                </rdf:Bag>
              </bqbiol:is>
            </rdf:Description>
          </rdf:RDF>
        </annotation>
      </species>
      <species metaid="_metaAth_C0053" id="Ath_C0053" name="SER" compartment="C_1" sboTerm="SBO:0000247">
        <annotation>
          <in:inchi xmlns:in="http://biomodels.net/inchi" metaid="_metaAth_C0053_inchi">InChI=1/C3H7NO3/c4-2(1-5)3(6)7/h2,5H,1,4H2,(H,6,7)/t2-/m0/s1/f/h6H</in:inchi>
          <rdf:RDF xmlns:rdf="http://www.w3.org/1999/02/22-rdf-syntax-ns#" xmlns:dc="http://purl.org/dc/elements/1.1/" xmlns:dcterms="http://purl.org/dc/terms/" xmlns:vCard="http://www.w3.org/2001/vcard-rdf/3.0#" xmlns:bqbiol="http://biomodels.net/biology-qualifiers/" xmlns:bqmodel="http://biomodels.net/model-qualifiers/">
            <rdf:Description rdf:about="#_metaAth_C0053">
              <bqbiol:is>
                <rdf:Bag>
                  <rdf:li rdf:resource="#_metaAth_C0053_inchi"/>
                  <rdf:li rdf:resource="urn:miriam:3dmet:B01145"/>
                  <rdf:li rdf:resource="urn:miriam:obo.chebi:CHEBI%3A17115"/>
                  <rdf:li rdf:resource="urn:miriam:kegg.compound:C00065"/>
                  <rdf:li rdf:resource="urn:miriam:pubchem.substance:3365"/>
                </rdf:Bag>
              </bqbiol:is>
            </rdf:Description>
          </rdf:RDF>
        </annotation>
      </species>
      <species metaid="_metaAth_C0054" id="Ath_C0054" name="FORMALDEHYDE" compartment="C_1" sboTerm="SBO:0000247">
        <annotation>
          <in:inchi xmlns:in="http://biomodels.net/inchi" metaid="_metaAth_C0054_inchi">InChI=1S/CH2O/c1-2/h1H2</in:inchi>
          <rdf:RDF xmlns:rdf="http://www.w3.org/1999/02/22-rdf-syntax-ns#" xmlns:dc="http://purl.org/dc/elements/1.1/" xmlns:dcterms="http://purl.org/dc/terms/" xmlns:vCard="http://www.w3.org/2001/vcard-rdf/3.0#" xmlns:bqbiol="http://biomodels.net/biology-qualifiers/" xmlns:bqmodel="http://biomodels.net/model-qualifiers/">
            <rdf:Description rdf:about="#_metaAth_C0054">
              <bqbiol:is>
                <rdf:Bag>
                  <rdf:li rdf:resource="#_metaAth_C0054_inchi"/>
                  <rdf:li rdf:resource="urn:miriam:3dmet:B00018"/>
                  <rdf:li rdf:resource="urn:miriam:obo.chebi:CHEBI%3A16842"/>
                  <rdf:li rdf:resource="urn:miriam:kegg.compound:C00067"/>
                  <rdf:li rdf:resource="urn:miriam:pubchem.substance:3367"/>
                </rdf:Bag>
              </bqbiol:is>
            </rdf:Description>
          </rdf:RDF>
        </annotation>
      </species>
      <species metaid="_metaAth_C0055" id="Ath_C0055" name="THIAMINE-PYROPHOSPHATE" compartment="C_1" sboTerm="SBO:0000247">
        <annotation>
          <in:inchi xmlns:in="http://biomodels.net/inchi" metaid="_metaAth_C0055_inchi">InChI=1S/C12H18N4O7P2S/c1-8-11(3-4-22-25(20,21)23-24(17,18)19)26-7-16(8)6-10-5-14-9(2)15-12(10)13/h5,7H,3-4,6H2,1-2H3,(H4-,13,14,15,17,18,19,20,21)/p+1</in:inchi>
          <rdf:RDF xmlns:rdf="http://www.w3.org/1999/02/22-rdf-syntax-ns#" xmlns:dc="http://purl.org/dc/elements/1.1/" xmlns:dcterms="http://purl.org/dc/terms/" xmlns:vCard="http://www.w3.org/2001/vcard-rdf/3.0#" xmlns:bqbiol="http://biomodels.net/biology-qualifiers/" xmlns:bqmodel="http://biomodels.net/model-qualifiers/">
            <rdf:Description rdf:about="#_metaAth_C0055">
              <bqbiol:is>
                <rdf:Bag>
                  <rdf:li rdf:resource="#_metaAth_C0055_inchi"/>
                  <rdf:li rdf:resource="urn:miriam:3dmet:B01146"/>
                  <rdf:li rdf:resource="urn:miriam:obo.chebi:CHEBI%3A9532"/>
                  <rdf:li rdf:resource="urn:miriam:kegg.compound:C00068"/>
                  <rdf:li rdf:resource="urn:miriam:pubchem.substance:3368"/>
                </rdf:Bag>
              </bqbiol:is>
            </rdf:Description>
          </rdf:RDF>
        </annotation>
      </species>
      <species metaid="_metaAth_C0056" id="Ath_C0056" name="ASCORBATE" compartment="C_1" sboTerm="SBO:0000247">
        <annotation>
          <in:inchi xmlns:in="http://biomodels.net/inchi" metaid="_metaAth_C0056_inchi">InChI=1/C6H8O6/c7-1-2(8)5-3(9)4(10)6(11)12-5/h2,5,7-10H,1H2/t2-,5+/m0/s1</in:inchi>
          <rdf:RDF xmlns:rdf="http://www.w3.org/1999/02/22-rdf-syntax-ns#" xmlns:dc="http://purl.org/dc/elements/1.1/" xmlns:dcterms="http://purl.org/dc/terms/" xmlns:vCard="http://www.w3.org/2001/vcard-rdf/3.0#" xmlns:bqbiol="http://biomodels.net/biology-qualifiers/" xmlns:bqmodel="http://biomodels.net/model-qualifiers/">
            <rdf:Description rdf:about="#_metaAth_C0056">
              <bqbiol:is>
                <rdf:Bag>
                  <rdf:li rdf:resource="#_metaAth_C0056_inchi"/>
                  <rdf:li rdf:resource="urn:miriam:3dmet:B01147"/>
                  <rdf:li rdf:resource="urn:miriam:obo.chebi:CHEBI%3A29073"/>
                  <rdf:li rdf:resource="urn:miriam:obo.chebi:CHEBI%3A38290"/>
                  <rdf:li rdf:resource="urn:miriam:kegg.compound:C00072"/>
                  <rdf:li rdf:resource="urn:miriam:pubchem.substance:3372"/>
                </rdf:Bag>
              </bqbiol:is>
            </rdf:Description>
          </rdf:RDF>
        </annotation>
      </species>
      <species metaid="_metaAth_C0057" id="Ath_C0057" name="MET" compartment="C_1" sboTerm="SBO:0000247">
        <annotation>
          <in:inchi xmlns:in="http://biomodels.net/inchi" metaid="_metaAth_C0057_inchi">InChI=1/C5H11NO2S/c1-9-3-2-4(6)5(7)8/h4H,2-3,6H2,1H3,(H,7,8)/t4-/m0/s1/f/h7H</in:inchi>
          <rdf:RDF xmlns:rdf="http://www.w3.org/1999/02/22-rdf-syntax-ns#" xmlns:dc="http://purl.org/dc/elements/1.1/" xmlns:dcterms="http://purl.org/dc/terms/" xmlns:vCard="http://www.w3.org/2001/vcard-rdf/3.0#" xmlns:bqbiol="http://biomodels.net/biology-qualifiers/" xmlns:bqmodel="http://biomodels.net/model-qualifiers/">
            <rdf:Description rdf:about="#_metaAth_C0057">
              <bqbiol:is>
                <rdf:Bag>
                  <rdf:li rdf:resource="#_metaAth_C0057_inchi"/>
                  <rdf:li rdf:resource="urn:miriam:3dmet:B01148"/>
                  <rdf:li rdf:resource="urn:miriam:obo.chebi:CHEBI%3A16643"/>
                  <rdf:li rdf:resource="urn:miriam:kegg.compound:C00073"/>
                  <rdf:li rdf:resource="urn:miriam:pubchem.substance:3373"/>
                </rdf:Bag>
              </bqbiol:is>
            </rdf:Description>
          </rdf:RDF>
        </annotation>
      </species>
      <species metaid="_metaAth_C0058" id="Ath_C0058" name="PHOSPHO-ENOL-PYRUVATE" compartment="C_1" sboTerm="SBO:0000247">
        <annotation>
          <in:inchi xmlns:in="http://biomodels.net/inchi" metaid="_metaAth_C0058_inchi">InChI=1S/C3H5O6P/c1-2(3(4)5)9-10(6,7)8/h1H2,(H,4,5)(H2,6,7,8)</in:inchi>
          <rdf:RDF xmlns:rdf="http://www.w3.org/1999/02/22-rdf-syntax-ns#" xmlns:dc="http://purl.org/dc/elements/1.1/" xmlns:dcterms="http://purl.org/dc/terms/" xmlns:vCard="http://www.w3.org/2001/vcard-rdf/3.0#" xmlns:bqbiol="http://biomodels.net/biology-qualifiers/" xmlns:bqmodel="http://biomodels.net/model-qualifiers/">
            <rdf:Description rdf:about="#_metaAth_C0058">
              <bqbiol:is>
                <rdf:Bag>
                  <rdf:li rdf:resource="#_metaAth_C0058_inchi"/>
                  <rdf:li rdf:resource="urn:miriam:3dmet:B00019"/>
                  <rdf:li rdf:resource="urn:miriam:obo.chebi:CHEBI%3A18021"/>
                  <rdf:li rdf:resource="urn:miriam:obo.chebi:CHEBI%3A44897"/>
                  <rdf:li rdf:resource="urn:miriam:kegg.compound:C00074"/>
                  <rdf:li rdf:resource="urn:miriam:pubchem.substance:3374"/>
                </rdf:Bag>
              </bqbiol:is>
            </rdf:Description>
          </rdf:RDF>
        </annotation>
      </species>
      <species metaid="_metaAth_C0059" id="Ath_C0059" name="UTP" compartment="C_1" sboTerm="SBO:0000247">
        <annotation>
          <in:inchi xmlns:in="http://biomodels.net/inchi" metaid="_metaAth_C0059_inchi">InChI=1/C9H15N2O15P3/c12-5-1-2-11(9(15)10-5)8-7(14)6(13)4(24-8)3-23-28(19,20)26-29(21,22)25-27(16,17)18/h1-2,4,6-8,13-14H,3H2,(H,19,20)(H,21,22)(H,10,12,15)(H2,16,17,18)/t4-,6-,7-,8-/m1/s1/f/h10,16-17,19,21H</in:inchi>
          <rdf:RDF xmlns:rdf="http://www.w3.org/1999/02/22-rdf-syntax-ns#" xmlns:dc="http://purl.org/dc/elements/1.1/" xmlns:dcterms="http://purl.org/dc/terms/" xmlns:vCard="http://www.w3.org/2001/vcard-rdf/3.0#" xmlns:bqbiol="http://biomodels.net/biology-qualifiers/" xmlns:bqmodel="http://biomodels.net/model-qualifiers/">
            <rdf:Description rdf:about="#_metaAth_C0059">
              <bqbiol:is>
                <rdf:Bag>
                  <rdf:li rdf:resource="#_metaAth_C0059_inchi"/>
                  <rdf:li rdf:resource="urn:miriam:3dmet:B01149"/>
                  <rdf:li rdf:resource="urn:miriam:obo.chebi:CHEBI%3A15713"/>
                  <rdf:li rdf:resource="urn:miriam:kegg.compound:C00075"/>
                  <rdf:li rdf:resource="urn:miriam:pubchem.substance:3375"/>
                </rdf:Bag>
              </bqbiol:is>
            </rdf:Description>
          </rdf:RDF>
        </annotation>
      </species>
      <species metaid="_metaAth_C0060" id="Ath_C0060" name="CA+2" compartment="C_1" sboTerm="SBO:0000247">
        <annotation>
          <in:inchi xmlns:in="http://biomodels.net/inchi" metaid="_metaAth_C0060_inchi">InChI=1/Ca/q+2</in:inchi>
          <rdf:RDF xmlns:rdf="http://www.w3.org/1999/02/22-rdf-syntax-ns#" xmlns:dc="http://purl.org/dc/elements/1.1/" xmlns:dcterms="http://purl.org/dc/terms/" xmlns:vCard="http://www.w3.org/2001/vcard-rdf/3.0#" xmlns:bqbiol="http://biomodels.net/biology-qualifiers/" xmlns:bqmodel="http://biomodels.net/model-qualifiers/">
            <rdf:Description rdf:about="#_metaAth_C0060">
              <bqbiol:is>
                <rdf:Bag>
                  <rdf:li rdf:resource="#_metaAth_C0060_inchi"/>
                  <rdf:li rdf:resource="urn:miriam:obo.chebi:CHEBI%3A29108"/>
                  <rdf:li rdf:resource="urn:miriam:kegg.compound:C00076"/>
                  <rdf:li rdf:resource="urn:miriam:pubchem.substance:3376"/>
                </rdf:Bag>
              </bqbiol:is>
            </rdf:Description>
          </rdf:RDF>
        </annotation>
      </species>
      <species metaid="_metaAth_C0061" id="Ath_C0061" name="TRP" compartment="C_1" sboTerm="SBO:0000247">
        <annotation>
          <in:inchi xmlns:in="http://biomodels.net/inchi" metaid="_metaAth_C0061_inchi">InChI=1S/C11H12N2O2/c12-9(11(14)15)5-7-6-13-10-4-2-1-3-8(7)10/h1-4,6,9,13H,5,12H2,(H,14,15)/t9-/m0/s1</in:inchi>
          <rdf:RDF xmlns:rdf="http://www.w3.org/1999/02/22-rdf-syntax-ns#" xmlns:dc="http://purl.org/dc/elements/1.1/" xmlns:dcterms="http://purl.org/dc/terms/" xmlns:vCard="http://www.w3.org/2001/vcard-rdf/3.0#" xmlns:bqbiol="http://biomodels.net/biology-qualifiers/" xmlns:bqmodel="http://biomodels.net/model-qualifiers/">
            <rdf:Description rdf:about="#_metaAth_C0061">
              <bqbiol:is>
                <rdf:Bag>
                  <rdf:li rdf:resource="#_metaAth_C0061_inchi"/>
                  <rdf:li rdf:resource="urn:miriam:3dmet:B01150"/>
                  <rdf:li rdf:resource="urn:miriam:obo.chebi:CHEBI%3A16828"/>
                  <rdf:li rdf:resource="urn:miriam:kegg.compound:C00078"/>
                  <rdf:li rdf:resource="urn:miriam:pubchem.substance:3378"/>
                </rdf:Bag>
              </bqbiol:is>
            </rdf:Description>
          </rdf:RDF>
        </annotation>
      </species>
      <species metaid="_metaAth_C0062" id="Ath_C0062" name="PHE" compartment="C_1" sboTerm="SBO:0000247">
        <annotation>
          <in:inchi xmlns:in="http://biomodels.net/inchi" metaid="_metaAth_C0062_inchi">InChI=1/C9H11NO2/c10-8(9(11)12)6-7-4-2-1-3-5-7/h1-5,8H,6,10H2,(H,11,12)/t8-/m0/s1/f/h11H</in:inchi>
          <rdf:RDF xmlns:rdf="http://www.w3.org/1999/02/22-rdf-syntax-ns#" xmlns:dc="http://purl.org/dc/elements/1.1/" xmlns:dcterms="http://purl.org/dc/terms/" xmlns:vCard="http://www.w3.org/2001/vcard-rdf/3.0#" xmlns:bqbiol="http://biomodels.net/biology-qualifiers/" xmlns:bqmodel="http://biomodels.net/model-qualifiers/">
            <rdf:Description rdf:about="#_metaAth_C0062">
              <bqbiol:is>
                <rdf:Bag>
                  <rdf:li rdf:resource="#_metaAth_C0062_inchi"/>
                  <rdf:li rdf:resource="urn:miriam:3dmet:B01151"/>
                  <rdf:li rdf:resource="urn:miriam:obo.chebi:CHEBI%3A17295"/>
                  <rdf:li rdf:resource="urn:miriam:kegg.compound:C00079"/>
                  <rdf:li rdf:resource="urn:miriam:pubchem.substance:3379"/>
                </rdf:Bag>
              </bqbiol:is>
            </rdf:Description>
          </rdf:RDF>
        </annotation>
      </species>
      <species metaid="_metaAth_C0063" id="Ath_C0063" name="TYR" compartment="C_1" sboTerm="SBO:0000247">
        <annotation>
          <in:inchi xmlns:in="http://biomodels.net/inchi" metaid="_metaAth_C0063_inchi">InChI=1/C9H11NO3/c10-8(9(12)13)5-6-1-3-7(11)4-2-6/h1-4,8,11H,5,10H2,(H,12,13)/t8-/m0/s1/f/h12H</in:inchi>
          <rdf:RDF xmlns:rdf="http://www.w3.org/1999/02/22-rdf-syntax-ns#" xmlns:dc="http://purl.org/dc/elements/1.1/" xmlns:dcterms="http://purl.org/dc/terms/" xmlns:vCard="http://www.w3.org/2001/vcard-rdf/3.0#" xmlns:bqbiol="http://biomodels.net/biology-qualifiers/" xmlns:bqmodel="http://biomodels.net/model-qualifiers/">
            <rdf:Description rdf:about="#_metaAth_C0063">
              <bqbiol:is>
                <rdf:Bag>
                  <rdf:li rdf:resource="#_metaAth_C0063_inchi"/>
                  <rdf:li rdf:resource="urn:miriam:3dmet:B01154"/>
                  <rdf:li rdf:resource="urn:miriam:obo.chebi:CHEBI%3A17895"/>
                  <rdf:li rdf:resource="urn:miriam:kegg.compound:C00082"/>
                  <rdf:li rdf:resource="urn:miriam:pubchem.substance:3382"/>
                </rdf:Bag>
              </bqbiol:is>
            </rdf:Description>
          </rdf:RDF>
        </annotation>
      </species>
      <species metaid="_metaAth_C0064" id="Ath_C0064" name="MALONYL-COA" compartment="C_1" sboTerm="SBO:0000247">
        <annotation>
          <in:inchi xmlns:in="http://biomodels.net/inchi" metaid="_metaAth_C0064_inchi">InChI=1/C24H38N7O19P3S/c1-24(2,19(37)22(38)27-4-3-13(32)26-5-6-54-15(35)7-14(33)34)9-47-53(44,45)50-52(42,43)46-8-12-18(49-51(39,40)41)17(36)23(48-12)31-11-30-16-20(25)28-10-29-21(16)31/h10-12,17-19,23,36-37H,3-9H2,1-2H3,(H,26,32)(H,27,38)(H,33,34)(H,42,43)(H,44,45)(H2,25,28,29)(H2,39,40,41)/t12-,17-,18-,19+,23-/m1/s1/f/h26-27,33,39-40,42,44H,25H2</in:inchi>
          <rdf:RDF xmlns:rdf="http://www.w3.org/1999/02/22-rdf-syntax-ns#" xmlns:dc="http://purl.org/dc/elements/1.1/" xmlns:dcterms="http://purl.org/dc/terms/" xmlns:vCard="http://www.w3.org/2001/vcard-rdf/3.0#" xmlns:bqbiol="http://biomodels.net/biology-qualifiers/" xmlns:bqmodel="http://biomodels.net/model-qualifiers/">
            <rdf:Description rdf:about="#_metaAth_C0064">
              <bqbiol:is>
                <rdf:Bag>
                  <rdf:li rdf:resource="#_metaAth_C0064_inchi"/>
                  <rdf:li rdf:resource="urn:miriam:3dmet:B04627"/>
                  <rdf:li rdf:resource="urn:miriam:obo.chebi:CHEBI%3A15531"/>
                  <rdf:li rdf:resource="urn:miriam:kegg.compound:C00083"/>
                  <rdf:li rdf:resource="urn:miriam:pubchem.substance:3383"/>
                </rdf:Bag>
              </bqbiol:is>
            </rdf:Description>
          </rdf:RDF>
        </annotation>
      </species>
      <species metaid="_metaAth_C0065" id="Ath_C0065" name="ACETALD" compartment="C_1" sboTerm="SBO:0000247">
        <annotation>
          <in:inchi xmlns:in="http://biomodels.net/inchi" metaid="_metaAth_C0065_inchi">InChI=1/C2H4O/c1-2-3/h2H,1H3</in:inchi>
          <rdf:RDF xmlns:rdf="http://www.w3.org/1999/02/22-rdf-syntax-ns#" xmlns:dc="http://purl.org/dc/elements/1.1/" xmlns:dcterms="http://purl.org/dc/terms/" xmlns:vCard="http://www.w3.org/2001/vcard-rdf/3.0#" xmlns:bqbiol="http://biomodels.net/biology-qualifiers/" xmlns:bqmodel="http://biomodels.net/model-qualifiers/">
            <rdf:Description rdf:about="#_metaAth_C0065">
              <bqbiol:is>
                <rdf:Bag>
                  <rdf:li rdf:resource="#_metaAth_C0065_inchi"/>
                  <rdf:li rdf:resource="urn:miriam:3dmet:B01155"/>
                  <rdf:li rdf:resource="urn:miriam:obo.chebi:CHEBI%3A15343"/>
                  <rdf:li rdf:resource="urn:miriam:kegg.compound:C00084"/>
                  <rdf:li rdf:resource="urn:miriam:pubchem.substance:3384"/>
                </rdf:Bag>
              </bqbiol:is>
            </rdf:Description>
          </rdf:RDF>
        </annotation>
      </species>
      <species metaid="_metaAth_C0066" id="Ath_C0066" name="FRUCTOSE-6P" compartment="C_1" sboTerm="SBO:0000247">
        <annotation>
          <in:inchi xmlns:in="http://biomodels.net/inchi" metaid="_metaAth_C0066_inchi">InChI=1S/C6H13O9P/c7-2-6(10)5(9)4(8)3(15-6)1-14-16(11,12)13/h3-5,7-10H,1-2H2,(H2,11,12,13)/t3-,4-,5+,6</in:inchi>
          <rdf:RDF xmlns:rdf="http://www.w3.org/1999/02/22-rdf-syntax-ns#" xmlns:dc="http://purl.org/dc/elements/1.1/" xmlns:dcterms="http://purl.org/dc/terms/" xmlns:vCard="http://www.w3.org/2001/vcard-rdf/3.0#" xmlns:bqbiol="http://biomodels.net/biology-qualifiers/" xmlns:bqmodel="http://biomodels.net/model-qualifiers/">
            <rdf:Description rdf:about="#_metaAth_C0066">
              <bqbiol:is>
                <rdf:Bag>
                  <rdf:li rdf:resource="#_metaAth_C0066_inchi"/>
                  <rdf:li rdf:resource="urn:miriam:3dmet:B04628"/>
                  <rdf:li rdf:resource="urn:miriam:obo.chebi:CHEBI%3A15946"/>
                  <rdf:li rdf:resource="urn:miriam:kegg.compound:C00085"/>
                  <rdf:li rdf:resource="urn:miriam:pubchem.substance:3385"/>
                </rdf:Bag>
              </bqbiol:is>
            </rdf:Description>
          </rdf:RDF>
        </annotation>
      </species>
      <species metaid="_metaAth_C0067" id="Ath_C0067" name="UREA" compartment="C_1" sboTerm="SBO:0000247">
        <annotation>
          <in:inchi xmlns:in="http://biomodels.net/inchi" metaid="_metaAth_C0067_inchi">InChI=1/CH4N2O/c2-1(3)4/h(H4,2,3,4)/f/h2-3H2</in:inchi>
          <rdf:RDF xmlns:rdf="http://www.w3.org/1999/02/22-rdf-syntax-ns#" xmlns:dc="http://purl.org/dc/elements/1.1/" xmlns:dcterms="http://purl.org/dc/terms/" xmlns:vCard="http://www.w3.org/2001/vcard-rdf/3.0#" xmlns:bqbiol="http://biomodels.net/biology-qualifiers/" xmlns:bqmodel="http://biomodels.net/model-qualifiers/">
            <rdf:Description rdf:about="#_metaAth_C0067">
              <bqbiol:is>
                <rdf:Bag>
                  <rdf:li rdf:resource="#_metaAth_C0067_inchi"/>
                  <rdf:li rdf:resource="urn:miriam:3dmet:B00021"/>
                  <rdf:li rdf:resource="urn:miriam:obo.chebi:CHEBI%3A16199"/>
                  <rdf:li rdf:resource="urn:miriam:kegg.compound:C00086"/>
                  <rdf:li rdf:resource="urn:miriam:pubchem.substance:3386"/>
                </rdf:Bag>
              </bqbiol:is>
            </rdf:Description>
          </rdf:RDF>
        </annotation>
      </species>
      <species metaid="_metaAth_C0068" id="Ath_C0068" name="CPD-249" compartment="C_1" sboTerm="SBO:0000247">
        <annotation>
          <in:inchi xmlns:in="http://biomodels.net/inchi" metaid="_metaAth_C0068_inchi">InChI=1S/H2S/h1H2</in:inchi>
          <rdf:RDF xmlns:rdf="http://www.w3.org/1999/02/22-rdf-syntax-ns#" xmlns:dc="http://purl.org/dc/elements/1.1/" xmlns:dcterms="http://purl.org/dc/terms/" xmlns:vCard="http://www.w3.org/2001/vcard-rdf/3.0#" xmlns:bqbiol="http://biomodels.net/biology-qualifiers/" xmlns:bqmodel="http://biomodels.net/model-qualifiers/">
            <rdf:Description rdf:about="#_metaAth_C0068">
              <bqbiol:is>
                <rdf:Bag>
                  <rdf:li rdf:resource="#_metaAth_C0068_inchi"/>
                  <rdf:li rdf:resource="urn:miriam:3dmet:B04617"/>
                  <rdf:li rdf:resource="urn:miriam:obo.chebi:CHEBI%3A17909"/>
                  <rdf:li rdf:resource="urn:miriam:kegg.compound:C00087"/>
                  <rdf:li rdf:resource="urn:miriam:pubchem.substance:3387"/>
                </rdf:Bag>
              </bqbiol:is>
            </rdf:Description>
          </rdf:RDF>
        </annotation>
      </species>
      <species metaid="_metaAth_C0069" id="Ath_C0069" name="NITRITE" compartment="C_1" sboTerm="SBO:0000247">
        <annotation>
          <in:inchi xmlns:in="http://biomodels.net/inchi" metaid="_metaAth_C0069_inchi">InChI=1S/HNO2/c2-1-3/h(H,2,3)</in:inchi>
          <rdf:RDF xmlns:rdf="http://www.w3.org/1999/02/22-rdf-syntax-ns#" xmlns:dc="http://purl.org/dc/elements/1.1/" xmlns:dcterms="http://purl.org/dc/terms/" xmlns:vCard="http://www.w3.org/2001/vcard-rdf/3.0#" xmlns:bqbiol="http://biomodels.net/biology-qualifiers/" xmlns:bqmodel="http://biomodels.net/model-qualifiers/">
            <rdf:Description rdf:about="#_metaAth_C0069">
              <bqbiol:is>
                <rdf:Bag>
                  <rdf:li rdf:resource="#_metaAth_C0069_inchi"/>
                  <rdf:li rdf:resource="urn:miriam:3dmet:B00022"/>
                  <rdf:li rdf:resource="urn:miriam:obo.chebi:CHEBI%3A16301"/>
                  <rdf:li rdf:resource="urn:miriam:kegg.compound:C00088"/>
                  <rdf:li rdf:resource="urn:miriam:pubchem.substance:3388"/>
                </rdf:Bag>
              </bqbiol:is>
            </rdf:Description>
          </rdf:RDF>
        </annotation>
      </species>
      <species metaid="_metaAth_C0070" id="Ath_C0070" name="SUCROSE" compartment="C_1" sboTerm="SBO:0000247">
        <annotation>
          <in:inchi xmlns:in="http://biomodels.net/inchi" metaid="_metaAth_C0070_inchi">InChI=1S/C12H22O11/c13-1-4-6(16)8(18)9(19)11(21-4)23-12(3-15)10(20)7(17)5(2-14)22-12/h4-11,13-20H,1-3H2/t4-,5-,6-,7-,8+,9-,10+,11-,12+/m1/s1</in:inchi>
          <rdf:RDF xmlns:rdf="http://www.w3.org/1999/02/22-rdf-syntax-ns#" xmlns:dc="http://purl.org/dc/elements/1.1/" xmlns:dcterms="http://purl.org/dc/terms/" xmlns:vCard="http://www.w3.org/2001/vcard-rdf/3.0#" xmlns:bqbiol="http://biomodels.net/biology-qualifiers/" xmlns:bqmodel="http://biomodels.net/model-qualifiers/">
            <rdf:Description rdf:about="#_metaAth_C0070">
              <bqbiol:is>
                <rdf:Bag>
                  <rdf:li rdf:resource="#_metaAth_C0070_inchi"/>
                  <rdf:li rdf:resource="urn:miriam:3dmet:B01156"/>
                  <rdf:li rdf:resource="urn:miriam:obo.chebi:CHEBI%3A17992"/>
                  <rdf:li rdf:resource="urn:miriam:kegg.compound:C00089"/>
                  <rdf:li rdf:resource="urn:miriam:pubchem.substance:3389"/>
                </rdf:Bag>
              </bqbiol:is>
            </rdf:Description>
          </rdf:RDF>
        </annotation>
      </species>
      <species metaid="_metaAth_C0071" id="Ath_C0071" name="CATECHOL" compartment="C_1" sboTerm="SBO:0000247">
        <annotation>
          <in:inchi xmlns:in="http://biomodels.net/inchi" metaid="_metaAth_C0071_inchi">InChI=1/C6H6O2/c7-5-3-1-2-4-6(5)8/h1-4,7-8H</in:inchi>
          <rdf:RDF xmlns:rdf="http://www.w3.org/1999/02/22-rdf-syntax-ns#" xmlns:dc="http://purl.org/dc/elements/1.1/" xmlns:dcterms="http://purl.org/dc/terms/" xmlns:vCard="http://www.w3.org/2001/vcard-rdf/3.0#" xmlns:bqbiol="http://biomodels.net/biology-qualifiers/" xmlns:bqmodel="http://biomodels.net/model-qualifiers/">
            <rdf:Description rdf:about="#_metaAth_C0071">
              <bqbiol:is>
                <rdf:Bag>
                  <rdf:li rdf:resource="#_metaAth_C0071_inchi"/>
                  <rdf:li rdf:resource="urn:miriam:3dmet:B00023"/>
                  <rdf:li rdf:resource="urn:miriam:obo.chebi:CHEBI%3A18135"/>
                  <rdf:li rdf:resource="urn:miriam:kegg.compound:C00090"/>
                  <rdf:li rdf:resource="urn:miriam:pubchem.substance:3390"/>
                </rdf:Bag>
              </bqbiol:is>
            </rdf:Description>
          </rdf:RDF>
        </annotation>
      </species>
      <species metaid="_metaAth_C0072" id="Ath_C0072" name="SUC-COA" compartment="C_1" sboTerm="SBO:0000247">
        <annotation>
          <in:inchi xmlns:in="http://biomodels.net/inchi" metaid="_metaAth_C0072_inchi">InChI=1/C25H40N7O19P3S/c1-25(2,20(38)23(39)28-6-5-14(33)27-7-8-55-16(36)4-3-15(34)35)10-48-54(45,46)51-53(43,44)47-9-13-19(50-52(40,41)42)18(37)24(49-13)32-12-31-17-21(26)29-11-30-22(17)32/h11-13,18-20,24,37-38H,3-10H2,1-2H3,(H,27,33)(H,28,39)(H,34,35)(H,43,44)(H,45,46)(H2,26,29,30)(H2,40,41,42)/t13-,18-,19-,20+,24-/m1/s1/f/h27-28,34,40-41,43,45H,26H2</in:inchi>
          <rdf:RDF xmlns:rdf="http://www.w3.org/1999/02/22-rdf-syntax-ns#" xmlns:dc="http://purl.org/dc/elements/1.1/" xmlns:dcterms="http://purl.org/dc/terms/" xmlns:vCard="http://www.w3.org/2001/vcard-rdf/3.0#" xmlns:bqbiol="http://biomodels.net/biology-qualifiers/" xmlns:bqmodel="http://biomodels.net/model-qualifiers/">
            <rdf:Description rdf:about="#_metaAth_C0072">
              <bqbiol:is>
                <rdf:Bag>
                  <rdf:li rdf:resource="#_metaAth_C0072_inchi"/>
                  <rdf:li rdf:resource="urn:miriam:3dmet:B04629"/>
                  <rdf:li rdf:resource="urn:miriam:obo.chebi:CHEBI%3A15380"/>
                  <rdf:li rdf:resource="urn:miriam:kegg.compound:C00091"/>
                  <rdf:li rdf:resource="urn:miriam:pubchem.substance:3391"/>
                </rdf:Bag>
              </bqbiol:is>
            </rdf:Description>
          </rdf:RDF>
        </annotation>
      </species>
      <species metaid="_metaAth_C0073" id="Ath_C0073" name="GLYCEROL-3P" compartment="C_1" sboTerm="SBO:0000247">
        <annotation>
          <in:inchi xmlns:in="http://biomodels.net/inchi" metaid="_metaAth_C0073_inchi">InChI=1/C3H9O6P/c4-1-3(5)2-9-10(6,7)8/h3-5H,1-2H2,(H2,6,7,8)/t3-/m1/s1/f/h6-7H</in:inchi>
          <rdf:RDF xmlns:rdf="http://www.w3.org/1999/02/22-rdf-syntax-ns#" xmlns:dc="http://purl.org/dc/elements/1.1/" xmlns:dcterms="http://purl.org/dc/terms/" xmlns:vCard="http://www.w3.org/2001/vcard-rdf/3.0#" xmlns:bqbiol="http://biomodels.net/biology-qualifiers/" xmlns:bqmodel="http://biomodels.net/model-qualifiers/">
            <rdf:Description rdf:about="#_metaAth_C0073">
              <bqbiol:is>
                <rdf:Bag>
                  <rdf:li rdf:resource="#_metaAth_C0073_inchi"/>
                  <rdf:li rdf:resource="urn:miriam:3dmet:B01157"/>
                  <rdf:li rdf:resource="urn:miriam:obo.chebi:CHEBI%3A15978"/>
                  <rdf:li rdf:resource="urn:miriam:kegg.compound:C00093"/>
                  <rdf:li rdf:resource="urn:miriam:pubchem.substance:3393"/>
                </rdf:Bag>
              </bqbiol:is>
            </rdf:Description>
          </rdf:RDF>
        </annotation>
      </species>
      <species metaid="_metaAth_C0074" id="Ath_C0074" name="SO3" compartment="C_1" sboTerm="SBO:0000247">
        <annotation>
          <in:inchi xmlns:in="http://biomodels.net/inchi" metaid="_metaAth_C0074_inchi">InChI=1S/H2O3S/c1-4(2)3/h(H2,1,2,3)</in:inchi>
          <rdf:RDF xmlns:rdf="http://www.w3.org/1999/02/22-rdf-syntax-ns#" xmlns:dc="http://purl.org/dc/elements/1.1/" xmlns:dcterms="http://purl.org/dc/terms/" xmlns:vCard="http://www.w3.org/2001/vcard-rdf/3.0#" xmlns:bqbiol="http://biomodels.net/biology-qualifiers/" xmlns:bqmodel="http://biomodels.net/model-qualifiers/">
            <rdf:Description rdf:about="#_metaAth_C0074">
              <bqbiol:is>
                <rdf:Bag>
                  <rdf:li rdf:resource="#_metaAth_C0074_inchi"/>
                  <rdf:li rdf:resource="urn:miriam:3dmet:B00024"/>
                  <rdf:li rdf:resource="urn:miriam:obo.chebi:CHEBI%3A48854"/>
                  <rdf:li rdf:resource="urn:miriam:kegg.compound:C00094"/>
                  <rdf:li rdf:resource="urn:miriam:pubchem.substance:3394"/>
                </rdf:Bag>
              </bqbiol:is>
            </rdf:Description>
          </rdf:RDF>
        </annotation>
      </species>
      <species metaid="_metaAth_C0075" id="Ath_C0075" name="FRU" compartment="C_1" sboTerm="SBO:0000247">
        <annotation>
          <in:inchi xmlns:in="http://biomodels.net/inchi" metaid="_metaAth_C0075_inchi">InChI=1S/C6H12O6/c7-1-3-4(9)5(10)6(11,2-8)12-3/h3-5,7-11H,1-2H2/t3-,4-,5+,6</in:inchi>
          <rdf:RDF xmlns:rdf="http://www.w3.org/1999/02/22-rdf-syntax-ns#" xmlns:dc="http://purl.org/dc/elements/1.1/" xmlns:dcterms="http://purl.org/dc/terms/" xmlns:vCard="http://www.w3.org/2001/vcard-rdf/3.0#" xmlns:bqbiol="http://biomodels.net/biology-qualifiers/" xmlns:bqmodel="http://biomodels.net/model-qualifiers/">
            <rdf:Description rdf:about="#_metaAth_C0075">
              <bqbiol:is>
                <rdf:Bag>
                  <rdf:li rdf:resource="#_metaAth_C0075_inchi"/>
                  <rdf:li rdf:resource="urn:miriam:3dmet:B04631"/>
                  <rdf:li rdf:resource="urn:miriam:obo.chebi:CHEBI%3A15824"/>
                  <rdf:li rdf:resource="urn:miriam:kegg.compound:C00095"/>
                  <rdf:li rdf:resource="urn:miriam:pubchem.substance:3395"/>
                </rdf:Bag>
              </bqbiol:is>
            </rdf:Description>
          </rdf:RDF>
        </annotation>
      </species>
      <species metaid="_metaAth_C0076" id="Ath_C0076" name="GDP-MANNOSE" compartment="C_1" sboTerm="SBO:0000247">
        <annotation>
          <in:inchi xmlns:in="http://biomodels.net/inchi" metaid="_metaAth_C0076_inchi">InChI=1S/C16H25N5O16P2/c17-16-19-12-6(13(28)20-16)18-3-21(12)14-10(26)8(24)5(34-14)2-33-38(29,30)37-39(31,32)36-15-11(27)9(25)7(23)4(1-22)35-15/h3-5,7-11,14-15,22-27H,1-2H2,(H,29,30)(H,31,32)(H3,17,19,20,28)/t4-,5-,7-,8-,9+,10-,11+,14-,15-/m1/s1</in:inchi>
          <rdf:RDF xmlns:rdf="http://www.w3.org/1999/02/22-rdf-syntax-ns#" xmlns:dc="http://purl.org/dc/elements/1.1/" xmlns:dcterms="http://purl.org/dc/terms/" xmlns:vCard="http://www.w3.org/2001/vcard-rdf/3.0#" xmlns:bqbiol="http://biomodels.net/biology-qualifiers/" xmlns:bqmodel="http://biomodels.net/model-qualifiers/">
            <rdf:Description rdf:about="#_metaAth_C0076">
              <bqbiol:is>
                <rdf:Bag>
                  <rdf:li rdf:resource="#_metaAth_C0076_inchi"/>
                  <rdf:li rdf:resource="urn:miriam:3dmet:B01158"/>
                  <rdf:li rdf:resource="urn:miriam:obo.chebi:CHEBI%3A15820"/>
                  <rdf:li rdf:resource="urn:miriam:kegg.compound:C00096"/>
                  <rdf:li rdf:resource="urn:miriam:pubchem.substance:3396"/>
                </rdf:Bag>
              </bqbiol:is>
            </rdf:Description>
          </rdf:RDF>
        </annotation>
      </species>
      <species metaid="_metaAth_C0077" id="Ath_C0077" name="CYS" compartment="C_1" sboTerm="SBO:0000247">
        <annotation>
          <in:inchi xmlns:in="http://biomodels.net/inchi" metaid="_metaAth_C0077_inchi">InChI=1/C3H7NO2S/c4-2(1-7)3(5)6/h2,7H,1,4H2,(H,5,6)/t2-/m0/s1/f/h5H</in:inchi>
          <rdf:RDF xmlns:rdf="http://www.w3.org/1999/02/22-rdf-syntax-ns#" xmlns:dc="http://purl.org/dc/elements/1.1/" xmlns:dcterms="http://purl.org/dc/terms/" xmlns:vCard="http://www.w3.org/2001/vcard-rdf/3.0#" xmlns:bqbiol="http://biomodels.net/biology-qualifiers/" xmlns:bqmodel="http://biomodels.net/model-qualifiers/">
            <rdf:Description rdf:about="#_metaAth_C0077">
              <bqbiol:is>
                <rdf:Bag>
                  <rdf:li rdf:resource="#_metaAth_C0077_inchi"/>
                  <rdf:li rdf:resource="urn:miriam:3dmet:B01159"/>
                  <rdf:li rdf:resource="urn:miriam:obo.chebi:CHEBI%3A17561"/>
                  <rdf:li rdf:resource="urn:miriam:kegg.compound:C00097"/>
                  <rdf:li rdf:resource="urn:miriam:pubchem.substance:3397"/>
                </rdf:Bag>
              </bqbiol:is>
            </rdf:Description>
          </rdf:RDF>
        </annotation>
      </species>
      <species metaid="_metaAth_C0078" id="Ath_C0078" name="B-ALANINE" compartment="C_1" sboTerm="SBO:0000247">
        <annotation>
          <in:inchi xmlns:in="http://biomodels.net/inchi" metaid="_metaAth_C0078_inchi">InChI=1/C3H7NO2/c4-2-1-3(5)6/h1-2,4H2,(H,5,6)/f/h5H</in:inchi>
          <rdf:RDF xmlns:rdf="http://www.w3.org/1999/02/22-rdf-syntax-ns#" xmlns:dc="http://purl.org/dc/elements/1.1/" xmlns:dcterms="http://purl.org/dc/terms/" xmlns:vCard="http://www.w3.org/2001/vcard-rdf/3.0#" xmlns:bqbiol="http://biomodels.net/biology-qualifiers/" xmlns:bqmodel="http://biomodels.net/model-qualifiers/">
            <rdf:Description rdf:about="#_metaAth_C0078">
              <bqbiol:is>
                <rdf:Bag>
                  <rdf:li rdf:resource="#_metaAth_C0078_inchi"/>
                  <rdf:li rdf:resource="urn:miriam:3dmet:B00025"/>
                  <rdf:li rdf:resource="urn:miriam:obo.chebi:CHEBI%3A16958"/>
                  <rdf:li rdf:resource="urn:miriam:kegg.compound:C00099"/>
                  <rdf:li rdf:resource="urn:miriam:pubchem.substance:3399"/>
                </rdf:Bag>
              </bqbiol:is>
            </rdf:Description>
          </rdf:RDF>
        </annotation>
      </species>
      <species metaid="_metaAth_C0079" id="Ath_C0079" name="PROPIONYL-COA" compartment="C_1" sboTerm="SBO:0000247">
        <annotation>
          <in:inchi xmlns:in="http://biomodels.net/inchi" metaid="_metaAth_C0079_inchi">InChI=1/C24H40N7O17P3S/c1-4-15(33)52-8-7-26-14(32)5-6-27-22(36)19(35)24(2,3)10-45-51(42,43)48-50(40,41)44-9-13-18(47-49(37,38)39)17(34)23(46-13)31-12-30-16-20(25)28-11-29-21(16)31/h11-13,17-19,23,34-35H,4-10H2,1-3H3,(H,26,32)(H,27,36)(H,40,41)(H,42,43)(H2,25,28,29)(H2,37,38,39)/t13-,17-,18-,19+,23-/m1/s1/f/h26-27,37-38,40,42H,25H2</in:inchi>
          <rdf:RDF xmlns:rdf="http://www.w3.org/1999/02/22-rdf-syntax-ns#" xmlns:dc="http://purl.org/dc/elements/1.1/" xmlns:dcterms="http://purl.org/dc/terms/" xmlns:vCard="http://www.w3.org/2001/vcard-rdf/3.0#" xmlns:bqbiol="http://biomodels.net/biology-qualifiers/" xmlns:bqmodel="http://biomodels.net/model-qualifiers/">
            <rdf:Description rdf:about="#_metaAth_C0079">
              <bqbiol:is>
                <rdf:Bag>
                  <rdf:li rdf:resource="#_metaAth_C0079_inchi"/>
                  <rdf:li rdf:resource="urn:miriam:3dmet:B04632"/>
                  <rdf:li rdf:resource="urn:miriam:obo.chebi:CHEBI%3A15539"/>
                  <rdf:li rdf:resource="urn:miriam:kegg.compound:C00100"/>
                  <rdf:li rdf:resource="urn:miriam:pubchem.substance:3400"/>
                </rdf:Bag>
              </bqbiol:is>
            </rdf:Description>
          </rdf:RDF>
        </annotation>
      </species>
      <species metaid="_metaAth_C0080" id="Ath_C0080" name="THF" compartment="C_1" sboTerm="SBO:0000247">
        <annotation>
          <in:inchi xmlns:in="http://biomodels.net/inchi" metaid="_metaAth_C0080_inchi">InChI=1S/C19H23N7O6/c20-19-25-15-14(17(30)26-19)23-11(8-22-15)7-21-10-3-1-9(2-4-10)16(29)24-12(18(31)32)5-6-13(27)28/h1-4,11-12,21,23H,5-8H2,(H,24,29)(H,27,28)(H,31,32)(H4,20,22,25,26,30)</in:inchi>
          <rdf:RDF xmlns:rdf="http://www.w3.org/1999/02/22-rdf-syntax-ns#" xmlns:dc="http://purl.org/dc/elements/1.1/" xmlns:dcterms="http://purl.org/dc/terms/" xmlns:vCard="http://www.w3.org/2001/vcard-rdf/3.0#" xmlns:bqbiol="http://biomodels.net/biology-qualifiers/" xmlns:bqmodel="http://biomodels.net/model-qualifiers/">
            <rdf:Description rdf:about="#_metaAth_C0080">
              <bqbiol:is>
                <rdf:Bag>
                  <rdf:li rdf:resource="#_metaAth_C0080_inchi"/>
                  <rdf:li rdf:resource="urn:miriam:3dmet:B04633"/>
                  <rdf:li rdf:resource="urn:miriam:obo.chebi:CHEBI%3A15635"/>
                  <rdf:li rdf:resource="urn:miriam:kegg.compound:C00101"/>
                  <rdf:li rdf:resource="urn:miriam:pubchem.substance:3401"/>
                </rdf:Bag>
              </bqbiol:is>
            </rdf:Description>
          </rdf:RDF>
        </annotation>
      </species>
      <species metaid="_metaAth_C0081" id="Ath_C0081" name="GLC-1-P" compartment="C_1" sboTerm="SBO:0000247">
        <annotation>
          <in:inchi xmlns:in="http://biomodels.net/inchi" metaid="_metaAth_C0081_inchi">InChI=1/C6H13O9P/c7-1-2-3(8)4(9)5(10)6(14-2)15-16(11,12)13/h2-10H,1H2,(H2,11,12,13)/t2-,3-,4+,5-,6?/m1/s1/f/h11-12H</in:inchi>
          <rdf:RDF xmlns:rdf="http://www.w3.org/1999/02/22-rdf-syntax-ns#" xmlns:dc="http://purl.org/dc/elements/1.1/" xmlns:dcterms="http://purl.org/dc/terms/" xmlns:vCard="http://www.w3.org/2001/vcard-rdf/3.0#" xmlns:bqbiol="http://biomodels.net/biology-qualifiers/" xmlns:bqmodel="http://biomodels.net/model-qualifiers/">
            <rdf:Description rdf:about="#_metaAth_C0081">
              <bqbiol:is>
                <rdf:Bag>
                  <rdf:li rdf:resource="#_metaAth_C0081_inchi"/>
                  <rdf:li rdf:resource="urn:miriam:3dmet:B04634"/>
                  <rdf:li rdf:resource="urn:miriam:obo.chebi:CHEBI%3A16077"/>
                  <rdf:li rdf:resource="urn:miriam:kegg.compound:C00103"/>
                  <rdf:li rdf:resource="urn:miriam:pubchem.substance:3403"/>
                </rdf:Bag>
              </bqbiol:is>
            </rdf:Description>
          </rdf:RDF>
        </annotation>
      </species>
      <species metaid="_metaAth_C0082" id="Ath_C0082" name="UMP" compartment="C_1" sboTerm="SBO:0000247">
        <annotation>
          <in:inchi xmlns:in="http://biomodels.net/inchi" metaid="_metaAth_C0082_inchi">InChI=1S/C9H13N2O9P/c12-5-1-2-11(9(15)10-5)8-7(14)6(13)4(20-8)3-19-21(16,17)18/h1-2,4,6-8,13-14H,3H2,(H,10,12,15)(H2,16,17,18)/t4-,6-,7-,8-/m1/s1</in:inchi>
          <rdf:RDF xmlns:rdf="http://www.w3.org/1999/02/22-rdf-syntax-ns#" xmlns:dc="http://purl.org/dc/elements/1.1/" xmlns:dcterms="http://purl.org/dc/terms/" xmlns:vCard="http://www.w3.org/2001/vcard-rdf/3.0#" xmlns:bqbiol="http://biomodels.net/biology-qualifiers/" xmlns:bqmodel="http://biomodels.net/model-qualifiers/">
            <rdf:Description rdf:about="#_metaAth_C0082">
              <bqbiol:is>
                <rdf:Bag>
                  <rdf:li rdf:resource="#_metaAth_C0082_inchi"/>
                  <rdf:li rdf:resource="urn:miriam:3dmet:B01161"/>
                  <rdf:li rdf:resource="urn:miriam:obo.chebi:CHEBI%3A16695"/>
                  <rdf:li rdf:resource="urn:miriam:kegg.compound:C00105"/>
                  <rdf:li rdf:resource="urn:miriam:pubchem.substance:3405"/>
                </rdf:Bag>
              </bqbiol:is>
            </rdf:Description>
          </rdf:RDF>
        </annotation>
      </species>
      <species metaid="_metaAth_C0083" id="Ath_C0083" name="URACIL" compartment="C_1" sboTerm="SBO:0000247">
        <annotation>
          <in:inchi xmlns:in="http://biomodels.net/inchi" metaid="_metaAth_C0083_inchi">InChI=1/C4H4N2O2/c7-3-1-2-5-4(8)6-3/h1-2H,(H2,5,6,7,8)/f/h5-6H</in:inchi>
          <rdf:RDF xmlns:rdf="http://www.w3.org/1999/02/22-rdf-syntax-ns#" xmlns:dc="http://purl.org/dc/elements/1.1/" xmlns:dcterms="http://purl.org/dc/terms/" xmlns:vCard="http://www.w3.org/2001/vcard-rdf/3.0#" xmlns:bqbiol="http://biomodels.net/biology-qualifiers/" xmlns:bqmodel="http://biomodels.net/model-qualifiers/">
            <rdf:Description rdf:about="#_metaAth_C0083">
              <bqbiol:is>
                <rdf:Bag>
                  <rdf:li rdf:resource="#_metaAth_C0083_inchi"/>
                  <rdf:li rdf:resource="urn:miriam:3dmet:B00026"/>
                  <rdf:li rdf:resource="urn:miriam:obo.chebi:CHEBI%3A17568"/>
                  <rdf:li rdf:resource="urn:miriam:kegg.compound:C00106"/>
                  <rdf:li rdf:resource="urn:miriam:pubchem.substance:3406"/>
                </rdf:Bag>
              </bqbiol:is>
            </rdf:Description>
          </rdf:RDF>
        </annotation>
      </species>
      <species metaid="_metaAth_C0084" id="Ath_C0084" name="ANTHRANILATE" compartment="C_1" sboTerm="SBO:0000247">
        <annotation>
          <in:inchi xmlns:in="http://biomodels.net/inchi" metaid="_metaAth_C0084_inchi">InChI=1/C7H7NO2/c8-6-4-2-1-3-5(6)7(9)10/h1-4H,8H2,(H,9,10)/f/h9H</in:inchi>
          <rdf:RDF xmlns:rdf="http://www.w3.org/1999/02/22-rdf-syntax-ns#" xmlns:dc="http://purl.org/dc/elements/1.1/" xmlns:dcterms="http://purl.org/dc/terms/" xmlns:vCard="http://www.w3.org/2001/vcard-rdf/3.0#" xmlns:bqbiol="http://biomodels.net/biology-qualifiers/" xmlns:bqmodel="http://biomodels.net/model-qualifiers/">
            <rdf:Description rdf:about="#_metaAth_C0084">
              <bqbiol:is>
                <rdf:Bag>
                  <rdf:li rdf:resource="#_metaAth_C0084_inchi"/>
                  <rdf:li rdf:resource="urn:miriam:3dmet:B00027"/>
                  <rdf:li rdf:resource="urn:miriam:obo.chebi:CHEBI%3A30754"/>
                  <rdf:li rdf:resource="urn:miriam:kegg.compound:C00108"/>
                  <rdf:li rdf:resource="urn:miriam:pubchem.substance:3408"/>
                </rdf:Bag>
              </bqbiol:is>
            </rdf:Description>
          </rdf:RDF>
        </annotation>
      </species>
      <species metaid="_metaAth_C0085" id="Ath_C0085" name="2-OXOBUTANOATE" compartment="C_1" sboTerm="SBO:0000247">
        <annotation>
          <in:inchi xmlns:in="http://biomodels.net/inchi" metaid="_metaAth_C0085_inchi">InChI=1S/C4H6O3/c1-2-3(5)4(6)7/h2H2,1H3,(H,6,7)</in:inchi>
          <rdf:RDF xmlns:rdf="http://www.w3.org/1999/02/22-rdf-syntax-ns#" xmlns:dc="http://purl.org/dc/elements/1.1/" xmlns:dcterms="http://purl.org/dc/terms/" xmlns:vCard="http://www.w3.org/2001/vcard-rdf/3.0#" xmlns:bqbiol="http://biomodels.net/biology-qualifiers/" xmlns:bqmodel="http://biomodels.net/model-qualifiers/">
            <rdf:Description rdf:about="#_metaAth_C0085">
              <bqbiol:is>
                <rdf:Bag>
                  <rdf:li rdf:resource="#_metaAth_C0085_inchi"/>
                  <rdf:li rdf:resource="urn:miriam:3dmet:B00028"/>
                  <rdf:li rdf:resource="urn:miriam:obo.chebi:CHEBI%3A30831"/>
                  <rdf:li rdf:resource="urn:miriam:kegg.compound:C00109"/>
                  <rdf:li rdf:resource="urn:miriam:lipidbank:DFA0386"/>
                  <rdf:li rdf:resource="urn:miriam:pubchem.substance:3409"/>
                </rdf:Bag>
              </bqbiol:is>
            </rdf:Description>
          </rdf:RDF>
        </annotation>
      </species>
      <species metaid="_metaAth_C0086" id="Ath_C0086" name="DOLICHOLP" compartment="C_1" sboTerm="SBO:0000247">
        <annotation>
          <in:inchi xmlns:in="http://biomodels.net/inchi" metaid="_metaAth_C0086_inchi">InChI=1/C25H45O4P/c1-21(2)11-7-12-22(3)13-8-14-23(4)15-9-16-24(5)17-10-18-25(6)19-20-29-30(26,27)28/h11,13,15,17,25H,7-10,12,14,16,18-20H2,1-6H3,(H2,26,27,28)/b22-13+,23-15+,24-17-/f/h26-27H</in:inchi>
          <rdf:RDF xmlns:rdf="http://www.w3.org/1999/02/22-rdf-syntax-ns#" xmlns:dc="http://purl.org/dc/elements/1.1/" xmlns:dcterms="http://purl.org/dc/terms/" xmlns:vCard="http://www.w3.org/2001/vcard-rdf/3.0#" xmlns:bqbiol="http://biomodels.net/biology-qualifiers/" xmlns:bqmodel="http://biomodels.net/model-qualifiers/">
            <rdf:Description rdf:about="#_metaAth_C0086">
              <bqbiol:is>
                <rdf:Bag>
                  <rdf:li rdf:resource="#_metaAth_C0086_inchi"/>
                  <rdf:li rdf:resource="urn:miriam:obo.chebi:CHEBI%3A16214"/>
                  <rdf:li rdf:resource="urn:miriam:kegg.compound:C00110"/>
                  <rdf:li rdf:resource="urn:miriam:lipidbank:IIP0067"/>
                  <rdf:li rdf:resource="urn:miriam:lipidbank:IIP0068"/>
                  <rdf:li rdf:resource="urn:miriam:lipidbank:IIP0069"/>
                  <rdf:li rdf:resource="urn:miriam:lipidbank:IIP0070"/>
                  <rdf:li rdf:resource="urn:miriam:lipidbank:IIP0071"/>
                  <rdf:li rdf:resource="urn:miriam:lipidbank:IIP0072"/>
                  <rdf:li rdf:resource="urn:miriam:lipidbank:IIP0109"/>
                  <rdf:li rdf:resource="urn:miriam:pubchem.substance:3410"/>
                </rdf:Bag>
              </bqbiol:is>
            </rdf:Description>
          </rdf:RDF>
        </annotation>
      </species>
      <species metaid="_metaAth_C0087" id="Ath_C0087" name="DIHYDROXY-ACETONE-PHOSPHATE" compartment="C_1" sboTerm="SBO:0000247">
        <annotation>
          <in:inchi xmlns:in="http://biomodels.net/inchi" metaid="_metaAth_C0087_inchi">InChI=1S/C3H7O6P/c4-1-3(5)2-9-10(6,7)8/h4H,1-2H2,(H2,6,7,8)</in:inchi>
          <rdf:RDF xmlns:rdf="http://www.w3.org/1999/02/22-rdf-syntax-ns#" xmlns:dc="http://purl.org/dc/elements/1.1/" xmlns:dcterms="http://purl.org/dc/terms/" xmlns:vCard="http://www.w3.org/2001/vcard-rdf/3.0#" xmlns:bqbiol="http://biomodels.net/biology-qualifiers/" xmlns:bqmodel="http://biomodels.net/model-qualifiers/">
            <rdf:Description rdf:about="#_metaAth_C0087">
              <bqbiol:is>
                <rdf:Bag>
                  <rdf:li rdf:resource="#_metaAth_C0087_inchi"/>
                  <rdf:li rdf:resource="urn:miriam:3dmet:B00029"/>
                  <rdf:li rdf:resource="urn:miriam:obo.chebi:CHEBI%3A16108"/>
                  <rdf:li rdf:resource="urn:miriam:kegg.compound:C00111"/>
                  <rdf:li rdf:resource="urn:miriam:pubchem.substance:3411"/>
                </rdf:Bag>
              </bqbiol:is>
            </rdf:Description>
          </rdf:RDF>
        </annotation>
      </species>
      <species metaid="_metaAth_C0088" id="Ath_C0088" name="CDP" compartment="C_1" sboTerm="SBO:0000247">
        <annotation>
          <in:inchi xmlns:in="http://biomodels.net/inchi" metaid="_metaAth_C0088_inchi">InChI=1/C9H15N3O11P2/c10-5-1-2-12(9(15)11-5)8-7(14)6(13)4(22-8)3-21-25(19,20)23-24(16,17)18/h1-2,4,6-8,13-14H,3H2,(H,19,20)(H2,10,11,15)(H2,16,17,18)/t4-,6-,7-,8-/m1/s1/f/h16-17,19H,10H2</in:inchi>
          <rdf:RDF xmlns:rdf="http://www.w3.org/1999/02/22-rdf-syntax-ns#" xmlns:dc="http://purl.org/dc/elements/1.1/" xmlns:dcterms="http://purl.org/dc/terms/" xmlns:vCard="http://www.w3.org/2001/vcard-rdf/3.0#" xmlns:bqbiol="http://biomodels.net/biology-qualifiers/" xmlns:bqmodel="http://biomodels.net/model-qualifiers/">
            <rdf:Description rdf:about="#_metaAth_C0088">
              <bqbiol:is>
                <rdf:Bag>
                  <rdf:li rdf:resource="#_metaAth_C0088_inchi"/>
                  <rdf:li rdf:resource="urn:miriam:3dmet:B01162"/>
                  <rdf:li rdf:resource="urn:miriam:obo.chebi:CHEBI%3A17239"/>
                  <rdf:li rdf:resource="urn:miriam:kegg.compound:C00112"/>
                  <rdf:li rdf:resource="urn:miriam:pubchem.substance:3412"/>
                </rdf:Bag>
              </bqbiol:is>
            </rdf:Description>
          </rdf:RDF>
        </annotation>
      </species>
      <species metaid="_metaAth_C0089" id="Ath_C0089" name="CHOLINE" compartment="C_1" sboTerm="SBO:0000247">
        <annotation>
          <in:inchi xmlns:in="http://biomodels.net/inchi" metaid="_metaAth_C0089_inchi">InChI=1S/C5H14NO/c1-6(2,3)4-5-7/h7H,4-5H2,1-3H3/q+1</in:inchi>
          <rdf:RDF xmlns:rdf="http://www.w3.org/1999/02/22-rdf-syntax-ns#" xmlns:dc="http://purl.org/dc/elements/1.1/" xmlns:dcterms="http://purl.org/dc/terms/" xmlns:vCard="http://www.w3.org/2001/vcard-rdf/3.0#" xmlns:bqbiol="http://biomodels.net/biology-qualifiers/" xmlns:bqmodel="http://biomodels.net/model-qualifiers/">
            <rdf:Description rdf:about="#_metaAth_C0089">
              <bqbiol:is>
                <rdf:Bag>
                  <rdf:li rdf:resource="#_metaAth_C0089_inchi"/>
                  <rdf:li rdf:resource="urn:miriam:3dmet:B00031"/>
                  <rdf:li rdf:resource="urn:miriam:obo.chebi:CHEBI%3A15354"/>
                  <rdf:li rdf:resource="urn:miriam:kegg.compound:C00114"/>
                  <rdf:li rdf:resource="urn:miriam:pubchem.substance:3414"/>
                </rdf:Bag>
              </bqbiol:is>
            </rdf:Description>
          </rdf:RDF>
        </annotation>
      </species>
      <species metaid="_metaAth_C0090" id="Ath_C0090" name="CL-" compartment="C_1" sboTerm="SBO:0000247">
        <annotation>
          <in:inchi xmlns:in="http://biomodels.net/inchi" metaid="_metaAth_C0090_inchi">InChI=1/ClH/h1H/p-1/fCl/h1h/q-1</in:inchi>
          <rdf:RDF xmlns:rdf="http://www.w3.org/1999/02/22-rdf-syntax-ns#" xmlns:dc="http://purl.org/dc/elements/1.1/" xmlns:dcterms="http://purl.org/dc/terms/" xmlns:vCard="http://www.w3.org/2001/vcard-rdf/3.0#" xmlns:bqbiol="http://biomodels.net/biology-qualifiers/" xmlns:bqmodel="http://biomodels.net/model-qualifiers/">
            <rdf:Description rdf:about="#_metaAth_C0090">
              <bqbiol:is>
                <rdf:Bag>
                  <rdf:li rdf:resource="#_metaAth_C0090_inchi"/>
                  <rdf:li rdf:resource="urn:miriam:obo.chebi:CHEBI%3A17996"/>
                  <rdf:li rdf:resource="urn:miriam:kegg.compound:C00115"/>
                </rdf:Bag>
              </bqbiol:is>
            </rdf:Description>
          </rdf:RDF>
        </annotation>
      </species>
      <species metaid="_metaAth_C0091" id="Ath_C0091" name="GLYCEROL" compartment="C_1" sboTerm="SBO:0000247">
        <annotation>
          <in:inchi xmlns:in="http://biomodels.net/inchi" metaid="_metaAth_C0091_inchi">InChI=1/C3H8O3/c4-1-3(6)2-5/h3-6H,1-2H2</in:inchi>
          <rdf:RDF xmlns:rdf="http://www.w3.org/1999/02/22-rdf-syntax-ns#" xmlns:dc="http://purl.org/dc/elements/1.1/" xmlns:dcterms="http://purl.org/dc/terms/" xmlns:vCard="http://www.w3.org/2001/vcard-rdf/3.0#" xmlns:bqbiol="http://biomodels.net/biology-qualifiers/" xmlns:bqmodel="http://biomodels.net/model-qualifiers/">
            <rdf:Description rdf:about="#_metaAth_C0091">
              <bqbiol:is>
                <rdf:Bag>
                  <rdf:li rdf:resource="#_metaAth_C0091_inchi"/>
                  <rdf:li rdf:resource="urn:miriam:3dmet:B00032"/>
                  <rdf:li rdf:resource="urn:miriam:obo.chebi:CHEBI%3A17754"/>
                  <rdf:li rdf:resource="urn:miriam:kegg.compound:C00116"/>
                  <rdf:li rdf:resource="urn:miriam:pubchem.substance:3416"/>
                </rdf:Bag>
              </bqbiol:is>
            </rdf:Description>
          </rdf:RDF>
        </annotation>
      </species>
      <species metaid="_metaAth_C0092" id="Ath_C0092" name="RIBOSE-5P" compartment="C_1" sboTerm="SBO:0000247">
        <annotation>
          <in:inchi xmlns:in="http://biomodels.net/inchi" metaid="_metaAth_C0092_inchi">InChI=1S/C5H11O8P/c6-3-2(1-12-14(9,10)11)13-5(8)4(3)7/h2-8H,1H2,(H2,9,10,11)/t2-,3-,4-,5</in:inchi>
          <rdf:RDF xmlns:rdf="http://www.w3.org/1999/02/22-rdf-syntax-ns#" xmlns:dc="http://purl.org/dc/elements/1.1/" xmlns:dcterms="http://purl.org/dc/terms/" xmlns:vCard="http://www.w3.org/2001/vcard-rdf/3.0#" xmlns:bqbiol="http://biomodels.net/biology-qualifiers/" xmlns:bqmodel="http://biomodels.net/model-qualifiers/">
            <rdf:Description rdf:about="#_metaAth_C0092">
              <bqbiol:is>
                <rdf:Bag>
                  <rdf:li rdf:resource="#_metaAth_C0092_inchi"/>
                  <rdf:li rdf:resource="urn:miriam:3dmet:B04635"/>
                  <rdf:li rdf:resource="urn:miriam:obo.chebi:CHEBI%3A17797"/>
                  <rdf:li rdf:resource="urn:miriam:kegg.compound:C00117"/>
                  <rdf:li rdf:resource="urn:miriam:pubchem.substance:3417"/>
                </rdf:Bag>
              </bqbiol:is>
            </rdf:Description>
          </rdf:RDF>
        </annotation>
      </species>
      <species metaid="_metaAth_C0093" id="Ath_C0093" name="PRPP" compartment="C_1" sboTerm="SBO:0000247">
        <annotation>
          <in:inchi xmlns:in="http://biomodels.net/inchi" metaid="_metaAth_C0093_inchi">InChI=1/C5H13O14P3/c6-3-2(1-16-20(8,9)10)17-5(4(3)7)18-22(14,15)19-21(11,12)13/h2-7H,1H2,(H,14,15)(H2,8,9,10)(H2,11,12,13)/t2-,3-,4-,5-/m1/s1/f/h8-9,11-12,14H</in:inchi>
          <rdf:RDF xmlns:rdf="http://www.w3.org/1999/02/22-rdf-syntax-ns#" xmlns:dc="http://purl.org/dc/elements/1.1/" xmlns:dcterms="http://purl.org/dc/terms/" xmlns:vCard="http://www.w3.org/2001/vcard-rdf/3.0#" xmlns:bqbiol="http://biomodels.net/biology-qualifiers/" xmlns:bqmodel="http://biomodels.net/model-qualifiers/">
            <rdf:Description rdf:about="#_metaAth_C0093">
              <bqbiol:is>
                <rdf:Bag>
                  <rdf:li rdf:resource="#_metaAth_C0093_inchi"/>
                  <rdf:li rdf:resource="urn:miriam:3dmet:B01164"/>
                  <rdf:li rdf:resource="urn:miriam:obo.chebi:CHEBI%3A17111"/>
                  <rdf:li rdf:resource="urn:miriam:kegg.compound:C00119"/>
                  <rdf:li rdf:resource="urn:miriam:pubchem.substance:3419"/>
                </rdf:Bag>
              </bqbiol:is>
            </rdf:Description>
          </rdf:RDF>
        </annotation>
      </species>
      <species metaid="_metaAth_C0094" id="Ath_C0094" name="BIOTIN" compartment="C_1" sboTerm="SBO:0000247">
        <annotation>
          <in:inchi xmlns:in="http://biomodels.net/inchi" metaid="_metaAth_C0094_inchi">InChI=1/C10H16N2O3S/c13-8(14)4-2-1-3-7-9-6(5-16-7)11-10(15)12-9/h6-7,9H,1-5H2,(H,13,14)(H2,11,12,15)/t6-,7-,9-/m0/s1/f/h11-13H</in:inchi>
          <rdf:RDF xmlns:rdf="http://www.w3.org/1999/02/22-rdf-syntax-ns#" xmlns:dc="http://purl.org/dc/elements/1.1/" xmlns:dcterms="http://purl.org/dc/terms/" xmlns:vCard="http://www.w3.org/2001/vcard-rdf/3.0#" xmlns:bqbiol="http://biomodels.net/biology-qualifiers/" xmlns:bqmodel="http://biomodels.net/model-qualifiers/">
            <rdf:Description rdf:about="#_metaAth_C0094">
              <bqbiol:is>
                <rdf:Bag>
                  <rdf:li rdf:resource="#_metaAth_C0094_inchi"/>
                  <rdf:li rdf:resource="urn:miriam:3dmet:B01165"/>
                  <rdf:li rdf:resource="urn:miriam:obo.chebi:CHEBI%3A15956"/>
                  <rdf:li rdf:resource="urn:miriam:kegg.compound:C00120"/>
                  <rdf:li rdf:resource="urn:miriam:pubchem.substance:3420"/>
                </rdf:Bag>
              </bqbiol:is>
            </rdf:Description>
          </rdf:RDF>
        </annotation>
      </species>
      <species metaid="_metaAth_C0095" id="Ath_C0095" name="RIBOSE" compartment="C_1" sboTerm="SBO:0000247">
        <annotation>
          <in:inchi xmlns:in="http://biomodels.net/inchi" metaid="_metaAth_C0095_inchi">InChI=1S/C5H10O5/c6-1-2-3(7)4(8)5(9)10-2/h2-9H,1H2/t2-,3-,4-,5</in:inchi>
          <rdf:RDF xmlns:rdf="http://www.w3.org/1999/02/22-rdf-syntax-ns#" xmlns:dc="http://purl.org/dc/elements/1.1/" xmlns:dcterms="http://purl.org/dc/terms/" xmlns:vCard="http://www.w3.org/2001/vcard-rdf/3.0#" xmlns:bqbiol="http://biomodels.net/biology-qualifiers/" xmlns:bqmodel="http://biomodels.net/model-qualifiers/">
            <rdf:Description rdf:about="#_metaAth_C0095">
              <bqbiol:is>
                <rdf:Bag>
                  <rdf:li rdf:resource="#_metaAth_C0095_inchi"/>
                  <rdf:li rdf:resource="urn:miriam:3dmet:B04636"/>
                  <rdf:li rdf:resource="urn:miriam:obo.chebi:CHEBI%3A47013"/>
                  <rdf:li rdf:resource="urn:miriam:kegg.compound:C00121"/>
                  <rdf:li rdf:resource="urn:miriam:pubchem.substance:3421"/>
                </rdf:Bag>
              </bqbiol:is>
            </rdf:Description>
          </rdf:RDF>
        </annotation>
      </species>
      <species metaid="_metaAth_C0096" id="Ath_C0096" name="FUM" compartment="C_1" sboTerm="SBO:0000247">
        <annotation>
          <in:inchi xmlns:in="http://biomodels.net/inchi" metaid="_metaAth_C0096_inchi">InChI=1S/C4H4O4/c5-3(6)1-2-4(7)8/h1-2H,(H,5,6)(H,7,8)/b2-1+</in:inchi>
          <rdf:RDF xmlns:rdf="http://www.w3.org/1999/02/22-rdf-syntax-ns#" xmlns:dc="http://purl.org/dc/elements/1.1/" xmlns:dcterms="http://purl.org/dc/terms/" xmlns:vCard="http://www.w3.org/2001/vcard-rdf/3.0#" xmlns:bqbiol="http://biomodels.net/biology-qualifiers/" xmlns:bqmodel="http://biomodels.net/model-qualifiers/">
            <rdf:Description rdf:about="#_metaAth_C0096">
              <bqbiol:is>
                <rdf:Bag>
                  <rdf:li rdf:resource="#_metaAth_C0096_inchi"/>
                  <rdf:li rdf:resource="urn:miriam:3dmet:B00033"/>
                  <rdf:li rdf:resource="urn:miriam:obo.chebi:CHEBI%3A18012"/>
                  <rdf:li rdf:resource="urn:miriam:kegg.compound:C00122"/>
                  <rdf:li rdf:resource="urn:miriam:pubchem.substance:3422"/>
                </rdf:Bag>
              </bqbiol:is>
            </rdf:Description>
          </rdf:RDF>
        </annotation>
      </species>
      <species metaid="_metaAth_C0097" id="Ath_C0097" name="LEU" compartment="C_1" sboTerm="SBO:0000247">
        <annotation>
          <in:inchi xmlns:in="http://biomodels.net/inchi" metaid="_metaAth_C0097_inchi">InChI=1S/C6H13NO2/c1-4(2)3-5(7)6(8)9/h4-5H,3,7H2,1-2H3,(H,8,9)/t5-/m0/s1</in:inchi>
          <rdf:RDF xmlns:rdf="http://www.w3.org/1999/02/22-rdf-syntax-ns#" xmlns:dc="http://purl.org/dc/elements/1.1/" xmlns:dcterms="http://purl.org/dc/terms/" xmlns:vCard="http://www.w3.org/2001/vcard-rdf/3.0#" xmlns:bqbiol="http://biomodels.net/biology-qualifiers/" xmlns:bqmodel="http://biomodels.net/model-qualifiers/">
            <rdf:Description rdf:about="#_metaAth_C0097">
              <bqbiol:is>
                <rdf:Bag>
                  <rdf:li rdf:resource="#_metaAth_C0097_inchi"/>
                  <rdf:li rdf:resource="urn:miriam:3dmet:B00034"/>
                  <rdf:li rdf:resource="urn:miriam:obo.chebi:CHEBI%3A15603"/>
                  <rdf:li rdf:resource="urn:miriam:kegg.compound:C00123"/>
                  <rdf:li rdf:resource="urn:miriam:pubchem.substance:3423"/>
                </rdf:Bag>
              </bqbiol:is>
            </rdf:Description>
          </rdf:RDF>
        </annotation>
      </species>
      <species metaid="_metaAth_C0098" id="Ath_C0098" name="GALACTOSE" compartment="C_1" sboTerm="SBO:0000247">
        <annotation>
          <in:inchi xmlns:in="http://biomodels.net/inchi" metaid="_metaAth_C0098_inchi">InChI=1/C6H12O6/c7-1-2-3(8)4(9)5(10)6(11)12-2/h2-11H,1H2/t2-,3+,4+,5-,6?/m1/s1</in:inchi>
          <rdf:RDF xmlns:rdf="http://www.w3.org/1999/02/22-rdf-syntax-ns#" xmlns:dc="http://purl.org/dc/elements/1.1/" xmlns:dcterms="http://purl.org/dc/terms/" xmlns:vCard="http://www.w3.org/2001/vcard-rdf/3.0#" xmlns:bqbiol="http://biomodels.net/biology-qualifiers/" xmlns:bqmodel="http://biomodels.net/model-qualifiers/">
            <rdf:Description rdf:about="#_metaAth_C0098">
              <bqbiol:is>
                <rdf:Bag>
                  <rdf:li rdf:resource="#_metaAth_C0098_inchi"/>
                  <rdf:li rdf:resource="urn:miriam:3dmet:B04637"/>
                  <rdf:li rdf:resource="urn:miriam:obo.chebi:CHEBI%3A4139"/>
                  <rdf:li rdf:resource="urn:miriam:kegg.compound:C00124"/>
                  <rdf:li rdf:resource="urn:miriam:pubchem.substance:3424"/>
                </rdf:Bag>
              </bqbiol:is>
            </rdf:Description>
          </rdf:RDF>
        </annotation>
      </species>
      <species metaid="_metaAth_C0099" id="Ath_C0099" name="OXIDIZED-GLUTATHIONE" compartment="C_1" sboTerm="SBO:0000247">
        <annotation>
          <in:inchi xmlns:in="http://biomodels.net/inchi" metaid="_metaAth_C0099_inchi">InChI=1S/C20H32N6O12S2/c21-9(19(35)36)1-3-13(27)25-11(17(33)23-5-15(29)30)7-39-40-8-12(18(34)24-6-16(31)32)26-14(28)4-2-10(22)20(37)38/h9-12H,1-8,21-22H2,(H,23,33)(H,24,34)(H,25,27)(H,26,28)(H,29,30)(H,31,32)(H,35,36)(H,37,38)/t9-,10-,11-,12-/m0/s1</in:inchi>
          <rdf:RDF xmlns:rdf="http://www.w3.org/1999/02/22-rdf-syntax-ns#" xmlns:dc="http://purl.org/dc/elements/1.1/" xmlns:dcterms="http://purl.org/dc/terms/" xmlns:vCard="http://www.w3.org/2001/vcard-rdf/3.0#" xmlns:bqbiol="http://biomodels.net/biology-qualifiers/" xmlns:bqmodel="http://biomodels.net/model-qualifiers/">
            <rdf:Description rdf:about="#_metaAth_C0099">
              <bqbiol:is>
                <rdf:Bag>
                  <rdf:li rdf:resource="#_metaAth_C0099_inchi"/>
                  <rdf:li rdf:resource="urn:miriam:3dmet:B01166"/>
                  <rdf:li rdf:resource="urn:miriam:obo.chebi:CHEBI%3A17858"/>
                  <rdf:li rdf:resource="urn:miriam:kegg.compound:C00127"/>
                  <rdf:li rdf:resource="urn:miriam:pubchem.substance:3427"/>
                </rdf:Bag>
              </bqbiol:is>
            </rdf:Description>
          </rdf:RDF>
        </annotation>
      </species>
      <species metaid="_metaAth_C0100" id="Ath_C0100" name="CMP-N-ACETYL-NEURAMINATE" compartment="C_1" sboTerm="SBO:0000247">
        <annotation>
          <in:inchi xmlns:in="http://biomodels.net/inchi" metaid="_metaAth_C0100_inchi">InChI=1S/C20H31N4O16P/c1-7(26)22-12-8(27)4-20(18(32)33,39-16(12)13(29)9(28)5-25)40-41(35,36)37-6-10-14(30)15(31)17(38-10)24-3-2-11(21)23-19(24)34/h2-3,8-10,12-17,25,27-31H,4-6H2,1H3,(H,22,26)(H,32,33)(H,35,36)(H2,21,23,34)/t8-,9+,10+,12+,13+,14+,15+,16+,17+,20+/m0/s1</in:inchi>
          <rdf:RDF xmlns:rdf="http://www.w3.org/1999/02/22-rdf-syntax-ns#" xmlns:dc="http://purl.org/dc/elements/1.1/" xmlns:dcterms="http://purl.org/dc/terms/" xmlns:vCard="http://www.w3.org/2001/vcard-rdf/3.0#" xmlns:bqbiol="http://biomodels.net/biology-qualifiers/" xmlns:bqmodel="http://biomodels.net/model-qualifiers/">
            <rdf:Description rdf:about="#_metaAth_C0100">
              <bqbiol:is>
                <rdf:Bag>
                  <rdf:li rdf:resource="#_metaAth_C0100_inchi"/>
                  <rdf:li rdf:resource="urn:miriam:3dmet:B01167"/>
                  <rdf:li rdf:resource="urn:miriam:obo.chebi:CHEBI%3A16556"/>
                  <rdf:li rdf:resource="urn:miriam:kegg.compound:C00128"/>
                  <rdf:li rdf:resource="urn:miriam:pubchem.substance:3428"/>
                </rdf:Bag>
              </bqbiol:is>
            </rdf:Description>
          </rdf:RDF>
        </annotation>
      </species>
      <species metaid="_metaAth_C0101" id="Ath_C0101" name="delta(3)-isopentenyl-pp" compartment="C_1" sboTerm="SBO:0000247">
        <annotation>
          <in:inchi xmlns:in="http://biomodels.net/inchi" metaid="_metaAth_C0101_inchi">InChI=1S/C5H12O7P2/c1-5(2)3-4-11-14(9,10)12-13(6,7)8/h1,3-4H2,2H3,(H,9,10)(H2,6,7,8)</in:inchi>
          <rdf:RDF xmlns:rdf="http://www.w3.org/1999/02/22-rdf-syntax-ns#" xmlns:dc="http://purl.org/dc/elements/1.1/" xmlns:dcterms="http://purl.org/dc/terms/" xmlns:vCard="http://www.w3.org/2001/vcard-rdf/3.0#" xmlns:bqbiol="http://biomodels.net/biology-qualifiers/" xmlns:bqmodel="http://biomodels.net/model-qualifiers/">
            <rdf:Description rdf:about="#_metaAth_C0101">
              <bqbiol:is>
                <rdf:Bag>
                  <rdf:li rdf:resource="#_metaAth_C0101_inchi"/>
                  <rdf:li rdf:resource="urn:miriam:3dmet:B00035"/>
                  <rdf:li rdf:resource="urn:miriam:obo.chebi:CHEBI%3A16584"/>
                  <rdf:li rdf:resource="urn:miriam:kegg.compound:C00129"/>
                  <rdf:li rdf:resource="urn:miriam:lipidbank:IIP0001"/>
                  <rdf:li rdf:resource="urn:miriam:pubchem.substance:3429"/>
                </rdf:Bag>
              </bqbiol:is>
            </rdf:Description>
          </rdf:RDF>
        </annotation>
      </species>
      <species metaid="_metaAth_C0102" id="Ath_C0102" name="IMP" compartment="C_1" sboTerm="SBO:0000247">
        <annotation>
          <in:inchi xmlns:in="http://biomodels.net/inchi" metaid="_metaAth_C0102_inchi">InChI=1/C10H13N4O8P/c15-6-4(1-21-23(18,19)20)22-10(7(6)16)14-3-13-5-8(14)11-2-12-9(5)17/h2-4,6-7,10,15-16H,1H2,(H,11,12,17)(H2,18,19,20)/t4-,6-,7-,10-/m1/s1/f/h12,18-19H</in:inchi>
          <rdf:RDF xmlns:rdf="http://www.w3.org/1999/02/22-rdf-syntax-ns#" xmlns:dc="http://purl.org/dc/elements/1.1/" xmlns:dcterms="http://purl.org/dc/terms/" xmlns:vCard="http://www.w3.org/2001/vcard-rdf/3.0#" xmlns:bqbiol="http://biomodels.net/biology-qualifiers/" xmlns:bqmodel="http://biomodels.net/model-qualifiers/">
            <rdf:Description rdf:about="#_metaAth_C0102">
              <bqbiol:is>
                <rdf:Bag>
                  <rdf:li rdf:resource="#_metaAth_C0102_inchi"/>
                  <rdf:li rdf:resource="urn:miriam:3dmet:B01168"/>
                  <rdf:li rdf:resource="urn:miriam:obo.chebi:CHEBI%3A17202"/>
                  <rdf:li rdf:resource="urn:miriam:kegg.compound:C00130"/>
                  <rdf:li rdf:resource="urn:miriam:pubchem.substance:3430"/>
                </rdf:Bag>
              </bqbiol:is>
            </rdf:Description>
          </rdf:RDF>
        </annotation>
      </species>
      <species metaid="_metaAth_C0103" id="Ath_C0103" name="DATP" compartment="C_1" sboTerm="SBO:0000247">
        <annotation>
          <in:inchi xmlns:in="http://biomodels.net/inchi" metaid="_metaAth_C0103_inchi">InChI=1S/C10H16N5O12P3/c11-9-8-10(13-3-12-9)15(4-14-8)7-1-5(16)6(25-7)2-24-29(20,21)27-30(22,23)26-28(17,18)19/h3-7,16H,1-2H2,(H,20,21)(H,22,23)(H2,11,12,13)(H2,17,18,19)/t5-,6+,7+/m0/s1</in:inchi>
          <rdf:RDF xmlns:rdf="http://www.w3.org/1999/02/22-rdf-syntax-ns#" xmlns:dc="http://purl.org/dc/elements/1.1/" xmlns:dcterms="http://purl.org/dc/terms/" xmlns:vCard="http://www.w3.org/2001/vcard-rdf/3.0#" xmlns:bqbiol="http://biomodels.net/biology-qualifiers/" xmlns:bqmodel="http://biomodels.net/model-qualifiers/">
            <rdf:Description rdf:about="#_metaAth_C0103">
              <bqbiol:is>
                <rdf:Bag>
                  <rdf:li rdf:resource="#_metaAth_C0103_inchi"/>
                  <rdf:li rdf:resource="urn:miriam:3dmet:B01169"/>
                  <rdf:li rdf:resource="urn:miriam:obo.chebi:CHEBI%3A16284"/>
                  <rdf:li rdf:resource="urn:miriam:kegg.compound:C00131"/>
                  <rdf:li rdf:resource="urn:miriam:pubchem.substance:3431"/>
                </rdf:Bag>
              </bqbiol:is>
            </rdf:Description>
          </rdf:RDF>
        </annotation>
      </species>
      <species metaid="_metaAth_C0104" id="Ath_C0104" name="METOH" compartment="C_1" sboTerm="SBO:0000247">
        <annotation>
          <in:inchi xmlns:in="http://biomodels.net/inchi" metaid="_metaAth_C0104_inchi">InChI=1S/CH4O/c1-2/h2H,1H3</in:inchi>
          <rdf:RDF xmlns:rdf="http://www.w3.org/1999/02/22-rdf-syntax-ns#" xmlns:dc="http://purl.org/dc/elements/1.1/" xmlns:dcterms="http://purl.org/dc/terms/" xmlns:vCard="http://www.w3.org/2001/vcard-rdf/3.0#" xmlns:bqbiol="http://biomodels.net/biology-qualifiers/" xmlns:bqmodel="http://biomodels.net/model-qualifiers/">
            <rdf:Description rdf:about="#_metaAth_C0104">
              <bqbiol:is>
                <rdf:Bag>
                  <rdf:li rdf:resource="#_metaAth_C0104_inchi"/>
                  <rdf:li rdf:resource="urn:miriam:3dmet:B01170"/>
                  <rdf:li rdf:resource="urn:miriam:obo.chebi:CHEBI%3A17790"/>
                  <rdf:li rdf:resource="urn:miriam:kegg.compound:C00132"/>
                  <rdf:li rdf:resource="urn:miriam:pubchem.substance:3432"/>
                </rdf:Bag>
              </bqbiol:is>
            </rdf:Description>
          </rdf:RDF>
        </annotation>
      </species>
      <species metaid="_metaAth_C0105" id="Ath_C0105" name="D-ALANINE" compartment="C_1" sboTerm="SBO:0000247">
        <annotation>
          <in:inchi xmlns:in="http://biomodels.net/inchi" metaid="_metaAth_C0105_inchi">InChI=1/C3H7NO2/c1-2(4)3(5)6/h2H,4H2,1H3,(H,5,6)/t2-/m1/s1/f/h5H</in:inchi>
          <rdf:RDF xmlns:rdf="http://www.w3.org/1999/02/22-rdf-syntax-ns#" xmlns:dc="http://purl.org/dc/elements/1.1/" xmlns:dcterms="http://purl.org/dc/terms/" xmlns:vCard="http://www.w3.org/2001/vcard-rdf/3.0#" xmlns:bqbiol="http://biomodels.net/biology-qualifiers/" xmlns:bqmodel="http://biomodels.net/model-qualifiers/">
            <rdf:Description rdf:about="#_metaAth_C0105">
              <bqbiol:is>
                <rdf:Bag>
                  <rdf:li rdf:resource="#_metaAth_C0105_inchi"/>
                  <rdf:li rdf:resource="urn:miriam:3dmet:B00036"/>
                  <rdf:li rdf:resource="urn:miriam:obo.chebi:CHEBI%3A15570"/>
                  <rdf:li rdf:resource="urn:miriam:kegg.compound:C00133"/>
                  <rdf:li rdf:resource="urn:miriam:pubchem.substance:3433"/>
                </rdf:Bag>
              </bqbiol:is>
            </rdf:Description>
          </rdf:RDF>
        </annotation>
      </species>
      <species metaid="_metaAth_C0106" id="Ath_C0106" name="PUTRESCINE" compartment="C_1" sboTerm="SBO:0000247">
        <annotation>
          <in:inchi xmlns:in="http://biomodels.net/inchi" metaid="_metaAth_C0106_inchi">InChI=1S/C4H12N2/c5-3-1-2-4-6/h1-6H2</in:inchi>
          <rdf:RDF xmlns:rdf="http://www.w3.org/1999/02/22-rdf-syntax-ns#" xmlns:dc="http://purl.org/dc/elements/1.1/" xmlns:dcterms="http://purl.org/dc/terms/" xmlns:vCard="http://www.w3.org/2001/vcard-rdf/3.0#" xmlns:bqbiol="http://biomodels.net/biology-qualifiers/" xmlns:bqmodel="http://biomodels.net/model-qualifiers/">
            <rdf:Description rdf:about="#_metaAth_C0106">
              <bqbiol:is>
                <rdf:Bag>
                  <rdf:li rdf:resource="#_metaAth_C0106_inchi"/>
                  <rdf:li rdf:resource="urn:miriam:3dmet:B00037"/>
                  <rdf:li rdf:resource="urn:miriam:obo.chebi:CHEBI%3A17148"/>
                  <rdf:li rdf:resource="urn:miriam:kegg.compound:C00134"/>
                  <rdf:li rdf:resource="urn:miriam:pubchem.substance:3434"/>
                </rdf:Bag>
              </bqbiol:is>
            </rdf:Description>
          </rdf:RDF>
        </annotation>
      </species>
      <species metaid="_metaAth_C0107" id="Ath_C0107" name="HIS" compartment="C_1" sboTerm="SBO:0000247">
        <annotation>
          <in:inchi xmlns:in="http://biomodels.net/inchi" metaid="_metaAth_C0107_inchi">InChI=1S/C6H9N3O2/c7-5(6(10)11)1-4-2-8-3-9-4/h2-3,5H,1,7H2,(H,8,9)(H,10,11)/t5-/m0/s1</in:inchi>
          <rdf:RDF xmlns:rdf="http://www.w3.org/1999/02/22-rdf-syntax-ns#" xmlns:dc="http://purl.org/dc/elements/1.1/" xmlns:dcterms="http://purl.org/dc/terms/" xmlns:vCard="http://www.w3.org/2001/vcard-rdf/3.0#" xmlns:bqbiol="http://biomodels.net/biology-qualifiers/" xmlns:bqmodel="http://biomodels.net/model-qualifiers/">
            <rdf:Description rdf:about="#_metaAth_C0107">
              <bqbiol:is>
                <rdf:Bag>
                  <rdf:li rdf:resource="#_metaAth_C0107_inchi"/>
                  <rdf:li rdf:resource="urn:miriam:3dmet:B01171"/>
                  <rdf:li rdf:resource="urn:miriam:obo.chebi:CHEBI%3A15971"/>
                  <rdf:li rdf:resource="urn:miriam:kegg.compound:C00135"/>
                  <rdf:li rdf:resource="urn:miriam:pubchem.substance:3435"/>
                </rdf:Bag>
              </bqbiol:is>
            </rdf:Description>
          </rdf:RDF>
        </annotation>
      </species>
      <species metaid="_metaAth_C0108" id="Ath_C0108" name="CPD-650" compartment="C_1" sboTerm="SBO:0000247">
        <annotation>
          <in:inchi xmlns:in="http://biomodels.net/inchi" metaid="_metaAth_C0108_inchi">InChI=1S/C25H42N7O17P3S/c1-4-5-16(34)53-9-8-27-15(33)6-7-28-23(37)20(36)25(2,3)11-46-52(43,44)49-51(41,42)45-10-14-19(48-50(38,39)40)18(35)24(47-14)32-13-31-17-21(26)29-12-30-22(17)32/h12-14,18-20,24,35-36H,4-11H2,1-3H3,(H,27,33)(H,28,37)(H,41,42)(H,43,44)(H2,26,29,30)(H2,38,39,40)/t14-,18-,19-,20</in:inchi>
          <rdf:RDF xmlns:rdf="http://www.w3.org/1999/02/22-rdf-syntax-ns#" xmlns:dc="http://purl.org/dc/elements/1.1/" xmlns:dcterms="http://purl.org/dc/terms/" xmlns:vCard="http://www.w3.org/2001/vcard-rdf/3.0#" xmlns:bqbiol="http://biomodels.net/biology-qualifiers/" xmlns:bqmodel="http://biomodels.net/model-qualifiers/">
            <rdf:Description rdf:about="#_metaAth_C0108">
              <bqbiol:is>
                <rdf:Bag>
                  <rdf:li rdf:resource="#_metaAth_C0108_inchi"/>
                  <rdf:li rdf:resource="urn:miriam:3dmet:B04638"/>
                  <rdf:li rdf:resource="urn:miriam:obo.chebi:CHEBI%3A15517"/>
                  <rdf:li rdf:resource="urn:miriam:kegg.compound:C00136"/>
                  <rdf:li rdf:resource="urn:miriam:pubchem.substance:3436"/>
                </rdf:Bag>
              </bqbiol:is>
            </rdf:Description>
          </rdf:RDF>
        </annotation>
      </species>
      <species metaid="_metaAth_C0109" id="Ath_C0109" name="MYO-INOSITOL" compartment="C_1" sboTerm="SBO:0000247">
        <annotation>
          <in:inchi xmlns:in="http://biomodels.net/inchi" metaid="_metaAth_C0109_inchi">InChI=1S/C6H12O6/c7-1-2(8)4(10)6(12)5(11)3(1)9/h1-12H</in:inchi>
          <rdf:RDF xmlns:rdf="http://www.w3.org/1999/02/22-rdf-syntax-ns#" xmlns:dc="http://purl.org/dc/elements/1.1/" xmlns:dcterms="http://purl.org/dc/terms/" xmlns:vCard="http://www.w3.org/2001/vcard-rdf/3.0#" xmlns:bqbiol="http://biomodels.net/biology-qualifiers/" xmlns:bqmodel="http://biomodels.net/model-qualifiers/">
            <rdf:Description rdf:about="#_metaAth_C0109">
              <bqbiol:is>
                <rdf:Bag>
                  <rdf:li rdf:resource="#_metaAth_C0109_inchi"/>
                  <rdf:li rdf:resource="urn:miriam:3dmet:B00038"/>
                  <rdf:li rdf:resource="urn:miriam:obo.chebi:CHEBI%3A17268"/>
                  <rdf:li rdf:resource="urn:miriam:kegg.compound:C00137"/>
                  <rdf:li rdf:resource="urn:miriam:pubchem.substance:3437"/>
                </rdf:Bag>
              </bqbiol:is>
            </rdf:Description>
          </rdf:RDF>
        </annotation>
      </species>
      <species metaid="_metaAth_C0110" id="Ath_C0110" name="2-KETO-ISOVALERATE" compartment="C_1" sboTerm="SBO:0000247">
        <annotation>
          <in:inchi xmlns:in="http://biomodels.net/inchi" metaid="_metaAth_C0110_inchi">InChI=1/C5H8O3/c1-3(2)4(6)5(7)8/h3H,1-2H3,(H,7,8)/p-1/fC5H7O3/q-1</in:inchi>
          <rdf:RDF xmlns:rdf="http://www.w3.org/1999/02/22-rdf-syntax-ns#" xmlns:dc="http://purl.org/dc/elements/1.1/" xmlns:dcterms="http://purl.org/dc/terms/" xmlns:vCard="http://www.w3.org/2001/vcard-rdf/3.0#" xmlns:bqbiol="http://biomodels.net/biology-qualifiers/" xmlns:bqmodel="http://biomodels.net/model-qualifiers/">
            <rdf:Description rdf:about="#_metaAth_C0110">
              <bqbiol:is>
                <rdf:Bag>
                  <rdf:li rdf:resource="#_metaAth_C0110_inchi"/>
                  <rdf:li rdf:resource="urn:miriam:3dmet:B00039"/>
                  <rdf:li rdf:resource="urn:miriam:obo.chebi:CHEBI%3A11851"/>
                  <rdf:li rdf:resource="urn:miriam:obo.chebi:CHEBI%3A16530"/>
                  <rdf:li rdf:resource="urn:miriam:kegg.compound:C00141"/>
                  <rdf:li rdf:resource="urn:miriam:lipidbank:DFA0388"/>
                  <rdf:li rdf:resource="urn:miriam:pubchem.substance:3441"/>
                </rdf:Bag>
              </bqbiol:is>
            </rdf:Description>
          </rdf:RDF>
        </annotation>
      </species>
      <species metaid="_metaAth_C0111" id="Ath_C0111" name="METHYLENE-THF" compartment="C_1" sboTerm="SBO:0000247">
        <annotation>
          <in:inchi xmlns:in="http://biomodels.net/inchi" metaid="_metaAth_C0111_inchi">InChI=1S/C20H23N7O6/c21-20-24-16-15(18(31)25-20)27-9-26(8-12(27)7-22-16)11-3-1-10(2-4-11)17(30)23-13(19(32)33)5-6-14(28)29/h1-4,12-13H,5-9H2,(H,23,30)(H,28,29)(H,32,33)(H4,21,22,24,25,31)/t12-,13</in:inchi>
          <rdf:RDF xmlns:rdf="http://www.w3.org/1999/02/22-rdf-syntax-ns#" xmlns:dc="http://purl.org/dc/elements/1.1/" xmlns:dcterms="http://purl.org/dc/terms/" xmlns:vCard="http://www.w3.org/2001/vcard-rdf/3.0#" xmlns:bqbiol="http://biomodels.net/biology-qualifiers/" xmlns:bqmodel="http://biomodels.net/model-qualifiers/">
            <rdf:Description rdf:about="#_metaAth_C0111">
              <bqbiol:is>
                <rdf:Bag>
                  <rdf:li rdf:resource="#_metaAth_C0111_inchi"/>
                  <rdf:li rdf:resource="urn:miriam:3dmet:B04640"/>
                  <rdf:li rdf:resource="urn:miriam:obo.chebi:CHEBI%3A1989"/>
                  <rdf:li rdf:resource="urn:miriam:kegg.compound:C00143"/>
                  <rdf:li rdf:resource="urn:miriam:pubchem.substance:3443"/>
                </rdf:Bag>
              </bqbiol:is>
            </rdf:Description>
          </rdf:RDF>
        </annotation>
      </species>
      <species metaid="_metaAth_C0112" id="Ath_C0112" name="GMP" compartment="C_1" sboTerm="SBO:0000247">
        <annotation>
          <in:inchi xmlns:in="http://biomodels.net/inchi" metaid="_metaAth_C0112_inchi">InChI=1/C10H14N5O8P/c11-10-13-7-4(8(18)14-10)12-2-15(7)9-6(17)5(16)3(23-9)1-22-24(19,20)21/h2-3,5-6,9,16-17H,1H2,(H2,19,20,21)(H3,11,13,14,18)/t3-,5-,6-,9-/m1/s1/f/h14,19-20H,11H2</in:inchi>
          <rdf:RDF xmlns:rdf="http://www.w3.org/1999/02/22-rdf-syntax-ns#" xmlns:dc="http://purl.org/dc/elements/1.1/" xmlns:dcterms="http://purl.org/dc/terms/" xmlns:vCard="http://www.w3.org/2001/vcard-rdf/3.0#" xmlns:bqbiol="http://biomodels.net/biology-qualifiers/" xmlns:bqmodel="http://biomodels.net/model-qualifiers/">
            <rdf:Description rdf:about="#_metaAth_C0112">
              <bqbiol:is>
                <rdf:Bag>
                  <rdf:li rdf:resource="#_metaAth_C0112_inchi"/>
                  <rdf:li rdf:resource="urn:miriam:3dmet:B01172"/>
                  <rdf:li rdf:resource="urn:miriam:obo.chebi:CHEBI%3A17345"/>
                  <rdf:li rdf:resource="urn:miriam:kegg.compound:C00144"/>
                  <rdf:li rdf:resource="urn:miriam:pubchem.substance:3444"/>
                </rdf:Bag>
              </bqbiol:is>
            </rdf:Description>
          </rdf:RDF>
        </annotation>
      </species>
      <species metaid="_metaAth_C0113" id="Ath_C0113" name="ADENINE" compartment="C_1" sboTerm="SBO:0000247">
        <annotation>
          <in:inchi xmlns:in="http://biomodels.net/inchi" metaid="_metaAth_C0113_inchi">InChI=1S/C5H5N5/c6-4-3-5(9-1-7-3)10-2-8-4/h1-2H,(H3,6,7,8,9,10)</in:inchi>
          <rdf:RDF xmlns:rdf="http://www.w3.org/1999/02/22-rdf-syntax-ns#" xmlns:dc="http://purl.org/dc/elements/1.1/" xmlns:dcterms="http://purl.org/dc/terms/" xmlns:vCard="http://www.w3.org/2001/vcard-rdf/3.0#" xmlns:bqbiol="http://biomodels.net/biology-qualifiers/" xmlns:bqmodel="http://biomodels.net/model-qualifiers/">
            <rdf:Description rdf:about="#_metaAth_C0113">
              <bqbiol:is>
                <rdf:Bag>
                  <rdf:li rdf:resource="#_metaAth_C0113_inchi"/>
                  <rdf:li rdf:resource="urn:miriam:3dmet:B00041"/>
                  <rdf:li rdf:resource="urn:miriam:obo.chebi:CHEBI%3A16708"/>
                  <rdf:li rdf:resource="urn:miriam:kegg.compound:C00147"/>
                  <rdf:li rdf:resource="urn:miriam:pubchem.substance:3447"/>
                </rdf:Bag>
              </bqbiol:is>
            </rdf:Description>
          </rdf:RDF>
        </annotation>
      </species>
      <species metaid="_metaAth_C0114" id="Ath_C0114" name="PRO" compartment="C_1" sboTerm="SBO:0000247">
        <annotation>
          <in:inchi xmlns:in="http://biomodels.net/inchi" metaid="_metaAth_C0114_inchi">InChI=1/C5H9NO2/c7-5(8)4-2-1-3-6-4/h4,6H,1-3H2,(H,7,8)/t4-/m0/s1/f/h7H</in:inchi>
          <rdf:RDF xmlns:rdf="http://www.w3.org/1999/02/22-rdf-syntax-ns#" xmlns:dc="http://purl.org/dc/elements/1.1/" xmlns:dcterms="http://purl.org/dc/terms/" xmlns:vCard="http://www.w3.org/2001/vcard-rdf/3.0#" xmlns:bqbiol="http://biomodels.net/biology-qualifiers/" xmlns:bqmodel="http://biomodels.net/model-qualifiers/">
            <rdf:Description rdf:about="#_metaAth_C0114">
              <bqbiol:is>
                <rdf:Bag>
                  <rdf:li rdf:resource="#_metaAth_C0114_inchi"/>
                  <rdf:li rdf:resource="urn:miriam:3dmet:B01173"/>
                  <rdf:li rdf:resource="urn:miriam:obo.chebi:CHEBI%3A17203"/>
                  <rdf:li rdf:resource="urn:miriam:kegg.compound:C00148"/>
                  <rdf:li rdf:resource="urn:miriam:pubchem.substance:3448"/>
                </rdf:Bag>
              </bqbiol:is>
            </rdf:Description>
          </rdf:RDF>
        </annotation>
      </species>
      <species metaid="_metaAth_C0115" id="Ath_C0115" name="MAL" compartment="C_1" sboTerm="SBO:0000247">
        <annotation>
          <in:inchi xmlns:in="http://biomodels.net/inchi" metaid="_metaAth_C0115_inchi">InChI=1/C4H6O5/c5-2(4(8)9)1-3(6)7/h2,5H,1H2,(H,6,7)(H,8,9)/t2-/m0/s1/f/h6,8H</in:inchi>
          <rdf:RDF xmlns:rdf="http://www.w3.org/1999/02/22-rdf-syntax-ns#" xmlns:dc="http://purl.org/dc/elements/1.1/" xmlns:dcterms="http://purl.org/dc/terms/" xmlns:vCard="http://www.w3.org/2001/vcard-rdf/3.0#" xmlns:bqbiol="http://biomodels.net/biology-qualifiers/" xmlns:bqmodel="http://biomodels.net/model-qualifiers/">
            <rdf:Description rdf:about="#_metaAth_C0115">
              <bqbiol:is>
                <rdf:Bag>
                  <rdf:li rdf:resource="#_metaAth_C0115_inchi"/>
                  <rdf:li rdf:resource="urn:miriam:3dmet:B00042"/>
                  <rdf:li rdf:resource="urn:miriam:obo.chebi:CHEBI%3A30797"/>
                  <rdf:li rdf:resource="urn:miriam:kegg.compound:C00149"/>
                  <rdf:li rdf:resource="urn:miriam:pubchem.substance:3449"/>
                </rdf:Bag>
              </bqbiol:is>
            </rdf:Description>
          </rdf:RDF>
        </annotation>
      </species>
      <species metaid="_metaAth_C0116" id="Ath_C0116" name="L-2-AMINO-ACID" compartment="C_1" sboTerm="SBO:0000247">
        <annotation>
          <rdf:RDF xmlns:rdf="http://www.w3.org/1999/02/22-rdf-syntax-ns#" xmlns:dc="http://purl.org/dc/elements/1.1/" xmlns:dcterms="http://purl.org/dc/terms/" xmlns:vCard="http://www.w3.org/2001/vcard-rdf/3.0#" xmlns:bqbiol="http://biomodels.net/biology-qualifiers/" xmlns:bqmodel="http://biomodels.net/model-qualifiers/">
            <rdf:Description rdf:about="#_metaAth_C0116">
              <bqbiol:is>
                <rdf:Bag>
                  <rdf:li rdf:resource="urn:miriam:obo.chebi:CHEBI%3A15705"/>
                  <rdf:li rdf:resource="urn:miriam:kegg.compound:C00151"/>
                  <rdf:li rdf:resource="urn:miriam:pubchem.substance:3451"/>
                </rdf:Bag>
              </bqbiol:is>
            </rdf:Description>
          </rdf:RDF>
        </annotation>
      </species>
      <species metaid="_metaAth_C0117" id="Ath_C0117" name="ASN" compartment="C_1" sboTerm="SBO:0000247">
        <annotation>
          <in:inchi xmlns:in="http://biomodels.net/inchi" metaid="_metaAth_C0117_inchi">InChI=1S/C4H8N2O3/c5-2(4(8)9)1-3(6)7/h2H,1,5H2,(H2,6,7)(H,8,9)/t2-/m0/s1</in:inchi>
          <rdf:RDF xmlns:rdf="http://www.w3.org/1999/02/22-rdf-syntax-ns#" xmlns:dc="http://purl.org/dc/elements/1.1/" xmlns:dcterms="http://purl.org/dc/terms/" xmlns:vCard="http://www.w3.org/2001/vcard-rdf/3.0#" xmlns:bqbiol="http://biomodels.net/biology-qualifiers/" xmlns:bqmodel="http://biomodels.net/model-qualifiers/">
            <rdf:Description rdf:about="#_metaAth_C0117">
              <bqbiol:is>
                <rdf:Bag>
                  <rdf:li rdf:resource="#_metaAth_C0117_inchi"/>
                  <rdf:li rdf:resource="urn:miriam:3dmet:B00043"/>
                  <rdf:li rdf:resource="urn:miriam:obo.chebi:CHEBI%3A17196"/>
                  <rdf:li rdf:resource="urn:miriam:kegg.compound:C00152"/>
                  <rdf:li rdf:resource="urn:miriam:pubchem.substance:3452"/>
                </rdf:Bag>
              </bqbiol:is>
            </rdf:Description>
          </rdf:RDF>
        </annotation>
      </species>
      <species metaid="_metaAth_C0118" id="Ath_C0118" name="NIACINAMIDE" compartment="C_1" sboTerm="SBO:0000247">
        <annotation>
          <in:inchi xmlns:in="http://biomodels.net/inchi" metaid="_metaAth_C0118_inchi">InChI=1S/C6H6N2O/c7-6(9)5-2-1-3-8-4-5/h1-4H,(H2,7,9)</in:inchi>
          <rdf:RDF xmlns:rdf="http://www.w3.org/1999/02/22-rdf-syntax-ns#" xmlns:dc="http://purl.org/dc/elements/1.1/" xmlns:dcterms="http://purl.org/dc/terms/" xmlns:vCard="http://www.w3.org/2001/vcard-rdf/3.0#" xmlns:bqbiol="http://biomodels.net/biology-qualifiers/" xmlns:bqmodel="http://biomodels.net/model-qualifiers/">
            <rdf:Description rdf:about="#_metaAth_C0118">
              <bqbiol:is>
                <rdf:Bag>
                  <rdf:li rdf:resource="#_metaAth_C0118_inchi"/>
                  <rdf:li rdf:resource="urn:miriam:3dmet:B00044"/>
                  <rdf:li rdf:resource="urn:miriam:obo.chebi:CHEBI%3A17154"/>
                  <rdf:li rdf:resource="urn:miriam:kegg.compound:C00153"/>
                  <rdf:li rdf:resource="urn:miriam:pubchem.substance:3453"/>
                </rdf:Bag>
              </bqbiol:is>
            </rdf:Description>
          </rdf:RDF>
        </annotation>
      </species>
      <species metaid="_metaAth_C0119" id="Ath_C0119" name="PALMITYL-COA" compartment="C_1" sboTerm="SBO:0000247">
        <annotation>
          <in:inchi xmlns:in="http://biomodels.net/inchi" metaid="_metaAth_C0119_inchi">InChI=1S/C37H66N7O17P3S/c1-4-5-6-7-8-9-10-11-12-13-14-15-16-17-28(46)65-21-20-39-27(45)18-19-40-35(49)32(48)37(2,3)23-58-64(55,56)61-63(53,54)57-22-26-31(60-62(50,51)52)30(47)36(59-26)44-25-43-29-33(38)41-24-42-34(29)44/h24-26,30-32,36,47-48H,4-23H2,1-3H3,(H,39,45)(H,40,49)(H,53,54)(H,55,56)(H2,38,41,42)(H2,50,51,52)/t26-,30-,31-,32</in:inchi>
          <rdf:RDF xmlns:rdf="http://www.w3.org/1999/02/22-rdf-syntax-ns#" xmlns:dc="http://purl.org/dc/elements/1.1/" xmlns:dcterms="http://purl.org/dc/terms/" xmlns:vCard="http://www.w3.org/2001/vcard-rdf/3.0#" xmlns:bqbiol="http://biomodels.net/biology-qualifiers/" xmlns:bqmodel="http://biomodels.net/model-qualifiers/">
            <rdf:Description rdf:about="#_metaAth_C0119">
              <bqbiol:is>
                <rdf:Bag>
                  <rdf:li rdf:resource="#_metaAth_C0119_inchi"/>
                  <rdf:li rdf:resource="urn:miriam:3dmet:B04641"/>
                  <rdf:li rdf:resource="urn:miriam:obo.chebi:CHEBI%3A15525"/>
                  <rdf:li rdf:resource="urn:miriam:kegg.compound:C00154"/>
                  <rdf:li rdf:resource="urn:miriam:pubchem.substance:3454"/>
                </rdf:Bag>
              </bqbiol:is>
            </rdf:Description>
          </rdf:RDF>
        </annotation>
      </species>
      <species metaid="_metaAth_C0120" id="Ath_C0120" name="HOMO-CYS" compartment="C_1" sboTerm="SBO:0000247">
        <annotation>
          <in:inchi xmlns:in="http://biomodels.net/inchi" metaid="_metaAth_C0120_inchi">InChI=1/C4H9NO2S/c5-3(1-2-8)4(6)7/h3,8H,1-2,5H2,(H,6,7)/t3-/m0/s1/f/h6H</in:inchi>
          <rdf:RDF xmlns:rdf="http://www.w3.org/1999/02/22-rdf-syntax-ns#" xmlns:dc="http://purl.org/dc/elements/1.1/" xmlns:dcterms="http://purl.org/dc/terms/" xmlns:vCard="http://www.w3.org/2001/vcard-rdf/3.0#" xmlns:bqbiol="http://biomodels.net/biology-qualifiers/" xmlns:bqmodel="http://biomodels.net/model-qualifiers/">
            <rdf:Description rdf:about="#_metaAth_C0120">
              <bqbiol:is>
                <rdf:Bag>
                  <rdf:li rdf:resource="#_metaAth_C0120_inchi"/>
                  <rdf:li rdf:resource="urn:miriam:3dmet:B01174"/>
                  <rdf:li rdf:resource="urn:miriam:obo.chebi:CHEBI%3A17588"/>
                  <rdf:li rdf:resource="urn:miriam:kegg.compound:C00155"/>
                  <rdf:li rdf:resource="urn:miriam:pubchem.substance:3455"/>
                </rdf:Bag>
              </bqbiol:is>
            </rdf:Description>
          </rdf:RDF>
        </annotation>
      </species>
      <species metaid="_metaAth_C0121" id="Ath_C0121" name="4-hydroxybenzoate" compartment="C_1" sboTerm="SBO:0000247">
        <annotation>
          <in:inchi xmlns:in="http://biomodels.net/inchi" metaid="_metaAth_C0121_inchi">InChI=1S/C7H6O3/c8-6-3-1-5(2-4-6)7(9)10/h1-4,8H,(H,9,10)</in:inchi>
          <rdf:RDF xmlns:rdf="http://www.w3.org/1999/02/22-rdf-syntax-ns#" xmlns:dc="http://purl.org/dc/elements/1.1/" xmlns:dcterms="http://purl.org/dc/terms/" xmlns:vCard="http://www.w3.org/2001/vcard-rdf/3.0#" xmlns:bqbiol="http://biomodels.net/biology-qualifiers/" xmlns:bqmodel="http://biomodels.net/model-qualifiers/">
            <rdf:Description rdf:about="#_metaAth_C0121">
              <bqbiol:is>
                <rdf:Bag>
                  <rdf:li rdf:resource="#_metaAth_C0121_inchi"/>
                  <rdf:li rdf:resource="urn:miriam:3dmet:B00045"/>
                  <rdf:li rdf:resource="urn:miriam:obo.chebi:CHEBI%3A30763"/>
                  <rdf:li rdf:resource="urn:miriam:kegg.compound:C00156"/>
                  <rdf:li rdf:resource="urn:miriam:pubchem.substance:3456"/>
                </rdf:Bag>
              </bqbiol:is>
            </rdf:Description>
          </rdf:RDF>
        </annotation>
      </species>
      <species metaid="_metaAth_C0122" id="Ath_C0122" name="CIT" compartment="C_1" sboTerm="SBO:0000247">
        <annotation>
          <in:inchi xmlns:in="http://biomodels.net/inchi" metaid="_metaAth_C0122_inchi">InChI=1/C6H8O7/c7-3(8)1-6(13,5(11)12)2-4(9)10/h13H,1-2H2,(H,7,8)(H,9,10)(H,11,12)/f/h7,9,11H</in:inchi>
          <rdf:RDF xmlns:rdf="http://www.w3.org/1999/02/22-rdf-syntax-ns#" xmlns:dc="http://purl.org/dc/elements/1.1/" xmlns:dcterms="http://purl.org/dc/terms/" xmlns:vCard="http://www.w3.org/2001/vcard-rdf/3.0#" xmlns:bqbiol="http://biomodels.net/biology-qualifiers/" xmlns:bqmodel="http://biomodels.net/model-qualifiers/">
            <rdf:Description rdf:about="#_metaAth_C0122">
              <bqbiol:is>
                <rdf:Bag>
                  <rdf:li rdf:resource="#_metaAth_C0122_inchi"/>
                  <rdf:li rdf:resource="urn:miriam:3dmet:B00046"/>
                  <rdf:li rdf:resource="urn:miriam:obo.chebi:CHEBI%3A30769"/>
                  <rdf:li rdf:resource="urn:miriam:kegg.compound:C00158"/>
                  <rdf:li rdf:resource="urn:miriam:pubchem.substance:3458"/>
                </rdf:Bag>
              </bqbiol:is>
            </rdf:Description>
          </rdf:RDF>
        </annotation>
      </species>
      <species metaid="_metaAth_C0123" id="Ath_C0123" name="MANNOSE" compartment="C_1" sboTerm="SBO:0000247">
        <annotation>
          <in:inchi xmlns:in="http://biomodels.net/inchi" metaid="_metaAth_C0123_inchi">InChI=1/C6H12O6/c7-1-2-3(8)4(9)5(10)6(11)12-2/h2-11H,1H2/t2-,3-,4+,5+,6?/m1/s1</in:inchi>
          <rdf:RDF xmlns:rdf="http://www.w3.org/1999/02/22-rdf-syntax-ns#" xmlns:dc="http://purl.org/dc/elements/1.1/" xmlns:dcterms="http://purl.org/dc/terms/" xmlns:vCard="http://www.w3.org/2001/vcard-rdf/3.0#" xmlns:bqbiol="http://biomodels.net/biology-qualifiers/" xmlns:bqmodel="http://biomodels.net/model-qualifiers/">
            <rdf:Description rdf:about="#_metaAth_C0123">
              <bqbiol:is>
                <rdf:Bag>
                  <rdf:li rdf:resource="#_metaAth_C0123_inchi"/>
                  <rdf:li rdf:resource="urn:miriam:3dmet:B04642"/>
                  <rdf:li rdf:resource="urn:miriam:obo.chebi:CHEBI%3A4208"/>
                  <rdf:li rdf:resource="urn:miriam:kegg.compound:C00159"/>
                  <rdf:li rdf:resource="urn:miriam:pubchem.substance:3459"/>
                </rdf:Bag>
              </bqbiol:is>
            </rdf:Description>
          </rdf:RDF>
        </annotation>
      </species>
      <species metaid="_metaAth_C0124" id="Ath_C0124" name="GLYCOLLATE" compartment="C_1" sboTerm="SBO:0000247">
        <annotation>
          <in:inchi xmlns:in="http://biomodels.net/inchi" metaid="_metaAth_C0124_inchi">InChI=1/C2H4O3/c3-1-2(4)5/h3H,1H2,(H,4,5)/f/h4H</in:inchi>
          <rdf:RDF xmlns:rdf="http://www.w3.org/1999/02/22-rdf-syntax-ns#" xmlns:dc="http://purl.org/dc/elements/1.1/" xmlns:dcterms="http://purl.org/dc/terms/" xmlns:vCard="http://www.w3.org/2001/vcard-rdf/3.0#" xmlns:bqbiol="http://biomodels.net/biology-qualifiers/" xmlns:bqmodel="http://biomodels.net/model-qualifiers/">
            <rdf:Description rdf:about="#_metaAth_C0124">
              <bqbiol:is>
                <rdf:Bag>
                  <rdf:li rdf:resource="#_metaAth_C0124_inchi"/>
                  <rdf:li rdf:resource="urn:miriam:3dmet:B01175"/>
                  <rdf:li rdf:resource="urn:miriam:obo.chebi:CHEBI%3A17497"/>
                  <rdf:li rdf:resource="urn:miriam:kegg.compound:C00160"/>
                  <rdf:li rdf:resource="urn:miriam:lipidbank:DFA0267"/>
                  <rdf:li rdf:resource="urn:miriam:pubchem.substance:3460"/>
                </rdf:Bag>
              </bqbiol:is>
            </rdf:Description>
          </rdf:RDF>
        </annotation>
      </species>
      <species metaid="_metaAth_C0125" id="Ath_C0125" name="PROPIONATE" compartment="C_1" sboTerm="SBO:0000247">
        <annotation>
          <in:inchi xmlns:in="http://biomodels.net/inchi" metaid="_metaAth_C0125_inchi">InChI=1S/C3H6O2/c1-2-3(4)5/h2H2,1H3,(H,4,5)</in:inchi>
          <rdf:RDF xmlns:rdf="http://www.w3.org/1999/02/22-rdf-syntax-ns#" xmlns:dc="http://purl.org/dc/elements/1.1/" xmlns:dcterms="http://purl.org/dc/terms/" xmlns:vCard="http://www.w3.org/2001/vcard-rdf/3.0#" xmlns:bqbiol="http://biomodels.net/biology-qualifiers/" xmlns:bqmodel="http://biomodels.net/model-qualifiers/">
            <rdf:Description rdf:about="#_metaAth_C0125">
              <bqbiol:is>
                <rdf:Bag>
                  <rdf:li rdf:resource="#_metaAth_C0125_inchi"/>
                  <rdf:li rdf:resource="urn:miriam:3dmet:B01176"/>
                  <rdf:li rdf:resource="urn:miriam:obo.chebi:CHEBI%3A30768"/>
                  <rdf:li rdf:resource="urn:miriam:kegg.compound:C00163"/>
                  <rdf:li rdf:resource="urn:miriam:lipidbank:DFA0003"/>
                  <rdf:li rdf:resource="urn:miriam:pubchem.substance:3463"/>
                </rdf:Bag>
              </bqbiol:is>
            </rdf:Description>
          </rdf:RDF>
        </annotation>
      </species>
      <species metaid="_metaAth_C0126" id="Ath_C0126" name="3-KETOBUTYRATE" compartment="C_1" sboTerm="SBO:0000247">
        <annotation>
          <in:inchi xmlns:in="http://biomodels.net/inchi" metaid="_metaAth_C0126_inchi">InChI=1/C4H6O3/c1-3(5)2-4(6)7/h2H2,1H3,(H,6,7)/p-1/fC4H5O3/q-1</in:inchi>
          <rdf:RDF xmlns:rdf="http://www.w3.org/1999/02/22-rdf-syntax-ns#" xmlns:dc="http://purl.org/dc/elements/1.1/" xmlns:dcterms="http://purl.org/dc/terms/" xmlns:vCard="http://www.w3.org/2001/vcard-rdf/3.0#" xmlns:bqbiol="http://biomodels.net/biology-qualifiers/" xmlns:bqmodel="http://biomodels.net/model-qualifiers/">
            <rdf:Description rdf:about="#_metaAth_C0126">
              <bqbiol:is>
                <rdf:Bag>
                  <rdf:li rdf:resource="#_metaAth_C0126_inchi"/>
                  <rdf:li rdf:resource="urn:miriam:3dmet:B00047"/>
                  <rdf:li rdf:resource="urn:miriam:obo.chebi:CHEBI%3A13705"/>
                  <rdf:li rdf:resource="urn:miriam:obo.chebi:CHEBI%3A15344"/>
                  <rdf:li rdf:resource="urn:miriam:kegg.compound:C00164"/>
                  <rdf:li rdf:resource="urn:miriam:lipidbank:DFA0387"/>
                  <rdf:li rdf:resource="urn:miriam:pubchem.substance:3464"/>
                </rdf:Bag>
              </bqbiol:is>
            </rdf:Description>
          </rdf:RDF>
        </annotation>
      </species>
      <species metaid="_metaAth_C0127" id="Ath_C0127" name="PHENYL-PYRUVATE" compartment="C_1" sboTerm="SBO:0000247">
        <annotation>
          <in:inchi xmlns:in="http://biomodels.net/inchi" metaid="_metaAth_C0127_inchi">InChI=1S/C9H8O3/c10-8(9(11)12)6-7-4-2-1-3-5-7/h1-5H,6H2,(H,11,12)</in:inchi>
          <rdf:RDF xmlns:rdf="http://www.w3.org/1999/02/22-rdf-syntax-ns#" xmlns:dc="http://purl.org/dc/elements/1.1/" xmlns:dcterms="http://purl.org/dc/terms/" xmlns:vCard="http://www.w3.org/2001/vcard-rdf/3.0#" xmlns:bqbiol="http://biomodels.net/biology-qualifiers/" xmlns:bqmodel="http://biomodels.net/model-qualifiers/">
            <rdf:Description rdf:about="#_metaAth_C0127">
              <bqbiol:is>
                <rdf:Bag>
                  <rdf:li rdf:resource="#_metaAth_C0127_inchi"/>
                  <rdf:li rdf:resource="urn:miriam:3dmet:B00048"/>
                  <rdf:li rdf:resource="urn:miriam:obo.chebi:CHEBI%3A30851"/>
                  <rdf:li rdf:resource="urn:miriam:kegg.compound:C00166"/>
                  <rdf:li rdf:resource="urn:miriam:pubchem.substance:3466"/>
                </rdf:Bag>
              </bqbiol:is>
            </rdf:Description>
          </rdf:RDF>
        </annotation>
      </species>
      <species metaid="_metaAth_C0128" id="Ath_C0128" name="UDP-GLUCURONATE" compartment="C_1" sboTerm="SBO:0000247">
        <annotation>
          <in:inchi xmlns:in="http://biomodels.net/inchi" metaid="_metaAth_C0128_inchi">InChI=1S/C15H22N2O18P2/c18-5-1-2-17(15(26)16-5)12-9(22)6(19)4(32-12)3-31-36(27,28)35-37(29,30)34-14-10(23)7(20)8(21)11(33-14)13(24)25/h1-2,4,6-12,14,19-23H,3H2,(H,24,25)(H,27,28)(H,29,30)(H,16,18,26)/t4-,6-,7+,8+,9-,10-,11+,12-,14-/m1/s1</in:inchi>
          <rdf:RDF xmlns:rdf="http://www.w3.org/1999/02/22-rdf-syntax-ns#" xmlns:dc="http://purl.org/dc/elements/1.1/" xmlns:dcterms="http://purl.org/dc/terms/" xmlns:vCard="http://www.w3.org/2001/vcard-rdf/3.0#" xmlns:bqbiol="http://biomodels.net/biology-qualifiers/" xmlns:bqmodel="http://biomodels.net/model-qualifiers/">
            <rdf:Description rdf:about="#_metaAth_C0128">
              <bqbiol:is>
                <rdf:Bag>
                  <rdf:li rdf:resource="#_metaAth_C0128_inchi"/>
                  <rdf:li rdf:resource="urn:miriam:3dmet:B01177"/>
                  <rdf:li rdf:resource="urn:miriam:obo.chebi:CHEBI%3A17200"/>
                  <rdf:li rdf:resource="urn:miriam:kegg.compound:C00167"/>
                  <rdf:li rdf:resource="urn:miriam:pubchem.substance:3467"/>
                </rdf:Bag>
              </bqbiol:is>
            </rdf:Description>
          </rdf:RDF>
        </annotation>
      </species>
      <species metaid="_metaAth_C0129" id="Ath_C0129" name="OH-PYR" compartment="C_1" sboTerm="SBO:0000247">
        <annotation>
          <in:inchi xmlns:in="http://biomodels.net/inchi" metaid="_metaAth_C0129_inchi">InChI=1/C3H4O4/c4-1-2(5)3(6)7/h4H,1H2,(H,6,7)/f/h6H</in:inchi>
          <rdf:RDF xmlns:rdf="http://www.w3.org/1999/02/22-rdf-syntax-ns#" xmlns:dc="http://purl.org/dc/elements/1.1/" xmlns:dcterms="http://purl.org/dc/terms/" xmlns:vCard="http://www.w3.org/2001/vcard-rdf/3.0#" xmlns:bqbiol="http://biomodels.net/biology-qualifiers/" xmlns:bqmodel="http://biomodels.net/model-qualifiers/">
            <rdf:Description rdf:about="#_metaAth_C0129">
              <bqbiol:is>
                <rdf:Bag>
                  <rdf:li rdf:resource="#_metaAth_C0129_inchi"/>
                  <rdf:li rdf:resource="urn:miriam:3dmet:B00049"/>
                  <rdf:li rdf:resource="urn:miriam:obo.chebi:CHEBI%3A30841"/>
                  <rdf:li rdf:resource="urn:miriam:kegg.compound:C00168"/>
                  <rdf:li rdf:resource="urn:miriam:pubchem.substance:3468"/>
                </rdf:Bag>
              </bqbiol:is>
            </rdf:Description>
          </rdf:RDF>
        </annotation>
      </species>
      <species metaid="_metaAth_C0130" id="Ath_C0130" name="CARBAMOYL-P" compartment="C_1" sboTerm="SBO:0000247">
        <annotation>
          <in:inchi xmlns:in="http://biomodels.net/inchi" metaid="_metaAth_C0130_inchi">InChI=1/CH4NO5P/c2-1(3)7-8(4,5)6/h(H2,2,3)(H2,4,5,6)/f/h4-5H,2H2</in:inchi>
          <rdf:RDF xmlns:rdf="http://www.w3.org/1999/02/22-rdf-syntax-ns#" xmlns:dc="http://purl.org/dc/elements/1.1/" xmlns:dcterms="http://purl.org/dc/terms/" xmlns:vCard="http://www.w3.org/2001/vcard-rdf/3.0#" xmlns:bqbiol="http://biomodels.net/biology-qualifiers/" xmlns:bqmodel="http://biomodels.net/model-qualifiers/">
            <rdf:Description rdf:about="#_metaAth_C0130">
              <bqbiol:is>
                <rdf:Bag>
                  <rdf:li rdf:resource="#_metaAth_C0130_inchi"/>
                  <rdf:li rdf:resource="urn:miriam:3dmet:B00050"/>
                  <rdf:li rdf:resource="urn:miriam:obo.chebi:CHEBI%3A17672"/>
                  <rdf:li rdf:resource="urn:miriam:kegg.compound:C00169"/>
                  <rdf:li rdf:resource="urn:miriam:pubchem.substance:3469"/>
                </rdf:Bag>
              </bqbiol:is>
            </rdf:Description>
          </rdf:RDF>
        </annotation>
      </species>
      <species metaid="_metaAth_C0131" id="Ath_C0131" name="5-METHYLTHIOADENOSINE" compartment="C_1" sboTerm="SBO:0000247">
        <annotation>
          <in:inchi xmlns:in="http://biomodels.net/inchi" metaid="_metaAth_C0131_inchi">InChI=1/C11H15N5O3S/c1-20-2-5-7(17)8(18)11(19-5)16-4-15-6-9(12)13-3-14-10(6)16/h3-5,7-8,11,17-18H,2H2,1H3,(H2,12,13,14)/t5-,7-,8-,11-/m1/s1/f/h12H2</in:inchi>
          <rdf:RDF xmlns:rdf="http://www.w3.org/1999/02/22-rdf-syntax-ns#" xmlns:dc="http://purl.org/dc/elements/1.1/" xmlns:dcterms="http://purl.org/dc/terms/" xmlns:vCard="http://www.w3.org/2001/vcard-rdf/3.0#" xmlns:bqbiol="http://biomodels.net/biology-qualifiers/" xmlns:bqmodel="http://biomodels.net/model-qualifiers/">
            <rdf:Description rdf:about="#_metaAth_C0131">
              <bqbiol:is>
                <rdf:Bag>
                  <rdf:li rdf:resource="#_metaAth_C0131_inchi"/>
                  <rdf:li rdf:resource="urn:miriam:3dmet:B01178"/>
                  <rdf:li rdf:resource="urn:miriam:obo.chebi:CHEBI%3A17509"/>
                  <rdf:li rdf:resource="urn:miriam:kegg.compound:C00170"/>
                  <rdf:li rdf:resource="urn:miriam:pubchem.substance:3470"/>
                </rdf:Bag>
              </bqbiol:is>
            </rdf:Description>
          </rdf:RDF>
        </annotation>
      </species>
      <species metaid="_metaAth_C0132" id="Ath_C0132" name="CO+2" compartment="C_1" sboTerm="SBO:0000247">
        <annotation>
          <in:inchi xmlns:in="http://biomodels.net/inchi" metaid="_metaAth_C0132_inchi">InChI=1/Co</in:inchi>
          <rdf:RDF xmlns:rdf="http://www.w3.org/1999/02/22-rdf-syntax-ns#" xmlns:dc="http://purl.org/dc/elements/1.1/" xmlns:dcterms="http://purl.org/dc/terms/" xmlns:vCard="http://www.w3.org/2001/vcard-rdf/3.0#" xmlns:bqbiol="http://biomodels.net/biology-qualifiers/" xmlns:bqmodel="http://biomodels.net/model-qualifiers/">
            <rdf:Description rdf:about="#_metaAth_C0132">
              <bqbiol:is>
                <rdf:Bag>
                  <rdf:li rdf:resource="#_metaAth_C0132_inchi"/>
                  <rdf:li rdf:resource="urn:miriam:obo.chebi:CHEBI%3A27638"/>
                  <rdf:li rdf:resource="urn:miriam:kegg.compound:C00175"/>
                  <rdf:li rdf:resource="urn:miriam:pubchem.substance:3475"/>
                </rdf:Bag>
              </bqbiol:is>
            </rdf:Description>
          </rdf:RDF>
        </annotation>
      </species>
      <species metaid="_metaAth_C0133" id="Ath_C0133" name="THYMINE" compartment="C_1" sboTerm="SBO:0000247">
        <annotation>
          <in:inchi xmlns:in="http://biomodels.net/inchi" metaid="_metaAth_C0133_inchi">InChI=1/C5H6N2O2/c1-3-2-6-5(9)7-4(3)8/h2H,1H3,(H2,6,7,8,9)/f/h6-7H</in:inchi>
          <rdf:RDF xmlns:rdf="http://www.w3.org/1999/02/22-rdf-syntax-ns#" xmlns:dc="http://purl.org/dc/elements/1.1/" xmlns:dcterms="http://purl.org/dc/terms/" xmlns:vCard="http://www.w3.org/2001/vcard-rdf/3.0#" xmlns:bqbiol="http://biomodels.net/biology-qualifiers/" xmlns:bqmodel="http://biomodels.net/model-qualifiers/">
            <rdf:Description rdf:about="#_metaAth_C0133">
              <bqbiol:is>
                <rdf:Bag>
                  <rdf:li rdf:resource="#_metaAth_C0133_inchi"/>
                  <rdf:li rdf:resource="urn:miriam:3dmet:B00051"/>
                  <rdf:li rdf:resource="urn:miriam:obo.chebi:CHEBI%3A17821"/>
                  <rdf:li rdf:resource="urn:miriam:kegg.compound:C00178"/>
                  <rdf:li rdf:resource="urn:miriam:pubchem.substance:3478"/>
                </rdf:Bag>
              </bqbiol:is>
            </rdf:Description>
          </rdf:RDF>
        </annotation>
      </species>
      <species metaid="_metaAth_C0134" id="Ath_C0134" name="AGMATHINE" compartment="C_1" sboTerm="SBO:0000247">
        <annotation>
          <in:inchi xmlns:in="http://biomodels.net/inchi" metaid="_metaAth_C0134_inchi">InChI=1S/C5H14N4/c6-3-1-2-4-9-5(7)8/h1-4,6H2,(H4,7,8,9)</in:inchi>
          <rdf:RDF xmlns:rdf="http://www.w3.org/1999/02/22-rdf-syntax-ns#" xmlns:dc="http://purl.org/dc/elements/1.1/" xmlns:dcterms="http://purl.org/dc/terms/" xmlns:vCard="http://www.w3.org/2001/vcard-rdf/3.0#" xmlns:bqbiol="http://biomodels.net/biology-qualifiers/" xmlns:bqmodel="http://biomodels.net/model-qualifiers/">
            <rdf:Description rdf:about="#_metaAth_C0134">
              <bqbiol:is>
                <rdf:Bag>
                  <rdf:li rdf:resource="#_metaAth_C0134_inchi"/>
                  <rdf:li rdf:resource="urn:miriam:3dmet:B00052"/>
                  <rdf:li rdf:resource="urn:miriam:obo.chebi:CHEBI%3A17431"/>
                  <rdf:li rdf:resource="urn:miriam:kegg.compound:C00179"/>
                  <rdf:li rdf:resource="urn:miriam:pubchem.substance:3479"/>
                </rdf:Bag>
              </bqbiol:is>
            </rdf:Description>
          </rdf:RDF>
        </annotation>
      </species>
      <species metaid="_metaAth_C0135" id="Ath_C0135" name="BENZOATE" compartment="C_1" sboTerm="SBO:0000247">
        <annotation>
          <in:inchi xmlns:in="http://biomodels.net/inchi" metaid="_metaAth_C0135_inchi">InChI=1/C7H6O2/c8-7(9)6-4-2-1-3-5-6/h1-5H,(H,8,9)/f/h8H</in:inchi>
          <rdf:RDF xmlns:rdf="http://www.w3.org/1999/02/22-rdf-syntax-ns#" xmlns:dc="http://purl.org/dc/elements/1.1/" xmlns:dcterms="http://purl.org/dc/terms/" xmlns:vCard="http://www.w3.org/2001/vcard-rdf/3.0#" xmlns:bqbiol="http://biomodels.net/biology-qualifiers/" xmlns:bqmodel="http://biomodels.net/model-qualifiers/">
            <rdf:Description rdf:about="#_metaAth_C0135">
              <bqbiol:is>
                <rdf:Bag>
                  <rdf:li rdf:resource="#_metaAth_C0135_inchi"/>
                  <rdf:li rdf:resource="urn:miriam:3dmet:B00053"/>
                  <rdf:li rdf:resource="urn:miriam:obo.chebi:CHEBI%3A30746"/>
                  <rdf:li rdf:resource="urn:miriam:kegg.compound:C00180"/>
                  <rdf:li rdf:resource="urn:miriam:pubchem.substance:3480"/>
                </rdf:Bag>
              </bqbiol:is>
            </rdf:Description>
          </rdf:RDF>
        </annotation>
      </species>
      <species metaid="_metaAth_C0136" id="Ath_C0136" name="XYLOSE" compartment="C_1" sboTerm="SBO:0000247">
        <annotation>
          <in:inchi xmlns:in="http://biomodels.net/inchi" metaid="_metaAth_C0136_inchi">InChI=1S/C5H10O5/c6-2-1-10-5(9)4(8)3(2)7/h2-9H,1H2/t2-,3+,4-,5</in:inchi>
          <rdf:RDF xmlns:rdf="http://www.w3.org/1999/02/22-rdf-syntax-ns#" xmlns:dc="http://purl.org/dc/elements/1.1/" xmlns:dcterms="http://purl.org/dc/terms/" xmlns:vCard="http://www.w3.org/2001/vcard-rdf/3.0#" xmlns:bqbiol="http://biomodels.net/biology-qualifiers/" xmlns:bqmodel="http://biomodels.net/model-qualifiers/">
            <rdf:Description rdf:about="#_metaAth_C0136">
              <bqbiol:is>
                <rdf:Bag>
                  <rdf:li rdf:resource="#_metaAth_C0136_inchi"/>
                  <rdf:li rdf:resource="urn:miriam:3dmet:B04643"/>
                  <rdf:li rdf:resource="urn:miriam:obo.chebi:CHEBI%3A15936"/>
                  <rdf:li rdf:resource="urn:miriam:kegg.compound:C00181"/>
                  <rdf:li rdf:resource="urn:miriam:pubchem.substance:3481"/>
                </rdf:Bag>
              </bqbiol:is>
            </rdf:Description>
          </rdf:RDF>
        </annotation>
      </species>
      <species metaid="_metaAth_C0137" id="Ath_C0137" name="VAL" compartment="C_1" sboTerm="SBO:0000247">
        <annotation>
          <in:inchi xmlns:in="http://biomodels.net/inchi" metaid="_metaAth_C0137_inchi">InChI=1S/C5H11NO2/c1-3(2)4(6)5(7)8/h3-4H,6H2,1-2H3,(H,7,8)/t4-/m0/s1</in:inchi>
          <rdf:RDF xmlns:rdf="http://www.w3.org/1999/02/22-rdf-syntax-ns#" xmlns:dc="http://purl.org/dc/elements/1.1/" xmlns:dcterms="http://purl.org/dc/terms/" xmlns:vCard="http://www.w3.org/2001/vcard-rdf/3.0#" xmlns:bqbiol="http://biomodels.net/biology-qualifiers/" xmlns:bqmodel="http://biomodels.net/model-qualifiers/">
            <rdf:Description rdf:about="#_metaAth_C0137">
              <bqbiol:is>
                <rdf:Bag>
                  <rdf:li rdf:resource="#_metaAth_C0137_inchi"/>
                  <rdf:li rdf:resource="urn:miriam:3dmet:B00054"/>
                  <rdf:li rdf:resource="urn:miriam:obo.chebi:CHEBI%3A16414"/>
                  <rdf:li rdf:resource="urn:miriam:kegg.compound:C00183"/>
                  <rdf:li rdf:resource="urn:miriam:pubchem.substance:3483"/>
                </rdf:Bag>
              </bqbiol:is>
            </rdf:Description>
          </rdf:RDF>
        </annotation>
      </species>
      <species metaid="_metaAth_C0138" id="Ath_C0138" name="DIHYDROXYACETONE" compartment="C_1" sboTerm="SBO:0000247">
        <annotation>
          <in:inchi xmlns:in="http://biomodels.net/inchi" metaid="_metaAth_C0138_inchi">InChI=1S/C3H6O3/c4-1-3(6)2-5/h4-5H,1-2H2</in:inchi>
          <rdf:RDF xmlns:rdf="http://www.w3.org/1999/02/22-rdf-syntax-ns#" xmlns:dc="http://purl.org/dc/elements/1.1/" xmlns:dcterms="http://purl.org/dc/terms/" xmlns:vCard="http://www.w3.org/2001/vcard-rdf/3.0#" xmlns:bqbiol="http://biomodels.net/biology-qualifiers/" xmlns:bqmodel="http://biomodels.net/model-qualifiers/">
            <rdf:Description rdf:about="#_metaAth_C0138">
              <bqbiol:is>
                <rdf:Bag>
                  <rdf:li rdf:resource="#_metaAth_C0138_inchi"/>
                  <rdf:li rdf:resource="urn:miriam:3dmet:B00055"/>
                  <rdf:li rdf:resource="urn:miriam:obo.chebi:CHEBI%3A16016"/>
                  <rdf:li rdf:resource="urn:miriam:kegg.compound:C00184"/>
                  <rdf:li rdf:resource="urn:miriam:pubchem.substance:3484"/>
                </rdf:Bag>
              </bqbiol:is>
            </rdf:Description>
          </rdf:RDF>
        </annotation>
      </species>
      <species metaid="_metaAth_C0139" id="Ath_C0139" name="L-LACTATE" compartment="C_1" sboTerm="SBO:0000247">
        <annotation>
          <in:inchi xmlns:in="http://biomodels.net/inchi" metaid="_metaAth_C0139_inchi">InChI=1/C10H16N5O13P3/c11-8-5-9(13-2-12-8)15(3-14-5)10-7(17)6(16)4(26-10)1-25-30(21,22)28-31(23,24)27-29(18,19)20/h2-4,6-7,10,16-17H,1H2,(H,21,22)(H,23,24)(H2,11,12,13)(H2,18,19,20)/t4-,6-,7-,10-/m1/s1/f/h18-19,21,23H,11H2</in:inchi>
          <rdf:RDF xmlns:rdf="http://www.w3.org/1999/02/22-rdf-syntax-ns#" xmlns:dc="http://purl.org/dc/elements/1.1/" xmlns:dcterms="http://purl.org/dc/terms/" xmlns:vCard="http://www.w3.org/2001/vcard-rdf/3.0#" xmlns:bqbiol="http://biomodels.net/biology-qualifiers/" xmlns:bqmodel="http://biomodels.net/model-qualifiers/">
            <rdf:Description rdf:about="#_metaAth_C0139">
              <bqbiol:is>
                <rdf:Bag>
                  <rdf:li rdf:resource="#_metaAth_C0139_inchi"/>
                  <rdf:li rdf:resource="urn:miriam:3dmet:B01180"/>
                  <rdf:li rdf:resource="urn:miriam:obo.chebi:CHEBI%3A15422"/>
                  <rdf:li rdf:resource="urn:miriam:obo.chebi:CHEBI%3A422"/>
                  <rdf:li rdf:resource="urn:miriam:kegg.compound:C00186"/>
                  <rdf:li rdf:resource="urn:miriam:lipidbank:DFA0268"/>
                  <rdf:li rdf:resource="urn:miriam:pubchem.substance:3486"/>
                </rdf:Bag>
              </bqbiol:is>
            </rdf:Description>
          </rdf:RDF>
        </annotation>
      </species>
      <species metaid="_metaAth_C0140" id="Ath_C0140" name="CHOLESTEROL" compartment="C_1" sboTerm="SBO:0000247">
        <annotation>
          <in:inchi xmlns:in="http://biomodels.net/inchi" metaid="_metaAth_C0140_inchi">InChI=1/C27H46O/c1-18(2)7-6-8-19(3)23-11-12-24-22-10-9-20-17-21(28)13-15-26(20,4)25(22)14-16-27(23,24)5/h9,18-19,21-25,28H,6-8,10-17H2,1-5H3/t19-,21+,22+,23-,24+,25+,26+,27-/m1/s1</in:inchi>
          <rdf:RDF xmlns:rdf="http://www.w3.org/1999/02/22-rdf-syntax-ns#" xmlns:dc="http://purl.org/dc/elements/1.1/" xmlns:dcterms="http://purl.org/dc/terms/" xmlns:vCard="http://www.w3.org/2001/vcard-rdf/3.0#" xmlns:bqbiol="http://biomodels.net/biology-qualifiers/" xmlns:bqmodel="http://biomodels.net/model-qualifiers/">
            <rdf:Description rdf:about="#_metaAth_C0140">
              <bqbiol:is>
                <rdf:Bag>
                  <rdf:li rdf:resource="#_metaAth_C0140_inchi"/>
                  <rdf:li rdf:resource="urn:miriam:3dmet:B01181"/>
                  <rdf:li rdf:resource="urn:miriam:obo.chebi:CHEBI%3A16113"/>
                  <rdf:li rdf:resource="urn:miriam:kegg.compound:C00187"/>
                  <rdf:li rdf:resource="urn:miriam:lipidbank:SST0005"/>
                  <rdf:li rdf:resource="urn:miriam:lipidbank:SST9061"/>
                  <rdf:li rdf:resource="urn:miriam:pubchem.substance:3487"/>
                </rdf:Bag>
              </bqbiol:is>
            </rdf:Description>
          </rdf:RDF>
        </annotation>
      </species>
      <species metaid="_metaAth_C0141" id="Ath_C0141" name="THR" compartment="C_1" sboTerm="SBO:0000247">
        <annotation>
          <in:inchi xmlns:in="http://biomodels.net/inchi" metaid="_metaAth_C0141_inchi">InChI=1S/C4H9NO3/c1-2(6)3(5)4(7)8/h2-3,6H,5H2,1H3,(H,7,8)/t2-,3+/m1/s1</in:inchi>
          <rdf:RDF xmlns:rdf="http://www.w3.org/1999/02/22-rdf-syntax-ns#" xmlns:dc="http://purl.org/dc/elements/1.1/" xmlns:dcterms="http://purl.org/dc/terms/" xmlns:vCard="http://www.w3.org/2001/vcard-rdf/3.0#" xmlns:bqbiol="http://biomodels.net/biology-qualifiers/" xmlns:bqmodel="http://biomodels.net/model-qualifiers/">
            <rdf:Description rdf:about="#_metaAth_C0141">
              <bqbiol:is>
                <rdf:Bag>
                  <rdf:li rdf:resource="#_metaAth_C0141_inchi"/>
                  <rdf:li rdf:resource="urn:miriam:3dmet:B01182"/>
                  <rdf:li rdf:resource="urn:miriam:obo.chebi:CHEBI%3A16857"/>
                  <rdf:li rdf:resource="urn:miriam:kegg.compound:C00188"/>
                  <rdf:li rdf:resource="urn:miriam:pubchem.substance:3488"/>
                </rdf:Bag>
              </bqbiol:is>
            </rdf:Description>
          </rdf:RDF>
        </annotation>
      </species>
      <species metaid="_metaAth_C0142" id="Ath_C0142" name="ETHANOL-AMINE" compartment="C_1" sboTerm="SBO:0000247">
        <annotation>
          <in:inchi xmlns:in="http://biomodels.net/inchi" metaid="_metaAth_C0142_inchi">InChI=1S/C2H7NO/c3-1-2-4/h4H,1-3H2</in:inchi>
          <rdf:RDF xmlns:rdf="http://www.w3.org/1999/02/22-rdf-syntax-ns#" xmlns:dc="http://purl.org/dc/elements/1.1/" xmlns:dcterms="http://purl.org/dc/terms/" xmlns:vCard="http://www.w3.org/2001/vcard-rdf/3.0#" xmlns:bqbiol="http://biomodels.net/biology-qualifiers/" xmlns:bqmodel="http://biomodels.net/model-qualifiers/">
            <rdf:Description rdf:about="#_metaAth_C0142">
              <bqbiol:is>
                <rdf:Bag>
                  <rdf:li rdf:resource="#_metaAth_C0142_inchi"/>
                  <rdf:li rdf:resource="urn:miriam:3dmet:B01183"/>
                  <rdf:li rdf:resource="urn:miriam:obo.chebi:CHEBI%3A16000"/>
                  <rdf:li rdf:resource="urn:miriam:kegg.compound:C00189"/>
                  <rdf:li rdf:resource="urn:miriam:pubchem.substance:3489"/>
                </rdf:Bag>
              </bqbiol:is>
            </rdf:Description>
          </rdf:RDF>
        </annotation>
      </species>
      <species metaid="_metaAth_C0143" id="Ath_C0143" name="UDP-D-XYLOSE" compartment="C_1" sboTerm="SBO:0000247">
        <annotation>
          <in:inchi xmlns:in="http://biomodels.net/inchi" metaid="_metaAth_C0143_inchi">InChI=1/C15H24N2O15P2/c1-6-7(18)4-28-14(10(6)20)31-34(26,27)32-33(24,25)29-5-8-11(21)12(22)13(30-8)17-3-2-9(19)16-15(17)23/h2-3,6-8,10-14,18,20-22H,4-5H2,1H3,(H,24,25)(H,26,27)(H,16,19,23)/t6-,7+,8+,10+,11+,12+,13+,14+/m0/s1/f/h16,24,26H</in:inchi>
          <rdf:RDF xmlns:rdf="http://www.w3.org/1999/02/22-rdf-syntax-ns#" xmlns:dc="http://purl.org/dc/elements/1.1/" xmlns:dcterms="http://purl.org/dc/terms/" xmlns:vCard="http://www.w3.org/2001/vcard-rdf/3.0#" xmlns:bqbiol="http://biomodels.net/biology-qualifiers/" xmlns:bqmodel="http://biomodels.net/model-qualifiers/">
            <rdf:Description rdf:about="#_metaAth_C0143">
              <bqbiol:is>
                <rdf:Bag>
                  <rdf:li rdf:resource="#_metaAth_C0143_inchi"/>
                  <rdf:li rdf:resource="urn:miriam:3dmet:B04645"/>
                  <rdf:li rdf:resource="urn:miriam:obo.chebi:CHEBI%3A16082"/>
                  <rdf:li rdf:resource="urn:miriam:kegg.compound:C00190"/>
                  <rdf:li rdf:resource="urn:miriam:pubchem.substance:3490"/>
                </rdf:Bag>
              </bqbiol:is>
            </rdf:Description>
          </rdf:RDF>
        </annotation>
      </species>
      <species metaid="_metaAth_C0144" id="Ath_C0144" name="GLUCURONATE" compartment="C_1" sboTerm="SBO:0000247">
        <annotation>
          <in:inchi xmlns:in="http://biomodels.net/inchi" metaid="_metaAth_C0144_inchi">InChI=1/C6H10O7/c7-1-2(8)4(5(10)11)13-6(12)3(1)9/h1-4,6-9,12H,(H,10,11)/t1-,2-,3+,4-,6?/m0/s1/f/h10H</in:inchi>
          <rdf:RDF xmlns:rdf="http://www.w3.org/1999/02/22-rdf-syntax-ns#" xmlns:dc="http://purl.org/dc/elements/1.1/" xmlns:dcterms="http://purl.org/dc/terms/" xmlns:vCard="http://www.w3.org/2001/vcard-rdf/3.0#" xmlns:bqbiol="http://biomodels.net/biology-qualifiers/" xmlns:bqmodel="http://biomodels.net/model-qualifiers/">
            <rdf:Description rdf:about="#_metaAth_C0144">
              <bqbiol:is>
                <rdf:Bag>
                  <rdf:li rdf:resource="#_metaAth_C0144_inchi"/>
                  <rdf:li rdf:resource="urn:miriam:3dmet:B04646"/>
                  <rdf:li rdf:resource="urn:miriam:obo.chebi:CHEBI%3A4178"/>
                  <rdf:li rdf:resource="urn:miriam:obo.chebi:CHEBI%3A47952"/>
                  <rdf:li rdf:resource="urn:miriam:kegg.compound:C00191"/>
                  <rdf:li rdf:resource="urn:miriam:pubchem.substance:3491"/>
                </rdf:Bag>
              </bqbiol:is>
            </rdf:Description>
          </rdf:RDF>
        </annotation>
      </species>
      <species metaid="_metaAth_C0145" id="Ath_C0145" name="CERAMIDE" compartment="C_1" sboTerm="SBO:0000247">
        <annotation>
          <rdf:RDF xmlns:rdf="http://www.w3.org/1999/02/22-rdf-syntax-ns#" xmlns:dc="http://purl.org/dc/elements/1.1/" xmlns:dcterms="http://purl.org/dc/terms/" xmlns:vCard="http://www.w3.org/2001/vcard-rdf/3.0#" xmlns:bqbiol="http://biomodels.net/biology-qualifiers/" xmlns:bqmodel="http://biomodels.net/model-qualifiers/">
            <rdf:Description rdf:about="#_metaAth_C0145">
              <bqbiol:is>
                <rdf:Bag>
                  <rdf:li rdf:resource="urn:miriam:obo.chebi:CHEBI%3A17761"/>
                  <rdf:li rdf:resource="urn:miriam:obo.chebi:CHEBI%3A52639"/>
                  <rdf:li rdf:resource="urn:miriam:kegg.compound:C00195"/>
                  <rdf:li rdf:resource="urn:miriam:pubchem.substance:3495"/>
                </rdf:Bag>
              </bqbiol:is>
            </rdf:Description>
          </rdf:RDF>
        </annotation>
      </species>
      <species metaid="_metaAth_C0146" id="Ath_C0146" name="G3P" compartment="C_1" sboTerm="SBO:0000247">
        <annotation>
          <in:inchi xmlns:in="http://biomodels.net/inchi" metaid="_metaAth_C0146_inchi">InChI=1/C3H7O7P/c4-2(3(5)6)1-10-11(7,8)9/h2,4H,1H2,(H,5,6)(H2,7,8,9)/t2-/m1/s1/f/h5,7-8H</in:inchi>
          <rdf:RDF xmlns:rdf="http://www.w3.org/1999/02/22-rdf-syntax-ns#" xmlns:dc="http://purl.org/dc/elements/1.1/" xmlns:dcterms="http://purl.org/dc/terms/" xmlns:vCard="http://www.w3.org/2001/vcard-rdf/3.0#" xmlns:bqbiol="http://biomodels.net/biology-qualifiers/" xmlns:bqmodel="http://biomodels.net/model-qualifiers/">
            <rdf:Description rdf:about="#_metaAth_C0146">
              <bqbiol:is>
                <rdf:Bag>
                  <rdf:li rdf:resource="#_metaAth_C0146_inchi"/>
                  <rdf:li rdf:resource="urn:miriam:3dmet:B01185"/>
                  <rdf:li rdf:resource="urn:miriam:obo.chebi:CHEBI%3A17794"/>
                  <rdf:li rdf:resource="urn:miriam:kegg.compound:C00197"/>
                  <rdf:li rdf:resource="urn:miriam:pubchem.substance:3497"/>
                </rdf:Bag>
              </bqbiol:is>
            </rdf:Description>
          </rdf:RDF>
        </annotation>
      </species>
      <species metaid="_metaAth_C0147" id="Ath_C0147" name="RIBULOSE-5P" compartment="C_1" sboTerm="SBO:0000247">
        <annotation>
          <in:inchi xmlns:in="http://biomodels.net/inchi" metaid="_metaAth_C0147_inchi">InChI=1S/C5H11O8P/c6-1-3(7)5(9)4(8)2-13-14(10,11)12/h4-6,8-9H,1-2H2,(H2,10,11,12)/t4-,5+/m1/s1</in:inchi>
          <rdf:RDF xmlns:rdf="http://www.w3.org/1999/02/22-rdf-syntax-ns#" xmlns:dc="http://purl.org/dc/elements/1.1/" xmlns:dcterms="http://purl.org/dc/terms/" xmlns:vCard="http://www.w3.org/2001/vcard-rdf/3.0#" xmlns:bqbiol="http://biomodels.net/biology-qualifiers/" xmlns:bqmodel="http://biomodels.net/model-qualifiers/">
            <rdf:Description rdf:about="#_metaAth_C0147">
              <bqbiol:is>
                <rdf:Bag>
                  <rdf:li rdf:resource="#_metaAth_C0147_inchi"/>
                  <rdf:li rdf:resource="urn:miriam:3dmet:B01187"/>
                  <rdf:li rdf:resource="urn:miriam:obo.chebi:CHEBI%3A17363"/>
                  <rdf:li rdf:resource="urn:miriam:kegg.compound:C00199"/>
                  <rdf:li rdf:resource="urn:miriam:pubchem.substance:3499"/>
                </rdf:Bag>
              </bqbiol:is>
            </rdf:Description>
          </rdf:RDF>
        </annotation>
      </species>
      <species metaid="_metaAth_C0148" id="Ath_C0148" name="UDP-N-ACETYL-GALACTOSAMINE" compartment="C_1" sboTerm="SBO:0000247">
        <annotation>
          <in:inchi xmlns:in="http://biomodels.net/inchi" metaid="_metaAth_C0148_inchi">InChI=1S/C17H27N3O17P2/c1-6(22)18-10-13(26)11(24)7(4-21)35-16(10)36-39(31,32)37-38(29,30)33-5-8-12(25)14(27)15(34-8)20-3-2-9(23)19-17(20)28/h2-3,7-8,10-16,21,24-27H,4-5H2,1H3,(H,18,22)(H,29,30)(H,31,32)(H,19,23,28)/t7-,8-,10-,11+,12-,13-,14-,15</in:inchi>
          <rdf:RDF xmlns:rdf="http://www.w3.org/1999/02/22-rdf-syntax-ns#" xmlns:dc="http://purl.org/dc/elements/1.1/" xmlns:dcterms="http://purl.org/dc/terms/" xmlns:vCard="http://www.w3.org/2001/vcard-rdf/3.0#" xmlns:bqbiol="http://biomodels.net/biology-qualifiers/" xmlns:bqmodel="http://biomodels.net/model-qualifiers/">
            <rdf:Description rdf:about="#_metaAth_C0148">
              <bqbiol:is>
                <rdf:Bag>
                  <rdf:li rdf:resource="#_metaAth_C0148_inchi"/>
                  <rdf:li rdf:resource="urn:miriam:3dmet:B04647"/>
                  <rdf:li rdf:resource="urn:miriam:obo.chebi:CHEBI%3A16650"/>
                  <rdf:li rdf:resource="urn:miriam:kegg.compound:C00203"/>
                  <rdf:li rdf:resource="urn:miriam:pubchem.substance:3503"/>
                </rdf:Bag>
              </bqbiol:is>
            </rdf:Description>
          </rdf:RDF>
        </annotation>
      </species>
      <species metaid="_metaAth_C0149" id="Ath_C0149" name="DADP" compartment="C_1" sboTerm="SBO:0000247">
        <annotation>
          <in:inchi xmlns:in="http://biomodels.net/inchi" metaid="_metaAth_C0149_inchi">InChI=1/C10H15N5O9P2/c11-9-8-10(13-3-12-9)15(4-14-8)7-1-5(16)6(23-7)2-22-26(20,21)24-25(17,18)19/h3-7,16H,1-2H2,(H,20,21)(H2,11,12,13)(H2,17,18,19)/t5-,6+,7+/m0/s1/f/h17-18,20H,11H2</in:inchi>
          <rdf:RDF xmlns:rdf="http://www.w3.org/1999/02/22-rdf-syntax-ns#" xmlns:dc="http://purl.org/dc/elements/1.1/" xmlns:dcterms="http://purl.org/dc/terms/" xmlns:vCard="http://www.w3.org/2001/vcard-rdf/3.0#" xmlns:bqbiol="http://biomodels.net/biology-qualifiers/" xmlns:bqmodel="http://biomodels.net/model-qualifiers/">
            <rdf:Description rdf:about="#_metaAth_C0149">
              <bqbiol:is>
                <rdf:Bag>
                  <rdf:li rdf:resource="#_metaAth_C0149_inchi"/>
                  <rdf:li rdf:resource="urn:miriam:3dmet:B01188"/>
                  <rdf:li rdf:resource="urn:miriam:obo.chebi:CHEBI%3A16174"/>
                  <rdf:li rdf:resource="urn:miriam:kegg.compound:C00206"/>
                  <rdf:li rdf:resource="urn:miriam:pubchem.substance:3506"/>
                </rdf:Bag>
              </bqbiol:is>
            </rdf:Description>
          </rdf:RDF>
        </annotation>
      </species>
      <species metaid="_metaAth_C0150" id="Ath_C0150" name="MALTOSE" compartment="C_1" sboTerm="SBO:0000247">
        <annotation>
          <in:inchi xmlns:in="http://biomodels.net/inchi" metaid="_metaAth_C0150_inchi">InChI=1S/C12H22O11/c13-1-3-5(15)6(16)9(19)12(22-3)23-10-4(2-14)21-11(20)8(18)7(10)17/h3-20H,1-2H2/t3-,4-,5-,6+,7-,8-,9-,10-,11</in:inchi>
          <rdf:RDF xmlns:rdf="http://www.w3.org/1999/02/22-rdf-syntax-ns#" xmlns:dc="http://purl.org/dc/elements/1.1/" xmlns:dcterms="http://purl.org/dc/terms/" xmlns:vCard="http://www.w3.org/2001/vcard-rdf/3.0#" xmlns:bqbiol="http://biomodels.net/biology-qualifiers/" xmlns:bqmodel="http://biomodels.net/model-qualifiers/">
            <rdf:Description rdf:about="#_metaAth_C0150">
              <bqbiol:is>
                <rdf:Bag>
                  <rdf:li rdf:resource="#_metaAth_C0150_inchi"/>
                  <rdf:li rdf:resource="urn:miriam:3dmet:B04649"/>
                  <rdf:li rdf:resource="urn:miriam:obo.chebi:CHEBI%3A17306"/>
                  <rdf:li rdf:resource="urn:miriam:kegg.compound:C00208"/>
                  <rdf:li rdf:resource="urn:miriam:pubchem.substance:3508"/>
                </rdf:Bag>
              </bqbiol:is>
            </rdf:Description>
          </rdf:RDF>
        </annotation>
      </species>
      <species metaid="_metaAth_C0151" id="Ath_C0151" name="ADENOSINE" compartment="C_1" sboTerm="SBO:0000247">
        <annotation>
          <in:inchi xmlns:in="http://biomodels.net/inchi" metaid="_metaAth_C0151_inchi">InChI=1S/C10H13N5O4/c11-8-5-9(13-2-12-8)15(3-14-5)10-7(18)6(17)4(1-16)19-10/h2-4,6-7,10,16-18H,1H2,(H2,11,12,13)/t4-,6-,7-,10-/m1/s1</in:inchi>
          <rdf:RDF xmlns:rdf="http://www.w3.org/1999/02/22-rdf-syntax-ns#" xmlns:dc="http://purl.org/dc/elements/1.1/" xmlns:dcterms="http://purl.org/dc/terms/" xmlns:vCard="http://www.w3.org/2001/vcard-rdf/3.0#" xmlns:bqbiol="http://biomodels.net/biology-qualifiers/" xmlns:bqmodel="http://biomodels.net/model-qualifiers/">
            <rdf:Description rdf:about="#_metaAth_C0151">
              <bqbiol:is>
                <rdf:Bag>
                  <rdf:li rdf:resource="#_metaAth_C0151_inchi"/>
                  <rdf:li rdf:resource="urn:miriam:3dmet:B01189"/>
                  <rdf:li rdf:resource="urn:miriam:obo.chebi:CHEBI%3A16335"/>
                  <rdf:li rdf:resource="urn:miriam:kegg.compound:C00212"/>
                  <rdf:li rdf:resource="urn:miriam:pubchem.substance:3512"/>
                </rdf:Bag>
              </bqbiol:is>
            </rdf:Description>
          </rdf:RDF>
        </annotation>
      </species>
      <species metaid="_metaAth_C0152" id="Ath_C0152" name="SARCOSINE" compartment="C_1" sboTerm="SBO:0000247">
        <annotation>
          <in:inchi xmlns:in="http://biomodels.net/inchi" metaid="_metaAth_C0152_inchi">InChI=1S/C3H7NO2/c1-4-2-3(5)6/h4H,2H2,1H3,(H,5,6)</in:inchi>
          <rdf:RDF xmlns:rdf="http://www.w3.org/1999/02/22-rdf-syntax-ns#" xmlns:dc="http://purl.org/dc/elements/1.1/" xmlns:dcterms="http://purl.org/dc/terms/" xmlns:vCard="http://www.w3.org/2001/vcard-rdf/3.0#" xmlns:bqbiol="http://biomodels.net/biology-qualifiers/" xmlns:bqmodel="http://biomodels.net/model-qualifiers/">
            <rdf:Description rdf:about="#_metaAth_C0152">
              <bqbiol:is>
                <rdf:Bag>
                  <rdf:li rdf:resource="#_metaAth_C0152_inchi"/>
                  <rdf:li rdf:resource="urn:miriam:3dmet:B01190"/>
                  <rdf:li rdf:resource="urn:miriam:obo.chebi:CHEBI%3A15611"/>
                  <rdf:li rdf:resource="urn:miriam:kegg.compound:C00213"/>
                  <rdf:li rdf:resource="urn:miriam:pubchem.substance:3513"/>
                </rdf:Bag>
              </bqbiol:is>
            </rdf:Description>
          </rdf:RDF>
        </annotation>
      </species>
      <species metaid="_metaAth_C0153" id="Ath_C0153" name="THYMIDINE" compartment="C_1" sboTerm="SBO:0000247">
        <annotation>
          <in:inchi xmlns:in="http://biomodels.net/inchi" metaid="_metaAth_C0153_inchi">InChI=1/C10H14N2O5/c1-5-3-12(10(16)11-9(5)15)8-2-6(14)7(4-13)17-8/h3,6-8,13-14H,2,4H2,1H3,(H,11,15,16)/t6-,7+,8+/m0/s1/f/h11H</in:inchi>
          <rdf:RDF xmlns:rdf="http://www.w3.org/1999/02/22-rdf-syntax-ns#" xmlns:dc="http://purl.org/dc/elements/1.1/" xmlns:dcterms="http://purl.org/dc/terms/" xmlns:vCard="http://www.w3.org/2001/vcard-rdf/3.0#" xmlns:bqbiol="http://biomodels.net/biology-qualifiers/" xmlns:bqmodel="http://biomodels.net/model-qualifiers/">
            <rdf:Description rdf:about="#_metaAth_C0153">
              <bqbiol:is>
                <rdf:Bag>
                  <rdf:li rdf:resource="#_metaAth_C0153_inchi"/>
                  <rdf:li rdf:resource="urn:miriam:3dmet:B01191"/>
                  <rdf:li rdf:resource="urn:miriam:obo.chebi:CHEBI%3A17748"/>
                  <rdf:li rdf:resource="urn:miriam:kegg.compound:C00214"/>
                  <rdf:li rdf:resource="urn:miriam:pubchem.substance:3514"/>
                </rdf:Bag>
              </bqbiol:is>
            </rdf:Description>
          </rdf:RDF>
        </annotation>
      </species>
      <species metaid="_metaAth_C0154" id="Ath_C0154" name="MALONATE-S-ALD" compartment="C_1" sboTerm="SBO:0000247">
        <annotation>
          <in:inchi xmlns:in="http://biomodels.net/inchi" metaid="_metaAth_C0154_inchi">InChI=1S/C3H4O3/c4-2-1-3(5)6/h2H,1H2,(H,5,6)</in:inchi>
          <rdf:RDF xmlns:rdf="http://www.w3.org/1999/02/22-rdf-syntax-ns#" xmlns:dc="http://purl.org/dc/elements/1.1/" xmlns:dcterms="http://purl.org/dc/terms/" xmlns:vCard="http://www.w3.org/2001/vcard-rdf/3.0#" xmlns:bqbiol="http://biomodels.net/biology-qualifiers/" xmlns:bqmodel="http://biomodels.net/model-qualifiers/">
            <rdf:Description rdf:about="#_metaAth_C0154">
              <bqbiol:is>
                <rdf:Bag>
                  <rdf:li rdf:resource="#_metaAth_C0154_inchi"/>
                  <rdf:li rdf:resource="urn:miriam:3dmet:B00062"/>
                  <rdf:li rdf:resource="urn:miriam:obo.chebi:CHEBI%3A17960"/>
                  <rdf:li rdf:resource="urn:miriam:kegg.compound:C00222"/>
                  <rdf:li rdf:resource="urn:miriam:pubchem.substance:3522"/>
                </rdf:Bag>
              </bqbiol:is>
            </rdf:Description>
          </rdf:RDF>
        </annotation>
      </species>
      <species metaid="_metaAth_C0155" id="Ath_C0155" name="COUMARYL-COA" compartment="C_1" sboTerm="SBO:0000247">
        <annotation>
          <in:inchi xmlns:in="http://biomodels.net/inchi" metaid="_metaAth_C0155_inchi">InChI=1S/C30H42N7O18P3S/c1-30(2,25(42)28(43)33-10-9-20(39)32-11-12-59-21(40)8-5-17-3-6-18(38)7-4-17)14-52-58(49,50)55-57(47,48)51-13-19-24(54-56(44,45)46)23(41)29(53-19)37-16-36-22-26(31)34-15-35-27(22)37/h3-8,15-16,19,23-25,29,38,41-42H,9-14H2,1-2H3,(H,32,39)(H,33,43)(H,47,48)(H,49,50)(H2,31,34,35)(H2,44,45,46)/b8-5+/t19-,23-,24-,25</in:inchi>
          <rdf:RDF xmlns:rdf="http://www.w3.org/1999/02/22-rdf-syntax-ns#" xmlns:dc="http://purl.org/dc/elements/1.1/" xmlns:dcterms="http://purl.org/dc/terms/" xmlns:vCard="http://www.w3.org/2001/vcard-rdf/3.0#" xmlns:bqbiol="http://biomodels.net/biology-qualifiers/" xmlns:bqmodel="http://biomodels.net/model-qualifiers/">
            <rdf:Description rdf:about="#_metaAth_C0155">
              <bqbiol:is>
                <rdf:Bag>
                  <rdf:li rdf:resource="#_metaAth_C0155_inchi"/>
                  <rdf:li rdf:resource="urn:miriam:3dmet:B04651"/>
                  <rdf:li rdf:resource="urn:miriam:obo.chebi:CHEBI%3A15499"/>
                  <rdf:li rdf:resource="urn:miriam:kegg.compound:C00223"/>
                  <rdf:li rdf:resource="urn:miriam:pubchem.substance:3523"/>
                </rdf:Bag>
              </bqbiol:is>
            </rdf:Description>
          </rdf:RDF>
        </annotation>
      </species>
      <species metaid="_metaAth_C0156" id="Ath_C0156" name="APS" compartment="C_1" sboTerm="SBO:0000247">
        <annotation>
          <in:inchi xmlns:in="http://biomodels.net/inchi" metaid="_metaAth_C0156_inchi">InChI=1S/C10H14N5O10PS/c11-8-5-9(13-2-12-8)15(3-14-5)10-7(17)6(16)4(24-10)1-23-26(18,19)25-27(20,21)22/h2-4,6-7,10,16-17H,1H2,(H,18,19)(H2,11,12,13)(H,20,21,22)/t4-,6-,7-,10-/m1/s1</in:inchi>
          <rdf:RDF xmlns:rdf="http://www.w3.org/1999/02/22-rdf-syntax-ns#" xmlns:dc="http://purl.org/dc/elements/1.1/" xmlns:dcterms="http://purl.org/dc/terms/" xmlns:vCard="http://www.w3.org/2001/vcard-rdf/3.0#" xmlns:bqbiol="http://biomodels.net/biology-qualifiers/" xmlns:bqmodel="http://biomodels.net/model-qualifiers/">
            <rdf:Description rdf:about="#_metaAth_C0156">
              <bqbiol:is>
                <rdf:Bag>
                  <rdf:li rdf:resource="#_metaAth_C0156_inchi"/>
                  <rdf:li rdf:resource="urn:miriam:3dmet:B01194"/>
                  <rdf:li rdf:resource="urn:miriam:obo.chebi:CHEBI%3A17709"/>
                  <rdf:li rdf:resource="urn:miriam:kegg.compound:C00224"/>
                  <rdf:li rdf:resource="urn:miriam:pubchem.substance:3524"/>
                </rdf:Bag>
              </bqbiol:is>
            </rdf:Description>
          </rdf:RDF>
        </annotation>
      </species>
      <species metaid="_metaAth_C0157" id="Ath_C0157" name="XYLULOSE-5-PHOSPHATE" compartment="C_1" sboTerm="SBO:0000247">
        <annotation>
          <in:inchi xmlns:in="http://biomodels.net/inchi" metaid="_metaAth_C0157_inchi">InChI=1S/C5H11O8P/c6-1-3(7)5(9)4(8)2-13-14(10,11)12/h4-6,8-9H,1-2H2,(H2,10,11,12)/t4-,5-/m1/s1</in:inchi>
          <rdf:RDF xmlns:rdf="http://www.w3.org/1999/02/22-rdf-syntax-ns#" xmlns:dc="http://purl.org/dc/elements/1.1/" xmlns:dcterms="http://purl.org/dc/terms/" xmlns:vCard="http://www.w3.org/2001/vcard-rdf/3.0#" xmlns:bqbiol="http://biomodels.net/biology-qualifiers/" xmlns:bqmodel="http://biomodels.net/model-qualifiers/">
            <rdf:Description rdf:about="#_metaAth_C0157">
              <bqbiol:is>
                <rdf:Bag>
                  <rdf:li rdf:resource="#_metaAth_C0157_inchi"/>
                  <rdf:li rdf:resource="urn:miriam:3dmet:B01195"/>
                  <rdf:li rdf:resource="urn:miriam:obo.chebi:CHEBI%3A16332"/>
                  <rdf:li rdf:resource="urn:miriam:kegg.compound:C00231"/>
                  <rdf:li rdf:resource="urn:miriam:pubchem.substance:3530"/>
                </rdf:Bag>
              </bqbiol:is>
            </rdf:Description>
          </rdf:RDF>
        </annotation>
      </species>
      <species metaid="_metaAth_C0158" id="Ath_C0158" name="SUCC-S-ALD" compartment="C_1" sboTerm="SBO:0000247">
        <annotation>
          <in:inchi xmlns:in="http://biomodels.net/inchi" metaid="_metaAth_C0158_inchi">InChI=1/C4H6O3/c5-3-1-2-4(6)7/h3H,1-2H2,(H,6,7)/f/h6H</in:inchi>
          <rdf:RDF xmlns:rdf="http://www.w3.org/1999/02/22-rdf-syntax-ns#" xmlns:dc="http://purl.org/dc/elements/1.1/" xmlns:dcterms="http://purl.org/dc/terms/" xmlns:vCard="http://www.w3.org/2001/vcard-rdf/3.0#" xmlns:bqbiol="http://biomodels.net/biology-qualifiers/" xmlns:bqmodel="http://biomodels.net/model-qualifiers/">
            <rdf:Description rdf:about="#_metaAth_C0158">
              <bqbiol:is>
                <rdf:Bag>
                  <rdf:li rdf:resource="#_metaAth_C0158_inchi"/>
                  <rdf:li rdf:resource="urn:miriam:3dmet:B00065"/>
                  <rdf:li rdf:resource="urn:miriam:obo.chebi:CHEBI%3A16265"/>
                  <rdf:li rdf:resource="urn:miriam:kegg.compound:C00232"/>
                  <rdf:li rdf:resource="urn:miriam:pubchem.substance:3531"/>
                </rdf:Bag>
              </bqbiol:is>
            </rdf:Description>
          </rdf:RDF>
        </annotation>
      </species>
      <species metaid="_metaAth_C0159" id="Ath_C0159" name="2K-4CH3-PENTANOATE" compartment="C_1" sboTerm="SBO:0000247">
        <annotation>
          <in:inchi xmlns:in="http://biomodels.net/inchi" metaid="_metaAth_C0159_inchi">InChI=1S/C6H10O3/c1-4(2)3-5(7)6(8)9/h4H,3H2,1-2H3,(H,8,9)</in:inchi>
          <rdf:RDF xmlns:rdf="http://www.w3.org/1999/02/22-rdf-syntax-ns#" xmlns:dc="http://purl.org/dc/elements/1.1/" xmlns:dcterms="http://purl.org/dc/terms/" xmlns:vCard="http://www.w3.org/2001/vcard-rdf/3.0#" xmlns:bqbiol="http://biomodels.net/biology-qualifiers/" xmlns:bqmodel="http://biomodels.net/model-qualifiers/">
            <rdf:Description rdf:about="#_metaAth_C0159">
              <bqbiol:is>
                <rdf:Bag>
                  <rdf:li rdf:resource="#_metaAth_C0159_inchi"/>
                  <rdf:li rdf:resource="urn:miriam:3dmet:B00066"/>
                  <rdf:li rdf:resource="urn:miriam:obo.chebi:CHEBI%3A48430"/>
                  <rdf:li rdf:resource="urn:miriam:kegg.compound:C00233"/>
                  <rdf:li rdf:resource="urn:miriam:pubchem.substance:3532"/>
                </rdf:Bag>
              </bqbiol:is>
            </rdf:Description>
          </rdf:RDF>
        </annotation>
      </species>
      <species metaid="_metaAth_C0160" id="Ath_C0160" name="10-FORMYL-THF" compartment="C_1" sboTerm="SBO:0000247">
        <annotation>
          <in:inchi xmlns:in="http://biomodels.net/inchi" metaid="_metaAth_C0160_inchi">InChI=1S/C20H23N7O7/c21-20-25-16-15(18(32)26-20)23-11(7-22-16)8-27(9-28)12-3-1-10(2-4-12)17(31)24-13(19(33)34)5-6-14(29)30/h1-4,9,11,13,23H,5-8H2,(H,24,31)(H,29,30)(H,33,34)(H4,21,22,25,26,32)</in:inchi>
          <rdf:RDF xmlns:rdf="http://www.w3.org/1999/02/22-rdf-syntax-ns#" xmlns:dc="http://purl.org/dc/elements/1.1/" xmlns:dcterms="http://purl.org/dc/terms/" xmlns:vCard="http://www.w3.org/2001/vcard-rdf/3.0#" xmlns:bqbiol="http://biomodels.net/biology-qualifiers/" xmlns:bqmodel="http://biomodels.net/model-qualifiers/">
            <rdf:Description rdf:about="#_metaAth_C0160">
              <bqbiol:is>
                <rdf:Bag>
                  <rdf:li rdf:resource="#_metaAth_C0160_inchi"/>
                  <rdf:li rdf:resource="urn:miriam:3dmet:B04652"/>
                  <rdf:li rdf:resource="urn:miriam:obo.chebi:CHEBI%3A15637"/>
                  <rdf:li rdf:resource="urn:miriam:kegg.compound:C00234"/>
                  <rdf:li rdf:resource="urn:miriam:pubchem.substance:3533"/>
                </rdf:Bag>
              </bqbiol:is>
            </rdf:Description>
          </rdf:RDF>
        </annotation>
      </species>
      <species metaid="_metaAth_C0161" id="Ath_C0161" name="CPD-4211" compartment="C_1" sboTerm="SBO:0000247">
        <annotation>
          <in:inchi xmlns:in="http://biomodels.net/inchi" metaid="_metaAth_C0161_inchi">InChI=1S/C5H12O7P2/c1-5(2)3-4-11-14(9,10)12-13(6,7)8/h3H,4H2,1-2H3,(H,9,10)(H2,6,7,8)</in:inchi>
          <rdf:RDF xmlns:rdf="http://www.w3.org/1999/02/22-rdf-syntax-ns#" xmlns:dc="http://purl.org/dc/elements/1.1/" xmlns:dcterms="http://purl.org/dc/terms/" xmlns:vCard="http://www.w3.org/2001/vcard-rdf/3.0#" xmlns:bqbiol="http://biomodels.net/biology-qualifiers/" xmlns:bqmodel="http://biomodels.net/model-qualifiers/">
            <rdf:Description rdf:about="#_metaAth_C0161">
              <bqbiol:is>
                <rdf:Bag>
                  <rdf:li rdf:resource="#_metaAth_C0161_inchi"/>
                  <rdf:li rdf:resource="urn:miriam:3dmet:B01196"/>
                  <rdf:li rdf:resource="urn:miriam:obo.chebi:CHEBI%3A16057"/>
                  <rdf:li rdf:resource="urn:miriam:kegg.compound:C00235"/>
                  <rdf:li rdf:resource="urn:miriam:lipidbank:IIP0002"/>
                  <rdf:li rdf:resource="urn:miriam:pubchem.substance:3534"/>
                </rdf:Bag>
              </bqbiol:is>
            </rdf:Description>
          </rdf:RDF>
        </annotation>
      </species>
      <species metaid="_metaAth_C0162" id="Ath_C0162" name="DPG" compartment="C_1" sboTerm="SBO:0000247">
        <annotation>
          <in:inchi xmlns:in="http://biomodels.net/inchi" metaid="_metaAth_C0162_inchi">InChI=1/C3H8O10P2/c4-2(1-12-14(6,7)8)3(5)13-15(9,10)11/h2,4H,1H2,(H2,6,7,8)(H2,9,10,11)/t2-/m1/s1/f/h6-7,9-10H</in:inchi>
          <rdf:RDF xmlns:rdf="http://www.w3.org/1999/02/22-rdf-syntax-ns#" xmlns:dc="http://purl.org/dc/elements/1.1/" xmlns:dcterms="http://purl.org/dc/terms/" xmlns:vCard="http://www.w3.org/2001/vcard-rdf/3.0#" xmlns:bqbiol="http://biomodels.net/biology-qualifiers/" xmlns:bqmodel="http://biomodels.net/model-qualifiers/">
            <rdf:Description rdf:about="#_metaAth_C0162">
              <bqbiol:is>
                <rdf:Bag>
                  <rdf:li rdf:resource="#_metaAth_C0162_inchi"/>
                  <rdf:li rdf:resource="urn:miriam:3dmet:B01197"/>
                  <rdf:li rdf:resource="urn:miriam:obo.chebi:CHEBI%3A16001"/>
                  <rdf:li rdf:resource="urn:miriam:kegg.compound:C00236"/>
                  <rdf:li rdf:resource="urn:miriam:pubchem.substance:3535"/>
                </rdf:Bag>
              </bqbiol:is>
            </rdf:Description>
          </rdf:RDF>
        </annotation>
      </species>
      <species metaid="_metaAth_C0163" id="Ath_C0163" name="CARBON-MONOXIDE" compartment="C_1" sboTerm="SBO:0000247">
        <annotation>
          <in:inchi xmlns:in="http://biomodels.net/inchi" metaid="_metaAth_C0163_inchi">InChI=1/CO/c1-2</in:inchi>
          <rdf:RDF xmlns:rdf="http://www.w3.org/1999/02/22-rdf-syntax-ns#" xmlns:dc="http://purl.org/dc/elements/1.1/" xmlns:dcterms="http://purl.org/dc/terms/" xmlns:vCard="http://www.w3.org/2001/vcard-rdf/3.0#" xmlns:bqbiol="http://biomodels.net/biology-qualifiers/" xmlns:bqmodel="http://biomodels.net/model-qualifiers/">
            <rdf:Description rdf:about="#_metaAth_C0163">
              <bqbiol:is>
                <rdf:Bag>
                  <rdf:li rdf:resource="#_metaAth_C0163_inchi"/>
                  <rdf:li rdf:resource="urn:miriam:obo.chebi:CHEBI%3A17245"/>
                  <rdf:li rdf:resource="urn:miriam:kegg.compound:C00237"/>
                  <rdf:li rdf:resource="urn:miriam:pubchem.substance:3536"/>
                </rdf:Bag>
              </bqbiol:is>
            </rdf:Description>
          </rdf:RDF>
        </annotation>
      </species>
      <species metaid="_metaAth_C0164" id="Ath_C0164" name="K+" compartment="C_1" sboTerm="SBO:0000247">
        <annotation>
          <in:inchi xmlns:in="http://biomodels.net/inchi" metaid="_metaAth_C0164_inchi">InChI=1/K/q+1</in:inchi>
          <rdf:RDF xmlns:rdf="http://www.w3.org/1999/02/22-rdf-syntax-ns#" xmlns:dc="http://purl.org/dc/elements/1.1/" xmlns:dcterms="http://purl.org/dc/terms/" xmlns:vCard="http://www.w3.org/2001/vcard-rdf/3.0#" xmlns:bqbiol="http://biomodels.net/biology-qualifiers/" xmlns:bqmodel="http://biomodels.net/model-qualifiers/">
            <rdf:Description rdf:about="#_metaAth_C0164">
              <bqbiol:is>
                <rdf:Bag>
                  <rdf:li rdf:resource="#_metaAth_C0164_inchi"/>
                  <rdf:li rdf:resource="urn:miriam:obo.chebi:CHEBI%3A29103"/>
                  <rdf:li rdf:resource="urn:miriam:kegg.compound:C00238"/>
                  <rdf:li rdf:resource="urn:miriam:pubchem.substance:3537"/>
                </rdf:Bag>
              </bqbiol:is>
            </rdf:Description>
          </rdf:RDF>
        </annotation>
      </species>
      <species metaid="_metaAth_C0165" id="Ath_C0165" name="DCMP" compartment="C_1" sboTerm="SBO:0000247">
        <annotation>
          <in:inchi xmlns:in="http://biomodels.net/inchi" metaid="_metaAth_C0165_inchi">InChI=1S/C9H14N3O7P/c10-7-1-2-12(9(14)11-7)8-3-5(13)6(19-8)4-18-20(15,16)17/h1-2,5-6,8,13H,3-4H2,(H2,10,11,14)(H2,15,16,17)/t5-,6+,8+/m0/s1</in:inchi>
          <rdf:RDF xmlns:rdf="http://www.w3.org/1999/02/22-rdf-syntax-ns#" xmlns:dc="http://purl.org/dc/elements/1.1/" xmlns:dcterms="http://purl.org/dc/terms/" xmlns:vCard="http://www.w3.org/2001/vcard-rdf/3.0#" xmlns:bqbiol="http://biomodels.net/biology-qualifiers/" xmlns:bqmodel="http://biomodels.net/model-qualifiers/">
            <rdf:Description rdf:about="#_metaAth_C0165">
              <bqbiol:is>
                <rdf:Bag>
                  <rdf:li rdf:resource="#_metaAth_C0165_inchi"/>
                  <rdf:li rdf:resource="urn:miriam:3dmet:B01198"/>
                  <rdf:li rdf:resource="urn:miriam:obo.chebi:CHEBI%3A15918"/>
                  <rdf:li rdf:resource="urn:miriam:kegg.compound:C00239"/>
                  <rdf:li rdf:resource="urn:miriam:pubchem.substance:3538"/>
                </rdf:Bag>
              </bqbiol:is>
            </rdf:Description>
          </rdf:RDF>
        </annotation>
      </species>
      <species metaid="_metaAth_C0166" id="Ath_C0166" name="GUANINE" compartment="C_1" sboTerm="SBO:0000247">
        <annotation>
          <in:inchi xmlns:in="http://biomodels.net/inchi" metaid="_metaAth_C0166_inchi">InChI=1/C5H5N5O/c6-5-9-3-2(4(11)10-5)7-1-8-3/h1H,(H4,6,7,8,9,10,11)/f/h8,10H,6H2</in:inchi>
          <rdf:RDF xmlns:rdf="http://www.w3.org/1999/02/22-rdf-syntax-ns#" xmlns:dc="http://purl.org/dc/elements/1.1/" xmlns:dcterms="http://purl.org/dc/terms/" xmlns:vCard="http://www.w3.org/2001/vcard-rdf/3.0#" xmlns:bqbiol="http://biomodels.net/biology-qualifiers/" xmlns:bqmodel="http://biomodels.net/model-qualifiers/">
            <rdf:Description rdf:about="#_metaAth_C0166">
              <bqbiol:is>
                <rdf:Bag>
                  <rdf:li rdf:resource="#_metaAth_C0166_inchi"/>
                  <rdf:li rdf:resource="urn:miriam:3dmet:B00067"/>
                  <rdf:li rdf:resource="urn:miriam:obo.chebi:CHEBI%3A16235"/>
                  <rdf:li rdf:resource="urn:miriam:kegg.compound:C00242"/>
                  <rdf:li rdf:resource="urn:miriam:pubchem.substance:3541"/>
                </rdf:Bag>
              </bqbiol:is>
            </rdf:Description>
          </rdf:RDF>
        </annotation>
      </species>
      <species metaid="_metaAth_C0167" id="Ath_C0167" name="LACTOSE" compartment="C_1" sboTerm="SBO:0000247">
        <annotation>
          <in:inchi xmlns:in="http://biomodels.net/inchi" metaid="_metaAth_C0167_inchi">InChI=1/C12H22O11/c13-1-3-5(15)6(16)9(19)12(22-3)23-10-4(2-14)21-11(20)8(18)7(10)17/h3-20H,1-2H2/t3-,4-,5+,6+,7-,8-,9-,10-,11+,12+/m1/s1</in:inchi>
          <rdf:RDF xmlns:rdf="http://www.w3.org/1999/02/22-rdf-syntax-ns#" xmlns:dc="http://purl.org/dc/elements/1.1/" xmlns:dcterms="http://purl.org/dc/terms/" xmlns:vCard="http://www.w3.org/2001/vcard-rdf/3.0#" xmlns:bqbiol="http://biomodels.net/biology-qualifiers/" xmlns:bqmodel="http://biomodels.net/model-qualifiers/">
            <rdf:Description rdf:about="#_metaAth_C0167">
              <bqbiol:is>
                <rdf:Bag>
                  <rdf:li rdf:resource="#_metaAth_C0167_inchi"/>
                  <rdf:li rdf:resource="urn:miriam:3dmet:B01199"/>
                  <rdf:li rdf:resource="urn:miriam:obo.chebi:CHEBI%3A36219"/>
                  <rdf:li rdf:resource="urn:miriam:kegg.compound:C00243"/>
                  <rdf:li rdf:resource="urn:miriam:pubchem.substance:3542"/>
                </rdf:Bag>
              </bqbiol:is>
            </rdf:Description>
          </rdf:RDF>
        </annotation>
      </species>
      <species metaid="_metaAth_C0168" id="Ath_C0168" name="NITRATE" compartment="C_1" sboTerm="SBO:0000247">
        <annotation>
          <in:inchi xmlns:in="http://biomodels.net/inchi" metaid="_metaAth_C0168_inchi">InChI=1/HNO3/c2-1(3)4/h(H,2,3,4)/f/h2H</in:inchi>
          <rdf:RDF xmlns:rdf="http://www.w3.org/1999/02/22-rdf-syntax-ns#" xmlns:dc="http://purl.org/dc/elements/1.1/" xmlns:dcterms="http://purl.org/dc/terms/" xmlns:vCard="http://www.w3.org/2001/vcard-rdf/3.0#" xmlns:bqbiol="http://biomodels.net/biology-qualifiers/" xmlns:bqmodel="http://biomodels.net/model-qualifiers/">
            <rdf:Description rdf:about="#_metaAth_C0168">
              <bqbiol:is>
                <rdf:Bag>
                  <rdf:li rdf:resource="#_metaAth_C0168_inchi"/>
                  <rdf:li rdf:resource="urn:miriam:3dmet:B00068"/>
                  <rdf:li rdf:resource="urn:miriam:obo.chebi:CHEBI%3A48107"/>
                  <rdf:li rdf:resource="urn:miriam:kegg.compound:C00244"/>
                  <rdf:li rdf:resource="urn:miriam:pubchem.substance:3543"/>
                </rdf:Bag>
              </bqbiol:is>
            </rdf:Description>
          </rdf:RDF>
        </annotation>
      </species>
      <species metaid="_metaAth_C0169" id="Ath_C0169" name="LIPOAMIDE" compartment="C_1" sboTerm="SBO:0000247">
        <annotation>
          <in:inchi xmlns:in="http://biomodels.net/inchi" metaid="_metaAth_C0169_inchi">InChI=1/C8H15NOS2/c9-8(10)4-2-1-3-7-5-6-11-12-7/h7H,1-6H2,(H2,9,10)/f/h9H2</in:inchi>
          <rdf:RDF xmlns:rdf="http://www.w3.org/1999/02/22-rdf-syntax-ns#" xmlns:dc="http://purl.org/dc/elements/1.1/" xmlns:dcterms="http://purl.org/dc/terms/" xmlns:vCard="http://www.w3.org/2001/vcard-rdf/3.0#" xmlns:bqbiol="http://biomodels.net/biology-qualifiers/" xmlns:bqmodel="http://biomodels.net/model-qualifiers/">
            <rdf:Description rdf:about="#_metaAth_C0169">
              <bqbiol:is>
                <rdf:Bag>
                  <rdf:li rdf:resource="#_metaAth_C0169_inchi"/>
                  <rdf:li rdf:resource="urn:miriam:obo.chebi:CHEBI%3A17460"/>
                  <rdf:li rdf:resource="urn:miriam:kegg.compound:C00248"/>
                  <rdf:li rdf:resource="urn:miriam:pubchem.substance:3547"/>
                </rdf:Bag>
              </bqbiol:is>
            </rdf:Description>
          </rdf:RDF>
        </annotation>
      </species>
      <species metaid="_metaAth_C0170" id="Ath_C0170" name="PALMITATE" compartment="C_1" sboTerm="SBO:0000247">
        <annotation>
          <in:inchi xmlns:in="http://biomodels.net/inchi" metaid="_metaAth_C0170_inchi">InChI=1S/C16H32O2/c1-2-3-4-5-6-7-8-9-10-11-12-13-14-15-16(17)18/h2-15H2,1H3,(H,17,18)</in:inchi>
          <rdf:RDF xmlns:rdf="http://www.w3.org/1999/02/22-rdf-syntax-ns#" xmlns:dc="http://purl.org/dc/elements/1.1/" xmlns:dcterms="http://purl.org/dc/terms/" xmlns:vCard="http://www.w3.org/2001/vcard-rdf/3.0#" xmlns:bqbiol="http://biomodels.net/biology-qualifiers/" xmlns:bqmodel="http://biomodels.net/model-qualifiers/">
            <rdf:Description rdf:about="#_metaAth_C0170">
              <bqbiol:is>
                <rdf:Bag>
                  <rdf:li rdf:resource="#_metaAth_C0170_inchi"/>
                  <rdf:li rdf:resource="urn:miriam:3dmet:B00071"/>
                  <rdf:li rdf:resource="urn:miriam:obo.chebi:CHEBI%3A15756"/>
                  <rdf:li rdf:resource="urn:miriam:kegg.compound:C00249"/>
                  <rdf:li rdf:resource="urn:miriam:lipidbank:DFA0016"/>
                  <rdf:li rdf:resource="urn:miriam:pubchem.substance:3548"/>
                </rdf:Bag>
              </bqbiol:is>
            </rdf:Description>
          </rdf:RDF>
        </annotation>
      </species>
      <species metaid="_metaAth_C0171" id="Ath_C0171" name="PYRIDOXAL" compartment="C_1" sboTerm="SBO:0000247">
        <annotation>
          <in:inchi xmlns:in="http://biomodels.net/inchi" metaid="_metaAth_C0171_inchi">InChI=1/C8H9NO3/c1-5-8(12)7(4-11)6(3-10)2-9-5/h2,4,10,12H,3H2,1H3</in:inchi>
          <rdf:RDF xmlns:rdf="http://www.w3.org/1999/02/22-rdf-syntax-ns#" xmlns:dc="http://purl.org/dc/elements/1.1/" xmlns:dcterms="http://purl.org/dc/terms/" xmlns:vCard="http://www.w3.org/2001/vcard-rdf/3.0#" xmlns:bqbiol="http://biomodels.net/biology-qualifiers/" xmlns:bqmodel="http://biomodels.net/model-qualifiers/">
            <rdf:Description rdf:about="#_metaAth_C0171">
              <bqbiol:is>
                <rdf:Bag>
                  <rdf:li rdf:resource="#_metaAth_C0171_inchi"/>
                  <rdf:li rdf:resource="urn:miriam:3dmet:B00072"/>
                  <rdf:li rdf:resource="urn:miriam:obo.chebi:CHEBI%3A17310"/>
                  <rdf:li rdf:resource="urn:miriam:kegg.compound:C00250"/>
                  <rdf:li rdf:resource="urn:miriam:pubchem.substance:3549"/>
                </rdf:Bag>
              </bqbiol:is>
            </rdf:Description>
          </rdf:RDF>
        </annotation>
      </species>
      <species metaid="_metaAth_C0172" id="Ath_C0172" name="CHORISMATE" compartment="C_1" sboTerm="SBO:0000247">
        <annotation>
          <in:inchi xmlns:in="http://biomodels.net/inchi" metaid="_metaAth_C0172_inchi">InChI=1S/C10H10O6/c1-5(9(12)13)16-8-4-6(10(14)15)2-3-7(8)11/h2-4,7-8,11H,1H2,(H,12,13)(H,14,15)/t7-,8-/m1/s1</in:inchi>
          <rdf:RDF xmlns:rdf="http://www.w3.org/1999/02/22-rdf-syntax-ns#" xmlns:dc="http://purl.org/dc/elements/1.1/" xmlns:dcterms="http://purl.org/dc/terms/" xmlns:vCard="http://www.w3.org/2001/vcard-rdf/3.0#" xmlns:bqbiol="http://biomodels.net/biology-qualifiers/" xmlns:bqmodel="http://biomodels.net/model-qualifiers/">
            <rdf:Description rdf:about="#_metaAth_C0172">
              <bqbiol:is>
                <rdf:Bag>
                  <rdf:li rdf:resource="#_metaAth_C0172_inchi"/>
                  <rdf:li rdf:resource="urn:miriam:3dmet:B01200"/>
                  <rdf:li rdf:resource="urn:miriam:obo.chebi:CHEBI%3A17333"/>
                  <rdf:li rdf:resource="urn:miriam:kegg.compound:C00251"/>
                  <rdf:li rdf:resource="urn:miriam:pubchem.substance:3550"/>
                </rdf:Bag>
              </bqbiol:is>
            </rdf:Description>
          </rdf:RDF>
        </annotation>
      </species>
      <species metaid="_metaAth_C0173" id="Ath_C0173" name="NIACINE" compartment="C_1" sboTerm="SBO:0000247">
        <annotation>
          <in:inchi xmlns:in="http://biomodels.net/inchi" metaid="_metaAth_C0173_inchi">InChI=1/C6H5NO2/c8-6(9)5-2-1-3-7-4-5/h1-4H,(H,8,9)/f/h8H</in:inchi>
          <rdf:RDF xmlns:rdf="http://www.w3.org/1999/02/22-rdf-syntax-ns#" xmlns:dc="http://purl.org/dc/elements/1.1/" xmlns:dcterms="http://purl.org/dc/terms/" xmlns:vCard="http://www.w3.org/2001/vcard-rdf/3.0#" xmlns:bqbiol="http://biomodels.net/biology-qualifiers/" xmlns:bqmodel="http://biomodels.net/model-qualifiers/">
            <rdf:Description rdf:about="#_metaAth_C0173">
              <bqbiol:is>
                <rdf:Bag>
                  <rdf:li rdf:resource="#_metaAth_C0173_inchi"/>
                  <rdf:li rdf:resource="urn:miriam:3dmet:B00073"/>
                  <rdf:li rdf:resource="urn:miriam:obo.chebi:CHEBI%3A15940"/>
                  <rdf:li rdf:resource="urn:miriam:kegg.compound:C00253"/>
                  <rdf:li rdf:resource="urn:miriam:pubchem.substance:3552"/>
                </rdf:Bag>
              </bqbiol:is>
            </rdf:Description>
          </rdf:RDF>
        </annotation>
      </species>
      <species metaid="_metaAth_C0174" id="Ath_C0174" name="PREPHENATE" compartment="C_1" sboTerm="SBO:0000247">
        <annotation>
          <in:inchi xmlns:in="http://biomodels.net/inchi" metaid="_metaAth_C0174_inchi">InChI=1S/C10H10O6/c11-6-1-3-10(4-2-6,9(15)16)5-7(12)8(13)14/h1-4,6,11H,5H2,(H,13,14)(H,15,16)</in:inchi>
          <rdf:RDF xmlns:rdf="http://www.w3.org/1999/02/22-rdf-syntax-ns#" xmlns:dc="http://purl.org/dc/elements/1.1/" xmlns:dcterms="http://purl.org/dc/terms/" xmlns:vCard="http://www.w3.org/2001/vcard-rdf/3.0#" xmlns:bqbiol="http://biomodels.net/biology-qualifiers/" xmlns:bqmodel="http://biomodels.net/model-qualifiers/">
            <rdf:Description rdf:about="#_metaAth_C0174">
              <bqbiol:is>
                <rdf:Bag>
                  <rdf:li rdf:resource="#_metaAth_C0174_inchi"/>
                  <rdf:li rdf:resource="urn:miriam:3dmet:B00074"/>
                  <rdf:li rdf:resource="urn:miriam:obo.chebi:CHEBI%3A16666"/>
                  <rdf:li rdf:resource="urn:miriam:kegg.compound:C00254"/>
                  <rdf:li rdf:resource="urn:miriam:pubchem.substance:3553"/>
                </rdf:Bag>
              </bqbiol:is>
            </rdf:Description>
          </rdf:RDF>
        </annotation>
      </species>
      <species metaid="_metaAth_C0175" id="Ath_C0175" name="RIBOFLAVIN" compartment="C_1" sboTerm="SBO:0000247">
        <annotation>
          <in:inchi xmlns:in="http://biomodels.net/inchi" metaid="_metaAth_C0175_inchi">InChI=1/C17H20N4O6/c1-7-3-9-10(4-8(7)2)21(5-11(23)14(25)12(24)6-22)15-13(18-9)16(26)20-17(27)19-15/h3-4,11-12,14,22-25H,5-6H2,1-2H3,(H,20,26,27)/t11-,12+,14-/m1/s1/f/h20H</in:inchi>
          <rdf:RDF xmlns:rdf="http://www.w3.org/1999/02/22-rdf-syntax-ns#" xmlns:dc="http://purl.org/dc/elements/1.1/" xmlns:dcterms="http://purl.org/dc/terms/" xmlns:vCard="http://www.w3.org/2001/vcard-rdf/3.0#" xmlns:bqbiol="http://biomodels.net/biology-qualifiers/" xmlns:bqmodel="http://biomodels.net/model-qualifiers/">
            <rdf:Description rdf:about="#_metaAth_C0175">
              <bqbiol:is>
                <rdf:Bag>
                  <rdf:li rdf:resource="#_metaAth_C0175_inchi"/>
                  <rdf:li rdf:resource="urn:miriam:3dmet:B01201"/>
                  <rdf:li rdf:resource="urn:miriam:obo.chebi:CHEBI%3A17015"/>
                  <rdf:li rdf:resource="urn:miriam:kegg.compound:C00255"/>
                  <rdf:li rdf:resource="urn:miriam:pubchem.substance:3554"/>
                </rdf:Bag>
              </bqbiol:is>
            </rdf:Description>
          </rdf:RDF>
        </annotation>
      </species>
      <species metaid="_metaAth_C0176" id="Ath_C0176" name="D-LACTATE" compartment="C_1" sboTerm="SBO:0000247">
        <annotation>
          <in:inchi xmlns:in="http://biomodels.net/inchi" metaid="_metaAth_C0176_inchi">InChI=1/C3H6O3/c1-2(4)3(5)6/h2,4H,1H3,(H,5,6)/t2-/m1/s1/f/h5H</in:inchi>
          <rdf:RDF xmlns:rdf="http://www.w3.org/1999/02/22-rdf-syntax-ns#" xmlns:dc="http://purl.org/dc/elements/1.1/" xmlns:dcterms="http://purl.org/dc/terms/" xmlns:vCard="http://www.w3.org/2001/vcard-rdf/3.0#" xmlns:bqbiol="http://biomodels.net/biology-qualifiers/" xmlns:bqmodel="http://biomodels.net/model-qualifiers/">
            <rdf:Description rdf:about="#_metaAth_C0176">
              <bqbiol:is>
                <rdf:Bag>
                  <rdf:li rdf:resource="#_metaAth_C0176_inchi"/>
                  <rdf:li rdf:resource="urn:miriam:3dmet:B00075"/>
                  <rdf:li rdf:resource="urn:miriam:obo.chebi:CHEBI%3A42111"/>
                  <rdf:li rdf:resource="urn:miriam:kegg.compound:C00256"/>
                  <rdf:li rdf:resource="urn:miriam:pubchem.substance:3555"/>
                </rdf:Bag>
              </bqbiol:is>
            </rdf:Description>
          </rdf:RDF>
        </annotation>
      </species>
      <species metaid="_metaAth_C0177" id="Ath_C0177" name="GLUCONATE" compartment="C_1" sboTerm="SBO:0000247">
        <annotation>
          <in:inchi xmlns:in="http://biomodels.net/inchi" metaid="_metaAth_C0177_inchi">InChI=1/C6H12O7/c7-1-2(8)3(9)4(10)5(11)6(12)13/h2-5,7-11H,1H2,(H,12,13)/t2-,3-,4+,5-/m1/s1/f/h12H</in:inchi>
          <rdf:RDF xmlns:rdf="http://www.w3.org/1999/02/22-rdf-syntax-ns#" xmlns:dc="http://purl.org/dc/elements/1.1/" xmlns:dcterms="http://purl.org/dc/terms/" xmlns:vCard="http://www.w3.org/2001/vcard-rdf/3.0#" xmlns:bqbiol="http://biomodels.net/biology-qualifiers/" xmlns:bqmodel="http://biomodels.net/model-qualifiers/">
            <rdf:Description rdf:about="#_metaAth_C0177">
              <bqbiol:is>
                <rdf:Bag>
                  <rdf:li rdf:resource="#_metaAth_C0177_inchi"/>
                  <rdf:li rdf:resource="urn:miriam:3dmet:B04655"/>
                  <rdf:li rdf:resource="urn:miriam:obo.chebi:CHEBI%3A33198"/>
                  <rdf:li rdf:resource="urn:miriam:kegg.compound:C00257"/>
                  <rdf:li rdf:resource="urn:miriam:pubchem.substance:3556"/>
                </rdf:Bag>
              </bqbiol:is>
            </rdf:Description>
          </rdf:RDF>
        </annotation>
      </species>
      <species metaid="_metaAth_C0178" id="Ath_C0178" name="GLYCERATE" compartment="C_1" sboTerm="SBO:0000247">
        <annotation>
          <in:inchi xmlns:in="http://biomodels.net/inchi" metaid="_metaAth_C0178_inchi">InChI=1/C3H6O4/c4-1-2(5)3(6)7/h2,4-5H,1H2,(H,6,7)/t2-/m1/s1/f/h6H</in:inchi>
          <rdf:RDF xmlns:rdf="http://www.w3.org/1999/02/22-rdf-syntax-ns#" xmlns:dc="http://purl.org/dc/elements/1.1/" xmlns:dcterms="http://purl.org/dc/terms/" xmlns:vCard="http://www.w3.org/2001/vcard-rdf/3.0#" xmlns:bqbiol="http://biomodels.net/biology-qualifiers/" xmlns:bqmodel="http://biomodels.net/model-qualifiers/">
            <rdf:Description rdf:about="#_metaAth_C0178">
              <bqbiol:is>
                <rdf:Bag>
                  <rdf:li rdf:resource="#_metaAth_C0178_inchi"/>
                  <rdf:li rdf:resource="urn:miriam:3dmet:B00076"/>
                  <rdf:li rdf:resource="urn:miriam:obo.chebi:CHEBI%3A32398"/>
                  <rdf:li rdf:resource="urn:miriam:kegg.compound:C00258"/>
                  <rdf:li rdf:resource="urn:miriam:pubchem.substance:3557"/>
                </rdf:Bag>
              </bqbiol:is>
            </rdf:Description>
          </rdf:RDF>
        </annotation>
      </species>
      <species metaid="_metaAth_C0179" id="Ath_C0179" name="BENZALDEHYDE" compartment="C_1" sboTerm="SBO:0000247">
        <annotation>
          <in:inchi xmlns:in="http://biomodels.net/inchi" metaid="_metaAth_C0179_inchi">InChI=1/C7H6O/c8-6-7-4-2-1-3-5-7/h1-6H</in:inchi>
          <rdf:RDF xmlns:rdf="http://www.w3.org/1999/02/22-rdf-syntax-ns#" xmlns:dc="http://purl.org/dc/elements/1.1/" xmlns:dcterms="http://purl.org/dc/terms/" xmlns:vCard="http://www.w3.org/2001/vcard-rdf/3.0#" xmlns:bqbiol="http://biomodels.net/biology-qualifiers/" xmlns:bqmodel="http://biomodels.net/model-qualifiers/">
            <rdf:Description rdf:about="#_metaAth_C0179">
              <bqbiol:is>
                <rdf:Bag>
                  <rdf:li rdf:resource="#_metaAth_C0179_inchi"/>
                  <rdf:li rdf:resource="urn:miriam:3dmet:B00077"/>
                  <rdf:li rdf:resource="urn:miriam:obo.chebi:CHEBI%3A17169"/>
                  <rdf:li rdf:resource="urn:miriam:kegg.compound:C00261"/>
                  <rdf:li rdf:resource="urn:miriam:pubchem.substance:3559"/>
                </rdf:Bag>
              </bqbiol:is>
            </rdf:Description>
          </rdf:RDF>
        </annotation>
      </species>
      <species metaid="_metaAth_C0180" id="Ath_C0180" name="HYPOXANTHINE" compartment="C_1" sboTerm="SBO:0000247">
        <annotation>
          <in:inchi xmlns:in="http://biomodels.net/inchi" metaid="_metaAth_C0180_inchi">InChI=1/C5H4N4O/c10-5-3-4(7-1-6-3)8-2-9-5/h1-2H,(H2,6,7,8,9,10)/f/h6,9H</in:inchi>
          <rdf:RDF xmlns:rdf="http://www.w3.org/1999/02/22-rdf-syntax-ns#" xmlns:dc="http://purl.org/dc/elements/1.1/" xmlns:dcterms="http://purl.org/dc/terms/" xmlns:vCard="http://www.w3.org/2001/vcard-rdf/3.0#" xmlns:bqbiol="http://biomodels.net/biology-qualifiers/" xmlns:bqmodel="http://biomodels.net/model-qualifiers/">
            <rdf:Description rdf:about="#_metaAth_C0180">
              <bqbiol:is>
                <rdf:Bag>
                  <rdf:li rdf:resource="#_metaAth_C0180_inchi"/>
                  <rdf:li rdf:resource="urn:miriam:3dmet:B00078"/>
                  <rdf:li rdf:resource="urn:miriam:obo.chebi:CHEBI%3A17368"/>
                  <rdf:li rdf:resource="urn:miriam:kegg.compound:C00262"/>
                  <rdf:li rdf:resource="urn:miriam:pubchem.substance:3560"/>
                </rdf:Bag>
              </bqbiol:is>
            </rdf:Description>
          </rdf:RDF>
        </annotation>
      </species>
      <species metaid="_metaAth_C0181" id="Ath_C0181" name="HOMO-SER" compartment="C_1" sboTerm="SBO:0000247">
        <annotation>
          <in:inchi xmlns:in="http://biomodels.net/inchi" metaid="_metaAth_C0181_inchi">InChI=1S/C4H9NO3/c5-3(1-2-6)4(7)8/h3,6H,1-2,5H2,(H,7,8)/t3-/m0/s1</in:inchi>
          <rdf:RDF xmlns:rdf="http://www.w3.org/1999/02/22-rdf-syntax-ns#" xmlns:dc="http://purl.org/dc/elements/1.1/" xmlns:dcterms="http://purl.org/dc/terms/" xmlns:vCard="http://www.w3.org/2001/vcard-rdf/3.0#" xmlns:bqbiol="http://biomodels.net/biology-qualifiers/" xmlns:bqmodel="http://biomodels.net/model-qualifiers/">
            <rdf:Description rdf:about="#_metaAth_C0181">
              <bqbiol:is>
                <rdf:Bag>
                  <rdf:li rdf:resource="#_metaAth_C0181_inchi"/>
                  <rdf:li rdf:resource="urn:miriam:3dmet:B01202"/>
                  <rdf:li rdf:resource="urn:miriam:obo.chebi:CHEBI%3A15699"/>
                  <rdf:li rdf:resource="urn:miriam:kegg.compound:C00263"/>
                  <rdf:li rdf:resource="urn:miriam:pubchem.substance:3561"/>
                </rdf:Bag>
              </bqbiol:is>
            </rdf:Description>
          </rdf:RDF>
        </annotation>
      </species>
      <species metaid="_metaAth_C0182" id="Ath_C0182" name="DITHIOTHREITOL" compartment="C_1" sboTerm="SBO:0000247">
        <annotation>
          <in:inchi xmlns:in="http://biomodels.net/inchi" metaid="_metaAth_C0182_inchi">InChI=1S/C4H10O2S2/c5-3(1-7)4(6)2-8/h3-8H,1-2H2/t3-,4-/m0/s1</in:inchi>
          <rdf:RDF xmlns:rdf="http://www.w3.org/1999/02/22-rdf-syntax-ns#" xmlns:dc="http://purl.org/dc/elements/1.1/" xmlns:dcterms="http://purl.org/dc/terms/" xmlns:vCard="http://www.w3.org/2001/vcard-rdf/3.0#" xmlns:bqbiol="http://biomodels.net/biology-qualifiers/" xmlns:bqmodel="http://biomodels.net/model-qualifiers/">
            <rdf:Description rdf:about="#_metaAth_C0182">
              <bqbiol:is>
                <rdf:Bag>
                  <rdf:li rdf:resource="#_metaAth_C0182_inchi"/>
                  <rdf:li rdf:resource="urn:miriam:obo.chebi:CHEBI%3A18320"/>
                  <rdf:li rdf:resource="urn:miriam:kegg.compound:C00265"/>
                  <rdf:li rdf:resource="urn:miriam:pubchem.substance:3563"/>
                </rdf:Bag>
              </bqbiol:is>
            </rdf:Description>
          </rdf:RDF>
        </annotation>
      </species>
      <species metaid="_metaAth_C0183" id="Ath_C0183" name="GLYCOLALDEHYDE" compartment="C_1" sboTerm="SBO:0000247">
        <annotation>
          <in:inchi xmlns:in="http://biomodels.net/inchi" metaid="_metaAth_C0183_inchi">InChI=1S/C2H4O2/c3-1-2-4/h1,4H,2H2</in:inchi>
          <rdf:RDF xmlns:rdf="http://www.w3.org/1999/02/22-rdf-syntax-ns#" xmlns:dc="http://purl.org/dc/elements/1.1/" xmlns:dcterms="http://purl.org/dc/terms/" xmlns:vCard="http://www.w3.org/2001/vcard-rdf/3.0#" xmlns:bqbiol="http://biomodels.net/biology-qualifiers/" xmlns:bqmodel="http://biomodels.net/model-qualifiers/">
            <rdf:Description rdf:about="#_metaAth_C0183">
              <bqbiol:is>
                <rdf:Bag>
                  <rdf:li rdf:resource="#_metaAth_C0183_inchi"/>
                  <rdf:li rdf:resource="urn:miriam:3dmet:B00079"/>
                  <rdf:li rdf:resource="urn:miriam:obo.chebi:CHEBI%3A17071"/>
                  <rdf:li rdf:resource="urn:miriam:kegg.compound:C00266"/>
                  <rdf:li rdf:resource="urn:miriam:pubchem.substance:3564"/>
                </rdf:Bag>
              </bqbiol:is>
            </rdf:Description>
          </rdf:RDF>
        </annotation>
      </species>
      <species metaid="_metaAth_C0184" id="Ath_C0184" name="ALPHA-GLUCOSE" compartment="C_1" sboTerm="SBO:0000247">
        <annotation>
          <in:inchi xmlns:in="http://biomodels.net/inchi" metaid="_metaAth_C0184_inchi">InChI=1S/C6H12O6/c7-1-2-3(8)4(9)5(10)6(11)12-2/h2-11H,1H2/t2-,3-,4+,5-,6+/m1/s1</in:inchi>
          <rdf:RDF xmlns:rdf="http://www.w3.org/1999/02/22-rdf-syntax-ns#" xmlns:dc="http://purl.org/dc/elements/1.1/" xmlns:dcterms="http://purl.org/dc/terms/" xmlns:vCard="http://www.w3.org/2001/vcard-rdf/3.0#" xmlns:bqbiol="http://biomodels.net/biology-qualifiers/" xmlns:bqmodel="http://biomodels.net/model-qualifiers/">
            <rdf:Description rdf:about="#_metaAth_C0184">
              <bqbiol:is>
                <rdf:Bag>
                  <rdf:li rdf:resource="#_metaAth_C0184_inchi"/>
                  <rdf:li rdf:resource="urn:miriam:3dmet:B01203"/>
                  <rdf:li rdf:resource="urn:miriam:obo.chebi:CHEBI%3A17925"/>
                  <rdf:li rdf:resource="urn:miriam:kegg.compound:C00267"/>
                  <rdf:li rdf:resource="urn:miriam:pubchem.substance:3565"/>
                </rdf:Bag>
              </bqbiol:is>
            </rdf:Description>
          </rdf:RDF>
        </annotation>
      </species>
      <species metaid="_metaAth_C0185" id="Ath_C0185" name="CDPDIACYLGLYCEROL" compartment="C_1" sboTerm="SBO:0000247">
        <annotation>
          <rdf:RDF xmlns:rdf="http://www.w3.org/1999/02/22-rdf-syntax-ns#" xmlns:dc="http://purl.org/dc/elements/1.1/" xmlns:dcterms="http://purl.org/dc/terms/" xmlns:vCard="http://www.w3.org/2001/vcard-rdf/3.0#" xmlns:bqbiol="http://biomodels.net/biology-qualifiers/" xmlns:bqmodel="http://biomodels.net/model-qualifiers/">
            <rdf:Description rdf:about="#_metaAth_C0185">
              <bqbiol:is>
                <rdf:Bag>
                  <rdf:li rdf:resource="urn:miriam:obo.chebi:CHEBI%3A17962"/>
                  <rdf:li rdf:resource="urn:miriam:kegg.compound:C00269"/>
                  <rdf:li rdf:resource="urn:miriam:pubchem.substance:3567"/>
                </rdf:Bag>
              </bqbiol:is>
            </rdf:Description>
          </rdf:RDF>
        </annotation>
      </species>
      <species metaid="_metaAth_C0186" id="Ath_C0186" name="MANNOSE-6P" compartment="C_1" sboTerm="SBO:0000247">
        <annotation>
          <in:inchi xmlns:in="http://biomodels.net/inchi" metaid="_metaAth_C0186_inchi">InChI=1S/C6H13O9P/c7-3-2(1-14-16(11,12)13)15-6(10)5(9)4(3)8/h2-10H,1H2,(H2,11,12,13)/t2-,3-,4+,5+,6-/m1/s1</in:inchi>
          <rdf:RDF xmlns:rdf="http://www.w3.org/1999/02/22-rdf-syntax-ns#" xmlns:dc="http://purl.org/dc/elements/1.1/" xmlns:dcterms="http://purl.org/dc/terms/" xmlns:vCard="http://www.w3.org/2001/vcard-rdf/3.0#" xmlns:bqbiol="http://biomodels.net/biology-qualifiers/" xmlns:bqmodel="http://biomodels.net/model-qualifiers/">
            <rdf:Description rdf:about="#_metaAth_C0186">
              <bqbiol:is>
                <rdf:Bag>
                  <rdf:li rdf:resource="#_metaAth_C0186_inchi"/>
                  <rdf:li rdf:resource="urn:miriam:3dmet:B01204"/>
                  <rdf:li rdf:resource="urn:miriam:obo.chebi:CHEBI%3A17369"/>
                  <rdf:li rdf:resource="urn:miriam:kegg.compound:C00275"/>
                  <rdf:li rdf:resource="urn:miriam:pubchem.substance:3572"/>
                </rdf:Bag>
              </bqbiol:is>
            </rdf:Description>
          </rdf:RDF>
        </annotation>
      </species>
      <species metaid="_metaAth_C0187" id="Ath_C0187" name="ERYTHROSE-4P" compartment="C_1" sboTerm="SBO:0000247">
        <annotation>
          <in:inchi xmlns:in="http://biomodels.net/inchi" metaid="_metaAth_C0187_inchi">InChI=1S/C4H9O7P/c5-1-3(6)4(7)2-11-12(8,9)10/h1,3-4,6-7H,2H2,(H2,8,9,10)</in:inchi>
          <rdf:RDF xmlns:rdf="http://www.w3.org/1999/02/22-rdf-syntax-ns#" xmlns:dc="http://purl.org/dc/elements/1.1/" xmlns:dcterms="http://purl.org/dc/terms/" xmlns:vCard="http://www.w3.org/2001/vcard-rdf/3.0#" xmlns:bqbiol="http://biomodels.net/biology-qualifiers/" xmlns:bqmodel="http://biomodels.net/model-qualifiers/">
            <rdf:Description rdf:about="#_metaAth_C0187">
              <bqbiol:is>
                <rdf:Bag>
                  <rdf:li rdf:resource="#_metaAth_C0187_inchi"/>
                  <rdf:li rdf:resource="urn:miriam:3dmet:B04660"/>
                  <rdf:li rdf:resource="urn:miriam:obo.chebi:CHEBI%3A48153"/>
                  <rdf:li rdf:resource="urn:miriam:kegg.compound:C00279"/>
                  <rdf:li rdf:resource="urn:miriam:pubchem.substance:3574"/>
                </rdf:Bag>
              </bqbiol:is>
            </rdf:Description>
          </rdf:RDF>
        </annotation>
      </species>
      <species metaid="_metaAth_C0188" id="Ath_C0188" name="D-SEDOHEPTULOSE-7-P" compartment="C_1" sboTerm="SBO:0000247">
        <annotation>
          <in:inchi xmlns:in="http://biomodels.net/inchi" metaid="_metaAth_C0188_inchi">InChI=1S/C7H15O10P/c8-1-3(9)5(11)7(13)6(12)4(10)2-17-18(14,15)16/h4-8,10-13H,1-2H2,(H2,14,15,16)</in:inchi>
          <rdf:RDF xmlns:rdf="http://www.w3.org/1999/02/22-rdf-syntax-ns#" xmlns:dc="http://purl.org/dc/elements/1.1/" xmlns:dcterms="http://purl.org/dc/terms/" xmlns:vCard="http://www.w3.org/2001/vcard-rdf/3.0#" xmlns:bqbiol="http://biomodels.net/biology-qualifiers/" xmlns:bqmodel="http://biomodels.net/model-qualifiers/">
            <rdf:Description rdf:about="#_metaAth_C0188">
              <bqbiol:is>
                <rdf:Bag>
                  <rdf:li rdf:resource="#_metaAth_C0188_inchi"/>
                  <rdf:li rdf:resource="urn:miriam:obo.chebi:CHEBI%3A15721"/>
                  <rdf:li rdf:resource="urn:miriam:kegg.compound:C00281"/>
                </rdf:Bag>
              </bqbiol:is>
            </rdf:Description>
          </rdf:RDF>
        </annotation>
      </species>
      <species metaid="_metaAth_C0189" id="Ath_C0189" name="HYDROGEN-MOLECULE" compartment="C_1" sboTerm="SBO:0000247">
        <annotation>
          <in:inchi xmlns:in="http://biomodels.net/inchi" metaid="_metaAth_C0189_inchi">InChI=1/H2/h1H</in:inchi>
          <rdf:RDF xmlns:rdf="http://www.w3.org/1999/02/22-rdf-syntax-ns#" xmlns:dc="http://purl.org/dc/elements/1.1/" xmlns:dcterms="http://purl.org/dc/terms/" xmlns:vCard="http://www.w3.org/2001/vcard-rdf/3.0#" xmlns:bqbiol="http://biomodels.net/biology-qualifiers/" xmlns:bqmodel="http://biomodels.net/model-qualifiers/">
            <rdf:Description rdf:about="#_metaAth_C0189">
              <bqbiol:is>
                <rdf:Bag>
                  <rdf:li rdf:resource="#_metaAth_C0189_inchi"/>
                  <rdf:li rdf:resource="urn:miriam:obo.chebi:CHEBI%3A18276"/>
                  <rdf:li rdf:resource="urn:miriam:kegg.compound:C00282"/>
                  <rdf:li rdf:resource="urn:miriam:pubchem.substance:3577"/>
                </rdf:Bag>
              </bqbiol:is>
            </rdf:Description>
          </rdf:RDF>
        </annotation>
      </species>
      <species metaid="_metaAth_C0190" id="Ath_C0190" name="HS" compartment="C_1" sboTerm="SBO:0000247">
        <annotation>
          <in:inchi xmlns:in="http://biomodels.net/inchi" metaid="_metaAth_C0190_inchi">InChI=1/H2S/h1H2</in:inchi>
          <rdf:RDF xmlns:rdf="http://www.w3.org/1999/02/22-rdf-syntax-ns#" xmlns:dc="http://purl.org/dc/elements/1.1/" xmlns:dcterms="http://purl.org/dc/terms/" xmlns:vCard="http://www.w3.org/2001/vcard-rdf/3.0#" xmlns:bqbiol="http://biomodels.net/biology-qualifiers/" xmlns:bqmodel="http://biomodels.net/model-qualifiers/">
            <rdf:Description rdf:about="#_metaAth_C0190">
              <bqbiol:is>
                <rdf:Bag>
                  <rdf:li rdf:resource="#_metaAth_C0190_inchi"/>
                  <rdf:li rdf:resource="urn:miriam:3dmet:B01206"/>
                  <rdf:li rdf:resource="urn:miriam:obo.chebi:CHEBI%3A16136"/>
                  <rdf:li rdf:resource="urn:miriam:kegg.compound:C00283"/>
                  <rdf:li rdf:resource="urn:miriam:pubchem.substance:3578"/>
                </rdf:Bag>
              </bqbiol:is>
            </rdf:Description>
          </rdf:RDF>
        </annotation>
      </species>
      <species metaid="_metaAth_C0191" id="Ath_C0191" name="DGTP" compartment="C_1" sboTerm="SBO:0000247">
        <annotation>
          <in:inchi xmlns:in="http://biomodels.net/inchi" metaid="_metaAth_C0191_inchi">InChI=1/C10H16N5O13P3/c11-10-13-8-7(9(17)14-10)12-3-15(8)6-1-4(16)5(26-6)2-25-30(21,22)28-31(23,24)27-29(18,19)20/h3-6,16H,1-2H2,(H,21,22)(H,23,24)(H2,18,19,20)(H3,11,13,14,17)/t4-,5+,6+/m0/s1/f/h14,18-19,21,23H,11H2</in:inchi>
          <rdf:RDF xmlns:rdf="http://www.w3.org/1999/02/22-rdf-syntax-ns#" xmlns:dc="http://purl.org/dc/elements/1.1/" xmlns:dcterms="http://purl.org/dc/terms/" xmlns:vCard="http://www.w3.org/2001/vcard-rdf/3.0#" xmlns:bqbiol="http://biomodels.net/biology-qualifiers/" xmlns:bqmodel="http://biomodels.net/model-qualifiers/">
            <rdf:Description rdf:about="#_metaAth_C0191">
              <bqbiol:is>
                <rdf:Bag>
                  <rdf:li rdf:resource="#_metaAth_C0191_inchi"/>
                  <rdf:li rdf:resource="urn:miriam:3dmet:B01207"/>
                  <rdf:li rdf:resource="urn:miriam:obo.chebi:CHEBI%3A16497"/>
                  <rdf:li rdf:resource="urn:miriam:kegg.compound:C00286"/>
                  <rdf:li rdf:resource="urn:miriam:pubchem.substance:3581"/>
                </rdf:Bag>
              </bqbiol:is>
            </rdf:Description>
          </rdf:RDF>
        </annotation>
      </species>
      <species metaid="_metaAth_C0192" id="Ath_C0192" name="HCO3" compartment="C_1" sboTerm="SBO:0000247">
        <annotation>
          <in:inchi xmlns:in="http://biomodels.net/inchi" metaid="_metaAth_C0192_inchi">InChI=1/CH2O3/c2-1(3)4/h(H2,2,3,4)/p-1/fCHO3/h2H/q-1</in:inchi>
          <rdf:RDF xmlns:rdf="http://www.w3.org/1999/02/22-rdf-syntax-ns#" xmlns:dc="http://purl.org/dc/elements/1.1/" xmlns:dcterms="http://purl.org/dc/terms/" xmlns:vCard="http://www.w3.org/2001/vcard-rdf/3.0#" xmlns:bqbiol="http://biomodels.net/biology-qualifiers/" xmlns:bqmodel="http://biomodels.net/model-qualifiers/">
            <rdf:Description rdf:about="#_metaAth_C0192">
              <bqbiol:is>
                <rdf:Bag>
                  <rdf:li rdf:resource="#_metaAth_C0192_inchi"/>
                  <rdf:li rdf:resource="urn:miriam:3dmet:B00080"/>
                  <rdf:li rdf:resource="urn:miriam:obo.chebi:CHEBI%3A17544"/>
                  <rdf:li rdf:resource="urn:miriam:kegg.compound:C00288"/>
                  <rdf:li rdf:resource="urn:miriam:pubchem.substance:3583"/>
                </rdf:Bag>
              </bqbiol:is>
            </rdf:Description>
          </rdf:RDF>
        </annotation>
      </species>
      <species metaid="_metaAth_C0193" id="Ath_C0193" name="NI+2" compartment="C_1" sboTerm="SBO:0000247">
        <annotation>
          <in:inchi xmlns:in="http://biomodels.net/inchi" metaid="_metaAth_C0193_inchi">InChI=1/Ni</in:inchi>
          <rdf:RDF xmlns:rdf="http://www.w3.org/1999/02/22-rdf-syntax-ns#" xmlns:dc="http://purl.org/dc/elements/1.1/" xmlns:dcterms="http://purl.org/dc/terms/" xmlns:vCard="http://www.w3.org/2001/vcard-rdf/3.0#" xmlns:bqbiol="http://biomodels.net/biology-qualifiers/" xmlns:bqmodel="http://biomodels.net/model-qualifiers/">
            <rdf:Description rdf:about="#_metaAth_C0193">
              <bqbiol:is>
                <rdf:Bag>
                  <rdf:li rdf:resource="#_metaAth_C0193_inchi"/>
                  <rdf:li rdf:resource="urn:miriam:obo.chebi:CHEBI%3A28112"/>
                  <rdf:li rdf:resource="urn:miriam:kegg.compound:C00291"/>
                  <rdf:li rdf:resource="urn:miriam:pubchem.substance:3585"/>
                </rdf:Bag>
              </bqbiol:is>
            </rdf:Description>
          </rdf:RDF>
        </annotation>
      </species>
      <species metaid="_metaAth_C0194" id="Ath_C0194" name="INOSINE" compartment="C_1" sboTerm="SBO:0000247">
        <annotation>
          <in:inchi xmlns:in="http://biomodels.net/inchi" metaid="_metaAth_C0194_inchi">InChI=1/C10H12N4O5/c15-1-4-6(16)7(17)10(19-4)14-3-13-5-8(14)11-2-12-9(5)18/h2-4,6-7,10,15-17H,1H2,(H,11,12,18)/t4-,6-,7-,10-/m1/s1/f/h18H</in:inchi>
          <rdf:RDF xmlns:rdf="http://www.w3.org/1999/02/22-rdf-syntax-ns#" xmlns:dc="http://purl.org/dc/elements/1.1/" xmlns:dcterms="http://purl.org/dc/terms/" xmlns:vCard="http://www.w3.org/2001/vcard-rdf/3.0#" xmlns:bqbiol="http://biomodels.net/biology-qualifiers/" xmlns:bqmodel="http://biomodels.net/model-qualifiers/">
            <rdf:Description rdf:about="#_metaAth_C0194">
              <bqbiol:is>
                <rdf:Bag>
                  <rdf:li rdf:resource="#_metaAth_C0194_inchi"/>
                  <rdf:li rdf:resource="urn:miriam:3dmet:B01208"/>
                  <rdf:li rdf:resource="urn:miriam:obo.chebi:CHEBI%3A17596"/>
                  <rdf:li rdf:resource="urn:miriam:kegg.compound:C00294"/>
                  <rdf:li rdf:resource="urn:miriam:pubchem.substance:3588"/>
                </rdf:Bag>
              </bqbiol:is>
            </rdf:Description>
          </rdf:RDF>
        </annotation>
      </species>
      <species metaid="_metaAth_C0195" id="Ath_C0195" name="OROTATE" compartment="C_1" sboTerm="SBO:0000247">
        <annotation>
          <in:inchi xmlns:in="http://biomodels.net/inchi" metaid="_metaAth_C0195_inchi">InChI=1S/C5H4N2O4/c8-3-1-2(4(9)10)6-5(11)7-3/h1H,(H,9,10)(H2,6,7,8,11)</in:inchi>
          <rdf:RDF xmlns:rdf="http://www.w3.org/1999/02/22-rdf-syntax-ns#" xmlns:dc="http://purl.org/dc/elements/1.1/" xmlns:dcterms="http://purl.org/dc/terms/" xmlns:vCard="http://www.w3.org/2001/vcard-rdf/3.0#" xmlns:bqbiol="http://biomodels.net/biology-qualifiers/" xmlns:bqmodel="http://biomodels.net/model-qualifiers/">
            <rdf:Description rdf:about="#_metaAth_C0195">
              <bqbiol:is>
                <rdf:Bag>
                  <rdf:li rdf:resource="#_metaAth_C0195_inchi"/>
                  <rdf:li rdf:resource="urn:miriam:3dmet:B00083"/>
                  <rdf:li rdf:resource="urn:miriam:obo.chebi:CHEBI%3A16742"/>
                  <rdf:li rdf:resource="urn:miriam:kegg.compound:C00295"/>
                  <rdf:li rdf:resource="urn:miriam:pubchem.substance:3589"/>
                </rdf:Bag>
              </bqbiol:is>
            </rdf:Description>
          </rdf:RDF>
        </annotation>
      </species>
      <species metaid="_metaAth_C0196" id="Ath_C0196" name="QUINATE" compartment="C_1" sboTerm="SBO:0000247">
        <annotation>
          <in:inchi xmlns:in="http://biomodels.net/inchi" metaid="_metaAth_C0196_inchi">InChI=1S/C7H12O6/c8-3-1-7(13,6(11)12)2-4(9)5(3)10/h3-5,8-10,13H,1-2H2,(H,11,12)/t3-,4-,5</in:inchi>
          <rdf:RDF xmlns:rdf="http://www.w3.org/1999/02/22-rdf-syntax-ns#" xmlns:dc="http://purl.org/dc/elements/1.1/" xmlns:dcterms="http://purl.org/dc/terms/" xmlns:vCard="http://www.w3.org/2001/vcard-rdf/3.0#" xmlns:bqbiol="http://biomodels.net/biology-qualifiers/" xmlns:bqmodel="http://biomodels.net/model-qualifiers/">
            <rdf:Description rdf:about="#_metaAth_C0196">
              <bqbiol:is>
                <rdf:Bag>
                  <rdf:li rdf:resource="#_metaAth_C0196_inchi"/>
                  <rdf:li rdf:resource="urn:miriam:3dmet:B01209"/>
                  <rdf:li rdf:resource="urn:miriam:obo.chebi:CHEBI%3A17521"/>
                  <rdf:li rdf:resource="urn:miriam:obo.chebi:CHEBI%3A29751"/>
                  <rdf:li rdf:resource="urn:miriam:kegg.compound:C00296"/>
                  <rdf:li rdf:resource="urn:miriam:pubchem.substance:3590"/>
                </rdf:Bag>
              </bqbiol:is>
            </rdf:Description>
          </rdf:RDF>
        </annotation>
      </species>
      <species metaid="_metaAth_C0197" id="Ath_C0197" name="URIDINE" compartment="C_1" sboTerm="SBO:0000247">
        <annotation>
          <in:inchi xmlns:in="http://biomodels.net/inchi" metaid="_metaAth_C0197_inchi">InChI=1/C9H12N2O6/c12-3-4-6(14)7(15)8(17-4)11-2-1-5(13)10-9(11)16/h1-2,4,6-8,12,14-15H,3H2,(H,10,13,16)/t4-,6-,7-,8-/m1/s1/f/h10H</in:inchi>
          <rdf:RDF xmlns:rdf="http://www.w3.org/1999/02/22-rdf-syntax-ns#" xmlns:dc="http://purl.org/dc/elements/1.1/" xmlns:dcterms="http://purl.org/dc/terms/" xmlns:vCard="http://www.w3.org/2001/vcard-rdf/3.0#" xmlns:bqbiol="http://biomodels.net/biology-qualifiers/" xmlns:bqmodel="http://biomodels.net/model-qualifiers/">
            <rdf:Description rdf:about="#_metaAth_C0197">
              <bqbiol:is>
                <rdf:Bag>
                  <rdf:li rdf:resource="#_metaAth_C0197_inchi"/>
                  <rdf:li rdf:resource="urn:miriam:3dmet:B01210"/>
                  <rdf:li rdf:resource="urn:miriam:obo.chebi:CHEBI%3A16704"/>
                  <rdf:li rdf:resource="urn:miriam:kegg.compound:C00299"/>
                  <rdf:li rdf:resource="urn:miriam:pubchem.substance:3593"/>
                </rdf:Bag>
              </bqbiol:is>
            </rdf:Description>
          </rdf:RDF>
        </annotation>
      </species>
      <species metaid="_metaAth_C0198" id="Ath_C0198" name="ADENOSINE_DIPHOSPHATE_RIBOSE" compartment="C_1" sboTerm="SBO:0000247">
        <annotation>
          <in:inchi xmlns:in="http://biomodels.net/inchi" metaid="_metaAth_C0198_inchi">InChI=1S/C15H23N5O14P2/c16-12-7-13(18-3-17-12)20(4-19-7)14-10(23)8(21)5(32-14)1-30-35(26,27)34-36(28,29)31-2-6-9(22)11(24)15(25)33-6/h3-6,8-11,14-15,21-25H,1-2H2,(H,26,27)(H,28,29)(H2,16,17,18)/t5-,6-,8-,9-,10-,11-,14-,15-/m1/s1</in:inchi>
          <rdf:RDF xmlns:rdf="http://www.w3.org/1999/02/22-rdf-syntax-ns#" xmlns:dc="http://purl.org/dc/elements/1.1/" xmlns:dcterms="http://purl.org/dc/terms/" xmlns:vCard="http://www.w3.org/2001/vcard-rdf/3.0#" xmlns:bqbiol="http://biomodels.net/biology-qualifiers/" xmlns:bqmodel="http://biomodels.net/model-qualifiers/">
            <rdf:Description rdf:about="#_metaAth_C0198">
              <bqbiol:is>
                <rdf:Bag>
                  <rdf:li rdf:resource="#_metaAth_C0198_inchi"/>
                  <rdf:li rdf:resource="urn:miriam:3dmet:B01211"/>
                  <rdf:li rdf:resource="urn:miriam:obo.chebi:CHEBI%3A16960"/>
                  <rdf:li rdf:resource="urn:miriam:kegg.compound:C00301"/>
                  <rdf:li rdf:resource="urn:miriam:pubchem.substance:3595"/>
                </rdf:Bag>
              </bqbiol:is>
            </rdf:Description>
          </rdf:RDF>
        </annotation>
      </species>
      <species metaid="_metaAth_C0199" id="Ath_C0199" name="MG+2" compartment="C_1" sboTerm="SBO:0000247">
        <annotation>
          <in:inchi xmlns:in="http://biomodels.net/inchi" metaid="_metaAth_C0199_inchi">InChI=1/Mg/q+2</in:inchi>
          <rdf:RDF xmlns:rdf="http://www.w3.org/1999/02/22-rdf-syntax-ns#" xmlns:dc="http://purl.org/dc/elements/1.1/" xmlns:dcterms="http://purl.org/dc/terms/" xmlns:vCard="http://www.w3.org/2001/vcard-rdf/3.0#" xmlns:bqbiol="http://biomodels.net/biology-qualifiers/" xmlns:bqmodel="http://biomodels.net/model-qualifiers/">
            <rdf:Description rdf:about="#_metaAth_C0199">
              <bqbiol:is>
                <rdf:Bag>
                  <rdf:li rdf:resource="#_metaAth_C0199_inchi"/>
                  <rdf:li rdf:resource="urn:miriam:obo.chebi:CHEBI%3A18420"/>
                  <rdf:li rdf:resource="urn:miriam:kegg.compound:C00305"/>
                  <rdf:li rdf:resource="urn:miriam:pubchem.substance:3599"/>
                </rdf:Bag>
              </bqbiol:is>
            </rdf:Description>
          </rdf:RDF>
        </annotation>
      </species>
      <species metaid="_metaAth_C0200" id="Ath_C0200" name="CDP-CHOLINE" compartment="C_1" sboTerm="SBO:0000247">
        <annotation>
          <in:inchi xmlns:in="http://biomodels.net/inchi" metaid="_metaAth_C0200_inchi">InChI=1S/C14H26N4O11P2/c1-18(2,3)6-7-26-30(22,23)29-31(24,25)27-8-9-11(19)12(20)13(28-9)17-5-4-10(15)16-14(17)21/h4-5,9,11-13,19-20H,6-8H2,1-3H3,(H3-,15,16,21,22,23,24,25)/t9-,11-,12-,13-/m1/s1</in:inchi>
          <rdf:RDF xmlns:rdf="http://www.w3.org/1999/02/22-rdf-syntax-ns#" xmlns:dc="http://purl.org/dc/elements/1.1/" xmlns:dcterms="http://purl.org/dc/terms/" xmlns:vCard="http://www.w3.org/2001/vcard-rdf/3.0#" xmlns:bqbiol="http://biomodels.net/biology-qualifiers/" xmlns:bqmodel="http://biomodels.net/model-qualifiers/">
            <rdf:Description rdf:about="#_metaAth_C0200">
              <bqbiol:is>
                <rdf:Bag>
                  <rdf:li rdf:resource="#_metaAth_C0200_inchi"/>
                  <rdf:li rdf:resource="urn:miriam:3dmet:B01213"/>
                  <rdf:li rdf:resource="urn:miriam:obo.chebi:CHEBI%3A16436"/>
                  <rdf:li rdf:resource="urn:miriam:kegg.compound:C00307"/>
                  <rdf:li rdf:resource="urn:miriam:pubchem.substance:3601"/>
                </rdf:Bag>
              </bqbiol:is>
            </rdf:Description>
          </rdf:RDF>
        </annotation>
      </species>
      <species metaid="_metaAth_C0201" id="Ath_C0201" name="D-XYLULOSE" compartment="C_1" sboTerm="SBO:0000247">
        <annotation>
          <in:inchi xmlns:in="http://biomodels.net/inchi" metaid="_metaAth_C0201_inchi">InChI=1/C5H10O5/c6-1-3(8)5(10)4(9)2-7/h3,5-8,10H,1-2H2/t3-,5+/m1/s1</in:inchi>
          <rdf:RDF xmlns:rdf="http://www.w3.org/1999/02/22-rdf-syntax-ns#" xmlns:dc="http://purl.org/dc/elements/1.1/" xmlns:dcterms="http://purl.org/dc/terms/" xmlns:vCard="http://www.w3.org/2001/vcard-rdf/3.0#" xmlns:bqbiol="http://biomodels.net/biology-qualifiers/" xmlns:bqmodel="http://biomodels.net/model-qualifiers/">
            <rdf:Description rdf:about="#_metaAth_C0201">
              <bqbiol:is>
                <rdf:Bag>
                  <rdf:li rdf:resource="#_metaAth_C0201_inchi"/>
                  <rdf:li rdf:resource="urn:miriam:3dmet:B04663"/>
                  <rdf:li rdf:resource="urn:miriam:obo.chebi:CHEBI%3A17140"/>
                  <rdf:li rdf:resource="urn:miriam:kegg.compound:C00310"/>
                  <rdf:li rdf:resource="urn:miriam:pubchem.substance:3604"/>
                </rdf:Bag>
              </bqbiol:is>
            </rdf:Description>
          </rdf:RDF>
        </annotation>
      </species>
      <species metaid="_metaAth_C0202" id="Ath_C0202" name="threo-d(s)-iso-citrate" compartment="C_1" sboTerm="SBO:0000247">
        <annotation>
          <in:inchi xmlns:in="http://biomodels.net/inchi" metaid="_metaAth_C0202_inchi">InChI=1/C6H8O7/c7-3(8)1-2(5(10)11)4(9)6(12)13/h2,4,9H,1H2,(H,7,8)(H,10,11)(H,12,13)/f/h7,10,12H</in:inchi>
          <rdf:RDF xmlns:rdf="http://www.w3.org/1999/02/22-rdf-syntax-ns#" xmlns:dc="http://purl.org/dc/elements/1.1/" xmlns:dcterms="http://purl.org/dc/terms/" xmlns:vCard="http://www.w3.org/2001/vcard-rdf/3.0#" xmlns:bqbiol="http://biomodels.net/biology-qualifiers/" xmlns:bqmodel="http://biomodels.net/model-qualifiers/">
            <rdf:Description rdf:about="#_metaAth_C0202">
              <bqbiol:is>
                <rdf:Bag>
                  <rdf:li rdf:resource="#_metaAth_C0202_inchi"/>
                  <rdf:li rdf:resource="urn:miriam:3dmet:B04664"/>
                  <rdf:li rdf:resource="urn:miriam:obo.chebi:CHEBI%3A30887"/>
                  <rdf:li rdf:resource="urn:miriam:kegg.compound:C00311"/>
                  <rdf:li rdf:resource="urn:miriam:pubchem.substance:3605"/>
                </rdf:Bag>
              </bqbiol:is>
            </rdf:Description>
          </rdf:RDF>
        </annotation>
      </species>
      <species metaid="_metaAth_C0203" id="Ath_C0203" name="PYRIDOXINE" compartment="C_1" sboTerm="SBO:0000247">
        <annotation>
          <in:inchi xmlns:in="http://biomodels.net/inchi" metaid="_metaAth_C0203_inchi">InChI=1S/C8H11NO3/c1-5-8(12)7(4-11)6(3-10)2-9-5/h2,10-12H,3-4H2,1H3</in:inchi>
          <rdf:RDF xmlns:rdf="http://www.w3.org/1999/02/22-rdf-syntax-ns#" xmlns:dc="http://purl.org/dc/elements/1.1/" xmlns:dcterms="http://purl.org/dc/terms/" xmlns:vCard="http://www.w3.org/2001/vcard-rdf/3.0#" xmlns:bqbiol="http://biomodels.net/biology-qualifiers/" xmlns:bqmodel="http://biomodels.net/model-qualifiers/">
            <rdf:Description rdf:about="#_metaAth_C0203">
              <bqbiol:is>
                <rdf:Bag>
                  <rdf:li rdf:resource="#_metaAth_C0203_inchi"/>
                  <rdf:li rdf:resource="urn:miriam:3dmet:B00087"/>
                  <rdf:li rdf:resource="urn:miriam:obo.chebi:CHEBI%3A16709"/>
                  <rdf:li rdf:resource="urn:miriam:kegg.compound:C00314"/>
                  <rdf:li rdf:resource="urn:miriam:pubchem.substance:3608"/>
                </rdf:Bag>
              </bqbiol:is>
            </rdf:Description>
          </rdf:RDF>
        </annotation>
      </species>
      <species metaid="_metaAth_C0204" id="Ath_C0204" name="SPERMIDINE" compartment="C_1" sboTerm="SBO:0000247">
        <annotation>
          <in:inchi xmlns:in="http://biomodels.net/inchi" metaid="_metaAth_C0204_inchi">InChI=1/C7H19N3/c8-4-1-2-6-10-7-3-5-9/h10H,1-9H2</in:inchi>
          <rdf:RDF xmlns:rdf="http://www.w3.org/1999/02/22-rdf-syntax-ns#" xmlns:dc="http://purl.org/dc/elements/1.1/" xmlns:dcterms="http://purl.org/dc/terms/" xmlns:vCard="http://www.w3.org/2001/vcard-rdf/3.0#" xmlns:bqbiol="http://biomodels.net/biology-qualifiers/" xmlns:bqmodel="http://biomodels.net/model-qualifiers/">
            <rdf:Description rdf:about="#_metaAth_C0204">
              <bqbiol:is>
                <rdf:Bag>
                  <rdf:li rdf:resource="#_metaAth_C0204_inchi"/>
                  <rdf:li rdf:resource="urn:miriam:3dmet:B01214"/>
                  <rdf:li rdf:resource="urn:miriam:obo.chebi:CHEBI%3A16610"/>
                  <rdf:li rdf:resource="urn:miriam:kegg.compound:C00315"/>
                  <rdf:li rdf:resource="urn:miriam:pubchem.substance:3609"/>
                </rdf:Bag>
              </bqbiol:is>
            </rdf:Description>
          </rdf:RDF>
        </annotation>
      </species>
      <species metaid="_metaAth_C0205" id="Ath_C0205" name="CARNITINE" compartment="C_1" sboTerm="SBO:0000247">
        <annotation>
          <in:inchi xmlns:in="http://biomodels.net/inchi" metaid="_metaAth_C0205_inchi">InChI=1S/C7H15NO3/c1-8(2,3)5-6(9)4-7(10)11/h6,9H,4-5H2,1-3H3/t6-/m1/s1</in:inchi>
          <rdf:RDF xmlns:rdf="http://www.w3.org/1999/02/22-rdf-syntax-ns#" xmlns:dc="http://purl.org/dc/elements/1.1/" xmlns:dcterms="http://purl.org/dc/terms/" xmlns:vCard="http://www.w3.org/2001/vcard-rdf/3.0#" xmlns:bqbiol="http://biomodels.net/biology-qualifiers/" xmlns:bqmodel="http://biomodels.net/model-qualifiers/">
            <rdf:Description rdf:about="#_metaAth_C0205">
              <bqbiol:is>
                <rdf:Bag>
                  <rdf:li rdf:resource="#_metaAth_C0205_inchi"/>
                  <rdf:li rdf:resource="urn:miriam:obo.chebi:CHEBI%3A16347"/>
                  <rdf:li rdf:resource="urn:miriam:kegg.compound:C00318"/>
                  <rdf:li rdf:resource="urn:miriam:pubchem.substance:3612"/>
                </rdf:Bag>
              </bqbiol:is>
            </rdf:Description>
          </rdf:RDF>
        </annotation>
      </species>
      <species metaid="_metaAth_C0206" id="Ath_C0206" name="SPHINGOSINE" compartment="C_1" sboTerm="SBO:0000247">
        <annotation>
          <in:inchi xmlns:in="http://biomodels.net/inchi" metaid="_metaAth_C0206_inchi">InChI=1S/C18H37NO2/c1-2-3-4-5-6-7-8-9-10-11-12-13-14-15-18(21)17(19)16-20/h14-15,17-18,20-21H,2-13,16,19H2,1H3/b15-14+/t17-,18+/m0/s1</in:inchi>
          <rdf:RDF xmlns:rdf="http://www.w3.org/1999/02/22-rdf-syntax-ns#" xmlns:dc="http://purl.org/dc/elements/1.1/" xmlns:dcterms="http://purl.org/dc/terms/" xmlns:vCard="http://www.w3.org/2001/vcard-rdf/3.0#" xmlns:bqbiol="http://biomodels.net/biology-qualifiers/" xmlns:bqmodel="http://biomodels.net/model-qualifiers/">
            <rdf:Description rdf:about="#_metaAth_C0206">
              <bqbiol:is>
                <rdf:Bag>
                  <rdf:li rdf:resource="#_metaAth_C0206_inchi"/>
                  <rdf:li rdf:resource="urn:miriam:3dmet:B01215"/>
                  <rdf:li rdf:resource="urn:miriam:obo.chebi:CHEBI%3A16393"/>
                  <rdf:li rdf:resource="urn:miriam:kegg.compound:C00319"/>
                  <rdf:li rdf:resource="urn:miriam:lipidbank:DLB0019"/>
                  <rdf:li rdf:resource="urn:miriam:pubchem.substance:3613"/>
                </rdf:Bag>
              </bqbiol:is>
            </rdf:Description>
          </rdf:RDF>
        </annotation>
      </species>
      <species metaid="_metaAth_C0207" id="Ath_C0207" name="S2O3" compartment="C_1" sboTerm="SBO:0000247">
        <annotation>
          <in:inchi xmlns:in="http://biomodels.net/inchi" metaid="_metaAth_C0207_inchi">InChI=1S/H2O3S2/c1-5(2,3)4/h(H2,1,2,3,4)/p-1</in:inchi>
          <rdf:RDF xmlns:rdf="http://www.w3.org/1999/02/22-rdf-syntax-ns#" xmlns:dc="http://purl.org/dc/elements/1.1/" xmlns:dcterms="http://purl.org/dc/terms/" xmlns:vCard="http://www.w3.org/2001/vcard-rdf/3.0#" xmlns:bqbiol="http://biomodels.net/biology-qualifiers/" xmlns:bqmodel="http://biomodels.net/model-qualifiers/">
            <rdf:Description rdf:about="#_metaAth_C0207">
              <bqbiol:is>
                <rdf:Bag>
                  <rdf:li rdf:resource="#_metaAth_C0207_inchi"/>
                  <rdf:li rdf:resource="urn:miriam:3dmet:B01216"/>
                  <rdf:li rdf:resource="urn:miriam:obo.chebi:CHEBI%3A16094"/>
                  <rdf:li rdf:resource="urn:miriam:obo.chebi:CHEBI%3A33541"/>
                  <rdf:li rdf:resource="urn:miriam:kegg.compound:C00320"/>
                  <rdf:li rdf:resource="urn:miriam:pubchem.substance:3614"/>
                </rdf:Bag>
              </bqbiol:is>
            </rdf:Description>
          </rdf:RDF>
        </annotation>
      </species>
      <species metaid="_metaAth_C0208" id="Ath_C0208" name="2K-ADIPATE" compartment="C_1" sboTerm="SBO:0000247">
        <annotation>
          <in:inchi xmlns:in="http://biomodels.net/inchi" metaid="_metaAth_C0208_inchi">InChI=1S/C6H8O5/c7-4(6(10)11)2-1-3-5(8)9/h1-3H2,(H,8,9)(H,10,11)</in:inchi>
          <rdf:RDF xmlns:rdf="http://www.w3.org/1999/02/22-rdf-syntax-ns#" xmlns:dc="http://purl.org/dc/elements/1.1/" xmlns:dcterms="http://purl.org/dc/terms/" xmlns:vCard="http://www.w3.org/2001/vcard-rdf/3.0#" xmlns:bqbiol="http://biomodels.net/biology-qualifiers/" xmlns:bqmodel="http://biomodels.net/model-qualifiers/">
            <rdf:Description rdf:about="#_metaAth_C0208">
              <bqbiol:is>
                <rdf:Bag>
                  <rdf:li rdf:resource="#_metaAth_C0208_inchi"/>
                  <rdf:li rdf:resource="urn:miriam:3dmet:B00088"/>
                  <rdf:li rdf:resource="urn:miriam:obo.chebi:CHEBI%3A15753"/>
                  <rdf:li rdf:resource="urn:miriam:kegg.compound:C00322"/>
                  <rdf:li rdf:resource="urn:miriam:pubchem.substance:3616"/>
                </rdf:Bag>
              </bqbiol:is>
            </rdf:Description>
          </rdf:RDF>
        </annotation>
      </species>
      <species metaid="_metaAth_C0209" id="Ath_C0209" name="CAFFEOYL-COA" compartment="C_1" sboTerm="SBO:0000247">
        <annotation>
          <in:inchi xmlns:in="http://biomodels.net/inchi" metaid="_metaAth_C0209_inchi">InChI=1/C30H42N7O19P3S/c1-30(2,25(43)28(44)33-8-7-20(40)32-9-10-60-21(41)6-4-16-3-5-17(38)18(39)11-16)13-53-59(50,51)56-58(48,49)52-12-19-24(55-57(45,46)47)23(42)29(54-19)37-15-36-22-26(31)34-14-35-27(22)37/h3-6,11,14-15,19,23-25,29,38-39,42-43H,7-10,12-13H2,1-2H3,(H,32,40)(H,33,44)(H,48,49)(H,50,51)(H2,31,34,35)(H2,45,46,47)/t19-,23-,24-,25+,29-/m1/s1/f/h32-33,45-46,48,50H,31H2</in:inchi>
          <rdf:RDF xmlns:rdf="http://www.w3.org/1999/02/22-rdf-syntax-ns#" xmlns:dc="http://purl.org/dc/elements/1.1/" xmlns:dcterms="http://purl.org/dc/terms/" xmlns:vCard="http://www.w3.org/2001/vcard-rdf/3.0#" xmlns:bqbiol="http://biomodels.net/biology-qualifiers/" xmlns:bqmodel="http://biomodels.net/model-qualifiers/">
            <rdf:Description rdf:about="#_metaAth_C0209">
              <bqbiol:is>
                <rdf:Bag>
                  <rdf:li rdf:resource="#_metaAth_C0209_inchi"/>
                  <rdf:li rdf:resource="urn:miriam:3dmet:B04667"/>
                  <rdf:li rdf:resource="urn:miriam:obo.chebi:CHEBI%3A15518"/>
                  <rdf:li rdf:resource="urn:miriam:kegg.compound:C00323"/>
                  <rdf:li rdf:resource="urn:miriam:pubchem.substance:3617"/>
                </rdf:Bag>
              </bqbiol:is>
            </rdf:Description>
          </rdf:RDF>
        </annotation>
      </species>
      <species metaid="_metaAth_C0210" id="Ath_C0210" name="GUANOSINE_DIPHOSPHATE_FUCOSE" compartment="C_1" sboTerm="SBO:0000247">
        <annotation>
          <in:inchi xmlns:in="http://biomodels.net/inchi" metaid="_metaAth_C0210_inchi">InChI=1S/C16H25N5O15P2/c1-4-7(22)9(24)11(26)15(33-4)35-38(30,31)36-37(28,29)32-2-5-8(23)10(25)14(34-5)21-3-18-6-12(21)19-16(17)20-13(6)27/h3-5,7-11,14-15,22-26H,2H2,1H3,(H,28,29)(H,30,31)(H3,17,19,20,27)/t4-,5+,7+,8+,9+,10+,11-,14+,15+/m0/s1</in:inchi>
          <rdf:RDF xmlns:rdf="http://www.w3.org/1999/02/22-rdf-syntax-ns#" xmlns:dc="http://purl.org/dc/elements/1.1/" xmlns:dcterms="http://purl.org/dc/terms/" xmlns:vCard="http://www.w3.org/2001/vcard-rdf/3.0#" xmlns:bqbiol="http://biomodels.net/biology-qualifiers/" xmlns:bqmodel="http://biomodels.net/model-qualifiers/">
            <rdf:Description rdf:about="#_metaAth_C0210">
              <bqbiol:is>
                <rdf:Bag>
                  <rdf:li rdf:resource="#_metaAth_C0210_inchi"/>
                  <rdf:li rdf:resource="urn:miriam:3dmet:B04668"/>
                  <rdf:li rdf:resource="urn:miriam:obo.chebi:CHEBI%3A17009"/>
                  <rdf:li rdf:resource="urn:miriam:kegg.compound:C00325"/>
                  <rdf:li rdf:resource="urn:miriam:pubchem.substance:3619"/>
                </rdf:Bag>
              </bqbiol:is>
            </rdf:Description>
          </rdf:RDF>
        </annotation>
      </species>
      <species metaid="_metaAth_C0211" id="Ath_C0211" name="L-CITRULLINE" compartment="C_1" sboTerm="SBO:0000247">
        <annotation>
          <in:inchi xmlns:in="http://biomodels.net/inchi" metaid="_metaAth_C0211_inchi">InChI=1/C6H13N3O3/c7-4(5(10)11)2-1-3-9-6(8)12/h4H,1-3,7H2,(H,10,11)(H3,8,9,12)/t4-/m0/s1/f/h9-10H,8H2</in:inchi>
          <rdf:RDF xmlns:rdf="http://www.w3.org/1999/02/22-rdf-syntax-ns#" xmlns:dc="http://purl.org/dc/elements/1.1/" xmlns:dcterms="http://purl.org/dc/terms/" xmlns:vCard="http://www.w3.org/2001/vcard-rdf/3.0#" xmlns:bqbiol="http://biomodels.net/biology-qualifiers/" xmlns:bqmodel="http://biomodels.net/model-qualifiers/">
            <rdf:Description rdf:about="#_metaAth_C0211">
              <bqbiol:is>
                <rdf:Bag>
                  <rdf:li rdf:resource="#_metaAth_C0211_inchi"/>
                  <rdf:li rdf:resource="urn:miriam:3dmet:B01217"/>
                  <rdf:li rdf:resource="urn:miriam:obo.chebi:CHEBI%3A16349"/>
                  <rdf:li rdf:resource="urn:miriam:kegg.compound:C00327"/>
                  <rdf:li rdf:resource="urn:miriam:pubchem.substance:3621"/>
                </rdf:Bag>
              </bqbiol:is>
            </rdf:Description>
          </rdf:RDF>
        </annotation>
      </species>
      <species metaid="_metaAth_C0212" id="Ath_C0212" name="INDOLE_PYRUVATE" compartment="C_1" sboTerm="SBO:0000247">
        <annotation>
          <in:inchi xmlns:in="http://biomodels.net/inchi" metaid="_metaAth_C0212_inchi">InChI=1S/C11H9NO3/c13-10(11(14)15)5-7-6-12-9-4-2-1-3-8(7)9/h1-4,6,12H,5H2,(H,14,15)</in:inchi>
          <rdf:RDF xmlns:rdf="http://www.w3.org/1999/02/22-rdf-syntax-ns#" xmlns:dc="http://purl.org/dc/elements/1.1/" xmlns:dcterms="http://purl.org/dc/terms/" xmlns:vCard="http://www.w3.org/2001/vcard-rdf/3.0#" xmlns:bqbiol="http://biomodels.net/biology-qualifiers/" xmlns:bqmodel="http://biomodels.net/model-qualifiers/">
            <rdf:Description rdf:about="#_metaAth_C0212">
              <bqbiol:is>
                <rdf:Bag>
                  <rdf:li rdf:resource="#_metaAth_C0212_inchi"/>
                  <rdf:li rdf:resource="urn:miriam:3dmet:B00089"/>
                  <rdf:li rdf:resource="urn:miriam:obo.chebi:CHEBI%3A29750"/>
                  <rdf:li rdf:resource="urn:miriam:kegg.compound:C00331"/>
                  <rdf:li rdf:resource="urn:miriam:pubchem.substance:3625"/>
                </rdf:Bag>
              </bqbiol:is>
            </rdf:Description>
          </rdf:RDF>
        </annotation>
      </species>
      <species metaid="_metaAth_C0213" id="Ath_C0213" name="3-ACETOACETYL-COA" compartment="C_1" sboTerm="SBO:0000247">
        <annotation>
          <in:inchi xmlns:in="http://biomodels.net/inchi" metaid="_metaAth_C0213_inchi">InChI=1S/C25H40N7O18P3S/c1-13(33)8-16(35)54-7-6-27-15(34)4-5-28-23(38)20(37)25(2,3)10-47-53(44,45)50-52(42,43)46-9-14-19(49-51(39,40)41)18(36)24(48-14)32-12-31-17-21(26)29-11-30-22(17)32/h11-12,14,18-20,24,36-37H,4-10H2,1-3H3,(H,27,34)(H,28,38)(H,42,43)(H,44,45)(H2,26,29,30)(H2,39,40,41)/t14-,18-,19-,20</in:inchi>
          <rdf:RDF xmlns:rdf="http://www.w3.org/1999/02/22-rdf-syntax-ns#" xmlns:dc="http://purl.org/dc/elements/1.1/" xmlns:dcterms="http://purl.org/dc/terms/" xmlns:vCard="http://www.w3.org/2001/vcard-rdf/3.0#" xmlns:bqbiol="http://biomodels.net/biology-qualifiers/" xmlns:bqmodel="http://biomodels.net/model-qualifiers/">
            <rdf:Description rdf:about="#_metaAth_C0213">
              <bqbiol:is>
                <rdf:Bag>
                  <rdf:li rdf:resource="#_metaAth_C0213_inchi"/>
                  <rdf:li rdf:resource="urn:miriam:3dmet:B04671"/>
                  <rdf:li rdf:resource="urn:miriam:obo.chebi:CHEBI%3A15345"/>
                  <rdf:li rdf:resource="urn:miriam:kegg.compound:C00332"/>
                  <rdf:li rdf:resource="urn:miriam:pubchem.substance:3626"/>
                </rdf:Bag>
              </bqbiol:is>
            </rdf:Description>
          </rdf:RDF>
        </annotation>
      </species>
      <species metaid="_metaAth_C0214" id="Ath_C0214" name="D-GALACTURONATE" compartment="C_1" sboTerm="SBO:0000247">
        <annotation>
          <in:inchi xmlns:in="http://biomodels.net/inchi" metaid="_metaAth_C0214_inchi">InChI=1/C6H10O7/c7-1-2(8)3(9)4(10)5(11)6(12)13/h1-5,8-11H,(H,12,13)/p-1/t2-,3+,4+,5-/m0/s1/fC6H9O7/q-1</in:inchi>
          <rdf:RDF xmlns:rdf="http://www.w3.org/1999/02/22-rdf-syntax-ns#" xmlns:dc="http://purl.org/dc/elements/1.1/" xmlns:dcterms="http://purl.org/dc/terms/" xmlns:vCard="http://www.w3.org/2001/vcard-rdf/3.0#" xmlns:bqbiol="http://biomodels.net/biology-qualifiers/" xmlns:bqmodel="http://biomodels.net/model-qualifiers/">
            <rdf:Description rdf:about="#_metaAth_C0214">
              <bqbiol:is>
                <rdf:Bag>
                  <rdf:li rdf:resource="#_metaAth_C0214_inchi"/>
                  <rdf:li rdf:resource="urn:miriam:3dmet:B04672"/>
                  <rdf:li rdf:resource="urn:miriam:obo.chebi:CHEBI%3A12952"/>
                  <rdf:li rdf:resource="urn:miriam:obo.chebi:CHEBI%3A4153"/>
                  <rdf:li rdf:resource="urn:miriam:kegg.compound:C00333"/>
                  <rdf:li rdf:resource="urn:miriam:pubchem.substance:3627"/>
                </rdf:Bag>
              </bqbiol:is>
            </rdf:Description>
          </rdf:RDF>
        </annotation>
      </species>
      <species metaid="_metaAth_C0215" id="Ath_C0215" name="4-AMINO-BUTYRATE" compartment="C_1" sboTerm="SBO:0000247">
        <annotation>
          <in:inchi xmlns:in="http://biomodels.net/inchi" metaid="_metaAth_C0215_inchi">InChI=1S/C4H9NO2/c5-3-1-2-4(6)7/h1-3,5H2,(H,6,7)</in:inchi>
          <rdf:RDF xmlns:rdf="http://www.w3.org/1999/02/22-rdf-syntax-ns#" xmlns:dc="http://purl.org/dc/elements/1.1/" xmlns:dcterms="http://purl.org/dc/terms/" xmlns:vCard="http://www.w3.org/2001/vcard-rdf/3.0#" xmlns:bqbiol="http://biomodels.net/biology-qualifiers/" xmlns:bqmodel="http://biomodels.net/model-qualifiers/">
            <rdf:Description rdf:about="#_metaAth_C0215">
              <bqbiol:is>
                <rdf:Bag>
                  <rdf:li rdf:resource="#_metaAth_C0215_inchi"/>
                  <rdf:li rdf:resource="urn:miriam:3dmet:B00090"/>
                  <rdf:li rdf:resource="urn:miriam:obo.chebi:CHEBI%3A16865"/>
                  <rdf:li rdf:resource="urn:miriam:kegg.compound:C00334"/>
                  <rdf:li rdf:resource="urn:miriam:pubchem.substance:3628"/>
                </rdf:Bag>
              </bqbiol:is>
            </rdf:Description>
          </rdf:RDF>
        </annotation>
      </species>
      <species metaid="_metaAth_C0216" id="Ath_C0216" name="DI-H-OROTATE" compartment="C_1" sboTerm="SBO:0000247">
        <annotation>
          <in:inchi xmlns:in="http://biomodels.net/inchi" metaid="_metaAth_C0216_inchi">InChI=1/C5H6N2O4/c8-3-1-2(4(9)10)6-5(11)7-3/h2H,1H2,(H,9,10)(H2,6,7,8,11)/t2-/m0/s1/f/h6-7,9H</in:inchi>
          <rdf:RDF xmlns:rdf="http://www.w3.org/1999/02/22-rdf-syntax-ns#" xmlns:dc="http://purl.org/dc/elements/1.1/" xmlns:dcterms="http://purl.org/dc/terms/" xmlns:vCard="http://www.w3.org/2001/vcard-rdf/3.0#" xmlns:bqbiol="http://biomodels.net/biology-qualifiers/" xmlns:bqmodel="http://biomodels.net/model-qualifiers/">
            <rdf:Description rdf:about="#_metaAth_C0216">
              <bqbiol:is>
                <rdf:Bag>
                  <rdf:li rdf:resource="#_metaAth_C0216_inchi"/>
                  <rdf:li rdf:resource="urn:miriam:3dmet:B01220"/>
                  <rdf:li rdf:resource="urn:miriam:obo.chebi:CHEBI%3A17025"/>
                  <rdf:li rdf:resource="urn:miriam:kegg.compound:C00337"/>
                  <rdf:li rdf:resource="urn:miriam:pubchem.substance:3630"/>
                </rdf:Bag>
              </bqbiol:is>
            </rdf:Description>
          </rdf:RDF>
        </annotation>
      </species>
      <species metaid="_metaAth_C0217" id="Ath_C0217" name="GERANYL-PP" compartment="C_1" sboTerm="SBO:0000247">
        <annotation>
          <in:inchi xmlns:in="http://biomodels.net/inchi" metaid="_metaAth_C0217_inchi">InChI=1/C10H20O7P2/c1-9(2)5-4-6-10(3)7-8-16-19(14,15)17-18(11,12)13/h5,7H,4,6,8H2,1-3H3,(H,14,15)(H2,11,12,13)/b10-7+/f/h11-12,14H</in:inchi>
          <rdf:RDF xmlns:rdf="http://www.w3.org/1999/02/22-rdf-syntax-ns#" xmlns:dc="http://purl.org/dc/elements/1.1/" xmlns:dcterms="http://purl.org/dc/terms/" xmlns:vCard="http://www.w3.org/2001/vcard-rdf/3.0#" xmlns:bqbiol="http://biomodels.net/biology-qualifiers/" xmlns:bqmodel="http://biomodels.net/model-qualifiers/">
            <rdf:Description rdf:about="#_metaAth_C0217">
              <bqbiol:is>
                <rdf:Bag>
                  <rdf:li rdf:resource="#_metaAth_C0217_inchi"/>
                  <rdf:li rdf:resource="urn:miriam:3dmet:B00091"/>
                  <rdf:li rdf:resource="urn:miriam:obo.chebi:CHEBI%3A17211"/>
                  <rdf:li rdf:resource="urn:miriam:kegg.compound:C00341"/>
                  <rdf:li rdf:resource="urn:miriam:lipidbank:IIP0003"/>
                  <rdf:li rdf:resource="urn:miriam:pubchem.substance:3634"/>
                </rdf:Bag>
              </bqbiol:is>
            </rdf:Description>
          </rdf:RDF>
        </annotation>
      </species>
      <species metaid="_metaAth_C0218" id="Ath_C0218" name="CPD-2961" compartment="C_1" sboTerm="SBO:0000247">
        <annotation>
          <in:inchi xmlns:in="http://biomodels.net/inchi" metaid="_metaAth_C0218_inchi">InChI=1/C6H13O10P/c7-2(1-16-17(13,14)15)3(8)4(9)5(10)6(11)12/h2-5,7-10H,1H2,(H,11,12)(H2,13,14,15)/t2-,3-,4+,5-/m1/s1/f/h11,13-14H</in:inchi>
          <rdf:RDF xmlns:rdf="http://www.w3.org/1999/02/22-rdf-syntax-ns#" xmlns:dc="http://purl.org/dc/elements/1.1/" xmlns:dcterms="http://purl.org/dc/terms/" xmlns:vCard="http://www.w3.org/2001/vcard-rdf/3.0#" xmlns:bqbiol="http://biomodels.net/biology-qualifiers/" xmlns:bqmodel="http://biomodels.net/model-qualifiers/">
            <rdf:Description rdf:about="#_metaAth_C0218">
              <bqbiol:is>
                <rdf:Bag>
                  <rdf:li rdf:resource="#_metaAth_C0218_inchi"/>
                  <rdf:li rdf:resource="urn:miriam:3dmet:B01221"/>
                  <rdf:li rdf:resource="urn:miriam:obo.chebi:CHEBI%3A48928"/>
                  <rdf:li rdf:resource="urn:miriam:kegg.compound:C00345"/>
                  <rdf:li rdf:resource="urn:miriam:pubchem.substance:3638"/>
                </rdf:Bag>
              </bqbiol:is>
            </rdf:Description>
          </rdf:RDF>
        </annotation>
      </species>
      <species metaid="_metaAth_C0219" id="Ath_C0219" name="PHOSPHORYL-ETHANOLAMINE" compartment="C_1" sboTerm="SBO:0000247">
        <annotation>
          <in:inchi xmlns:in="http://biomodels.net/inchi" metaid="_metaAth_C0219_inchi">InChI=1/C2H8NO4P/c3-1-2-7-8(4,5)6/h1-3H2,(H2,4,5,6)/f/h4-5H</in:inchi>
          <rdf:RDF xmlns:rdf="http://www.w3.org/1999/02/22-rdf-syntax-ns#" xmlns:dc="http://purl.org/dc/elements/1.1/" xmlns:dcterms="http://purl.org/dc/terms/" xmlns:vCard="http://www.w3.org/2001/vcard-rdf/3.0#" xmlns:bqbiol="http://biomodels.net/biology-qualifiers/" xmlns:bqmodel="http://biomodels.net/model-qualifiers/">
            <rdf:Description rdf:about="#_metaAth_C0219">
              <bqbiol:is>
                <rdf:Bag>
                  <rdf:li rdf:resource="#_metaAth_C0219_inchi"/>
                  <rdf:li rdf:resource="urn:miriam:3dmet:B00092"/>
                  <rdf:li rdf:resource="urn:miriam:obo.chebi:CHEBI%3A17553"/>
                  <rdf:li rdf:resource="urn:miriam:kegg.compound:C00346"/>
                  <rdf:li rdf:resource="urn:miriam:pubchem.substance:3639"/>
                </rdf:Bag>
              </bqbiol:is>
            </rdf:Description>
          </rdf:RDF>
        </annotation>
      </species>
      <species metaid="_metaAth_C0220" id="Ath_C0220" name="D-GLUCOSAMINE-6-P" compartment="C_1" sboTerm="SBO:0000247">
        <annotation>
          <in:inchi xmlns:in="http://biomodels.net/inchi" metaid="_metaAth_C0220_inchi">InChI=1/C6H14NO8P/c7-3-5(9)4(8)2(15-6(3)10)1-14-16(11,12)13/h2-6,8-10H,1,7H2,(H2,11,12,13)/t2-,3-,4-,5-,6+/m1/s1/f/h11-12H</in:inchi>
          <rdf:RDF xmlns:rdf="http://www.w3.org/1999/02/22-rdf-syntax-ns#" xmlns:dc="http://purl.org/dc/elements/1.1/" xmlns:dcterms="http://purl.org/dc/terms/" xmlns:vCard="http://www.w3.org/2001/vcard-rdf/3.0#" xmlns:bqbiol="http://biomodels.net/biology-qualifiers/" xmlns:bqmodel="http://biomodels.net/model-qualifiers/">
            <rdf:Description rdf:about="#_metaAth_C0220">
              <bqbiol:is>
                <rdf:Bag>
                  <rdf:li rdf:resource="#_metaAth_C0220_inchi"/>
                  <rdf:li rdf:resource="urn:miriam:3dmet:B01222"/>
                  <rdf:li rdf:resource="urn:miriam:obo.chebi:CHEBI%3A15873"/>
                  <rdf:li rdf:resource="urn:miriam:kegg.compound:C00352"/>
                  <rdf:li rdf:resource="urn:miriam:pubchem.substance:3645"/>
                </rdf:Bag>
              </bqbiol:is>
            </rdf:Description>
          </rdf:RDF>
        </annotation>
      </species>
      <species metaid="_metaAth_C0221" id="Ath_C0221" name="GERANYLGERANYL-PP" compartment="C_1" sboTerm="SBO:0000247">
        <annotation>
          <in:inchi xmlns:in="http://biomodels.net/inchi" metaid="_metaAth_C0221_inchi">InChI=1S/C20H36O7P2/c1-17(2)9-6-10-18(3)11-7-12-19(4)13-8-14-20(5)15-16-26-29(24,25)27-28(21,22)23/h9,11,13,15H,6-8,10,12,14,16H2,1-5H3,(H,24,25)(H2,21,22,23)/b18-11+,19-13+,20-15+</in:inchi>
          <rdf:RDF xmlns:rdf="http://www.w3.org/1999/02/22-rdf-syntax-ns#" xmlns:dc="http://purl.org/dc/elements/1.1/" xmlns:dcterms="http://purl.org/dc/terms/" xmlns:vCard="http://www.w3.org/2001/vcard-rdf/3.0#" xmlns:bqbiol="http://biomodels.net/biology-qualifiers/" xmlns:bqmodel="http://biomodels.net/model-qualifiers/">
            <rdf:Description rdf:about="#_metaAth_C0221">
              <bqbiol:is>
                <rdf:Bag>
                  <rdf:li rdf:resource="#_metaAth_C0221_inchi"/>
                  <rdf:li rdf:resource="urn:miriam:3dmet:B01223"/>
                  <rdf:li rdf:resource="urn:miriam:obo.chebi:CHEBI%3A48861"/>
                  <rdf:li rdf:resource="urn:miriam:kegg.compound:C00353"/>
                  <rdf:li rdf:resource="urn:miriam:lipidbank:IIP0006"/>
                  <rdf:li rdf:resource="urn:miriam:pubchem.substance:3646"/>
                </rdf:Bag>
              </bqbiol:is>
            </rdf:Description>
          </rdf:RDF>
        </annotation>
      </species>
      <species metaid="_metaAth_C0222" id="Ath_C0222" name="FRUCTOSE-16-DIPHOSPHATE" compartment="C_1" sboTerm="SBO:0000247">
        <annotation>
          <in:inchi xmlns:in="http://biomodels.net/inchi" metaid="_metaAth_C0222_inchi">InChI=1/C6H14O12P2/c7-3(1-17-19(11,12)13)5(9)6(10)4(8)2-18-20(14,15)16/h3,5-7,9-10H,1-2H2,(H2,11,12,13)(H2,14,15,16)/t3-,5-,6-/m1/s1/f/h11-12,14-15H</in:inchi>
          <rdf:RDF xmlns:rdf="http://www.w3.org/1999/02/22-rdf-syntax-ns#" xmlns:dc="http://purl.org/dc/elements/1.1/" xmlns:dcterms="http://purl.org/dc/terms/" xmlns:vCard="http://www.w3.org/2001/vcard-rdf/3.0#" xmlns:bqbiol="http://biomodels.net/biology-qualifiers/" xmlns:bqmodel="http://biomodels.net/model-qualifiers/">
            <rdf:Description rdf:about="#_metaAth_C0222">
              <bqbiol:is>
                <rdf:Bag>
                  <rdf:li rdf:resource="#_metaAth_C0222_inchi"/>
                  <rdf:li rdf:resource="urn:miriam:3dmet:B04673"/>
                  <rdf:li rdf:resource="urn:miriam:obo.chebi:CHEBI%3A16905"/>
                  <rdf:li rdf:resource="urn:miriam:kegg.compound:C00354"/>
                  <rdf:li rdf:resource="urn:miriam:pubchem.substance:3647"/>
                </rdf:Bag>
              </bqbiol:is>
            </rdf:Description>
          </rdf:RDF>
        </annotation>
      </species>
      <species metaid="_metaAth_C0223" id="Ath_C0223" name="3-HYDROXY-3-METHYL-GLUTARYL-COA" compartment="C_1" sboTerm="SBO:0000247">
        <annotation>
          <in:inchi xmlns:in="http://biomodels.net/inchi" metaid="_metaAth_C0223_inchi">InChI=1S/C27H44N7O20P3S/c1-26(2,21(40)24(41)30-5-4-15(35)29-6-7-58-17(38)9-27(3,42)8-16(36)37)11-51-57(48,49)54-56(46,47)50-10-14-20(53-55(43,44)45)19(39)25(52-14)34-13-33-18-22(28)31-12-32-23(18)34/h12-14,19-21,25,39-40,42H,4-11H2,1-3H3,(H,29,35)(H,30,41)(H,36,37)(H,46,47)(H,48,49)(H2,28,31,32)(H2,43,44,45)/t14-,19-,20-,21</in:inchi>
          <rdf:RDF xmlns:rdf="http://www.w3.org/1999/02/22-rdf-syntax-ns#" xmlns:dc="http://purl.org/dc/elements/1.1/" xmlns:dcterms="http://purl.org/dc/terms/" xmlns:vCard="http://www.w3.org/2001/vcard-rdf/3.0#" xmlns:bqbiol="http://biomodels.net/biology-qualifiers/" xmlns:bqmodel="http://biomodels.net/model-qualifiers/">
            <rdf:Description rdf:about="#_metaAth_C0223">
              <bqbiol:is>
                <rdf:Bag>
                  <rdf:li rdf:resource="#_metaAth_C0223_inchi"/>
                  <rdf:li rdf:resource="urn:miriam:3dmet:B04674"/>
                  <rdf:li rdf:resource="urn:miriam:obo.chebi:CHEBI%3A15467"/>
                  <rdf:li rdf:resource="urn:miriam:kegg.compound:C00356"/>
                  <rdf:li rdf:resource="urn:miriam:pubchem.substance:3649"/>
                </rdf:Bag>
              </bqbiol:is>
            </rdf:Description>
          </rdf:RDF>
        </annotation>
      </species>
      <species metaid="_metaAth_C0224" id="Ath_C0224" name="N-ACETYL-D-GLUCOSAMINE-6-P" compartment="C_1" sboTerm="SBO:0000247">
        <annotation>
          <in:inchi xmlns:in="http://biomodels.net/inchi" metaid="_metaAth_C0224_inchi">InChI=1S/C8H16NO9P/c1-3(10)9-5-7(12)6(11)4(18-8(5)13)2-17-19(14,15)16/h4-8,11-13H,2H2,1H3,(H,9,10)(H2,14,15,16)/t4-,5-,6-,7-,8+/m1/s1</in:inchi>
          <rdf:RDF xmlns:rdf="http://www.w3.org/1999/02/22-rdf-syntax-ns#" xmlns:dc="http://purl.org/dc/elements/1.1/" xmlns:dcterms="http://purl.org/dc/terms/" xmlns:vCard="http://www.w3.org/2001/vcard-rdf/3.0#" xmlns:bqbiol="http://biomodels.net/biology-qualifiers/" xmlns:bqmodel="http://biomodels.net/model-qualifiers/">
            <rdf:Description rdf:about="#_metaAth_C0224">
              <bqbiol:is>
                <rdf:Bag>
                  <rdf:li rdf:resource="#_metaAth_C0224_inchi"/>
                  <rdf:li rdf:resource="urn:miriam:3dmet:B01225"/>
                  <rdf:li rdf:resource="urn:miriam:obo.chebi:CHEBI%3A15784"/>
                  <rdf:li rdf:resource="urn:miriam:kegg.compound:C00357"/>
                  <rdf:li rdf:resource="urn:miriam:pubchem.substance:3650"/>
                </rdf:Bag>
              </bqbiol:is>
            </rdf:Description>
          </rdf:RDF>
        </annotation>
      </species>
      <species metaid="_metaAth_C0225" id="Ath_C0225" name="DGDP" compartment="C_1" sboTerm="SBO:0000247">
        <annotation>
          <in:inchi xmlns:in="http://biomodels.net/inchi" metaid="_metaAth_C0225_inchi">InChI=1/C10H15N5O10P2/c11-10-13-8-7(9(17)14-10)12-3-15(8)6-1-4(16)5(24-6)2-23-27(21,22)25-26(18,19)20/h3-6,16H,1-2H2,(H,21,22)(H2,18,19,20)(H3,11,13,14,17)/t4-,5+,6+/m0/s1/f/h14,18-19,21H,11H2</in:inchi>
          <rdf:RDF xmlns:rdf="http://www.w3.org/1999/02/22-rdf-syntax-ns#" xmlns:dc="http://purl.org/dc/elements/1.1/" xmlns:dcterms="http://purl.org/dc/terms/" xmlns:vCard="http://www.w3.org/2001/vcard-rdf/3.0#" xmlns:bqbiol="http://biomodels.net/biology-qualifiers/" xmlns:bqmodel="http://biomodels.net/model-qualifiers/">
            <rdf:Description rdf:about="#_metaAth_C0225">
              <bqbiol:is>
                <rdf:Bag>
                  <rdf:li rdf:resource="#_metaAth_C0225_inchi"/>
                  <rdf:li rdf:resource="urn:miriam:3dmet:B01227"/>
                  <rdf:li rdf:resource="urn:miriam:obo.chebi:CHEBI%3A28862"/>
                  <rdf:li rdf:resource="urn:miriam:kegg.compound:C00361"/>
                  <rdf:li rdf:resource="urn:miriam:pubchem.substance:3652"/>
                </rdf:Bag>
              </bqbiol:is>
            </rdf:Description>
          </rdf:RDF>
        </annotation>
      </species>
      <species metaid="_metaAth_C0226" id="Ath_C0226" name="DGMP" compartment="C_1" sboTerm="SBO:0000247">
        <annotation>
          <in:inchi xmlns:in="http://biomodels.net/inchi" metaid="_metaAth_C0226_inchi">InChI=1S/C10H14N5O7P/c11-10-13-8-7(9(17)14-10)12-3-15(8)6-1-4(16)5(22-6)2-21-23(18,19)20/h3-6,16H,1-2H2,(H2,18,19,20)(H3,11,13,14,17)/t4-,5+,6+/m0/s1</in:inchi>
          <rdf:RDF xmlns:rdf="http://www.w3.org/1999/02/22-rdf-syntax-ns#" xmlns:dc="http://purl.org/dc/elements/1.1/" xmlns:dcterms="http://purl.org/dc/terms/" xmlns:vCard="http://www.w3.org/2001/vcard-rdf/3.0#" xmlns:bqbiol="http://biomodels.net/biology-qualifiers/" xmlns:bqmodel="http://biomodels.net/model-qualifiers/">
            <rdf:Description rdf:about="#_metaAth_C0226">
              <bqbiol:is>
                <rdf:Bag>
                  <rdf:li rdf:resource="#_metaAth_C0226_inchi"/>
                  <rdf:li rdf:resource="urn:miriam:3dmet:B01228"/>
                  <rdf:li rdf:resource="urn:miriam:obo.chebi:CHEBI%3A16192"/>
                  <rdf:li rdf:resource="urn:miriam:kegg.compound:C00362"/>
                  <rdf:li rdf:resource="urn:miriam:pubchem.substance:3653"/>
                </rdf:Bag>
              </bqbiol:is>
            </rdf:Description>
          </rdf:RDF>
        </annotation>
      </species>
      <species metaid="_metaAth_C0227" id="Ath_C0227" name="TDP" compartment="C_1" sboTerm="SBO:0000247">
        <annotation>
          <in:inchi xmlns:in="http://biomodels.net/inchi" metaid="_metaAth_C0227_inchi">InChI=1/C10H16N2O11P2/c1-5-3-12(10(15)11-9(5)14)8-2-6(13)7(22-8)4-21-25(19,20)23-24(16,17)18/h3,6-8,13H,2,4H2,1H3,(H,19,20)(H,11,14,15)(H2,16,17,18)/t6-,7+,8+/m0/s1/f/h11,16-17,19H</in:inchi>
          <rdf:RDF xmlns:rdf="http://www.w3.org/1999/02/22-rdf-syntax-ns#" xmlns:dc="http://purl.org/dc/elements/1.1/" xmlns:dcterms="http://purl.org/dc/terms/" xmlns:vCard="http://www.w3.org/2001/vcard-rdf/3.0#" xmlns:bqbiol="http://biomodels.net/biology-qualifiers/" xmlns:bqmodel="http://biomodels.net/model-qualifiers/">
            <rdf:Description rdf:about="#_metaAth_C0227">
              <bqbiol:is>
                <rdf:Bag>
                  <rdf:li rdf:resource="#_metaAth_C0227_inchi"/>
                  <rdf:li rdf:resource="urn:miriam:3dmet:B01229"/>
                  <rdf:li rdf:resource="urn:miriam:obo.chebi:CHEBI%3A18075"/>
                  <rdf:li rdf:resource="urn:miriam:kegg.compound:C00363"/>
                  <rdf:li rdf:resource="urn:miriam:pubchem.substance:3654"/>
                </rdf:Bag>
              </bqbiol:is>
            </rdf:Description>
          </rdf:RDF>
        </annotation>
      </species>
      <species metaid="_metaAth_C0228" id="Ath_C0228" name="TMP" compartment="C_1" sboTerm="SBO:0000247">
        <annotation>
          <in:inchi xmlns:in="http://biomodels.net/inchi" metaid="_metaAth_C0228_inchi">InChI=1/C10H15N2O8P/c1-5-3-12(10(15)11-9(5)14)8-2-6(13)7(20-8)4-19-21(16,17)18/h3,6-8,13H,2,4H2,1H3,(H,11,14,15)(H2,16,17,18)/t6-,7+,8+/m0/s1/f/h11,16-17H</in:inchi>
          <rdf:RDF xmlns:rdf="http://www.w3.org/1999/02/22-rdf-syntax-ns#" xmlns:dc="http://purl.org/dc/elements/1.1/" xmlns:dcterms="http://purl.org/dc/terms/" xmlns:vCard="http://www.w3.org/2001/vcard-rdf/3.0#" xmlns:bqbiol="http://biomodels.net/biology-qualifiers/" xmlns:bqmodel="http://biomodels.net/model-qualifiers/">
            <rdf:Description rdf:about="#_metaAth_C0228">
              <bqbiol:is>
                <rdf:Bag>
                  <rdf:li rdf:resource="#_metaAth_C0228_inchi"/>
                  <rdf:li rdf:resource="urn:miriam:3dmet:B01230"/>
                  <rdf:li rdf:resource="urn:miriam:obo.chebi:CHEBI%3A17013"/>
                  <rdf:li rdf:resource="urn:miriam:kegg.compound:C00364"/>
                  <rdf:li rdf:resource="urn:miriam:pubchem.substance:3655"/>
                </rdf:Bag>
              </bqbiol:is>
            </rdf:Description>
          </rdf:RDF>
        </annotation>
      </species>
      <species metaid="_metaAth_C0229" id="Ath_C0229" name="DUMP" compartment="C_1" sboTerm="SBO:0000247">
        <annotation>
          <in:inchi xmlns:in="http://biomodels.net/inchi" metaid="_metaAth_C0229_inchi">InChI=1/C9H13N2O8P/c12-5-3-8(11-2-1-7(13)10-9(11)14)19-6(5)4-18-20(15,16)17/h1-2,5-6,8,12H,3-4H2,(H,10,13,14)(H2,15,16,17)/t5-,6+,8+/m0/s1/f/h10,15-16H</in:inchi>
          <rdf:RDF xmlns:rdf="http://www.w3.org/1999/02/22-rdf-syntax-ns#" xmlns:dc="http://purl.org/dc/elements/1.1/" xmlns:dcterms="http://purl.org/dc/terms/" xmlns:vCard="http://www.w3.org/2001/vcard-rdf/3.0#" xmlns:bqbiol="http://biomodels.net/biology-qualifiers/" xmlns:bqmodel="http://biomodels.net/model-qualifiers/">
            <rdf:Description rdf:about="#_metaAth_C0229">
              <bqbiol:is>
                <rdf:Bag>
                  <rdf:li rdf:resource="#_metaAth_C0229_inchi"/>
                  <rdf:li rdf:resource="urn:miriam:3dmet:B01231"/>
                  <rdf:li rdf:resource="urn:miriam:obo.chebi:CHEBI%3A17622"/>
                  <rdf:li rdf:resource="urn:miriam:kegg.compound:C00365"/>
                  <rdf:li rdf:resource="urn:miriam:pubchem.substance:3656"/>
                </rdf:Bag>
              </bqbiol:is>
            </rdf:Description>
          </rdf:RDF>
        </annotation>
      </species>
      <species metaid="_metaAth_C0230" id="Ath_C0230" name="URATE" compartment="C_1" sboTerm="SBO:0000247">
        <annotation>
          <in:inchi xmlns:in="http://biomodels.net/inchi" metaid="_metaAth_C0230_inchi">InChI=1S/C5H4N4O3/c10-3-1-2(7-4(11)6-1)8-5(12)9-3/h(H4,6,7,8,9,10,11,12)</in:inchi>
          <rdf:RDF xmlns:rdf="http://www.w3.org/1999/02/22-rdf-syntax-ns#" xmlns:dc="http://purl.org/dc/elements/1.1/" xmlns:dcterms="http://purl.org/dc/terms/" xmlns:vCard="http://www.w3.org/2001/vcard-rdf/3.0#" xmlns:bqbiol="http://biomodels.net/biology-qualifiers/" xmlns:bqmodel="http://biomodels.net/model-qualifiers/">
            <rdf:Description rdf:about="#_metaAth_C0230">
              <bqbiol:is>
                <rdf:Bag>
                  <rdf:li rdf:resource="#_metaAth_C0230_inchi"/>
                  <rdf:li rdf:resource="urn:miriam:3dmet:B00094"/>
                  <rdf:li rdf:resource="urn:miriam:obo.chebi:CHEBI%3A17775"/>
                  <rdf:li rdf:resource="urn:miriam:kegg.compound:C00366"/>
                  <rdf:li rdf:resource="urn:miriam:pubchem.substance:3657"/>
                </rdf:Bag>
              </bqbiol:is>
            </rdf:Description>
          </rdf:RDF>
        </annotation>
      </species>
      <species metaid="_metaAth_C0231" id="Ath_C0231" name="CPD-4210" compartment="C_1" sboTerm="SBO:0000247">
        <annotation>
          <in:inchi xmlns:in="http://biomodels.net/inchi" metaid="_metaAth_C0231_inchi">InChI=1/C10H13N5O/c1-7(4-16)2-3-11-9-8-10(13-5-12-8)15-6-14-9/h2,5-6,16H,3-4H2,1H3,(H2,11,12,13,14,15)/b7-2+/f/h11,13H</in:inchi>
          <rdf:RDF xmlns:rdf="http://www.w3.org/1999/02/22-rdf-syntax-ns#" xmlns:dc="http://purl.org/dc/elements/1.1/" xmlns:dcterms="http://purl.org/dc/terms/" xmlns:vCard="http://www.w3.org/2001/vcard-rdf/3.0#" xmlns:bqbiol="http://biomodels.net/biology-qualifiers/" xmlns:bqmodel="http://biomodels.net/model-qualifiers/">
            <rdf:Description rdf:about="#_metaAth_C0231">
              <bqbiol:is>
                <rdf:Bag>
                  <rdf:li rdf:resource="#_metaAth_C0231_inchi"/>
                  <rdf:li rdf:resource="urn:miriam:3dmet:B01232"/>
                  <rdf:li rdf:resource="urn:miriam:obo.chebi:CHEBI%3A16522"/>
                  <rdf:li rdf:resource="urn:miriam:kegg.compound:C00371"/>
                  <rdf:li rdf:resource="urn:miriam:pubchem.substance:3661"/>
                </rdf:Bag>
              </bqbiol:is>
            </rdf:Description>
          </rdf:RDF>
        </annotation>
      </species>
      <species metaid="_metaAth_C0232" id="Ath_C0232" name="THIAMINE" compartment="C_1" sboTerm="SBO:0000247">
        <annotation>
          <in:inchi xmlns:in="http://biomodels.net/inchi" metaid="_metaAth_C0232_inchi">InChI=1S/C12H17N4OS/c1-8-11(3-4-17)18-7-16(8)6-10-5-14-9(2)15-12(10)13/h5,7,17H,3-4,6H2,1-2H3,(H2,13,14,15)/q+1</in:inchi>
          <rdf:RDF xmlns:rdf="http://www.w3.org/1999/02/22-rdf-syntax-ns#" xmlns:dc="http://purl.org/dc/elements/1.1/" xmlns:dcterms="http://purl.org/dc/terms/" xmlns:vCard="http://www.w3.org/2001/vcard-rdf/3.0#" xmlns:bqbiol="http://biomodels.net/biology-qualifiers/" xmlns:bqmodel="http://biomodels.net/model-qualifiers/">
            <rdf:Description rdf:about="#_metaAth_C0232">
              <bqbiol:is>
                <rdf:Bag>
                  <rdf:li rdf:resource="#_metaAth_C0232_inchi"/>
                  <rdf:li rdf:resource="urn:miriam:3dmet:B00096"/>
                  <rdf:li rdf:resource="urn:miriam:obo.chebi:CHEBI%3A18385"/>
                  <rdf:li rdf:resource="urn:miriam:kegg.compound:C00378"/>
                  <rdf:li rdf:resource="urn:miriam:pubchem.substance:3668"/>
                </rdf:Bag>
              </bqbiol:is>
            </rdf:Description>
          </rdf:RDF>
        </annotation>
      </species>
      <species metaid="_metaAth_C0233" id="Ath_C0233" name="DOLICHOL" compartment="C_1" sboTerm="SBO:0000247">
        <annotation>
          <in:inchi xmlns:in="http://biomodels.net/inchi" metaid="_metaAth_C0233_inchi">InChI=1S/C25H44O/c1-21(2)11-7-12-22(3)13-8-14-23(4)15-9-16-24(5)17-10-18-25(6)19-20-26/h11,13,15,17,25-26H,7-10,12,14,16,18-20H2,1-6H3/b22-13+,23-15+,24-17-</in:inchi>
          <rdf:RDF xmlns:rdf="http://www.w3.org/1999/02/22-rdf-syntax-ns#" xmlns:dc="http://purl.org/dc/elements/1.1/" xmlns:dcterms="http://purl.org/dc/terms/" xmlns:vCard="http://www.w3.org/2001/vcard-rdf/3.0#" xmlns:bqbiol="http://biomodels.net/biology-qualifiers/" xmlns:bqmodel="http://biomodels.net/model-qualifiers/">
            <rdf:Description rdf:about="#_metaAth_C0233">
              <bqbiol:is>
                <rdf:Bag>
                  <rdf:li rdf:resource="#_metaAth_C0233_inchi"/>
                  <rdf:li rdf:resource="urn:miriam:obo.chebi:CHEBI%3A16091"/>
                  <rdf:li rdf:resource="urn:miriam:kegg.compound:C00381"/>
                  <rdf:li rdf:resource="urn:miriam:lipidbank:IIP0031"/>
                  <rdf:li rdf:resource="urn:miriam:lipidbank:IIP0033"/>
                  <rdf:li rdf:resource="urn:miriam:lipidbank:IIP0040"/>
                  <rdf:li rdf:resource="urn:miriam:lipidbank:IIP0041"/>
                  <rdf:li rdf:resource="urn:miriam:lipidbank:IIP0055"/>
                  <rdf:li rdf:resource="urn:miriam:lipidbank:IIP0056"/>
                  <rdf:li rdf:resource="urn:miriam:lipidbank:IIP0057"/>
                  <rdf:li rdf:resource="urn:miriam:lipidbank:IIP0058"/>
                  <rdf:li rdf:resource="urn:miriam:lipidbank:IIP0059"/>
                  <rdf:li rdf:resource="urn:miriam:lipidbank:IIP0105"/>
                  <rdf:li rdf:resource="urn:miriam:pubchem.substance:3671"/>
                </rdf:Bag>
              </bqbiol:is>
            </rdf:Description>
          </rdf:RDF>
        </annotation>
      </species>
      <species metaid="_metaAth_C0234" id="Ath_C0234" name="XANTHINE" compartment="C_1" sboTerm="SBO:0000247">
        <annotation>
          <in:inchi xmlns:in="http://biomodels.net/inchi" metaid="_metaAth_C0234_inchi">InChI=1S/C5H4N4O2/c10-4-2-3(7-1-6-2)8-5(11)9-4/h1H,(H3,6,7,8,9,10,11)</in:inchi>
          <rdf:RDF xmlns:rdf="http://www.w3.org/1999/02/22-rdf-syntax-ns#" xmlns:dc="http://purl.org/dc/elements/1.1/" xmlns:dcterms="http://purl.org/dc/terms/" xmlns:vCard="http://www.w3.org/2001/vcard-rdf/3.0#" xmlns:bqbiol="http://biomodels.net/biology-qualifiers/" xmlns:bqmodel="http://biomodels.net/model-qualifiers/">
            <rdf:Description rdf:about="#_metaAth_C0234">
              <bqbiol:is>
                <rdf:Bag>
                  <rdf:li rdf:resource="#_metaAth_C0234_inchi"/>
                  <rdf:li rdf:resource="urn:miriam:3dmet:B00099"/>
                  <rdf:li rdf:resource="urn:miriam:obo.chebi:CHEBI%3A17712"/>
                  <rdf:li rdf:resource="urn:miriam:kegg.compound:C00385"/>
                  <rdf:li rdf:resource="urn:miriam:pubchem.substance:3675"/>
                </rdf:Bag>
              </bqbiol:is>
            </rdf:Description>
          </rdf:RDF>
        </annotation>
      </species>
      <species metaid="_metaAth_C0235" id="Ath_C0235" name="GUANOSINE" compartment="C_1" sboTerm="SBO:0000247">
        <annotation>
          <in:inchi xmlns:in="http://biomodels.net/inchi" metaid="_metaAth_C0235_inchi">InChI=1/C10H13N5O5/c11-10-13-7-4(8(19)14-10)12-2-15(7)9-6(18)5(17)3(1-16)20-9/h2-3,5-6,9,16-18H,1H2,(H3,11,13,14,19)/t3-,5-,6-,9-/m1/s1/f/h14H,11H2</in:inchi>
          <rdf:RDF xmlns:rdf="http://www.w3.org/1999/02/22-rdf-syntax-ns#" xmlns:dc="http://purl.org/dc/elements/1.1/" xmlns:dcterms="http://purl.org/dc/terms/" xmlns:vCard="http://www.w3.org/2001/vcard-rdf/3.0#" xmlns:bqbiol="http://biomodels.net/biology-qualifiers/" xmlns:bqmodel="http://biomodels.net/model-qualifiers/">
            <rdf:Description rdf:about="#_metaAth_C0235">
              <bqbiol:is>
                <rdf:Bag>
                  <rdf:li rdf:resource="#_metaAth_C0235_inchi"/>
                  <rdf:li rdf:resource="urn:miriam:3dmet:B01233"/>
                  <rdf:li rdf:resource="urn:miriam:obo.chebi:CHEBI%3A16750"/>
                  <rdf:li rdf:resource="urn:miriam:kegg.compound:C00387"/>
                  <rdf:li rdf:resource="urn:miriam:pubchem.substance:3677"/>
                </rdf:Bag>
              </bqbiol:is>
            </rdf:Description>
          </rdf:RDF>
        </annotation>
      </species>
      <species metaid="_metaAth_C0236" id="Ath_C0236" name="35734-PENTAHYDROXYFLAVONE" compartment="C_1" sboTerm="SBO:0000247">
        <annotation>
          <in:inchi xmlns:in="http://biomodels.net/inchi" metaid="_metaAth_C0236_inchi">InChI=1S/C15H10O7/c16-7-4-10(19)12-11(5-7)22-15(14(21)13(12)20)6-1-2-8(17)9(18)3-6/h1-5,16-19,21H</in:inchi>
          <rdf:RDF xmlns:rdf="http://www.w3.org/1999/02/22-rdf-syntax-ns#" xmlns:dc="http://purl.org/dc/elements/1.1/" xmlns:dcterms="http://purl.org/dc/terms/" xmlns:vCard="http://www.w3.org/2001/vcard-rdf/3.0#" xmlns:bqbiol="http://biomodels.net/biology-qualifiers/" xmlns:bqmodel="http://biomodels.net/model-qualifiers/">
            <rdf:Description rdf:about="#_metaAth_C0236">
              <bqbiol:is>
                <rdf:Bag>
                  <rdf:li rdf:resource="#_metaAth_C0236_inchi"/>
                  <rdf:li rdf:resource="urn:miriam:3dmet:B00102"/>
                  <rdf:li rdf:resource="urn:miriam:obo.chebi:CHEBI%3A16243"/>
                  <rdf:li rdf:resource="urn:miriam:kegg.compound:C00389"/>
                  <rdf:li rdf:resource="urn:miriam:pubchem.substance:3679"/>
                </rdf:Bag>
              </bqbiol:is>
            </rdf:Description>
          </rdf:RDF>
        </annotation>
      </species>
      <species metaid="_metaAth_C0237" id="Ath_C0237" name="UBIQUINOL-8" compartment="C_1" sboTerm="SBO:0000247">
        <annotation>
          <in:inchi xmlns:in="http://biomodels.net/inchi" metaid="_metaAth_C0237_inchi">InChI=1/C14H20O4/c1-8(2)6-7-10-9(3)11(15)13(17-4)14(18-5)12(10)16/h6,15-16H,7H2,1-5H3</in:inchi>
          <rdf:RDF xmlns:rdf="http://www.w3.org/1999/02/22-rdf-syntax-ns#" xmlns:dc="http://purl.org/dc/elements/1.1/" xmlns:dcterms="http://purl.org/dc/terms/" xmlns:vCard="http://www.w3.org/2001/vcard-rdf/3.0#" xmlns:bqbiol="http://biomodels.net/biology-qualifiers/" xmlns:bqmodel="http://biomodels.net/model-qualifiers/">
            <rdf:Description rdf:about="#_metaAth_C0237">
              <bqbiol:is>
                <rdf:Bag>
                  <rdf:li rdf:resource="#_metaAth_C0237_inchi"/>
                  <rdf:li rdf:resource="urn:miriam:obo.chebi:CHEBI%3A17976"/>
                  <rdf:li rdf:resource="urn:miriam:kegg.compound:C00390"/>
                  <rdf:li rdf:resource="urn:miriam:pubchem.substance:3680"/>
                </rdf:Bag>
              </bqbiol:is>
            </rdf:Description>
          </rdf:RDF>
        </annotation>
      </species>
      <species metaid="_metaAth_C0238" id="Ath_C0238" name="MANNITOL" compartment="C_1" sboTerm="SBO:0000247">
        <annotation>
          <in:inchi xmlns:in="http://biomodels.net/inchi" metaid="_metaAth_C0238_inchi">InChI=1/C6H14O6/c7-1-3(9)5(11)6(12)4(10)2-8/h3-12H,1-2H2/t3-,4-,5-,6-/m1/s1</in:inchi>
          <rdf:RDF xmlns:rdf="http://www.w3.org/1999/02/22-rdf-syntax-ns#" xmlns:dc="http://purl.org/dc/elements/1.1/" xmlns:dcterms="http://purl.org/dc/terms/" xmlns:vCard="http://www.w3.org/2001/vcard-rdf/3.0#" xmlns:bqbiol="http://biomodels.net/biology-qualifiers/" xmlns:bqmodel="http://biomodels.net/model-qualifiers/">
            <rdf:Description rdf:about="#_metaAth_C0238">
              <bqbiol:is>
                <rdf:Bag>
                  <rdf:li rdf:resource="#_metaAth_C0238_inchi"/>
                  <rdf:li rdf:resource="urn:miriam:3dmet:B04676"/>
                  <rdf:li rdf:resource="urn:miriam:obo.chebi:CHEBI%3A16899"/>
                  <rdf:li rdf:resource="urn:miriam:kegg.compound:C00392"/>
                  <rdf:li rdf:resource="urn:miriam:pubchem.substance:3682"/>
                </rdf:Bag>
              </bqbiol:is>
            </rdf:Description>
          </rdf:RDF>
        </annotation>
      </species>
      <species metaid="_metaAth_C0239" id="Ath_C0239" name="GDP-D-GLUCOSE" compartment="C_1" sboTerm="SBO:0000247">
        <annotation>
          <in:inchi xmlns:in="http://biomodels.net/inchi" metaid="_metaAth_C0239_inchi">InChI=1S/C16H25N5O16P2/c17-16-19-12-6(13(28)20-16)18-3-21(12)14-10(26)8(24)5(34-14)2-33-38(29,30)37-39(31,32)36-15-11(27)9(25)7(23)4(1-22)35-15/h3-5,7-11,14-15,22-27H,1-2H2,(H,29,30)(H,31,32)(H3,17,19,20,28)/t4-,5-,7-,8-,9+,10-,11-,14</in:inchi>
          <rdf:RDF xmlns:rdf="http://www.w3.org/1999/02/22-rdf-syntax-ns#" xmlns:dc="http://purl.org/dc/elements/1.1/" xmlns:dcterms="http://purl.org/dc/terms/" xmlns:vCard="http://www.w3.org/2001/vcard-rdf/3.0#" xmlns:bqbiol="http://biomodels.net/biology-qualifiers/" xmlns:bqmodel="http://biomodels.net/model-qualifiers/">
            <rdf:Description rdf:about="#_metaAth_C0239">
              <bqbiol:is>
                <rdf:Bag>
                  <rdf:li rdf:resource="#_metaAth_C0239_inchi"/>
                  <rdf:li rdf:resource="urn:miriam:3dmet:B04677"/>
                  <rdf:li rdf:resource="urn:miriam:obo.chebi:CHEBI%3A17383"/>
                  <rdf:li rdf:resource="urn:miriam:kegg.compound:C00394"/>
                  <rdf:li rdf:resource="urn:miriam:pubchem.substance:3684"/>
                </rdf:Bag>
              </bqbiol:is>
            </rdf:Description>
          </rdf:RDF>
        </annotation>
      </species>
      <species metaid="_metaAth_C0240" id="Ath_C0240" name="TRYPTAMINE" compartment="C_1" sboTerm="SBO:0000247">
        <annotation>
          <in:inchi xmlns:in="http://biomodels.net/inchi" metaid="_metaAth_C0240_inchi">InChI=1S/C10H12N2/c11-6-5-8-7-12-10-4-2-1-3-9(8)10/h1-4,7,12H,5-6,11H2</in:inchi>
          <rdf:RDF xmlns:rdf="http://www.w3.org/1999/02/22-rdf-syntax-ns#" xmlns:dc="http://purl.org/dc/elements/1.1/" xmlns:dcterms="http://purl.org/dc/terms/" xmlns:vCard="http://www.w3.org/2001/vcard-rdf/3.0#" xmlns:bqbiol="http://biomodels.net/biology-qualifiers/" xmlns:bqmodel="http://biomodels.net/model-qualifiers/">
            <rdf:Description rdf:about="#_metaAth_C0240">
              <bqbiol:is>
                <rdf:Bag>
                  <rdf:li rdf:resource="#_metaAth_C0240_inchi"/>
                  <rdf:li rdf:resource="urn:miriam:3dmet:B00104"/>
                  <rdf:li rdf:resource="urn:miriam:obo.chebi:CHEBI%3A16765"/>
                  <rdf:li rdf:resource="urn:miriam:kegg.compound:C00398"/>
                  <rdf:li rdf:resource="urn:miriam:pubchem.substance:3688"/>
                </rdf:Bag>
              </bqbiol:is>
            </rdf:Description>
          </rdf:RDF>
        </annotation>
      </species>
      <species metaid="_metaAth_C0241" id="Ath_C0241" name="UBIQUINONE-8" compartment="C_1" sboTerm="SBO:0000247">
        <annotation>
          <in:inchi xmlns:in="http://biomodels.net/inchi" metaid="_metaAth_C0241_inchi">InChI=1S/C19H26O4/c1-12(2)8-7-9-13(3)10-11-15-14(4)16(20)18(22-5)19(23-6)17(15)21/h8,10H,7,9,11H2,1-6H3/b13-10+</in:inchi>
          <rdf:RDF xmlns:rdf="http://www.w3.org/1999/02/22-rdf-syntax-ns#" xmlns:dc="http://purl.org/dc/elements/1.1/" xmlns:dcterms="http://purl.org/dc/terms/" xmlns:vCard="http://www.w3.org/2001/vcard-rdf/3.0#" xmlns:bqbiol="http://biomodels.net/biology-qualifiers/" xmlns:bqmodel="http://biomodels.net/model-qualifiers/">
            <rdf:Description rdf:about="#_metaAth_C0241">
              <bqbiol:is>
                <rdf:Bag>
                  <rdf:li rdf:resource="#_metaAth_C0241_inchi"/>
                  <rdf:li rdf:resource="urn:miriam:obo.chebi:CHEBI%3A16389"/>
                  <rdf:li rdf:resource="urn:miriam:kegg.compound:C00399"/>
                  <rdf:li rdf:resource="urn:miriam:lipidbank:VCQ0001"/>
                  <rdf:li rdf:resource="urn:miriam:lipidbank:VCQ0002"/>
                  <rdf:li rdf:resource="urn:miriam:lipidbank:VCQ0003"/>
                  <rdf:li rdf:resource="urn:miriam:lipidbank:VCQ0004"/>
                  <rdf:li rdf:resource="urn:miriam:lipidbank:VCQ0005"/>
                  <rdf:li rdf:resource="urn:miriam:lipidbank:VCQ0006"/>
                  <rdf:li rdf:resource="urn:miriam:lipidbank:VCQ0007"/>
                  <rdf:li rdf:resource="urn:miriam:lipidbank:VCQ0008"/>
                  <rdf:li rdf:resource="urn:miriam:lipidbank:VCQ0009"/>
                  <rdf:li rdf:resource="urn:miriam:lipidbank:VCQ0012"/>
                  <rdf:li rdf:resource="urn:miriam:pubchem.substance:3689"/>
                </rdf:Bag>
              </bqbiol:is>
            </rdf:Description>
          </rdf:RDF>
        </annotation>
      </species>
      <species metaid="_metaAth_C0242" id="Ath_C0242" name="POLYPEPTIDE" compartment="C_1" sboTerm="SBO:0000247">
        <annotation>
          <rdf:RDF xmlns:rdf="http://www.w3.org/1999/02/22-rdf-syntax-ns#" xmlns:dc="http://purl.org/dc/elements/1.1/" xmlns:dcterms="http://purl.org/dc/terms/" xmlns:vCard="http://www.w3.org/2001/vcard-rdf/3.0#" xmlns:bqbiol="http://biomodels.net/biology-qualifiers/" xmlns:bqmodel="http://biomodels.net/model-qualifiers/">
            <rdf:Description rdf:about="#_metaAth_C0242">
              <bqbiol:is>
                <rdf:Bag>
                  <rdf:li rdf:resource="urn:miriam:obo.chebi:CHEBI%3A15841"/>
                  <rdf:li rdf:resource="urn:miriam:kegg.compound:C00403"/>
                  <rdf:li rdf:resource="urn:miriam:pubchem.substance:3693"/>
                </rdf:Bag>
              </bqbiol:is>
            </rdf:Description>
          </rdf:RDF>
        </annotation>
      </species>
      <species metaid="_metaAth_C0243" id="Ath_C0243" name="FERULOYL-COA" compartment="C_1" sboTerm="SBO:0000247">
        <annotation>
          <in:inchi xmlns:in="http://biomodels.net/inchi" metaid="_metaAth_C0243_inchi">InChI=1S/C31H44N7O19P3S/c1-31(2,26(43)29(44)34-9-8-21(40)33-10-11-61-22(41)7-5-17-4-6-18(39)19(12-17)52-3)14-54-60(50,51)57-59(48,49)53-13-20-25(56-58(45,46)47)24(42)30(55-20)38-16-37-23-27(32)35-15-36-28(23)38/h4-7,12,15-16,20,24-26,30,39,42-43H,8-11,13-14H2,1-3H3,(H,33,40)(H,34,44)(H,48,49)(H,50,51)(H2,32,35,36)(H2,45,46,47)/b7-5+/t20-,24-,25-,26</in:inchi>
          <rdf:RDF xmlns:rdf="http://www.w3.org/1999/02/22-rdf-syntax-ns#" xmlns:dc="http://purl.org/dc/elements/1.1/" xmlns:dcterms="http://purl.org/dc/terms/" xmlns:vCard="http://www.w3.org/2001/vcard-rdf/3.0#" xmlns:bqbiol="http://biomodels.net/biology-qualifiers/" xmlns:bqmodel="http://biomodels.net/model-qualifiers/">
            <rdf:Description rdf:about="#_metaAth_C0243">
              <bqbiol:is>
                <rdf:Bag>
                  <rdf:li rdf:resource="#_metaAth_C0243_inchi"/>
                  <rdf:li rdf:resource="urn:miriam:3dmet:B04678"/>
                  <rdf:li rdf:resource="urn:miriam:obo.chebi:CHEBI%3A15511"/>
                  <rdf:li rdf:resource="urn:miriam:kegg.compound:C00406"/>
                  <rdf:li rdf:resource="urn:miriam:pubchem.substance:3696"/>
                </rdf:Bag>
              </bqbiol:is>
            </rdf:Description>
          </rdf:RDF>
        </annotation>
      </species>
      <species metaid="_metaAth_C0244" id="Ath_C0244" name="ILE" compartment="C_1" sboTerm="SBO:0000247">
        <annotation>
          <in:inchi xmlns:in="http://biomodels.net/inchi" metaid="_metaAth_C0244_inchi">InChI=1/C6H13NO2/c1-3-4(2)5(7)6(8)9/h4-5H,3,7H2,1-2H3,(H,8,9)/t4-,5-/m0/s1/f/h8H</in:inchi>
          <rdf:RDF xmlns:rdf="http://www.w3.org/1999/02/22-rdf-syntax-ns#" xmlns:dc="http://purl.org/dc/elements/1.1/" xmlns:dcterms="http://purl.org/dc/terms/" xmlns:vCard="http://www.w3.org/2001/vcard-rdf/3.0#" xmlns:bqbiol="http://biomodels.net/biology-qualifiers/" xmlns:bqmodel="http://biomodels.net/model-qualifiers/">
            <rdf:Description rdf:about="#_metaAth_C0244">
              <bqbiol:is>
                <rdf:Bag>
                  <rdf:li rdf:resource="#_metaAth_C0244_inchi"/>
                  <rdf:li rdf:resource="urn:miriam:3dmet:B01236"/>
                  <rdf:li rdf:resource="urn:miriam:obo.chebi:CHEBI%3A17191"/>
                  <rdf:li rdf:resource="urn:miriam:kegg.compound:C00407"/>
                  <rdf:li rdf:resource="urn:miriam:pubchem.substance:3697"/>
                </rdf:Bag>
              </bqbiol:is>
            </rdf:Description>
          </rdf:RDF>
        </annotation>
      </species>
      <species metaid="_metaAth_C0245" id="Ath_C0245" name="CPD-7671" compartment="C_1" sboTerm="SBO:0000247">
        <annotation>
          <in:inchi xmlns:in="http://biomodels.net/inchi" metaid="_metaAth_C0245_inchi">InChI=1S/CH4S/c1-2/h2H,1H3</in:inchi>
          <rdf:RDF xmlns:rdf="http://www.w3.org/1999/02/22-rdf-syntax-ns#" xmlns:dc="http://purl.org/dc/elements/1.1/" xmlns:dcterms="http://purl.org/dc/terms/" xmlns:vCard="http://www.w3.org/2001/vcard-rdf/3.0#" xmlns:bqbiol="http://biomodels.net/biology-qualifiers/" xmlns:bqmodel="http://biomodels.net/model-qualifiers/">
            <rdf:Description rdf:about="#_metaAth_C0245">
              <bqbiol:is>
                <rdf:Bag>
                  <rdf:li rdf:resource="#_metaAth_C0245_inchi"/>
                  <rdf:li rdf:resource="urn:miriam:3dmet:B00105"/>
                  <rdf:li rdf:resource="urn:miriam:obo.chebi:CHEBI%3A16007"/>
                  <rdf:li rdf:resource="urn:miriam:kegg.compound:C00409"/>
                  <rdf:li rdf:resource="urn:miriam:pubchem.substance:3699"/>
                </rdf:Bag>
              </bqbiol:is>
            </rdf:Description>
          </rdf:RDF>
        </annotation>
      </species>
      <species metaid="_metaAth_C0246" id="Ath_C0246" name="STEAROYL-COA" compartment="C_1" sboTerm="SBO:0000247">
        <annotation>
          <in:inchi xmlns:in="http://biomodels.net/inchi" metaid="_metaAth_C0246_inchi">InChI=1/C39H70N7O17P3S/c1-4-5-6-7-8-9-10-11-12-13-14-15-16-17-18-19-30(48)67-23-22-41-29(47)20-21-42-37(51)34(50)39(2,3)25-60-66(57,58)63-65(55,56)59-24-28-33(62-64(52,53)54)32(49)38(61-28)46-27-45-31-35(40)43-26-44-36(31)46/h26-28,32-34,38,49-50H,4-25H2,1-3H3,(H,41,47)(H,42,51)(H,55,56)(H,57,58)(H2,40,43,44)(H2,52,53,54)/t28-,32-,33-,34+,38-/m1/s1/f/h41-42,52-53,55,57H,40H2</in:inchi>
          <rdf:RDF xmlns:rdf="http://www.w3.org/1999/02/22-rdf-syntax-ns#" xmlns:dc="http://purl.org/dc/elements/1.1/" xmlns:dcterms="http://purl.org/dc/terms/" xmlns:vCard="http://www.w3.org/2001/vcard-rdf/3.0#" xmlns:bqbiol="http://biomodels.net/biology-qualifiers/" xmlns:bqmodel="http://biomodels.net/model-qualifiers/">
            <rdf:Description rdf:about="#_metaAth_C0246">
              <bqbiol:is>
                <rdf:Bag>
                  <rdf:li rdf:resource="#_metaAth_C0246_inchi"/>
                  <rdf:li rdf:resource="urn:miriam:3dmet:B04680"/>
                  <rdf:li rdf:resource="urn:miriam:obo.chebi:CHEBI%3A15541"/>
                  <rdf:li rdf:resource="urn:miriam:kegg.compound:C00412"/>
                  <rdf:li rdf:resource="urn:miriam:pubchem.substance:3702"/>
                </rdf:Bag>
              </bqbiol:is>
            </rdf:Description>
          </rdf:RDF>
        </annotation>
      </species>
      <species metaid="_metaAth_C0247" id="Ath_C0247" name="DIHYDROFOLATE" compartment="C_1" sboTerm="SBO:0000247">
        <annotation>
          <in:inchi xmlns:in="http://biomodels.net/inchi" metaid="_metaAth_C0247_inchi">InChI=1/C19H21N7O6/c20-19-25-15-14(17(30)26-19)23-11(8-22-15)7-21-10-3-1-9(2-4-10)16(29)24-12(18(31)32)5-6-13(27)28/h1-4,12,21H,5-8H2,(H,24,29)(H,27,28)(H,31,32)(H4,20,22,25,26,30)/t12-/m0/s1/f/h22,24,26-27,31H,20H2</in:inchi>
          <rdf:RDF xmlns:rdf="http://www.w3.org/1999/02/22-rdf-syntax-ns#" xmlns:dc="http://purl.org/dc/elements/1.1/" xmlns:dcterms="http://purl.org/dc/terms/" xmlns:vCard="http://www.w3.org/2001/vcard-rdf/3.0#" xmlns:bqbiol="http://biomodels.net/biology-qualifiers/" xmlns:bqmodel="http://biomodels.net/model-qualifiers/">
            <rdf:Description rdf:about="#_metaAth_C0247">
              <bqbiol:is>
                <rdf:Bag>
                  <rdf:li rdf:resource="#_metaAth_C0247_inchi"/>
                  <rdf:li rdf:resource="urn:miriam:3dmet:B01240"/>
                  <rdf:li rdf:resource="urn:miriam:obo.chebi:CHEBI%3A15633"/>
                  <rdf:li rdf:resource="urn:miriam:kegg.compound:C00415"/>
                  <rdf:li rdf:resource="urn:miriam:pubchem.substance:3705"/>
                </rdf:Bag>
              </bqbiol:is>
            </rdf:Description>
          </rdf:RDF>
        </annotation>
      </species>
      <species metaid="_metaAth_C0248" id="Ath_C0248" name="CIS-ACONITATE" compartment="C_1" sboTerm="SBO:0000247">
        <annotation>
          <in:inchi xmlns:in="http://biomodels.net/inchi" metaid="_metaAth_C0248_inchi">InChI=1/C6H6O6/c7-4(8)1-3(6(11)12)2-5(9)10/h1H,2H2,(H,7,8)(H,9,10)(H,11,12)/b3-1-/f/h7,9,11H</in:inchi>
          <rdf:RDF xmlns:rdf="http://www.w3.org/1999/02/22-rdf-syntax-ns#" xmlns:dc="http://purl.org/dc/elements/1.1/" xmlns:dcterms="http://purl.org/dc/terms/" xmlns:vCard="http://www.w3.org/2001/vcard-rdf/3.0#" xmlns:bqbiol="http://biomodels.net/biology-qualifiers/" xmlns:bqmodel="http://biomodels.net/model-qualifiers/">
            <rdf:Description rdf:about="#_metaAth_C0248">
              <bqbiol:is>
                <rdf:Bag>
                  <rdf:li rdf:resource="#_metaAth_C0248_inchi"/>
                  <rdf:li rdf:resource="urn:miriam:3dmet:B00107"/>
                  <rdf:li rdf:resource="urn:miriam:obo.chebi:CHEBI%3A32805"/>
                  <rdf:li rdf:resource="urn:miriam:kegg.compound:C00417"/>
                  <rdf:li rdf:resource="urn:miriam:pubchem.substance:3707"/>
                </rdf:Bag>
              </bqbiol:is>
            </rdf:Description>
          </rdf:RDF>
        </annotation>
      </species>
      <species metaid="_metaAth_C0249" id="Ath_C0249" name="MEVALONATE" compartment="C_1" sboTerm="SBO:0000247">
        <annotation>
          <in:inchi xmlns:in="http://biomodels.net/inchi" metaid="_metaAth_C0249_inchi">InChI=1/C6H12O4/c1-6(10,2-3-7)4-5(8)9/h7,10H,2-4H2,1H3,(H,8,9)/p-1/t6-/m1/s1/fC6H11O4/q-1</in:inchi>
          <rdf:RDF xmlns:rdf="http://www.w3.org/1999/02/22-rdf-syntax-ns#" xmlns:dc="http://purl.org/dc/elements/1.1/" xmlns:dcterms="http://purl.org/dc/terms/" xmlns:vCard="http://www.w3.org/2001/vcard-rdf/3.0#" xmlns:bqbiol="http://biomodels.net/biology-qualifiers/" xmlns:bqmodel="http://biomodels.net/model-qualifiers/">
            <rdf:Description rdf:about="#_metaAth_C0249">
              <bqbiol:is>
                <rdf:Bag>
                  <rdf:li rdf:resource="#_metaAth_C0249_inchi"/>
                  <rdf:li rdf:resource="urn:miriam:3dmet:B01241"/>
                  <rdf:li rdf:resource="urn:miriam:obo.chebi:CHEBI%3A17710"/>
                  <rdf:li rdf:resource="urn:miriam:obo.chebi:CHEBI%3A36464"/>
                  <rdf:li rdf:resource="urn:miriam:kegg.compound:C00418"/>
                  <rdf:li rdf:resource="urn:miriam:pubchem.substance:3708"/>
                </rdf:Bag>
              </bqbiol:is>
            </rdf:Description>
          </rdf:RDF>
        </annotation>
      </species>
      <species metaid="_metaAth_C0250" id="Ath_C0250" name="CPD-674" compartment="C_1" sboTerm="SBO:0000247">
        <annotation>
          <in:inchi xmlns:in="http://biomodels.net/inchi" metaid="_metaAth_C0250_inchi">InChI=1/C9H8O2/c10-9(11)7-6-8-4-2-1-3-5-8/h1-7H,(H,10,11)/b7-6+/f/h10H</in:inchi>
          <rdf:RDF xmlns:rdf="http://www.w3.org/1999/02/22-rdf-syntax-ns#" xmlns:dc="http://purl.org/dc/elements/1.1/" xmlns:dcterms="http://purl.org/dc/terms/" xmlns:vCard="http://www.w3.org/2001/vcard-rdf/3.0#" xmlns:bqbiol="http://biomodels.net/biology-qualifiers/" xmlns:bqmodel="http://biomodels.net/model-qualifiers/">
            <rdf:Description rdf:about="#_metaAth_C0250">
              <bqbiol:is>
                <rdf:Bag>
                  <rdf:li rdf:resource="#_metaAth_C0250_inchi"/>
                  <rdf:li rdf:resource="urn:miriam:3dmet:B00108"/>
                  <rdf:li rdf:resource="urn:miriam:obo.chebi:CHEBI%3A35697"/>
                  <rdf:li rdf:resource="urn:miriam:kegg.compound:C00423"/>
                  <rdf:li rdf:resource="urn:miriam:pubchem.substance:3713"/>
                </rdf:Bag>
              </bqbiol:is>
            </rdf:Description>
          </rdf:RDF>
        </annotation>
      </species>
      <species metaid="_metaAth_C0251" id="Ath_C0251" name="LACTALD" compartment="C_1" sboTerm="SBO:0000247">
        <annotation>
          <in:inchi xmlns:in="http://biomodels.net/inchi" metaid="_metaAth_C0251_inchi">InChI=1S/C3H6O2/c1-3(5)2-4/h2-3,5H,1H3/t3-/m0/s1</in:inchi>
          <rdf:RDF xmlns:rdf="http://www.w3.org/1999/02/22-rdf-syntax-ns#" xmlns:dc="http://purl.org/dc/elements/1.1/" xmlns:dcterms="http://purl.org/dc/terms/" xmlns:vCard="http://www.w3.org/2001/vcard-rdf/3.0#" xmlns:bqbiol="http://biomodels.net/biology-qualifiers/" xmlns:bqmodel="http://biomodels.net/model-qualifiers/">
            <rdf:Description rdf:about="#_metaAth_C0251">
              <bqbiol:is>
                <rdf:Bag>
                  <rdf:li rdf:resource="#_metaAth_C0251_inchi"/>
                  <rdf:li rdf:resource="urn:miriam:3dmet:B01242"/>
                  <rdf:li rdf:resource="urn:miriam:obo.chebi:CHEBI%3A18041"/>
                  <rdf:li rdf:resource="urn:miriam:kegg.compound:C00424"/>
                  <rdf:li rdf:resource="urn:miriam:pubchem.substance:3714"/>
                </rdf:Bag>
              </bqbiol:is>
            </rdf:Description>
          </rdf:RDF>
        </annotation>
      </species>
      <species metaid="_metaAth_C0252" id="Ath_C0252" name="DI-H-URACIL" compartment="C_1" sboTerm="SBO:0000247">
        <annotation>
          <in:inchi xmlns:in="http://biomodels.net/inchi" metaid="_metaAth_C0252_inchi">InChI=1S/C4H6N2O2/c7-3-1-2-5-4(8)6-3/h1-2H2,(H2,5,6,7,8)</in:inchi>
          <rdf:RDF xmlns:rdf="http://www.w3.org/1999/02/22-rdf-syntax-ns#" xmlns:dc="http://purl.org/dc/elements/1.1/" xmlns:dcterms="http://purl.org/dc/terms/" xmlns:vCard="http://www.w3.org/2001/vcard-rdf/3.0#" xmlns:bqbiol="http://biomodels.net/biology-qualifiers/" xmlns:bqmodel="http://biomodels.net/model-qualifiers/">
            <rdf:Description rdf:about="#_metaAth_C0252">
              <bqbiol:is>
                <rdf:Bag>
                  <rdf:li rdf:resource="#_metaAth_C0252_inchi"/>
                  <rdf:li rdf:resource="urn:miriam:3dmet:B00109"/>
                  <rdf:li rdf:resource="urn:miriam:obo.chebi:CHEBI%3A15901"/>
                  <rdf:li rdf:resource="urn:miriam:kegg.compound:C00429"/>
                  <rdf:li rdf:resource="urn:miriam:pubchem.substance:3718"/>
                </rdf:Bag>
              </bqbiol:is>
            </rdf:Description>
          </rdf:RDF>
        </annotation>
      </species>
      <species metaid="_metaAth_C0253" id="Ath_C0253" name="5-AMINO-LEVULINATE" compartment="C_1" sboTerm="SBO:0000247">
        <annotation>
          <in:inchi xmlns:in="http://biomodels.net/inchi" metaid="_metaAth_C0253_inchi">InChI=1S/C5H9NO3/c6-3-4(7)1-2-5(8)9/h1-3,6H2,(H,8,9)</in:inchi>
          <rdf:RDF xmlns:rdf="http://www.w3.org/1999/02/22-rdf-syntax-ns#" xmlns:dc="http://purl.org/dc/elements/1.1/" xmlns:dcterms="http://purl.org/dc/terms/" xmlns:vCard="http://www.w3.org/2001/vcard-rdf/3.0#" xmlns:bqbiol="http://biomodels.net/biology-qualifiers/" xmlns:bqmodel="http://biomodels.net/model-qualifiers/">
            <rdf:Description rdf:about="#_metaAth_C0253">
              <bqbiol:is>
                <rdf:Bag>
                  <rdf:li rdf:resource="#_metaAth_C0253_inchi"/>
                  <rdf:li rdf:resource="urn:miriam:3dmet:B00110"/>
                  <rdf:li rdf:resource="urn:miriam:obo.chebi:CHEBI%3A17549"/>
                  <rdf:li rdf:resource="urn:miriam:kegg.compound:C00430"/>
                  <rdf:li rdf:resource="urn:miriam:pubchem.substance:3719"/>
                </rdf:Bag>
              </bqbiol:is>
            </rdf:Description>
          </rdf:RDF>
        </annotation>
      </species>
      <species metaid="_metaAth_C0254" id="Ath_C0254" name="CPD-597" compartment="C_1" sboTerm="SBO:0000247">
        <annotation>
          <in:inchi xmlns:in="http://biomodels.net/inchi" metaid="_metaAth_C0254_inchi">InChI=1S/C5H13N3O/c6-3-1-2-4-8-5(7)9/h1-4,6H2,(H3,7,8,9)</in:inchi>
          <rdf:RDF xmlns:rdf="http://www.w3.org/1999/02/22-rdf-syntax-ns#" xmlns:dc="http://purl.org/dc/elements/1.1/" xmlns:dcterms="http://purl.org/dc/terms/" xmlns:vCard="http://www.w3.org/2001/vcard-rdf/3.0#" xmlns:bqbiol="http://biomodels.net/biology-qualifiers/" xmlns:bqmodel="http://biomodels.net/model-qualifiers/">
            <rdf:Description rdf:about="#_metaAth_C0254">
              <bqbiol:is>
                <rdf:Bag>
                  <rdf:li rdf:resource="#_metaAth_C0254_inchi"/>
                  <rdf:li rdf:resource="urn:miriam:3dmet:B00113"/>
                  <rdf:li rdf:resource="urn:miriam:obo.chebi:CHEBI%3A17902"/>
                  <rdf:li rdf:resource="urn:miriam:kegg.compound:C00436"/>
                  <rdf:li rdf:resource="urn:miriam:pubchem.substance:3725"/>
                </rdf:Bag>
              </bqbiol:is>
            </rdf:Description>
          </rdf:RDF>
        </annotation>
      </species>
      <species metaid="_metaAth_C0255" id="Ath_C0255" name="N-ALPHA-ACETYLORNITHINE" compartment="C_1" sboTerm="SBO:0000247">
        <annotation>
          <in:inchi xmlns:in="http://biomodels.net/inchi" metaid="_metaAth_C0255_inchi">InChI=1S/C7H14N2O3/c1-5(10)9-6(7(11)12)3-2-4-8/h6H,2-4,8H2,1H3,(H,9,10)(H,11,12)/t6-/m0/s1</in:inchi>
          <rdf:RDF xmlns:rdf="http://www.w3.org/1999/02/22-rdf-syntax-ns#" xmlns:dc="http://purl.org/dc/elements/1.1/" xmlns:dcterms="http://purl.org/dc/terms/" xmlns:vCard="http://www.w3.org/2001/vcard-rdf/3.0#" xmlns:bqbiol="http://biomodels.net/biology-qualifiers/" xmlns:bqmodel="http://biomodels.net/model-qualifiers/">
            <rdf:Description rdf:about="#_metaAth_C0255">
              <bqbiol:is>
                <rdf:Bag>
                  <rdf:li rdf:resource="#_metaAth_C0255_inchi"/>
                  <rdf:li rdf:resource="urn:miriam:3dmet:B00114"/>
                  <rdf:li rdf:resource="urn:miriam:obo.chebi:CHEBI%3A16543"/>
                  <rdf:li rdf:resource="urn:miriam:kegg.compound:C00437"/>
                  <rdf:li rdf:resource="urn:miriam:pubchem.substance:3726"/>
                </rdf:Bag>
              </bqbiol:is>
            </rdf:Description>
          </rdf:RDF>
        </annotation>
      </species>
      <species metaid="_metaAth_C0256" id="Ath_C0256" name="CARBAMYUL-L-ASPARTATE" compartment="C_1" sboTerm="SBO:0000247">
        <annotation>
          <in:inchi xmlns:in="http://biomodels.net/inchi" metaid="_metaAth_C0256_inchi">InChI=1/C5H8N2O5/c6-5(12)7-2(4(10)11)1-3(8)9/h2H,1H2,(H,8,9)(H,10,11)(H3,6,7,12)/t2-/m0/s1/f/h7-8,10H,6H2</in:inchi>
          <rdf:RDF xmlns:rdf="http://www.w3.org/1999/02/22-rdf-syntax-ns#" xmlns:dc="http://purl.org/dc/elements/1.1/" xmlns:dcterms="http://purl.org/dc/terms/" xmlns:vCard="http://www.w3.org/2001/vcard-rdf/3.0#" xmlns:bqbiol="http://biomodels.net/biology-qualifiers/" xmlns:bqmodel="http://biomodels.net/model-qualifiers/">
            <rdf:Description rdf:about="#_metaAth_C0256">
              <bqbiol:is>
                <rdf:Bag>
                  <rdf:li rdf:resource="#_metaAth_C0256_inchi"/>
                  <rdf:li rdf:resource="urn:miriam:3dmet:B00115"/>
                  <rdf:li rdf:resource="urn:miriam:obo.chebi:CHEBI%3A15859"/>
                  <rdf:li rdf:resource="urn:miriam:kegg.compound:C00438"/>
                  <rdf:li rdf:resource="urn:miriam:pubchem.substance:3727"/>
                </rdf:Bag>
              </bqbiol:is>
            </rdf:Description>
          </rdf:RDF>
        </annotation>
      </species>
      <species metaid="_metaAth_C0257" id="Ath_C0257" name="5-METHYL-THF" compartment="C_1" sboTerm="SBO:0000247">
        <annotation>
          <in:inchi xmlns:in="http://biomodels.net/inchi" metaid="_metaAth_C0257_inchi">InChI=1/C20H25N7O6/c1-27-12(9-23-16-15(27)18(31)26-20(21)25-16)8-22-11-4-2-10(3-5-11)17(30)24-13(19(32)33)6-7-14(28)29/h2-5,12-13,22H,6-9H2,1H3,(H,24,30)(H,28,29)(H,32,33)(H4,21,23,25,26,31)/t12-,13-/m0/s1/f/h23-24,26,28,32H,21H2</in:inchi>
          <rdf:RDF xmlns:rdf="http://www.w3.org/1999/02/22-rdf-syntax-ns#" xmlns:dc="http://purl.org/dc/elements/1.1/" xmlns:dcterms="http://purl.org/dc/terms/" xmlns:vCard="http://www.w3.org/2001/vcard-rdf/3.0#" xmlns:bqbiol="http://biomodels.net/biology-qualifiers/" xmlns:bqmodel="http://biomodels.net/model-qualifiers/">
            <rdf:Description rdf:about="#_metaAth_C0257">
              <bqbiol:is>
                <rdf:Bag>
                  <rdf:li rdf:resource="#_metaAth_C0257_inchi"/>
                  <rdf:li rdf:resource="urn:miriam:3dmet:B04681"/>
                  <rdf:li rdf:resource="urn:miriam:obo.chebi:CHEBI%3A15641"/>
                  <rdf:li rdf:resource="urn:miriam:kegg.compound:C00440"/>
                  <rdf:li rdf:resource="urn:miriam:pubchem.substance:3729"/>
                </rdf:Bag>
              </bqbiol:is>
            </rdf:Description>
          </rdf:RDF>
        </annotation>
      </species>
      <species metaid="_metaAth_C0258" id="Ath_C0258" name="L-ASPARTATE-SEMIALDEHYDE" compartment="C_1" sboTerm="SBO:0000247">
        <annotation>
          <in:inchi xmlns:in="http://biomodels.net/inchi" metaid="_metaAth_C0258_inchi">InChI=1S/C4H7NO3/c5-3(1-2-6)4(7)8/h2-3H,1,5H2,(H,7,8)/t3-/m0/s1</in:inchi>
          <rdf:RDF xmlns:rdf="http://www.w3.org/1999/02/22-rdf-syntax-ns#" xmlns:dc="http://purl.org/dc/elements/1.1/" xmlns:dcterms="http://purl.org/dc/terms/" xmlns:vCard="http://www.w3.org/2001/vcard-rdf/3.0#" xmlns:bqbiol="http://biomodels.net/biology-qualifiers/" xmlns:bqmodel="http://biomodels.net/model-qualifiers/">
            <rdf:Description rdf:about="#_metaAth_C0258">
              <bqbiol:is>
                <rdf:Bag>
                  <rdf:li rdf:resource="#_metaAth_C0258_inchi"/>
                  <rdf:li rdf:resource="urn:miriam:3dmet:B00117"/>
                  <rdf:li rdf:resource="urn:miriam:obo.chebi:CHEBI%3A13086"/>
                  <rdf:li rdf:resource="urn:miriam:obo.chebi:CHEBI%3A18051"/>
                  <rdf:li rdf:resource="urn:miriam:kegg.compound:C00441"/>
                  <rdf:li rdf:resource="urn:miriam:pubchem.substance:3730"/>
                </rdf:Bag>
              </bqbiol:is>
            </rdf:Description>
          </rdf:RDF>
        </annotation>
      </species>
      <species metaid="_metaAth_C0259" id="Ath_C0259" name="5,10-methenyl-thf" compartment="C_1" sboTerm="SBO:0000247">
        <annotation>
          <in:inchi xmlns:in="http://biomodels.net/inchi" metaid="_metaAth_C0259_inchi">InChI=1S/C20H21N7O6/c21-20-24-16-15(18(31)25-20)27-9-26(8-12(27)7-22-16)11-3-1-10(2-4-11)17(30)23-13(19(32)33)5-6-14(28)29/h1-4,9,12-13H,5-8H2,(H6-,21,22,23,24,25,28,29,30,31,32,33)/p+1/t12</in:inchi>
          <rdf:RDF xmlns:rdf="http://www.w3.org/1999/02/22-rdf-syntax-ns#" xmlns:dc="http://purl.org/dc/elements/1.1/" xmlns:dcterms="http://purl.org/dc/terms/" xmlns:vCard="http://www.w3.org/2001/vcard-rdf/3.0#" xmlns:bqbiol="http://biomodels.net/biology-qualifiers/" xmlns:bqmodel="http://biomodels.net/model-qualifiers/">
            <rdf:Description rdf:about="#_metaAth_C0259">
              <bqbiol:is>
                <rdf:Bag>
                  <rdf:li rdf:resource="#_metaAth_C0259_inchi"/>
                  <rdf:li rdf:resource="urn:miriam:3dmet:B04682"/>
                  <rdf:li rdf:resource="urn:miriam:obo.chebi:CHEBI%3A15638"/>
                  <rdf:li rdf:resource="urn:miriam:kegg.compound:C00445"/>
                  <rdf:li rdf:resource="urn:miriam:pubchem.substance:3733"/>
                </rdf:Bag>
              </bqbiol:is>
            </rdf:Description>
          </rdf:RDF>
        </annotation>
      </species>
      <species metaid="_metaAth_C0260" id="Ath_C0260" name="GALACTOSE-1P" compartment="C_1" sboTerm="SBO:0000247">
        <annotation>
          <in:inchi xmlns:in="http://biomodels.net/inchi" metaid="_metaAth_C0260_inchi">InChI=1S/C6H13O9P/c7-1-2-3(8)4(9)5(10)6(14-2)15-16(11,12)13/h2-10H,1H2,(H2,11,12,13)/t2-,3+,4+,5-,6-/m1/s1</in:inchi>
          <rdf:RDF xmlns:rdf="http://www.w3.org/1999/02/22-rdf-syntax-ns#" xmlns:dc="http://purl.org/dc/elements/1.1/" xmlns:dcterms="http://purl.org/dc/terms/" xmlns:vCard="http://www.w3.org/2001/vcard-rdf/3.0#" xmlns:bqbiol="http://biomodels.net/biology-qualifiers/" xmlns:bqmodel="http://biomodels.net/model-qualifiers/">
            <rdf:Description rdf:about="#_metaAth_C0260">
              <bqbiol:is>
                <rdf:Bag>
                  <rdf:li rdf:resource="#_metaAth_C0260_inchi"/>
                  <rdf:li rdf:resource="urn:miriam:3dmet:B01244"/>
                  <rdf:li rdf:resource="urn:miriam:obo.chebi:CHEBI%3A17973"/>
                  <rdf:li rdf:resource="urn:miriam:kegg.compound:C00446"/>
                  <rdf:li rdf:resource="urn:miriam:pubchem.substance:3734"/>
                </rdf:Bag>
              </bqbiol:is>
            </rdf:Description>
          </rdf:RDF>
        </annotation>
      </species>
      <species metaid="_metaAth_C0261" id="Ath_C0261" name="d-sedoheptulose-1,7-p_{2}" compartment="C_1" sboTerm="SBO:0000247">
        <annotation>
          <in:inchi xmlns:in="http://biomodels.net/inchi" metaid="_metaAth_C0261_inchi">InChI=1/C7H16O13P2/c8-3(1-19-21(13,14)15)5(10)7(12)6(11)4(9)2-20-22(16,17)18/h3,5-8,10-12H,1-2H2,(H2,13,14,15)(H2,16,17,18)/t3-,5-,6-,7-/m1/s1/f/h13-14,16-17H</in:inchi>
          <rdf:RDF xmlns:rdf="http://www.w3.org/1999/02/22-rdf-syntax-ns#" xmlns:dc="http://purl.org/dc/elements/1.1/" xmlns:dcterms="http://purl.org/dc/terms/" xmlns:vCard="http://www.w3.org/2001/vcard-rdf/3.0#" xmlns:bqbiol="http://biomodels.net/biology-qualifiers/" xmlns:bqmodel="http://biomodels.net/model-qualifiers/">
            <rdf:Description rdf:about="#_metaAth_C0261">
              <bqbiol:is>
                <rdf:Bag>
                  <rdf:li rdf:resource="#_metaAth_C0261_inchi"/>
                  <rdf:li rdf:resource="urn:miriam:3dmet:B04683"/>
                  <rdf:li rdf:resource="urn:miriam:obo.chebi:CHEBI%3A17969"/>
                  <rdf:li rdf:resource="urn:miriam:kegg.compound:C00447"/>
                  <rdf:li rdf:resource="urn:miriam:pubchem.substance:3735"/>
                </rdf:Bag>
              </bqbiol:is>
            </rdf:Description>
          </rdf:RDF>
        </annotation>
      </species>
      <species metaid="_metaAth_C0262" id="Ath_C0262" name="FARNESYL-PP" compartment="C_1" sboTerm="SBO:0000247">
        <annotation>
          <in:inchi xmlns:in="http://biomodels.net/inchi" metaid="_metaAth_C0262_inchi">InChI=1/C15H28O7P2/c1-13(2)7-5-8-14(3)9-6-10-15(4)11-12-21-24(19,20)22-23(16,17)18/h7,9,11H,5-6,8,10,12H2,1-4H3,(H,19,20)(H2,16,17,18)/b14-9+,15-11+/f/h16-17,19H</in:inchi>
          <rdf:RDF xmlns:rdf="http://www.w3.org/1999/02/22-rdf-syntax-ns#" xmlns:dc="http://purl.org/dc/elements/1.1/" xmlns:dcterms="http://purl.org/dc/terms/" xmlns:vCard="http://www.w3.org/2001/vcard-rdf/3.0#" xmlns:bqbiol="http://biomodels.net/biology-qualifiers/" xmlns:bqmodel="http://biomodels.net/model-qualifiers/">
            <rdf:Description rdf:about="#_metaAth_C0262">
              <bqbiol:is>
                <rdf:Bag>
                  <rdf:li rdf:resource="#_metaAth_C0262_inchi"/>
                  <rdf:li rdf:resource="urn:miriam:3dmet:B01245"/>
                  <rdf:li rdf:resource="urn:miriam:obo.chebi:CHEBI%3A17407"/>
                  <rdf:li rdf:resource="urn:miriam:kegg.compound:C00448"/>
                  <rdf:li rdf:resource="urn:miriam:lipidbank:IIP0005"/>
                  <rdf:li rdf:resource="urn:miriam:pubchem.substance:3736"/>
                </rdf:Bag>
              </bqbiol:is>
            </rdf:Description>
          </rdf:RDF>
        </annotation>
      </species>
      <species metaid="_metaAth_C0263" id="Ath_C0263" name="SACCHAROPINE" compartment="C_1" sboTerm="SBO:0000247">
        <annotation>
          <in:inchi xmlns:in="http://biomodels.net/inchi" metaid="_metaAth_C0263_inchi">InChI=1/C11H20N2O6/c12-7(10(16)17)3-1-2-6-13-8(11(18)19)4-5-9(14)15/h7-8,13H,1-6,12H2,(H,14,15)(H,16,17)(H,18,19)/t7-,8-/m0/s1/f/h14,16,18H</in:inchi>
          <rdf:RDF xmlns:rdf="http://www.w3.org/1999/02/22-rdf-syntax-ns#" xmlns:dc="http://purl.org/dc/elements/1.1/" xmlns:dcterms="http://purl.org/dc/terms/" xmlns:vCard="http://www.w3.org/2001/vcard-rdf/3.0#" xmlns:bqbiol="http://biomodels.net/biology-qualifiers/" xmlns:bqmodel="http://biomodels.net/model-qualifiers/">
            <rdf:Description rdf:about="#_metaAth_C0263">
              <bqbiol:is>
                <rdf:Bag>
                  <rdf:li rdf:resource="#_metaAth_C0263_inchi"/>
                  <rdf:li rdf:resource="urn:miriam:3dmet:B01246"/>
                  <rdf:li rdf:resource="urn:miriam:obo.chebi:CHEBI%3A16927"/>
                  <rdf:li rdf:resource="urn:miriam:kegg.compound:C00449"/>
                  <rdf:li rdf:resource="urn:miriam:pubchem.substance:3737"/>
                </rdf:Bag>
              </bqbiol:is>
            </rdf:Description>
          </rdf:RDF>
        </annotation>
      </species>
      <species metaid="_metaAth_C0264" id="Ath_C0264" name="NICOTINAMIDE_NUCLEOTIDE" compartment="C_1" sboTerm="SBO:0000247">
        <annotation>
          <in:inchi xmlns:in="http://biomodels.net/inchi" metaid="_metaAth_C0264_inchi">InChI=1S/C11H15N2O8P/c12-10(16)6-2-1-3-13(4-6)11-9(15)8(14)7(21-11)5-20-22(17,18)19/h1-4,7-9,11,14-15H,5H2,(H3-,12,16,17,18,19)/t7-,8-,9-,11-/m1/s1</in:inchi>
          <rdf:RDF xmlns:rdf="http://www.w3.org/1999/02/22-rdf-syntax-ns#" xmlns:dc="http://purl.org/dc/elements/1.1/" xmlns:dcterms="http://purl.org/dc/terms/" xmlns:vCard="http://www.w3.org/2001/vcard-rdf/3.0#" xmlns:bqbiol="http://biomodels.net/biology-qualifiers/" xmlns:bqmodel="http://biomodels.net/model-qualifiers/">
            <rdf:Description rdf:about="#_metaAth_C0264">
              <bqbiol:is>
                <rdf:Bag>
                  <rdf:li rdf:resource="#_metaAth_C0264_inchi"/>
                  <rdf:li rdf:resource="urn:miriam:3dmet:B01247"/>
                  <rdf:li rdf:resource="urn:miriam:obo.chebi:CHEBI%3A16171"/>
                  <rdf:li rdf:resource="urn:miriam:kegg.compound:C00455"/>
                  <rdf:li rdf:resource="urn:miriam:pubchem.substance:3741"/>
                </rdf:Bag>
              </bqbiol:is>
            </rdf:Description>
          </rdf:RDF>
        </annotation>
      </species>
      <species metaid="_metaAth_C0265" id="Ath_C0265" name="DCTP" compartment="C_1" sboTerm="SBO:0000247">
        <annotation>
          <in:inchi xmlns:in="http://biomodels.net/inchi" metaid="_metaAth_C0265_inchi">InChI=1/C9H16N3O13P3/c10-7-1-2-12(9(14)11-7)8-3-5(13)6(23-8)4-22-27(18,19)25-28(20,21)24-26(15,16)17/h1-2,5-6,8,13H,3-4H2,(H,18,19)(H,20,21)(H2,10,11,14)(H2,15,16,17)/t5-,6+,8+/m0/s1/f/h15-16,18,20H,10H2</in:inchi>
          <rdf:RDF xmlns:rdf="http://www.w3.org/1999/02/22-rdf-syntax-ns#" xmlns:dc="http://purl.org/dc/elements/1.1/" xmlns:dcterms="http://purl.org/dc/terms/" xmlns:vCard="http://www.w3.org/2001/vcard-rdf/3.0#" xmlns:bqbiol="http://biomodels.net/biology-qualifiers/" xmlns:bqmodel="http://biomodels.net/model-qualifiers/">
            <rdf:Description rdf:about="#_metaAth_C0265">
              <bqbiol:is>
                <rdf:Bag>
                  <rdf:li rdf:resource="#_metaAth_C0265_inchi"/>
                  <rdf:li rdf:resource="urn:miriam:3dmet:B01248"/>
                  <rdf:li rdf:resource="urn:miriam:obo.chebi:CHEBI%3A16311"/>
                  <rdf:li rdf:resource="urn:miriam:kegg.compound:C00458"/>
                  <rdf:li rdf:resource="urn:miriam:pubchem.substance:3742"/>
                </rdf:Bag>
              </bqbiol:is>
            </rdf:Description>
          </rdf:RDF>
        </annotation>
      </species>
      <species metaid="_metaAth_C0266" id="Ath_C0266" name="TTP" compartment="C_1" sboTerm="SBO:0000247">
        <annotation>
          <in:inchi xmlns:in="http://biomodels.net/inchi" metaid="_metaAth_C0266_inchi">InChI=1S/C10H17N2O14P3/c1-5-3-12(10(15)11-9(5)14)8-2-6(13)7(24-8)4-23-28(19,20)26-29(21,22)25-27(16,17)18/h3,6-8,13H,2,4H2,1H3,(H,19,20)(H,21,22)(H,11,14,15)(H2,16,17,18)/t6-,7+,8+/m0/s1</in:inchi>
          <rdf:RDF xmlns:rdf="http://www.w3.org/1999/02/22-rdf-syntax-ns#" xmlns:dc="http://purl.org/dc/elements/1.1/" xmlns:dcterms="http://purl.org/dc/terms/" xmlns:vCard="http://www.w3.org/2001/vcard-rdf/3.0#" xmlns:bqbiol="http://biomodels.net/biology-qualifiers/" xmlns:bqmodel="http://biomodels.net/model-qualifiers/">
            <rdf:Description rdf:about="#_metaAth_C0266">
              <bqbiol:is>
                <rdf:Bag>
                  <rdf:li rdf:resource="#_metaAth_C0266_inchi"/>
                  <rdf:li rdf:resource="urn:miriam:3dmet:B01249"/>
                  <rdf:li rdf:resource="urn:miriam:obo.chebi:CHEBI%3A18077"/>
                  <rdf:li rdf:resource="urn:miriam:kegg.compound:C00459"/>
                  <rdf:li rdf:resource="urn:miriam:pubchem.substance:3743"/>
                </rdf:Bag>
              </bqbiol:is>
            </rdf:Description>
          </rdf:RDF>
        </annotation>
      </species>
      <species metaid="_metaAth_C0267" id="Ath_C0267" name="DUTP" compartment="C_1" sboTerm="SBO:0000247">
        <annotation>
          <in:inchi xmlns:in="http://biomodels.net/inchi" metaid="_metaAth_C0267_inchi">InChI=1S/C9H15N2O14P3/c12-5-3-8(11-2-1-7(13)10-9(11)14)23-6(5)4-22-27(18,19)25-28(20,21)24-26(15,16)17/h1-2,5-6,8,12H,3-4H2,(H,18,19)(H,20,21)(H,10,13,14)(H2,15,16,17)/t5-,6+,8+/m0/s1</in:inchi>
          <rdf:RDF xmlns:rdf="http://www.w3.org/1999/02/22-rdf-syntax-ns#" xmlns:dc="http://purl.org/dc/elements/1.1/" xmlns:dcterms="http://purl.org/dc/terms/" xmlns:vCard="http://www.w3.org/2001/vcard-rdf/3.0#" xmlns:bqbiol="http://biomodels.net/biology-qualifiers/" xmlns:bqmodel="http://biomodels.net/model-qualifiers/">
            <rdf:Description rdf:about="#_metaAth_C0267">
              <bqbiol:is>
                <rdf:Bag>
                  <rdf:li rdf:resource="#_metaAth_C0267_inchi"/>
                  <rdf:li rdf:resource="urn:miriam:3dmet:B01250"/>
                  <rdf:li rdf:resource="urn:miriam:obo.chebi:CHEBI%3A17625"/>
                  <rdf:li rdf:resource="urn:miriam:kegg.compound:C00460"/>
                  <rdf:li rdf:resource="urn:miriam:pubchem.substance:3744"/>
                </rdf:Bag>
              </bqbiol:is>
            </rdf:Description>
          </rdf:RDF>
        </annotation>
      </species>
      <species metaid="_metaAth_C0268" id="Ath_C0268" name="INDOLE" compartment="C_1" sboTerm="SBO:0000247">
        <annotation>
          <in:inchi xmlns:in="http://biomodels.net/inchi" metaid="_metaAth_C0268_inchi">InChI=1/C8H7N/c1-2-4-8-7(3-1)5-6-9-8/h1-6,9H</in:inchi>
          <rdf:RDF xmlns:rdf="http://www.w3.org/1999/02/22-rdf-syntax-ns#" xmlns:dc="http://purl.org/dc/elements/1.1/" xmlns:dcterms="http://purl.org/dc/terms/" xmlns:vCard="http://www.w3.org/2001/vcard-rdf/3.0#" xmlns:bqbiol="http://biomodels.net/biology-qualifiers/" xmlns:bqmodel="http://biomodels.net/model-qualifiers/">
            <rdf:Description rdf:about="#_metaAth_C0268">
              <bqbiol:is>
                <rdf:Bag>
                  <rdf:li rdf:resource="#_metaAth_C0268_inchi"/>
                  <rdf:li rdf:resource="urn:miriam:3dmet:B01251"/>
                  <rdf:li rdf:resource="urn:miriam:obo.chebi:CHEBI%3A16881"/>
                  <rdf:li rdf:resource="urn:miriam:kegg.compound:C00463"/>
                  <rdf:li rdf:resource="urn:miriam:pubchem.substance:3747"/>
                </rdf:Bag>
              </bqbiol:is>
            </rdf:Description>
          </rdf:RDF>
        </annotation>
      </species>
      <species metaid="_metaAth_C0269" id="Ath_C0269" name="ETOH" compartment="C_1" sboTerm="SBO:0000247">
        <annotation>
          <in:inchi xmlns:in="http://biomodels.net/inchi" metaid="_metaAth_C0269_inchi">InChI=1/C2H6O/c1-2-3/h3H,2H2,1H3</in:inchi>
          <rdf:RDF xmlns:rdf="http://www.w3.org/1999/02/22-rdf-syntax-ns#" xmlns:dc="http://purl.org/dc/elements/1.1/" xmlns:dcterms="http://purl.org/dc/terms/" xmlns:vCard="http://www.w3.org/2001/vcard-rdf/3.0#" xmlns:bqbiol="http://biomodels.net/biology-qualifiers/" xmlns:bqmodel="http://biomodels.net/model-qualifiers/">
            <rdf:Description rdf:about="#_metaAth_C0269">
              <bqbiol:is>
                <rdf:Bag>
                  <rdf:li rdf:resource="#_metaAth_C0269_inchi"/>
                  <rdf:li rdf:resource="urn:miriam:3dmet:B01253"/>
                  <rdf:li rdf:resource="urn:miriam:obo.chebi:CHEBI%3A16236"/>
                  <rdf:li rdf:resource="urn:miriam:kegg.compound:C00469"/>
                  <rdf:li rdf:resource="urn:miriam:pubchem.substance:3752"/>
                </rdf:Bag>
              </bqbiol:is>
            </rdf:Description>
          </rdf:RDF>
        </annotation>
      </species>
      <species metaid="_metaAth_C0270" id="Ath_C0270" name="PECTATE" compartment="C_1" sboTerm="SBO:0000247">
        <annotation>
          <in:inchi xmlns:in="http://biomodels.net/inchi" metaid="_metaAth_C0270_inchi">InChI=1S/C18H26O19/c19-1-2(20)10(13(26)27)36-17(6(1)24)35-9-4(22)7(25)18(37-12(9)15(30)31)34-8-3(21)5(23)16(32)33-11(8)14(28)29/h1-12,16-25,32H,(H,26,27)(H,28,29)(H,30,31)/t1-,2+,3+,4+,5+,6+,7+,8+,9+,10-,11-,12-,16</in:inchi>
          <rdf:RDF xmlns:rdf="http://www.w3.org/1999/02/22-rdf-syntax-ns#" xmlns:dc="http://purl.org/dc/elements/1.1/" xmlns:dcterms="http://purl.org/dc/terms/" xmlns:vCard="http://www.w3.org/2001/vcard-rdf/3.0#" xmlns:bqbiol="http://biomodels.net/biology-qualifiers/" xmlns:bqmodel="http://biomodels.net/model-qualifiers/">
            <rdf:Description rdf:about="#_metaAth_C0270">
              <bqbiol:is>
                <rdf:Bag>
                  <rdf:li rdf:resource="#_metaAth_C0270_inchi"/>
                  <rdf:li rdf:resource="urn:miriam:obo.chebi:CHEBI%3A15446"/>
                  <rdf:li rdf:resource="urn:miriam:kegg.compound:C00470"/>
                  <rdf:li rdf:resource="urn:miriam:pubchem.substance:3753"/>
                </rdf:Bag>
              </bqbiol:is>
            </rdf:Description>
          </rdf:RDF>
        </annotation>
      </species>
      <species metaid="_metaAth_C0271" id="Ath_C0271" name="CYTIDINE" compartment="C_1" sboTerm="SBO:0000247">
        <annotation>
          <in:inchi xmlns:in="http://biomodels.net/inchi" metaid="_metaAth_C0271_inchi">InChI=1/C9H13N3O5/c10-5-1-2-12(9(16)11-5)8-7(15)6(14)4(3-13)17-8/h1-2,4,6-8,13-15H,3H2,(H2,10,11,16)/t4-,6-,7-,8-/m1/s1/f/h10H2</in:inchi>
          <rdf:RDF xmlns:rdf="http://www.w3.org/1999/02/22-rdf-syntax-ns#" xmlns:dc="http://purl.org/dc/elements/1.1/" xmlns:dcterms="http://purl.org/dc/terms/" xmlns:vCard="http://www.w3.org/2001/vcard-rdf/3.0#" xmlns:bqbiol="http://biomodels.net/biology-qualifiers/" xmlns:bqmodel="http://biomodels.net/model-qualifiers/">
            <rdf:Description rdf:about="#_metaAth_C0271">
              <bqbiol:is>
                <rdf:Bag>
                  <rdf:li rdf:resource="#_metaAth_C0271_inchi"/>
                  <rdf:li rdf:resource="urn:miriam:3dmet:B01256"/>
                  <rdf:li rdf:resource="urn:miriam:obo.chebi:CHEBI%3A17562"/>
                  <rdf:li rdf:resource="urn:miriam:kegg.compound:C00475"/>
                  <rdf:li rdf:resource="urn:miriam:pubchem.substance:3758"/>
                </rdf:Bag>
              </bqbiol:is>
            </rdf:Description>
          </rdf:RDF>
        </annotation>
      </species>
      <species metaid="_metaAth_C0272" id="Ath_C0272" name="SINAPATE" compartment="C_1" sboTerm="SBO:0000247">
        <annotation>
          <in:inchi xmlns:in="http://biomodels.net/inchi" metaid="_metaAth_C0272_inchi">InChI=1S/C11H12O5/c1-15-8-5-7(3-4-10(12)13)6-9(16-2)11(8)14/h3-6,14H,1-2H3,(H,12,13)/b4-3+</in:inchi>
          <rdf:RDF xmlns:rdf="http://www.w3.org/1999/02/22-rdf-syntax-ns#" xmlns:dc="http://purl.org/dc/elements/1.1/" xmlns:dcterms="http://purl.org/dc/terms/" xmlns:vCard="http://www.w3.org/2001/vcard-rdf/3.0#" xmlns:bqbiol="http://biomodels.net/biology-qualifiers/" xmlns:bqmodel="http://biomodels.net/model-qualifiers/">
            <rdf:Description rdf:about="#_metaAth_C0272">
              <bqbiol:is>
                <rdf:Bag>
                  <rdf:li rdf:resource="#_metaAth_C0272_inchi"/>
                  <rdf:li rdf:resource="urn:miriam:3dmet:B01259"/>
                  <rdf:li rdf:resource="urn:miriam:obo.chebi:CHEBI%3A15714"/>
                  <rdf:li rdf:resource="urn:miriam:kegg.compound:C00482"/>
                  <rdf:li rdf:resource="urn:miriam:pubchem.substance:3765"/>
                </rdf:Bag>
              </bqbiol:is>
            </rdf:Description>
          </rdf:RDF>
        </annotation>
      </species>
      <species metaid="_metaAth_C0273" id="Ath_C0273" name="TYRAMINE" compartment="C_1" sboTerm="SBO:0000247">
        <annotation>
          <in:inchi xmlns:in="http://biomodels.net/inchi" metaid="_metaAth_C0273_inchi">InChI=1/C8H11NO/c9-6-5-7-1-3-8(10)4-2-7/h1-4,10H,5-6,9H2</in:inchi>
          <rdf:RDF xmlns:rdf="http://www.w3.org/1999/02/22-rdf-syntax-ns#" xmlns:dc="http://purl.org/dc/elements/1.1/" xmlns:dcterms="http://purl.org/dc/terms/" xmlns:vCard="http://www.w3.org/2001/vcard-rdf/3.0#" xmlns:bqbiol="http://biomodels.net/biology-qualifiers/" xmlns:bqmodel="http://biomodels.net/model-qualifiers/">
            <rdf:Description rdf:about="#_metaAth_C0273">
              <bqbiol:is>
                <rdf:Bag>
                  <rdf:li rdf:resource="#_metaAth_C0273_inchi"/>
                  <rdf:li rdf:resource="urn:miriam:3dmet:B01260"/>
                  <rdf:li rdf:resource="urn:miriam:obo.chebi:CHEBI%3A15760"/>
                  <rdf:li rdf:resource="urn:miriam:kegg.compound:C00483"/>
                  <rdf:li rdf:resource="urn:miriam:pubchem.substance:3766"/>
                </rdf:Bag>
              </bqbiol:is>
            </rdf:Description>
          </rdf:RDF>
        </annotation>
      </species>
      <species metaid="_metaAth_C0274" id="Ath_C0274" name="D-CARNITINE" compartment="C_1" sboTerm="SBO:0000247">
        <annotation>
          <in:inchi xmlns:in="http://biomodels.net/inchi" metaid="_metaAth_C0274_inchi">InChI=1/C7H15NO3/c1-8(2,3)5-6(9)4-7(10)11/h6,9H,4-5H2,1-3H3/p+1/fC7H16NO3/h10H/q+1</in:inchi>
          <rdf:RDF xmlns:rdf="http://www.w3.org/1999/02/22-rdf-syntax-ns#" xmlns:dc="http://purl.org/dc/elements/1.1/" xmlns:dcterms="http://purl.org/dc/terms/" xmlns:vCard="http://www.w3.org/2001/vcard-rdf/3.0#" xmlns:bqbiol="http://biomodels.net/biology-qualifiers/" xmlns:bqmodel="http://biomodels.net/model-qualifiers/">
            <rdf:Description rdf:about="#_metaAth_C0274">
              <bqbiol:is>
                <rdf:Bag>
                  <rdf:li rdf:resource="#_metaAth_C0274_inchi"/>
                  <rdf:li rdf:resource="urn:miriam:3dmet:B04687"/>
                  <rdf:li rdf:resource="urn:miriam:obo.chebi:CHEBI%3A3424"/>
                  <rdf:li rdf:resource="urn:miriam:kegg.compound:C00487"/>
                  <rdf:li rdf:resource="urn:miriam:pubchem.substance:3770"/>
                </rdf:Bag>
              </bqbiol:is>
            </rdf:Description>
          </rdf:RDF>
        </annotation>
      </species>
      <species metaid="_metaAth_C0275" id="Ath_C0275" name="FORMAMIDE" compartment="C_1" sboTerm="SBO:0000247">
        <annotation>
          <in:inchi xmlns:in="http://biomodels.net/inchi" metaid="_metaAth_C0275_inchi">InChI=1S/CH3NO/c2-1-3/h1H,(H2,2,3)</in:inchi>
          <rdf:RDF xmlns:rdf="http://www.w3.org/1999/02/22-rdf-syntax-ns#" xmlns:dc="http://purl.org/dc/elements/1.1/" xmlns:dcterms="http://purl.org/dc/terms/" xmlns:vCard="http://www.w3.org/2001/vcard-rdf/3.0#" xmlns:bqbiol="http://biomodels.net/biology-qualifiers/" xmlns:bqmodel="http://biomodels.net/model-qualifiers/">
            <rdf:Description rdf:about="#_metaAth_C0275">
              <bqbiol:is>
                <rdf:Bag>
                  <rdf:li rdf:resource="#_metaAth_C0275_inchi"/>
                  <rdf:li rdf:resource="urn:miriam:3dmet:B01262"/>
                  <rdf:li rdf:resource="urn:miriam:obo.chebi:CHEBI%3A16397"/>
                  <rdf:li rdf:resource="urn:miriam:kegg.compound:C00488"/>
                  <rdf:li rdf:resource="urn:miriam:pubchem.substance:3771"/>
                </rdf:Bag>
              </bqbiol:is>
            </rdf:Description>
          </rdf:RDF>
        </annotation>
      </species>
      <species metaid="_metaAth_C0276" id="Ath_C0276" name="CPD-1099" compartment="C_1" sboTerm="SBO:0000247">
        <annotation>
          <in:inchi xmlns:in="http://biomodels.net/inchi" metaid="_metaAth_C0276_inchi">InChI=1S/C18H32O16/c19-1-5-8(22)11(25)13(27)16(31-5)30-3-7-9(23)12(26)14(28)17(32-7)34-18(4-21)15(29)10(24)6(2-20)33-18/h5-17,19-29H,1-4H2/t5-,6-,7-,8+,9-,10-,11+,12+,13-,14-,15+,16+,17-,18+/m1/s1</in:inchi>
          <rdf:RDF xmlns:rdf="http://www.w3.org/1999/02/22-rdf-syntax-ns#" xmlns:dc="http://purl.org/dc/elements/1.1/" xmlns:dcterms="http://purl.org/dc/terms/" xmlns:vCard="http://www.w3.org/2001/vcard-rdf/3.0#" xmlns:bqbiol="http://biomodels.net/biology-qualifiers/" xmlns:bqmodel="http://biomodels.net/model-qualifiers/">
            <rdf:Description rdf:about="#_metaAth_C0276">
              <bqbiol:is>
                <rdf:Bag>
                  <rdf:li rdf:resource="#_metaAth_C0276_inchi"/>
                  <rdf:li rdf:resource="urn:miriam:3dmet:B01266"/>
                  <rdf:li rdf:resource="urn:miriam:obo.chebi:CHEBI%3A16634"/>
                  <rdf:li rdf:resource="urn:miriam:kegg.compound:C00492"/>
                  <rdf:li rdf:resource="urn:miriam:pubchem.substance:3775"/>
                </rdf:Bag>
              </bqbiol:is>
            </rdf:Description>
          </rdf:RDF>
        </annotation>
      </species>
      <species metaid="_metaAth_C0277" id="Ath_C0277" name="SHIKIMATE" compartment="C_1" sboTerm="SBO:0000247">
        <annotation>
          <in:inchi xmlns:in="http://biomodels.net/inchi" metaid="_metaAth_C0277_inchi">InChI=1/C7H10O5/c8-4-1-3(7(11)12)2-5(9)6(4)10/h1,4-6,8-10H,2H2,(H,11,12)/t4-,5-,6-/m1/s1/f/h11H</in:inchi>
          <rdf:RDF xmlns:rdf="http://www.w3.org/1999/02/22-rdf-syntax-ns#" xmlns:dc="http://purl.org/dc/elements/1.1/" xmlns:dcterms="http://purl.org/dc/terms/" xmlns:vCard="http://www.w3.org/2001/vcard-rdf/3.0#" xmlns:bqbiol="http://biomodels.net/biology-qualifiers/" xmlns:bqmodel="http://biomodels.net/model-qualifiers/">
            <rdf:Description rdf:about="#_metaAth_C0277">
              <bqbiol:is>
                <rdf:Bag>
                  <rdf:li rdf:resource="#_metaAth_C0277_inchi"/>
                  <rdf:li rdf:resource="urn:miriam:3dmet:B01267"/>
                  <rdf:li rdf:resource="urn:miriam:obo.chebi:CHEBI%3A16119"/>
                  <rdf:li rdf:resource="urn:miriam:kegg.compound:C00493"/>
                  <rdf:li rdf:resource="urn:miriam:pubchem.substance:3776"/>
                </rdf:Bag>
              </bqbiol:is>
            </rdf:Description>
          </rdf:RDF>
        </annotation>
      </species>
      <species metaid="_metaAth_C0278" id="Ath_C0278" name="ADP-D-GLUCOSE" compartment="C_1" sboTerm="SBO:0000247">
        <annotation>
          <in:inchi xmlns:in="http://biomodels.net/inchi" metaid="_metaAth_C0278_inchi">InChI=1/C16H25N5O15P2/c17-13-7-14(19-3-18-13)21(4-20-7)15-11(26)9(24)6(33-15)2-32-37(28,29)36-38(30,31)35-16-12(27)10(25)8(23)5(1-22)34-16/h3-6,8-12,15-16,22-27H,1-2H2,(H,28,29)(H,30,31)(H2,17,18,19)/t5-,6-,8-,9-,10+,11-,12-,15-,16-/m1/s1/f/h28,30H,17H2</in:inchi>
          <rdf:RDF xmlns:rdf="http://www.w3.org/1999/02/22-rdf-syntax-ns#" xmlns:dc="http://purl.org/dc/elements/1.1/" xmlns:dcterms="http://purl.org/dc/terms/" xmlns:vCard="http://www.w3.org/2001/vcard-rdf/3.0#" xmlns:bqbiol="http://biomodels.net/biology-qualifiers/" xmlns:bqmodel="http://biomodels.net/model-qualifiers/">
            <rdf:Description rdf:about="#_metaAth_C0278">
              <bqbiol:is>
                <rdf:Bag>
                  <rdf:li rdf:resource="#_metaAth_C0278_inchi"/>
                  <rdf:li rdf:resource="urn:miriam:3dmet:B01269"/>
                  <rdf:li rdf:resource="urn:miriam:obo.chebi:CHEBI%3A15751"/>
                  <rdf:li rdf:resource="urn:miriam:kegg.compound:C00498"/>
                  <rdf:li rdf:resource="urn:miriam:pubchem.substance:3781"/>
                </rdf:Bag>
              </bqbiol:is>
            </rdf:Description>
          </rdf:RDF>
        </annotation>
      </species>
      <species metaid="_metaAth_C0279" id="Ath_C0279" name="ALLANTOATE" compartment="C_1" sboTerm="SBO:0000247">
        <annotation>
          <in:inchi xmlns:in="http://biomodels.net/inchi" metaid="_metaAth_C0279_inchi">InChI=1/C4H8N4O4/c5-3(11)7-1(2(9)10)8-4(6)12/h1H,(H,9,10)(H3,5,7,11)(H3,6,8,12)/f/h7-9H,5-6H2</in:inchi>
          <rdf:RDF xmlns:rdf="http://www.w3.org/1999/02/22-rdf-syntax-ns#" xmlns:dc="http://purl.org/dc/elements/1.1/" xmlns:dcterms="http://purl.org/dc/terms/" xmlns:vCard="http://www.w3.org/2001/vcard-rdf/3.0#" xmlns:bqbiol="http://biomodels.net/biology-qualifiers/" xmlns:bqmodel="http://biomodels.net/model-qualifiers/">
            <rdf:Description rdf:about="#_metaAth_C0279">
              <bqbiol:is>
                <rdf:Bag>
                  <rdf:li rdf:resource="#_metaAth_C0279_inchi"/>
                  <rdf:li rdf:resource="urn:miriam:3dmet:B01270"/>
                  <rdf:li rdf:resource="urn:miriam:obo.chebi:CHEBI%3A30837"/>
                  <rdf:li rdf:resource="urn:miriam:kegg.compound:C00499"/>
                  <rdf:li rdf:resource="urn:miriam:pubchem.substance:3782"/>
                </rdf:Bag>
              </bqbiol:is>
            </rdf:Description>
          </rdf:RDF>
        </annotation>
      </species>
      <species metaid="_metaAth_C0280" id="Ath_C0280" name="BILIVERDINE" compartment="C_1" sboTerm="SBO:0000247">
        <annotation>
          <in:inchi xmlns:in="http://biomodels.net/inchi" metaid="_metaAth_C0280_inchi">InChI=1S/C33H34N4O6/c1-7-20-19(6)32(42)37-27(20)14-25-18(5)23(10-12-31(40)41)29(35-25)15-28-22(9-11-30(38)39)17(4)24(34-28)13-26-16(3)21(8-2)33(43)36-26/h7-8,13-15,34-35H,1-2,9-12H2,3-6H3,(H,37,42)(H,38,39)(H,40,41)/b24-13-,27-14-,28-15-</in:inchi>
          <rdf:RDF xmlns:rdf="http://www.w3.org/1999/02/22-rdf-syntax-ns#" xmlns:dc="http://purl.org/dc/elements/1.1/" xmlns:dcterms="http://purl.org/dc/terms/" xmlns:vCard="http://www.w3.org/2001/vcard-rdf/3.0#" xmlns:bqbiol="http://biomodels.net/biology-qualifiers/" xmlns:bqmodel="http://biomodels.net/model-qualifiers/">
            <rdf:Description rdf:about="#_metaAth_C0280">
              <bqbiol:is>
                <rdf:Bag>
                  <rdf:li rdf:resource="#_metaAth_C0280_inchi"/>
                  <rdf:li rdf:resource="urn:miriam:3dmet:B01271"/>
                  <rdf:li rdf:resource="urn:miriam:obo.chebi:CHEBI%3A17033"/>
                  <rdf:li rdf:resource="urn:miriam:kegg.compound:C00500"/>
                  <rdf:li rdf:resource="urn:miriam:pubchem.substance:3783"/>
                </rdf:Bag>
              </bqbiol:is>
            </rdf:Description>
          </rdf:RDF>
        </annotation>
      </species>
      <species metaid="_metaAth_C0281" id="Ath_C0281" name="NARINGENIN-CMPD" compartment="C_1" sboTerm="SBO:0000247">
        <annotation>
          <in:inchi xmlns:in="http://biomodels.net/inchi" metaid="_metaAth_C0281_inchi">InChI=1S/C15H12O5/c16-9-3-1-8(2-4-9)13-7-12(19)15-11(18)5-10(17)6-14(15)20-13/h1-6,13,16-18H,7H2/t13-/m0/s1</in:inchi>
          <rdf:RDF xmlns:rdf="http://www.w3.org/1999/02/22-rdf-syntax-ns#" xmlns:dc="http://purl.org/dc/elements/1.1/" xmlns:dcterms="http://purl.org/dc/terms/" xmlns:vCard="http://www.w3.org/2001/vcard-rdf/3.0#" xmlns:bqbiol="http://biomodels.net/biology-qualifiers/" xmlns:bqmodel="http://biomodels.net/model-qualifiers/">
            <rdf:Description rdf:about="#_metaAth_C0281">
              <bqbiol:is>
                <rdf:Bag>
                  <rdf:li rdf:resource="#_metaAth_C0281_inchi"/>
                  <rdf:li rdf:resource="urn:miriam:3dmet:B01275"/>
                  <rdf:li rdf:resource="urn:miriam:obo.chebi:CHEBI%3A17846"/>
                  <rdf:li rdf:resource="urn:miriam:kegg.compound:C00509"/>
                  <rdf:li rdf:resource="urn:miriam:pubchem.substance:3792"/>
                </rdf:Bag>
              </bqbiol:is>
            </rdf:Description>
          </rdf:RDF>
        </annotation>
      </species>
      <species metaid="_metaAth_C0282" id="Ath_C0282" name="OLEOYL-COA" compartment="C_1" sboTerm="SBO:0000247">
        <annotation>
          <in:inchi xmlns:in="http://biomodels.net/inchi" metaid="_metaAth_C0282_inchi">InChI=1/C39H68N7O17P3S/c1-4-5-6-7-8-9-10-11-12-13-14-15-16-17-18-19-30(48)67-23-22-41-29(47)20-21-42-37(51)34(50)39(2,3)25-60-66(57,58)63-65(55,56)59-24-28-33(62-64(52,53)54)32(49)38(61-28)46-27-45-31-35(40)43-26-44-36(31)46/h11-12,26-28,32-34,38,49-50H,4-10,13-25H2,1-3H3,(H,41,47)(H,42,51)(H,55,56)(H,57,58)(H2,40,43,44)(H2,52,53,54)/b12-11-/t28-,32-,33-,34+,38-/m1/s1/f/h41-42,52-53,55,57H,40H2</in:inchi>
          <rdf:RDF xmlns:rdf="http://www.w3.org/1999/02/22-rdf-syntax-ns#" xmlns:dc="http://purl.org/dc/elements/1.1/" xmlns:dcterms="http://purl.org/dc/terms/" xmlns:vCard="http://www.w3.org/2001/vcard-rdf/3.0#" xmlns:bqbiol="http://biomodels.net/biology-qualifiers/" xmlns:bqmodel="http://biomodels.net/model-qualifiers/">
            <rdf:Description rdf:about="#_metaAth_C0282">
              <bqbiol:is>
                <rdf:Bag>
                  <rdf:li rdf:resource="#_metaAth_C0282_inchi"/>
                  <rdf:li rdf:resource="urn:miriam:3dmet:B04691"/>
                  <rdf:li rdf:resource="urn:miriam:obo.chebi:CHEBI%3A15534"/>
                  <rdf:li rdf:resource="urn:miriam:kegg.compound:C00510"/>
                  <rdf:li rdf:resource="urn:miriam:pubchem.substance:3793"/>
                </rdf:Bag>
              </bqbiol:is>
            </rdf:Description>
          </rdf:RDF>
        </annotation>
      </species>
      <species metaid="_metaAth_C0283" id="Ath_C0283" name="ACRYLATE" compartment="C_1" sboTerm="SBO:0000247">
        <annotation>
          <in:inchi xmlns:in="http://biomodels.net/inchi" metaid="_metaAth_C0283_inchi">InChI=1/C3H4O2/c1-2-3(4)5/h2H,1H2,(H,4,5)/p-1/fC3H3O2/q-1</in:inchi>
          <rdf:RDF xmlns:rdf="http://www.w3.org/1999/02/22-rdf-syntax-ns#" xmlns:dc="http://purl.org/dc/elements/1.1/" xmlns:dcterms="http://purl.org/dc/terms/" xmlns:vCard="http://www.w3.org/2001/vcard-rdf/3.0#" xmlns:bqbiol="http://biomodels.net/biology-qualifiers/" xmlns:bqmodel="http://biomodels.net/model-qualifiers/">
            <rdf:Description rdf:about="#_metaAth_C0283">
              <bqbiol:is>
                <rdf:Bag>
                  <rdf:li rdf:resource="#_metaAth_C0283_inchi"/>
                  <rdf:li rdf:resource="urn:miriam:3dmet:B00118"/>
                  <rdf:li rdf:resource="urn:miriam:obo.chebi:CHEBI%3A18308"/>
                  <rdf:li rdf:resource="urn:miriam:obo.chebi:CHEBI%3A37080"/>
                  <rdf:li rdf:resource="urn:miriam:kegg.compound:C00511"/>
                  <rdf:li rdf:resource="urn:miriam:lipidbank:DFA0040"/>
                  <rdf:li rdf:resource="urn:miriam:pubchem.substance:3794"/>
                </rdf:Bag>
              </bqbiol:is>
            </rdf:Description>
          </rdf:RDF>
        </annotation>
      </species>
      <species metaid="_metaAth_C0284" id="Ath_C0284" name="BENZOYLCOA" compartment="C_1" sboTerm="SBO:0000247">
        <annotation>
          <in:inchi xmlns:in="http://biomodels.net/inchi" metaid="_metaAth_C0284_inchi">InChI=1S/C28H40N7O17P3S/c1-28(2,22(38)25(39)31-9-8-18(36)30-10-11-56-27(40)16-6-4-3-5-7-16)13-49-55(46,47)52-54(44,45)48-12-17-21(51-53(41,42)43)20(37)26(50-17)35-15-34-19-23(29)32-14-33-24(19)35/h3-7,14-15,17,20-22,26,37-38H,8-13H2,1-2H3,(H,30,36)(H,31,39)(H,44,45)(H,46,47)(H2,29,32,33)(H2,41,42,43)/t17-,20-,21-,22</in:inchi>
          <rdf:RDF xmlns:rdf="http://www.w3.org/1999/02/22-rdf-syntax-ns#" xmlns:dc="http://purl.org/dc/elements/1.1/" xmlns:dcterms="http://purl.org/dc/terms/" xmlns:vCard="http://www.w3.org/2001/vcard-rdf/3.0#" xmlns:bqbiol="http://biomodels.net/biology-qualifiers/" xmlns:bqmodel="http://biomodels.net/model-qualifiers/">
            <rdf:Description rdf:about="#_metaAth_C0284">
              <bqbiol:is>
                <rdf:Bag>
                  <rdf:li rdf:resource="#_metaAth_C0284_inchi"/>
                  <rdf:li rdf:resource="urn:miriam:3dmet:B04692"/>
                  <rdf:li rdf:resource="urn:miriam:obo.chebi:CHEBI%3A15515"/>
                  <rdf:li rdf:resource="urn:miriam:kegg.compound:C00512"/>
                  <rdf:li rdf:resource="urn:miriam:pubchem.substance:3795"/>
                </rdf:Bag>
              </bqbiol:is>
            </rdf:Description>
          </rdf:RDF>
        </annotation>
      </species>
      <species metaid="_metaAth_C0285" id="Ath_C0285" name="PALMITALDEHYDE" compartment="C_1" sboTerm="SBO:0000247">
        <annotation>
          <in:inchi xmlns:in="http://biomodels.net/inchi" metaid="_metaAth_C0285_inchi">InChI=1/C16H32O/c1-2-3-4-5-6-7-8-9-10-11-12-13-14-15-16-17/h16H,2-15H2,1H3</in:inchi>
          <rdf:RDF xmlns:rdf="http://www.w3.org/1999/02/22-rdf-syntax-ns#" xmlns:dc="http://purl.org/dc/elements/1.1/" xmlns:dcterms="http://purl.org/dc/terms/" xmlns:vCard="http://www.w3.org/2001/vcard-rdf/3.0#" xmlns:bqbiol="http://biomodels.net/biology-qualifiers/" xmlns:bqmodel="http://biomodels.net/model-qualifiers/">
            <rdf:Description rdf:about="#_metaAth_C0285">
              <bqbiol:is>
                <rdf:Bag>
                  <rdf:li rdf:resource="#_metaAth_C0285_inchi"/>
                  <rdf:li rdf:resource="urn:miriam:3dmet:B00119"/>
                  <rdf:li rdf:resource="urn:miriam:obo.chebi:CHEBI%3A17600"/>
                  <rdf:li rdf:resource="urn:miriam:kegg.compound:C00517"/>
                  <rdf:li rdf:resource="urn:miriam:lipidbank:DLD0088"/>
                  <rdf:li rdf:resource="urn:miriam:pubchem.substance:3800"/>
                </rdf:Bag>
              </bqbiol:is>
            </rdf:Description>
          </rdf:RDF>
        </annotation>
      </species>
      <species metaid="_metaAth_C0286" id="Ath_C0286" name="CPD-4886" compartment="C_1" sboTerm="SBO:0000247">
        <annotation>
          <in:inchi xmlns:in="http://biomodels.net/inchi" metaid="_metaAth_C0286_inchi">InChI=1S/C10H16/c1-8(2)10-6-4-9(3)5-7-10/h4,10H,1,5-7H2,2-3H3/t10-/m1/s1</in:inchi>
          <rdf:RDF xmlns:rdf="http://www.w3.org/1999/02/22-rdf-syntax-ns#" xmlns:dc="http://purl.org/dc/elements/1.1/" xmlns:dcterms="http://purl.org/dc/terms/" xmlns:vCard="http://www.w3.org/2001/vcard-rdf/3.0#" xmlns:bqbiol="http://biomodels.net/biology-qualifiers/" xmlns:bqmodel="http://biomodels.net/model-qualifiers/">
            <rdf:Description rdf:about="#_metaAth_C0286">
              <bqbiol:is>
                <rdf:Bag>
                  <rdf:li rdf:resource="#_metaAth_C0286_inchi"/>
                  <rdf:li rdf:resource="urn:miriam:3dmet:B01278"/>
                  <rdf:li rdf:resource="urn:miriam:obo.chebi:CHEBI%3A15383"/>
                  <rdf:li rdf:resource="urn:miriam:kegg.compound:C00521"/>
                  <rdf:li rdf:resource="urn:miriam:pubchem.substance:3804"/>
                </rdf:Bag>
              </bqbiol:is>
            </rdf:Description>
          </rdf:RDF>
        </annotation>
      </species>
      <species metaid="_metaAth_C0287" id="Ath_C0287" name="L-PANTOATE" compartment="C_1" sboTerm="SBO:0000247">
        <annotation>
          <in:inchi xmlns:in="http://biomodels.net/inchi" metaid="_metaAth_C0287_inchi">InChI=1/C6H12O4/c1-6(2,3-7)4(8)5(9)10/h4,7-8H,3H2,1-2H3,(H,9,10)/f/h9H</in:inchi>
          <rdf:RDF xmlns:rdf="http://www.w3.org/1999/02/22-rdf-syntax-ns#" xmlns:dc="http://purl.org/dc/elements/1.1/" xmlns:dcterms="http://purl.org/dc/terms/" xmlns:vCard="http://www.w3.org/2001/vcard-rdf/3.0#" xmlns:bqbiol="http://biomodels.net/biology-qualifiers/" xmlns:bqmodel="http://biomodels.net/model-qualifiers/">
            <rdf:Description rdf:about="#_metaAth_C0287">
              <bqbiol:is>
                <rdf:Bag>
                  <rdf:li rdf:resource="#_metaAth_C0287_inchi"/>
                  <rdf:li rdf:resource="urn:miriam:3dmet:B00120"/>
                  <rdf:li rdf:resource="urn:miriam:obo.chebi:CHEBI%3A14737"/>
                  <rdf:li rdf:resource="urn:miriam:obo.chebi:CHEBI%3A15980"/>
                  <rdf:li rdf:resource="urn:miriam:kegg.compound:C00522"/>
                  <rdf:li rdf:resource="urn:miriam:pubchem.substance:3805"/>
                </rdf:Bag>
              </bqbiol:is>
            </rdf:Description>
          </rdf:RDF>
        </annotation>
      </species>
      <species metaid="_metaAth_C0288" id="Ath_C0288" name="DEOXYURIDINE" compartment="C_1" sboTerm="SBO:0000247">
        <annotation>
          <in:inchi xmlns:in="http://biomodels.net/inchi" metaid="_metaAth_C0288_inchi">InChI=1S/C9H12N2O5/c12-4-6-5(13)3-8(16-6)11-2-1-7(14)10-9(11)15/h1-2,5-6,8,12-13H,3-4H2,(H,10,14,15)/t5-,6+,8+/m0/s1</in:inchi>
          <rdf:RDF xmlns:rdf="http://www.w3.org/1999/02/22-rdf-syntax-ns#" xmlns:dc="http://purl.org/dc/elements/1.1/" xmlns:dcterms="http://purl.org/dc/terms/" xmlns:vCard="http://www.w3.org/2001/vcard-rdf/3.0#" xmlns:bqbiol="http://biomodels.net/biology-qualifiers/" xmlns:bqmodel="http://biomodels.net/model-qualifiers/">
            <rdf:Description rdf:about="#_metaAth_C0288">
              <bqbiol:is>
                <rdf:Bag>
                  <rdf:li rdf:resource="#_metaAth_C0288_inchi"/>
                  <rdf:li rdf:resource="urn:miriam:3dmet:B01281"/>
                  <rdf:li rdf:resource="urn:miriam:obo.chebi:CHEBI%3A16450"/>
                  <rdf:li rdf:resource="urn:miriam:kegg.compound:C00526"/>
                  <rdf:li rdf:resource="urn:miriam:pubchem.substance:3809"/>
                </rdf:Bag>
              </bqbiol:is>
            </rdf:Description>
          </rdf:RDF>
        </annotation>
      </species>
      <species metaid="_metaAth_C0289" id="Ath_C0289" name="GLUTARYL-COA" compartment="C_1" sboTerm="SBO:0000247">
        <annotation>
          <in:inchi xmlns:in="http://biomodels.net/inchi" metaid="_metaAth_C0289_inchi">InChI=1/C26H42N7O19P3S/c1-26(2,21(39)24(40)29-7-6-15(34)28-8-9-56-17(37)5-3-4-16(35)36)11-49-55(46,47)52-54(44,45)48-10-14-20(51-53(41,42)43)19(38)25(50-14)33-13-32-18-22(27)30-12-31-23(18)33/h12-14,19-21,25,38-39H,3-11H2,1-2H3,(H,28,34)(H,29,40)(H,35,36)(H,44,45)(H,46,47)(H2,27,30,31)(H2,41,42,43)/t14-,19-,20-,21+,25-/m1/s1/f/h28-29,35,41-42,44,46H,27H2</in:inchi>
          <rdf:RDF xmlns:rdf="http://www.w3.org/1999/02/22-rdf-syntax-ns#" xmlns:dc="http://purl.org/dc/elements/1.1/" xmlns:dcterms="http://purl.org/dc/terms/" xmlns:vCard="http://www.w3.org/2001/vcard-rdf/3.0#" xmlns:bqbiol="http://biomodels.net/biology-qualifiers/" xmlns:bqmodel="http://biomodels.net/model-qualifiers/">
            <rdf:Description rdf:about="#_metaAth_C0289">
              <bqbiol:is>
                <rdf:Bag>
                  <rdf:li rdf:resource="#_metaAth_C0289_inchi"/>
                  <rdf:li rdf:resource="urn:miriam:3dmet:B04695"/>
                  <rdf:li rdf:resource="urn:miriam:obo.chebi:CHEBI%3A15524"/>
                  <rdf:li rdf:resource="urn:miriam:kegg.compound:C00527"/>
                  <rdf:li rdf:resource="urn:miriam:pubchem.substance:3810"/>
                </rdf:Bag>
              </bqbiol:is>
            </rdf:Description>
          </rdf:RDF>
        </annotation>
      </species>
      <species metaid="_metaAth_C0290" id="Ath_C0290" name="NITRIC-OXIDE" compartment="C_1" sboTerm="SBO:0000247">
        <annotation>
          <in:inchi xmlns:in="http://biomodels.net/inchi" metaid="_metaAth_C0290_inchi">InChI=1/NO/c1-2</in:inchi>
          <rdf:RDF xmlns:rdf="http://www.w3.org/1999/02/22-rdf-syntax-ns#" xmlns:dc="http://purl.org/dc/elements/1.1/" xmlns:dcterms="http://purl.org/dc/terms/" xmlns:vCard="http://www.w3.org/2001/vcard-rdf/3.0#" xmlns:bqbiol="http://biomodels.net/biology-qualifiers/" xmlns:bqmodel="http://biomodels.net/model-qualifiers/">
            <rdf:Description rdf:about="#_metaAth_C0290">
              <bqbiol:is>
                <rdf:Bag>
                  <rdf:li rdf:resource="#_metaAth_C0290_inchi"/>
                  <rdf:li rdf:resource="urn:miriam:3dmet:B00122"/>
                  <rdf:li rdf:resource="urn:miriam:obo.chebi:CHEBI%3A16480"/>
                  <rdf:li rdf:resource="urn:miriam:kegg.compound:C00533"/>
                  <rdf:li rdf:resource="urn:miriam:pubchem.substance:3815"/>
                </rdf:Bag>
              </bqbiol:is>
            </rdf:Description>
          </rdf:RDF>
        </annotation>
      </species>
      <species metaid="_metaAth_C0291" id="Ath_C0291" name="PYRIDOXAMINE" compartment="C_1" sboTerm="SBO:0000247">
        <annotation>
          <in:inchi xmlns:in="http://biomodels.net/inchi" metaid="_metaAth_C0291_inchi">InChI=1S/C8H12N2O2/c1-5-8(12)7(2-9)6(4-11)3-10-5/h3,11-12H,2,4,9H2,1H3</in:inchi>
          <rdf:RDF xmlns:rdf="http://www.w3.org/1999/02/22-rdf-syntax-ns#" xmlns:dc="http://purl.org/dc/elements/1.1/" xmlns:dcterms="http://purl.org/dc/terms/" xmlns:vCard="http://www.w3.org/2001/vcard-rdf/3.0#" xmlns:bqbiol="http://biomodels.net/biology-qualifiers/" xmlns:bqmodel="http://biomodels.net/model-qualifiers/">
            <rdf:Description rdf:about="#_metaAth_C0291">
              <bqbiol:is>
                <rdf:Bag>
                  <rdf:li rdf:resource="#_metaAth_C0291_inchi"/>
                  <rdf:li rdf:resource="urn:miriam:3dmet:B00123"/>
                  <rdf:li rdf:resource="urn:miriam:obo.chebi:CHEBI%3A16410"/>
                  <rdf:li rdf:resource="urn:miriam:kegg.compound:C00534"/>
                  <rdf:li rdf:resource="urn:miriam:pubchem.substance:3816"/>
                </rdf:Bag>
              </bqbiol:is>
            </rdf:Description>
          </rdf:RDF>
        </annotation>
      </species>
      <species metaid="_metaAth_C0292" id="Ath_C0292" name="CINNAMOYL-COA" compartment="C_1" sboTerm="SBO:0000247">
        <annotation>
          <in:inchi xmlns:in="http://biomodels.net/inchi" metaid="_metaAth_C0292_inchi">InChI=1S/C30H42N7O17P3S/c1-30(2,25(41)28(42)33-11-10-20(38)32-12-13-58-21(39)9-8-18-6-4-3-5-7-18)15-51-57(48,49)54-56(46,47)50-14-19-24(53-55(43,44)45)23(40)29(52-19)37-17-36-22-26(31)34-16-35-27(22)37/h3-9,16-17,19,23-25,29,40-41H,10-15H2,1-2H3,(H,32,38)(H,33,42)(H,46,47)(H,48,49)(H2,31,34,35)(H2,43,44,45)/b9-8+/t19-,23-,24-,25</in:inchi>
          <rdf:RDF xmlns:rdf="http://www.w3.org/1999/02/22-rdf-syntax-ns#" xmlns:dc="http://purl.org/dc/elements/1.1/" xmlns:dcterms="http://purl.org/dc/terms/" xmlns:vCard="http://www.w3.org/2001/vcard-rdf/3.0#" xmlns:bqbiol="http://biomodels.net/biology-qualifiers/" xmlns:bqmodel="http://biomodels.net/model-qualifiers/">
            <rdf:Description rdf:about="#_metaAth_C0292">
              <bqbiol:is>
                <rdf:Bag>
                  <rdf:li rdf:resource="#_metaAth_C0292_inchi"/>
                  <rdf:li rdf:resource="urn:miriam:3dmet:B04697"/>
                  <rdf:li rdf:resource="urn:miriam:obo.chebi:CHEBI%3A15463"/>
                  <rdf:li rdf:resource="urn:miriam:kegg.compound:C00540"/>
                  <rdf:li rdf:resource="urn:miriam:pubchem.substance:3821"/>
                </rdf:Bag>
              </bqbiol:is>
            </rdf:Description>
          </rdf:RDF>
        </annotation>
      </species>
      <species metaid="_metaAth_C0293" id="Ath_C0293" name="L-CYSTATHIONINE" compartment="C_1" sboTerm="SBO:0000247">
        <annotation>
          <in:inchi xmlns:in="http://biomodels.net/inchi" metaid="_metaAth_C0293_inchi">InChI=1S/C7H14N2O4S/c8-4(6(10)11)1-2-14-3-5(9)7(12)13/h4-5H,1-3,8-9H2,(H,10,11)(H,12,13)</in:inchi>
          <rdf:RDF xmlns:rdf="http://www.w3.org/1999/02/22-rdf-syntax-ns#" xmlns:dc="http://purl.org/dc/elements/1.1/" xmlns:dcterms="http://purl.org/dc/terms/" xmlns:vCard="http://www.w3.org/2001/vcard-rdf/3.0#" xmlns:bqbiol="http://biomodels.net/biology-qualifiers/" xmlns:bqmodel="http://biomodels.net/model-qualifiers/">
            <rdf:Description rdf:about="#_metaAth_C0293">
              <bqbiol:is>
                <rdf:Bag>
                  <rdf:li rdf:resource="#_metaAth_C0293_inchi"/>
                  <rdf:li rdf:resource="urn:miriam:3dmet:B01284"/>
                  <rdf:li rdf:resource="urn:miriam:obo.chebi:CHEBI%3A17755"/>
                  <rdf:li rdf:resource="urn:miriam:kegg.compound:C00542"/>
                  <rdf:li rdf:resource="urn:miriam:pubchem.substance:3823"/>
                </rdf:Bag>
              </bqbiol:is>
            </rdf:Description>
          </rdf:RDF>
        </annotation>
      </species>
      <species metaid="_metaAth_C0294" id="Ath_C0294" name="HOMOGENTISATE" compartment="C_1" sboTerm="SBO:0000247">
        <annotation>
          <in:inchi xmlns:in="http://biomodels.net/inchi" metaid="_metaAth_C0294_inchi">InChI=1S/C8H8O4/c9-6-1-2-7(10)5(3-6)4-8(11)12/h1-3,9-10H,4H2,(H,11,12)</in:inchi>
          <rdf:RDF xmlns:rdf="http://www.w3.org/1999/02/22-rdf-syntax-ns#" xmlns:dc="http://purl.org/dc/elements/1.1/" xmlns:dcterms="http://purl.org/dc/terms/" xmlns:vCard="http://www.w3.org/2001/vcard-rdf/3.0#" xmlns:bqbiol="http://biomodels.net/biology-qualifiers/" xmlns:bqmodel="http://biomodels.net/model-qualifiers/">
            <rdf:Description rdf:about="#_metaAth_C0294">
              <bqbiol:is>
                <rdf:Bag>
                  <rdf:li rdf:resource="#_metaAth_C0294_inchi"/>
                  <rdf:li rdf:resource="urn:miriam:3dmet:B00126"/>
                  <rdf:li rdf:resource="urn:miriam:obo.chebi:CHEBI%3A44747"/>
                  <rdf:li rdf:resource="urn:miriam:kegg.compound:C00544"/>
                  <rdf:li rdf:resource="urn:miriam:pubchem.substance:3825"/>
                </rdf:Bag>
              </bqbiol:is>
            </rdf:Description>
          </rdf:RDF>
        </annotation>
      </species>
      <species metaid="_metaAth_C0295" id="Ath_C0295" name="METHYL-GLYOXAL" compartment="C_1" sboTerm="SBO:0000247">
        <annotation>
          <in:inchi xmlns:in="http://biomodels.net/inchi" metaid="_metaAth_C0295_inchi">InChI=1/C3H4O2/c1-3(5)2-4/h2H,1H3</in:inchi>
          <rdf:RDF xmlns:rdf="http://www.w3.org/1999/02/22-rdf-syntax-ns#" xmlns:dc="http://purl.org/dc/elements/1.1/" xmlns:dcterms="http://purl.org/dc/terms/" xmlns:vCard="http://www.w3.org/2001/vcard-rdf/3.0#" xmlns:bqbiol="http://biomodels.net/biology-qualifiers/" xmlns:bqmodel="http://biomodels.net/model-qualifiers/">
            <rdf:Description rdf:about="#_metaAth_C0295">
              <bqbiol:is>
                <rdf:Bag>
                  <rdf:li rdf:resource="#_metaAth_C0295_inchi"/>
                  <rdf:li rdf:resource="urn:miriam:3dmet:B00127"/>
                  <rdf:li rdf:resource="urn:miriam:obo.chebi:CHEBI%3A17158"/>
                  <rdf:li rdf:resource="urn:miriam:kegg.compound:C00546"/>
                  <rdf:li rdf:resource="urn:miriam:pubchem.substance:3827"/>
                </rdf:Bag>
              </bqbiol:is>
            </rdf:Description>
          </rdf:RDF>
        </annotation>
      </species>
      <species metaid="_metaAth_C0296" id="Ath_C0296" name="NOREPINEPHRINE" compartment="C_1" sboTerm="SBO:0000247">
        <annotation>
          <in:inchi xmlns:in="http://biomodels.net/inchi" metaid="_metaAth_C0296_inchi">InChI=1S/C8H11NO3/c9-4-8(12)5-1-2-6(10)7(11)3-5/h1-3,8,10-12H,4,9H2/t8-/m0/s1</in:inchi>
          <rdf:RDF xmlns:rdf="http://www.w3.org/1999/02/22-rdf-syntax-ns#" xmlns:dc="http://purl.org/dc/elements/1.1/" xmlns:dcterms="http://purl.org/dc/terms/" xmlns:vCard="http://www.w3.org/2001/vcard-rdf/3.0#" xmlns:bqbiol="http://biomodels.net/biology-qualifiers/" xmlns:bqmodel="http://biomodels.net/model-qualifiers/">
            <rdf:Description rdf:about="#_metaAth_C0296">
              <bqbiol:is>
                <rdf:Bag>
                  <rdf:li rdf:resource="#_metaAth_C0296_inchi"/>
                  <rdf:li rdf:resource="urn:miriam:3dmet:B01285"/>
                  <rdf:li rdf:resource="urn:miriam:obo.chebi:CHEBI%3A18357"/>
                  <rdf:li rdf:resource="urn:miriam:kegg.compound:C00547"/>
                  <rdf:li rdf:resource="urn:miriam:pubchem.substance:3828"/>
                </rdf:Bag>
              </bqbiol:is>
            </rdf:Description>
          </rdf:RDF>
        </annotation>
      </species>
      <species metaid="_metaAth_C0297" id="Ath_C0297" name="4-AMINO-BUTYRALDEHYDE" compartment="C_1" sboTerm="SBO:0000247">
        <annotation>
          <in:inchi xmlns:in="http://biomodels.net/inchi" metaid="_metaAth_C0297_inchi">InChI=1S/C4H9NO/c5-3-1-2-4-6/h4H,1-3,5H2</in:inchi>
          <rdf:RDF xmlns:rdf="http://www.w3.org/1999/02/22-rdf-syntax-ns#" xmlns:dc="http://purl.org/dc/elements/1.1/" xmlns:dcterms="http://purl.org/dc/terms/" xmlns:vCard="http://www.w3.org/2001/vcard-rdf/3.0#" xmlns:bqbiol="http://biomodels.net/biology-qualifiers/" xmlns:bqmodel="http://biomodels.net/model-qualifiers/">
            <rdf:Description rdf:about="#_metaAth_C0297">
              <bqbiol:is>
                <rdf:Bag>
                  <rdf:li rdf:resource="#_metaAth_C0297_inchi"/>
                  <rdf:li rdf:resource="urn:miriam:3dmet:B00129"/>
                  <rdf:li rdf:resource="urn:miriam:obo.chebi:CHEBI%3A17769"/>
                  <rdf:li rdf:resource="urn:miriam:kegg.compound:C00555"/>
                  <rdf:li rdf:resource="urn:miriam:pubchem.substance:3835"/>
                </rdf:Bag>
              </bqbiol:is>
            </rdf:Description>
          </rdf:RDF>
        </annotation>
      </species>
      <species metaid="_metaAth_C0298" id="Ath_C0298" name="BENZYL-ALCOHOL" compartment="C_1" sboTerm="SBO:0000247">
        <annotation>
          <in:inchi xmlns:in="http://biomodels.net/inchi" metaid="_metaAth_C0298_inchi">InChI=1S/C7H8O/c8-6-7-4-2-1-3-5-7/h1-5,8H,6H2</in:inchi>
          <rdf:RDF xmlns:rdf="http://www.w3.org/1999/02/22-rdf-syntax-ns#" xmlns:dc="http://purl.org/dc/elements/1.1/" xmlns:dcterms="http://purl.org/dc/terms/" xmlns:vCard="http://www.w3.org/2001/vcard-rdf/3.0#" xmlns:bqbiol="http://biomodels.net/biology-qualifiers/" xmlns:bqmodel="http://biomodels.net/model-qualifiers/">
            <rdf:Description rdf:about="#_metaAth_C0298">
              <bqbiol:is>
                <rdf:Bag>
                  <rdf:li rdf:resource="#_metaAth_C0298_inchi"/>
                  <rdf:li rdf:resource="urn:miriam:3dmet:B00130"/>
                  <rdf:li rdf:resource="urn:miriam:obo.chebi:CHEBI%3A17987"/>
                  <rdf:li rdf:resource="urn:miriam:kegg.compound:C00556"/>
                  <rdf:li rdf:resource="urn:miriam:pubchem.substance:3836"/>
                </rdf:Bag>
              </bqbiol:is>
            </rdf:Description>
          </rdf:RDF>
        </annotation>
      </species>
      <species metaid="_metaAth_C0299" id="Ath_C0299" name="DEOXYADENOSINE" compartment="C_1" sboTerm="SBO:0000247">
        <annotation>
          <in:inchi xmlns:in="http://biomodels.net/inchi" metaid="_metaAth_C0299_inchi">InChI=1S/C10H13N5O3/c11-9-8-10(13-3-12-9)15(4-14-8)7-1-5(17)6(2-16)18-7/h3-7,16-17H,1-2H2,(H2,11,12,13)/t5-,6+,7+/m0/s1</in:inchi>
          <rdf:RDF xmlns:rdf="http://www.w3.org/1999/02/22-rdf-syntax-ns#" xmlns:dc="http://purl.org/dc/elements/1.1/" xmlns:dcterms="http://purl.org/dc/terms/" xmlns:vCard="http://www.w3.org/2001/vcard-rdf/3.0#" xmlns:bqbiol="http://biomodels.net/biology-qualifiers/" xmlns:bqmodel="http://biomodels.net/model-qualifiers/">
            <rdf:Description rdf:about="#_metaAth_C0299">
              <bqbiol:is>
                <rdf:Bag>
                  <rdf:li rdf:resource="#_metaAth_C0299_inchi"/>
                  <rdf:li rdf:resource="urn:miriam:3dmet:B01287"/>
                  <rdf:li rdf:resource="urn:miriam:obo.chebi:CHEBI%3A17256"/>
                  <rdf:li rdf:resource="urn:miriam:kegg.compound:C00559"/>
                  <rdf:li rdf:resource="urn:miriam:pubchem.substance:3839"/>
                </rdf:Bag>
              </bqbiol:is>
            </rdf:Description>
          </rdf:RDF>
        </annotation>
      </species>
      <species metaid="_metaAth_C0300" id="Ath_C0300" name="MANDELONITRILE" compartment="C_1" sboTerm="SBO:0000247">
        <annotation>
          <in:inchi xmlns:in="http://biomodels.net/inchi" metaid="_metaAth_C0300_inchi">InChI=1S/C8H7NO/c9-6-8(10)7-4-2-1-3-5-7/h1-5,8,10H</in:inchi>
          <rdf:RDF xmlns:rdf="http://www.w3.org/1999/02/22-rdf-syntax-ns#" xmlns:dc="http://purl.org/dc/elements/1.1/" xmlns:dcterms="http://purl.org/dc/terms/" xmlns:vCard="http://www.w3.org/2001/vcard-rdf/3.0#" xmlns:bqbiol="http://biomodels.net/biology-qualifiers/" xmlns:bqmodel="http://biomodels.net/model-qualifiers/">
            <rdf:Description rdf:about="#_metaAth_C0300">
              <bqbiol:is>
                <rdf:Bag>
                  <rdf:li rdf:resource="#_metaAth_C0300_inchi"/>
                  <rdf:li rdf:resource="urn:miriam:3dmet:B00132"/>
                  <rdf:li rdf:resource="urn:miriam:obo.chebi:CHEBI%3A16910"/>
                  <rdf:li rdf:resource="urn:miriam:kegg.compound:C00561"/>
                  <rdf:li rdf:resource="urn:miriam:pubchem.substance:3841"/>
                </rdf:Bag>
              </bqbiol:is>
            </rdf:Description>
          </rdf:RDF>
        </annotation>
      </species>
      <species metaid="_metaAth_C0301" id="Ath_C0301" name="P-AMINO-BENZOATE" compartment="C_1" sboTerm="SBO:0000247">
        <annotation>
          <in:inchi xmlns:in="http://biomodels.net/inchi" metaid="_metaAth_C0301_inchi">InChI=1/C7H7NO2/c8-6-3-1-5(2-4-6)7(9)10/h1-4H,8H2,(H,9,10)/f/h9H</in:inchi>
          <rdf:RDF xmlns:rdf="http://www.w3.org/1999/02/22-rdf-syntax-ns#" xmlns:dc="http://purl.org/dc/elements/1.1/" xmlns:dcterms="http://purl.org/dc/terms/" xmlns:vCard="http://www.w3.org/2001/vcard-rdf/3.0#" xmlns:bqbiol="http://biomodels.net/biology-qualifiers/" xmlns:bqmodel="http://biomodels.net/model-qualifiers/">
            <rdf:Description rdf:about="#_metaAth_C0301">
              <bqbiol:is>
                <rdf:Bag>
                  <rdf:li rdf:resource="#_metaAth_C0301_inchi"/>
                  <rdf:li rdf:resource="urn:miriam:3dmet:B00134"/>
                  <rdf:li rdf:resource="urn:miriam:obo.chebi:CHEBI%3A30753"/>
                  <rdf:li rdf:resource="urn:miriam:kegg.compound:C00568"/>
                  <rdf:li rdf:resource="urn:miriam:pubchem.substance:3847"/>
                </rdf:Bag>
              </bqbiol:is>
            </rdf:Description>
          </rdf:RDF>
        </annotation>
      </species>
      <species metaid="_metaAth_C0302" id="Ath_C0302" name="CDP-ETHANOLAMINE" compartment="C_1" sboTerm="SBO:0000247">
        <annotation>
          <in:inchi xmlns:in="http://biomodels.net/inchi" metaid="_metaAth_C0302_inchi">InChI=1/C11H20N4O11P2/c12-2-4-23-27(19,20)26-28(21,22)24-5-6-8(16)9(17)10(25-6)15-3-1-7(13)14-11(15)18/h1,3,6,8-10,16-17H,2,4-5,12H2,(H,19,20)(H,21,22)(H2,13,14,18)/t6-,8-,9-,10-/m1/s1/f/h19,21H,13H2</in:inchi>
          <rdf:RDF xmlns:rdf="http://www.w3.org/1999/02/22-rdf-syntax-ns#" xmlns:dc="http://purl.org/dc/elements/1.1/" xmlns:dcterms="http://purl.org/dc/terms/" xmlns:vCard="http://www.w3.org/2001/vcard-rdf/3.0#" xmlns:bqbiol="http://biomodels.net/biology-qualifiers/" xmlns:bqmodel="http://biomodels.net/model-qualifiers/">
            <rdf:Description rdf:about="#_metaAth_C0302">
              <bqbiol:is>
                <rdf:Bag>
                  <rdf:li rdf:resource="#_metaAth_C0302_inchi"/>
                  <rdf:li rdf:resource="urn:miriam:3dmet:B01288"/>
                  <rdf:li rdf:resource="urn:miriam:obo.chebi:CHEBI%3A16732"/>
                  <rdf:li rdf:resource="urn:miriam:kegg.compound:C00570"/>
                  <rdf:li rdf:resource="urn:miriam:pubchem.substance:3849"/>
                </rdf:Bag>
              </bqbiol:is>
            </rdf:Description>
          </rdf:RDF>
        </annotation>
      </species>
      <species metaid="_metaAth_C0303" id="Ath_C0303" name="CAMP" compartment="C_1" sboTerm="SBO:0000247">
        <annotation>
          <in:inchi xmlns:in="http://biomodels.net/inchi" metaid="_metaAth_C0303_inchi">InChI=1/C10H12N5O6P/c11-8-5-9(13-2-12-8)15(3-14-5)10-6(16)7-4(20-10)1-19-22(17,18)21-7/h2-4,6-7,10,16H,1H2,(H,17,18)(H2,11,12,13)/t4-,6-,7-,10-/m1/s1/f/h17H,11H2</in:inchi>
          <rdf:RDF xmlns:rdf="http://www.w3.org/1999/02/22-rdf-syntax-ns#" xmlns:dc="http://purl.org/dc/elements/1.1/" xmlns:dcterms="http://purl.org/dc/terms/" xmlns:vCard="http://www.w3.org/2001/vcard-rdf/3.0#" xmlns:bqbiol="http://biomodels.net/biology-qualifiers/" xmlns:bqmodel="http://biomodels.net/model-qualifiers/">
            <rdf:Description rdf:about="#_metaAth_C0303">
              <bqbiol:is>
                <rdf:Bag>
                  <rdf:li rdf:resource="#_metaAth_C0303_inchi"/>
                  <rdf:li rdf:resource="urn:miriam:3dmet:B01289"/>
                  <rdf:li rdf:resource="urn:miriam:obo.chebi:CHEBI%3A17489"/>
                  <rdf:li rdf:resource="urn:miriam:kegg.compound:C00575"/>
                  <rdf:li rdf:resource="urn:miriam:pubchem.substance:3854"/>
                </rdf:Bag>
              </bqbiol:is>
            </rdf:Description>
          </rdf:RDF>
        </annotation>
      </species>
      <species metaid="_metaAth_C0304" id="Ath_C0304" name="DIHYDROLIPOAMIDE" compartment="C_1" sboTerm="SBO:0000247">
        <annotation>
          <in:inchi xmlns:in="http://biomodels.net/inchi" metaid="_metaAth_C0304_inchi">InChI=1/C8H17NOS2/c9-8(10)4-2-1-3-7(12)5-6-11/h7,11-12H,1-6H2,(H2,9,10)/f/h9H2</in:inchi>
          <rdf:RDF xmlns:rdf="http://www.w3.org/1999/02/22-rdf-syntax-ns#" xmlns:dc="http://purl.org/dc/elements/1.1/" xmlns:dcterms="http://purl.org/dc/terms/" xmlns:vCard="http://www.w3.org/2001/vcard-rdf/3.0#" xmlns:bqbiol="http://biomodels.net/biology-qualifiers/" xmlns:bqmodel="http://biomodels.net/model-qualifiers/">
            <rdf:Description rdf:about="#_metaAth_C0304">
              <bqbiol:is>
                <rdf:Bag>
                  <rdf:li rdf:resource="#_metaAth_C0304_inchi"/>
                  <rdf:li rdf:resource="urn:miriam:obo.chebi:CHEBI%3A17694"/>
                  <rdf:li rdf:resource="urn:miriam:kegg.compound:C00579"/>
                  <rdf:li rdf:resource="urn:miriam:pubchem.substance:3858"/>
                </rdf:Bag>
              </bqbiol:is>
            </rdf:Description>
          </rdf:RDF>
        </annotation>
      </species>
      <species metaid="_metaAth_C0305" id="Ath_C0305" name="CPD-7670" compartment="C_1" sboTerm="SBO:0000247">
        <annotation>
          <in:inchi xmlns:in="http://biomodels.net/inchi" metaid="_metaAth_C0305_inchi">InChI=1/C2H6S/c1-3-2/h1-2H3</in:inchi>
          <rdf:RDF xmlns:rdf="http://www.w3.org/1999/02/22-rdf-syntax-ns#" xmlns:dc="http://purl.org/dc/elements/1.1/" xmlns:dcterms="http://purl.org/dc/terms/" xmlns:vCard="http://www.w3.org/2001/vcard-rdf/3.0#" xmlns:bqbiol="http://biomodels.net/biology-qualifiers/" xmlns:bqmodel="http://biomodels.net/model-qualifiers/">
            <rdf:Description rdf:about="#_metaAth_C0305">
              <bqbiol:is>
                <rdf:Bag>
                  <rdf:li rdf:resource="#_metaAth_C0305_inchi"/>
                  <rdf:li rdf:resource="urn:miriam:3dmet:B00138"/>
                  <rdf:li rdf:resource="urn:miriam:obo.chebi:CHEBI%3A17437"/>
                  <rdf:li rdf:resource="urn:miriam:kegg.compound:C00580"/>
                  <rdf:li rdf:resource="urn:miriam:pubchem.substance:3859"/>
                </rdf:Bag>
              </bqbiol:is>
            </rdf:Description>
          </rdf:RDF>
        </annotation>
      </species>
      <species metaid="_metaAth_C0306" id="Ath_C0306" name="PHOSPHORYL-CHOLINE" compartment="C_1" sboTerm="SBO:0000247">
        <annotation>
          <in:inchi xmlns:in="http://biomodels.net/inchi" metaid="_metaAth_C0306_inchi">InChI=1S/C5H14NO4P/c1-6(2,3)4-5-10-11(7,8)9/h4-5H2,1-3H3,(H-,7,8,9)/p+1</in:inchi>
          <rdf:RDF xmlns:rdf="http://www.w3.org/1999/02/22-rdf-syntax-ns#" xmlns:dc="http://purl.org/dc/elements/1.1/" xmlns:dcterms="http://purl.org/dc/terms/" xmlns:vCard="http://www.w3.org/2001/vcard-rdf/3.0#" xmlns:bqbiol="http://biomodels.net/biology-qualifiers/" xmlns:bqmodel="http://biomodels.net/model-qualifiers/">
            <rdf:Description rdf:about="#_metaAth_C0306">
              <bqbiol:is>
                <rdf:Bag>
                  <rdf:li rdf:resource="#_metaAth_C0306_inchi"/>
                  <rdf:li rdf:resource="urn:miriam:3dmet:B00141"/>
                  <rdf:li rdf:resource="urn:miriam:obo.chebi:CHEBI%3A18132"/>
[truncated: 3,427,923 more chars]
