# Supplementary material for: Integration of metabolic databases for the reconstruction of genome-scale metabolic networks
Source: BMC Syst Biol. 2010 Aug 16;4:114. doi: 10.1186/1752-0509-4-114 (PMC2930596; doi:10.1186/1752-0509-4-114)
Supplement: Additional file 8 — SBML file of the complete (blue) metabolic network. [file 1752-0509-4-114-S8.XML]

<?xml version="1.0" encoding="UTF-8"?>
<sbml xmlns="http://www.sbml.org/sbml/level2/version3" level="2" version="3">
  <model>
    <listOfCompartments>
      <compartment id="DefaultCompartment" name="DefaultCompartment" size="1"/>
    </listOfCompartments>
    <listOfSpecies>
      <species id="Ath_C0001" name="WATER" compartment="DefaultCompartment"/>
      <species id="Ath_C0002" name="ATP" compartment="DefaultCompartment"/>
      <species id="Ath_C0003" name="NAD" compartment="DefaultCompartment"/>
      <species id="Ath_C0004" name="NADH" compartment="DefaultCompartment"/>
      <species id="Ath_C0005" name="NADPH" compartment="DefaultCompartment"/>
      <species id="Ath_C0006" name="NADP" compartment="DefaultCompartment"/>
      <species id="Ath_C0007" name="OXYGEN-MOLECULE" compartment="DefaultCompartment"/>
      <species id="Ath_C0008" name="ADP" compartment="DefaultCompartment"/>
      <species id="Ath_C0009" name="Pi" compartment="DefaultCompartment"/>
      <species id="Ath_C0010" name="CO-A" compartment="DefaultCompartment"/>
      <species id="Ath_C0011" name="CARBON-DIOXIDE" compartment="DefaultCompartment"/>
      <species id="Ath_C0012" name="PPI" compartment="DefaultCompartment"/>
      <species id="Ath_C0013" name="AMMONIA" compartment="DefaultCompartment"/>
      <species id="Ath_C0014" name="UDP" compartment="DefaultCompartment"/>
      <species id="Ath_C0015" name="FAD" compartment="DefaultCompartment"/>
      <species id="Ath_C0016" name="PYRIDOXAL_PHOSPHATE" compartment="DefaultCompartment"/>
      <species id="Ath_C0017" name="S-ADENOSYLMETHIONINE" compartment="DefaultCompartment"/>
      <species id="Ath_C0018" name="AMP" compartment="DefaultCompartment"/>
      <species id="Ath_C0019" name="ADENOSYL-HOMO-CYS" compartment="DefaultCompartment"/>
      <species id="Ath_C0020" name="PYRUVATE" compartment="DefaultCompartment"/>
      <species id="Ath_C0021" name="FE+2" compartment="DefaultCompartment"/>
      <species id="Ath_C0022" name="ACETYL-COA" compartment="DefaultCompartment"/>
      <species id="Ath_C0023" name="GLT" compartment="DefaultCompartment"/>
      <species id="Ath_C0024" name="2-KETOGLUTARATE" compartment="DefaultCompartment"/>
      <species id="Ath_C0025" name="HYDROGEN-PEROXIDE" compartment="DefaultCompartment"/>
      <species id="Ath_C0026" name="UDP-GLUCOSE" compartment="DefaultCompartment"/>
      <species id="Ath_C0027" name="GLC" compartment="DefaultCompartment"/>
      <species id="Ath_C0028" name="PROTOHEME" compartment="DefaultCompartment"/>
      <species id="Ath_C0029" name="ACET" compartment="DefaultCompartment"/>
      <species id="Ath_C0030" name="MN+2" compartment="DefaultCompartment"/>
      <species id="Ath_C0031" name="GDP" compartment="DefaultCompartment"/>
      <species id="Ath_C0032" name="OXALACETIC_ACID" compartment="DefaultCompartment"/>
      <species id="Ath_C0033" name="GLY" compartment="DefaultCompartment"/>
      <species id="Ath_C0034" name="ZN+2" compartment="DefaultCompartment"/>
      <species id="Ath_C0035" name="L-ALPHA-ALANINE" compartment="DefaultCompartment"/>
      <species id="Ath_C0036" name="SUC" compartment="DefaultCompartment"/>
      <species id="Ath_C0037" name="UDP-N-ACETYL-D-GLUCOSAMINE" compartment="DefaultCompartment"/>
      <species id="Ath_C0038" name="GTP" compartment="DefaultCompartment"/>
      <species id="Ath_C0039" name="LYS" compartment="DefaultCompartment"/>
      <species id="Ath_C0040" name="GLYOX" compartment="DefaultCompartment"/>
      <species id="Ath_C0041" name="L-ASPARTATE" compartment="DefaultCompartment"/>
      <species id="Ath_C0042" name="GLUTATHIONE" compartment="DefaultCompartment"/>
      <species id="Ath_C0043" name="UDP-GALACTOSE" compartment="DefaultCompartment"/>
      <species id="Ath_C0044" name="PAPS" compartment="DefaultCompartment"/>
      <species id="Ath_C0045" name="PAP" compartment="DefaultCompartment"/>
      <species id="Ath_C0046" name="CMP" compartment="DefaultCompartment"/>
      <species id="Ath_C0047" name="FORMATE" compartment="DefaultCompartment"/>
      <species id="Ath_C0048" name="SULFATE" compartment="DefaultCompartment"/>
      <species id="Ath_C0049" name="FMN" compartment="DefaultCompartment"/>
      <species id="Ath_C0050" name="ARG" compartment="DefaultCompartment"/>
      <species id="Ath_C0051" name="CTP" compartment="DefaultCompartment"/>
      <species id="Ath_C0052" name="GLN" compartment="DefaultCompartment"/>
      <species id="Ath_C0053" name="SER" compartment="DefaultCompartment"/>
      <species id="Ath_C0054" name="FORMALDEHYDE" compartment="DefaultCompartment"/>
      <species id="Ath_C0055" name="THIAMINE-PYROPHOSPHATE" compartment="DefaultCompartment"/>
      <species id="Ath_C0056" name="ASCORBATE" compartment="DefaultCompartment"/>
      <species id="Ath_C0057" name="MET" compartment="DefaultCompartment"/>
      <species id="Ath_C0058" name="PHOSPHO-ENOL-PYRUVATE" compartment="DefaultCompartment"/>
      <species id="Ath_C0059" name="UTP" compartment="DefaultCompartment"/>
      <species id="Ath_C0060" name="CA+2" compartment="DefaultCompartment"/>
      <species id="Ath_C0061" name="TRP" compartment="DefaultCompartment"/>
      <species id="Ath_C0062" name="PHE" compartment="DefaultCompartment"/>
      <species id="Ath_C0063" name="TYR" compartment="DefaultCompartment"/>
      <species id="Ath_C0064" name="MALONYL-COA" compartment="DefaultCompartment"/>
      <species id="Ath_C0065" name="ACETALD" compartment="DefaultCompartment"/>
      <species id="Ath_C0066" name="FRUCTOSE-6P" compartment="DefaultCompartment"/>
      <species id="Ath_C0067" name="UREA" compartment="DefaultCompartment"/>
      <species id="Ath_C0068" name="CPD-249" compartment="DefaultCompartment"/>
      <species id="Ath_C0069" name="NITRITE" compartment="DefaultCompartment"/>
      <species id="Ath_C0070" name="SUCROSE" compartment="DefaultCompartment"/>
      <species id="Ath_C0071" name="CATECHOL" compartment="DefaultCompartment"/>
      <species id="Ath_C0072" name="SUC-COA" compartment="DefaultCompartment"/>
      <species id="Ath_C0073" name="GLYCEROL-3P" compartment="DefaultCompartment"/>
      <species id="Ath_C0074" name="SO3" compartment="DefaultCompartment"/>
      <species id="Ath_C0075" name="FRU" compartment="DefaultCompartment"/>
      <species id="Ath_C0076" name="GDP-MANNOSE" compartment="DefaultCompartment"/>
      <species id="Ath_C0077" name="CYS" compartment="DefaultCompartment"/>
      <species id="Ath_C0078" name="B-ALANINE" compartment="DefaultCompartment"/>
      <species id="Ath_C0079" name="PROPIONYL-COA" compartment="DefaultCompartment"/>
      <species id="Ath_C0080" name="THF" compartment="DefaultCompartment"/>
      <species id="Ath_C0081" name="GLC-1-P" compartment="DefaultCompartment"/>
      <species id="Ath_C0082" name="UMP" compartment="DefaultCompartment"/>
      <species id="Ath_C0083" name="URACIL" compartment="DefaultCompartment"/>
      <species id="Ath_C0084" name="ANTHRANILATE" compartment="DefaultCompartment"/>
      <species id="Ath_C0085" name="2-OXOBUTANOATE" compartment="DefaultCompartment"/>
      <species id="Ath_C0086" name="DOLICHOLP" compartment="DefaultCompartment"/>
      <species id="Ath_C0087" name="DIHYDROXY-ACETONE-PHOSPHATE" compartment="DefaultCompartment"/>
      <species id="Ath_C0088" name="CDP" compartment="DefaultCompartment"/>
      <species id="Ath_C0089" name="CHOLINE" compartment="DefaultCompartment"/>
      <species id="Ath_C0090" name="CL-" compartment="DefaultCompartment"/>
      <species id="Ath_C0091" name="GLYCEROL" compartment="DefaultCompartment"/>
      <species id="Ath_C0092" name="RIBOSE-5P" compartment="DefaultCompartment"/>
      <species id="Ath_C0093" name="PRPP" compartment="DefaultCompartment"/>
      <species id="Ath_C0094" name="BIOTIN" compartment="DefaultCompartment"/>
      <species id="Ath_C0095" name="RIBOSE" compartment="DefaultCompartment"/>
      <species id="Ath_C0096" name="FUM" compartment="DefaultCompartment"/>
      <species id="Ath_C0097" name="LEU" compartment="DefaultCompartment"/>
      <species id="Ath_C0098" name="GALACTOSE" compartment="DefaultCompartment"/>
      <species id="Ath_C0099" name="OXIDIZED-GLUTATHIONE" compartment="DefaultCompartment"/>
      <species id="Ath_C0100" name="CMP-N-ACETYL-NEURAMINATE" compartment="DefaultCompartment"/>
      <species id="Ath_C0101" name="delta(3)-isopentenyl-pp" compartment="DefaultCompartment"/>
      <species id="Ath_C0102" name="IMP" compartment="DefaultCompartment"/>
      <species id="Ath_C0103" name="DATP" compartment="DefaultCompartment"/>
      <species id="Ath_C0104" name="METOH" compartment="DefaultCompartment"/>
      <species id="Ath_C0105" name="D-ALANINE" compartment="DefaultCompartment"/>
      <species id="Ath_C0106" name="PUTRESCINE" compartment="DefaultCompartment"/>
      <species id="Ath_C0107" name="HIS" compartment="DefaultCompartment"/>
      <species id="Ath_C0108" name="CPD-650" compartment="DefaultCompartment"/>
      <species id="Ath_C0109" name="MYO-INOSITOL" compartment="DefaultCompartment"/>
      <species id="Ath_C0110" name="2-KETO-ISOVALERATE" compartment="DefaultCompartment"/>
      <species id="Ath_C0111" name="METHYLENE-THF" compartment="DefaultCompartment"/>
      <species id="Ath_C0112" name="GMP" compartment="DefaultCompartment"/>
      <species id="Ath_C0113" name="ADENINE" compartment="DefaultCompartment"/>
      <species id="Ath_C0114" name="PRO" compartment="DefaultCompartment"/>
      <species id="Ath_C0115" name="MAL" compartment="DefaultCompartment"/>
      <species id="Ath_C0116" name="L-2-AMINO-ACID" compartment="DefaultCompartment"/>
      <species id="Ath_C0117" name="ASN" compartment="DefaultCompartment"/>
      <species id="Ath_C0118" name="NIACINAMIDE" compartment="DefaultCompartment"/>
      <species id="Ath_C0119" name="PALMITYL-COA" compartment="DefaultCompartment"/>
      <species id="Ath_C0120" name="HOMO-CYS" compartment="DefaultCompartment"/>
      <species id="Ath_C0121" name="4-hydroxybenzoate" compartment="DefaultCompartment"/>
      <species id="Ath_C0122" name="CIT" compartment="DefaultCompartment"/>
      <species id="Ath_C0123" name="MANNOSE" compartment="DefaultCompartment"/>
      <species id="Ath_C0124" name="GLYCOLLATE" compartment="DefaultCompartment"/>
      <species id="Ath_C0125" name="PROPIONATE" compartment="DefaultCompartment"/>
      <species id="Ath_C0126" name="3-KETOBUTYRATE" compartment="DefaultCompartment"/>
      <species id="Ath_C0127" name="PHENYL-PYRUVATE" compartment="DefaultCompartment"/>
      <species id="Ath_C0128" name="UDP-GLUCURONATE" compartment="DefaultCompartment"/>
      <species id="Ath_C0129" name="OH-PYR" compartment="DefaultCompartment"/>
      <species id="Ath_C0130" name="CARBAMOYL-P" compartment="DefaultCompartment"/>
      <species id="Ath_C0131" name="5-METHYLTHIOADENOSINE" compartment="DefaultCompartment"/>
      <species id="Ath_C0132" name="CO+2" compartment="DefaultCompartment"/>
      <species id="Ath_C0133" name="THYMINE" compartment="DefaultCompartment"/>
      <species id="Ath_C0134" name="AGMATHINE" compartment="DefaultCompartment"/>
      <species id="Ath_C0135" name="BENZOATE" compartment="DefaultCompartment"/>
      <species id="Ath_C0136" name="XYLOSE" compartment="DefaultCompartment"/>
      <species id="Ath_C0137" name="VAL" compartment="DefaultCompartment"/>
      <species id="Ath_C0138" name="DIHYDROXYACETONE" compartment="DefaultCompartment"/>
      <species id="Ath_C0139" name="L-LACTATE" compartment="DefaultCompartment"/>
      <species id="Ath_C0140" name="CHOLESTEROL" compartment="DefaultCompartment"/>
      <species id="Ath_C0141" name="THR" compartment="DefaultCompartment"/>
      <species id="Ath_C0142" name="ETHANOL-AMINE" compartment="DefaultCompartment"/>
      <species id="Ath_C0143" name="UDP-D-XYLOSE" compartment="DefaultCompartment"/>
      <species id="Ath_C0144" name="GLUCURONATE" compartment="DefaultCompartment"/>
      <species id="Ath_C0145" name="CERAMIDE" compartment="DefaultCompartment"/>
      <species id="Ath_C0146" name="G3P" compartment="DefaultCompartment"/>
      <species id="Ath_C0147" name="RIBULOSE-5P" compartment="DefaultCompartment"/>
      <species id="Ath_C0148" name="UDP-N-ACETYL-GALACTOSAMINE" compartment="DefaultCompartment"/>
      <species id="Ath_C0149" name="DADP" compartment="DefaultCompartment"/>
      <species id="Ath_C0150" name="MALTOSE" compartment="DefaultCompartment"/>
      <species id="Ath_C0151" name="ADENOSINE" compartment="DefaultCompartment"/>
      <species id="Ath_C0152" name="SARCOSINE" compartment="DefaultCompartment"/>
      <species id="Ath_C0153" name="THYMIDINE" compartment="DefaultCompartment"/>
      <species id="Ath_C0154" name="MALONATE-S-ALD" compartment="DefaultCompartment"/>
      <species id="Ath_C0155" name="COUMARYL-COA" compartment="DefaultCompartment"/>
      <species id="Ath_C0156" name="APS" compartment="DefaultCompartment"/>
      <species id="Ath_C0157" name="XYLULOSE-5-PHOSPHATE" compartment="DefaultCompartment"/>
      <species id="Ath_C0158" name="SUCC-S-ALD" compartment="DefaultCompartment"/>
      <species id="Ath_C0159" name="2K-4CH3-PENTANOATE" compartment="DefaultCompartment"/>
      <species id="Ath_C0160" name="10-FORMYL-THF" compartment="DefaultCompartment"/>
      <species id="Ath_C0161" name="CPD-4211" compartment="DefaultCompartment"/>
      <species id="Ath_C0162" name="DPG" compartment="DefaultCompartment"/>
      <species id="Ath_C0163" name="CARBON-MONOXIDE" compartment="DefaultCompartment"/>
      <species id="Ath_C0164" name="K+" compartment="DefaultCompartment"/>
      <species id="Ath_C0165" name="DCMP" compartment="DefaultCompartment"/>
      <species id="Ath_C0166" name="GUANINE" compartment="DefaultCompartment"/>
      <species id="Ath_C0167" name="LACTOSE" compartment="DefaultCompartment"/>
      <species id="Ath_C0168" name="NITRATE" compartment="DefaultCompartment"/>
      <species id="Ath_C0169" name="LIPOAMIDE" compartment="DefaultCompartment"/>
      <species id="Ath_C0170" name="PALMITATE" compartment="DefaultCompartment"/>
      <species id="Ath_C0171" name="PYRIDOXAL" compartment="DefaultCompartment"/>
      <species id="Ath_C0172" name="CHORISMATE" compartment="DefaultCompartment"/>
      <species id="Ath_C0173" name="NIACINE" compartment="DefaultCompartment"/>
      <species id="Ath_C0174" name="PREPHENATE" compartment="DefaultCompartment"/>
      <species id="Ath_C0175" name="RIBOFLAVIN" compartment="DefaultCompartment"/>
      <species id="Ath_C0176" name="D-LACTATE" compartment="DefaultCompartment"/>
      <species id="Ath_C0177" name="GLUCONATE" compartment="DefaultCompartment"/>
      <species id="Ath_C0178" name="GLYCERATE" compartment="DefaultCompartment"/>
      <species id="Ath_C0179" name="BENZALDEHYDE" compartment="DefaultCompartment"/>
      <species id="Ath_C0180" name="HYPOXANTHINE" compartment="DefaultCompartment"/>
      <species id="Ath_C0181" name="HOMO-SER" compartment="DefaultCompartment"/>
      <species id="Ath_C0182" name="DITHIOTHREITOL" compartment="DefaultCompartment"/>
      <species id="Ath_C0183" name="GLYCOLALDEHYDE" compartment="DefaultCompartment"/>
      <species id="Ath_C0184" name="ALPHA-GLUCOSE" compartment="DefaultCompartment"/>
      <species id="Ath_C0185" name="CDPDIACYLGLYCEROL" compartment="DefaultCompartment"/>
      <species id="Ath_C0186" name="MANNOSE-6P" compartment="DefaultCompartment"/>
      <species id="Ath_C0187" name="ERYTHROSE-4P" compartment="DefaultCompartment"/>
      <species id="Ath_C0188" name="D-SEDOHEPTULOSE-7-P" compartment="DefaultCompartment"/>
      <species id="Ath_C0189" name="HYDROGEN-MOLECULE" compartment="DefaultCompartment"/>
      <species id="Ath_C0190" name="HS" compartment="DefaultCompartment"/>
      <species id="Ath_C0191" name="DGTP" compartment="DefaultCompartment"/>
      <species id="Ath_C0192" name="HCO3" compartment="DefaultCompartment"/>
      <species id="Ath_C0193" name="NI+2" compartment="DefaultCompartment"/>
      <species id="Ath_C0194" name="INOSINE" compartment="DefaultCompartment"/>
      <species id="Ath_C0195" name="OROTATE" compartment="DefaultCompartment"/>
      <species id="Ath_C0196" name="QUINATE" compartment="DefaultCompartment"/>
      <species id="Ath_C0197" name="URIDINE" compartment="DefaultCompartment"/>
      <species id="Ath_C0198" name="ADENOSINE_DIPHOSPHATE_RIBOSE" compartment="DefaultCompartment"/>
      <species id="Ath_C0199" name="MG+2" compartment="DefaultCompartment"/>
      <species id="Ath_C0200" name="CDP-CHOLINE" compartment="DefaultCompartment"/>
      <species id="Ath_C0201" name="D-XYLULOSE" compartment="DefaultCompartment"/>
      <species id="Ath_C0202" name="threo-d(s)-iso-citrate" compartment="DefaultCompartment"/>
      <species id="Ath_C0203" name="PYRIDOXINE" compartment="DefaultCompartment"/>
      <species id="Ath_C0204" name="SPERMIDINE" compartment="DefaultCompartment"/>
      <species id="Ath_C0205" name="CARNITINE" compartment="DefaultCompartment"/>
      <species id="Ath_C0206" name="SPHINGOSINE" compartment="DefaultCompartment"/>
      <species id="Ath_C0207" name="S2O3" compartment="DefaultCompartment"/>
      <species id="Ath_C0208" name="2K-ADIPATE" compartment="DefaultCompartment"/>
      <species id="Ath_C0209" name="CAFFEOYL-COA" compartment="DefaultCompartment"/>
      <species id="Ath_C0210" name="GUANOSINE_DIPHOSPHATE_FUCOSE" compartment="DefaultCompartment"/>
      <species id="Ath_C0211" name="L-CITRULLINE" compartment="DefaultCompartment"/>
      <species id="Ath_C0212" name="INDOLE_PYRUVATE" compartment="DefaultCompartment"/>
      <species id="Ath_C0213" name="3-ACETOACETYL-COA" compartment="DefaultCompartment"/>
      <species id="Ath_C0214" name="D-GALACTURONATE" compartment="DefaultCompartment"/>
      <species id="Ath_C0215" name="4-AMINO-BUTYRATE" compartment="DefaultCompartment"/>
      <species id="Ath_C0216" name="DI-H-OROTATE" compartment="DefaultCompartment"/>
      <species id="Ath_C0217" name="GERANYL-PP" compartment="DefaultCompartment"/>
      <species id="Ath_C0218" name="CPD-2961" compartment="DefaultCompartment"/>
      <species id="Ath_C0219" name="PHOSPHORYL-ETHANOLAMINE" compartment="DefaultCompartment"/>
      <species id="Ath_C0220" name="D-GLUCOSAMINE-6-P" compartment="DefaultCompartment"/>
      <species id="Ath_C0221" name="GERANYLGERANYL-PP" compartment="DefaultCompartment"/>
      <species id="Ath_C0222" name="FRUCTOSE-16-DIPHOSPHATE" compartment="DefaultCompartment"/>
      <species id="Ath_C0223" name="3-HYDROXY-3-METHYL-GLUTARYL-COA" compartment="DefaultCompartment"/>
      <species id="Ath_C0224" name="N-ACETYL-D-GLUCOSAMINE-6-P" compartment="DefaultCompartment"/>
      <species id="Ath_C0225" name="DGDP" compartment="DefaultCompartment"/>
      <species id="Ath_C0226" name="DGMP" compartment="DefaultCompartment"/>
      <species id="Ath_C0227" name="TDP" compartment="DefaultCompartment"/>
      <species id="Ath_C0228" name="TMP" compartment="DefaultCompartment"/>
      <species id="Ath_C0229" name="DUMP" compartment="DefaultCompartment"/>
      <species id="Ath_C0230" name="URATE" compartment="DefaultCompartment"/>
      <species id="Ath_C0231" name="CPD-4210" compartment="DefaultCompartment"/>
      <species id="Ath_C0232" name="THIAMINE" compartment="DefaultCompartment"/>
      <species id="Ath_C0233" name="DOLICHOL" compartment="DefaultCompartment"/>
      <species id="Ath_C0234" name="XANTHINE" compartment="DefaultCompartment"/>
      <species id="Ath_C0235" name="GUANOSINE" compartment="DefaultCompartment"/>
      <species id="Ath_C0236" name="35734-PENTAHYDROXYFLAVONE" compartment="DefaultCompartment"/>
      <species id="Ath_C0237" name="UBIQUINOL-8" compartment="DefaultCompartment"/>
      <species id="Ath_C0238" name="MANNITOL" compartment="DefaultCompartment"/>
      <species id="Ath_C0239" name="GDP-D-GLUCOSE" compartment="DefaultCompartment"/>
      <species id="Ath_C0240" name="TRYPTAMINE" compartment="DefaultCompartment"/>
      <species id="Ath_C0241" name="UBIQUINONE-8" compartment="DefaultCompartment"/>
      <species id="Ath_C0242" name="POLYPEPTIDE" compartment="DefaultCompartment"/>
      <species id="Ath_C0243" name="FERULOYL-COA" compartment="DefaultCompartment"/>
      <species id="Ath_C0244" name="ILE" compartment="DefaultCompartment"/>
      <species id="Ath_C0245" name="CPD-7671" compartment="DefaultCompartment"/>
      <species id="Ath_C0246" name="STEAROYL-COA" compartment="DefaultCompartment"/>
      <species id="Ath_C0247" name="DIHYDROFOLATE" compartment="DefaultCompartment"/>
      <species id="Ath_C0248" name="CIS-ACONITATE" compartment="DefaultCompartment"/>
      <species id="Ath_C0249" name="MEVALONATE" compartment="DefaultCompartment"/>
      <species id="Ath_C0250" name="CPD-674" compartment="DefaultCompartment"/>
      <species id="Ath_C0251" name="LACTALD" compartment="DefaultCompartment"/>
      <species id="Ath_C0252" name="DI-H-URACIL" compartment="DefaultCompartment"/>
      <species id="Ath_C0253" name="5-AMINO-LEVULINATE" compartment="DefaultCompartment"/>
      <species id="Ath_C0254" name="CPD-597" compartment="DefaultCompartment"/>
      <species id="Ath_C0255" name="N-ALPHA-ACETYLORNITHINE" compartment="DefaultCompartment"/>
      <species id="Ath_C0256" name="CARBAMYUL-L-ASPARTATE" compartment="DefaultCompartment"/>
      <species id="Ath_C0257" name="5-METHYL-THF" compartment="DefaultCompartment"/>
      <species id="Ath_C0258" name="L-ASPARTATE-SEMIALDEHYDE" compartment="DefaultCompartment"/>
      <species id="Ath_C0259" name="5,10-methenyl-thf" compartment="DefaultCompartment"/>
      <species id="Ath_C0260" name="GALACTOSE-1P" compartment="DefaultCompartment"/>
      <species id="Ath_C0261" name="d-sedoheptulose-1,7-p_{2}" compartment="DefaultCompartment"/>
      <species id="Ath_C0262" name="FARNESYL-PP" compartment="DefaultCompartment"/>
      <species id="Ath_C0263" name="SACCHAROPINE" compartment="DefaultCompartment"/>
      <species id="Ath_C0264" name="NICOTINAMIDE_NUCLEOTIDE" compartment="DefaultCompartment"/>
      <species id="Ath_C0265" name="DCTP" compartment="DefaultCompartment"/>
      <species id="Ath_C0266" name="TTP" compartment="DefaultCompartment"/>
      <species id="Ath_C0267" name="DUTP" compartment="DefaultCompartment"/>
      <species id="Ath_C0268" name="INDOLE" compartment="DefaultCompartment"/>
      <species id="Ath_C0269" name="ETOH" compartment="DefaultCompartment"/>
      <species id="Ath_C0270" name="PECTATE" compartment="DefaultCompartment"/>
      <species id="Ath_C0271" name="CYTIDINE" compartment="DefaultCompartment"/>
      <species id="Ath_C0272" name="SINAPATE" compartment="DefaultCompartment"/>
      <species id="Ath_C0273" name="TYRAMINE" compartment="DefaultCompartment"/>
      <species id="Ath_C0274" name="D-CARNITINE" compartment="DefaultCompartment"/>
      <species id="Ath_C0275" name="FORMAMIDE" compartment="DefaultCompartment"/>
      <species id="Ath_C0276" name="CPD-1099" compartment="DefaultCompartment"/>
      <species id="Ath_C0277" name="SHIKIMATE" compartment="DefaultCompartment"/>
      <species id="Ath_C0278" name="ADP-D-GLUCOSE" compartment="DefaultCompartment"/>
      <species id="Ath_C0279" name="ALLANTOATE" compartment="DefaultCompartment"/>
      <species id="Ath_C0280" name="BILIVERDINE" compartment="DefaultCompartment"/>
      <species id="Ath_C0281" name="NARINGENIN-CMPD" compartment="DefaultCompartment"/>
      <species id="Ath_C0282" name="OLEOYL-COA" compartment="DefaultCompartment"/>
      <species id="Ath_C0283" name="ACRYLATE" compartment="DefaultCompartment"/>
      <species id="Ath_C0284" name="BENZOYLCOA" compartment="DefaultCompartment"/>
      <species id="Ath_C0285" name="PALMITALDEHYDE" compartment="DefaultCompartment"/>
      <species id="Ath_C0286" name="CPD-4886" compartment="DefaultCompartment"/>
      <species id="Ath_C0287" name="L-PANTOATE" compartment="DefaultCompartment"/>
      <species id="Ath_C0288" name="DEOXYURIDINE" compartment="DefaultCompartment"/>
      <species id="Ath_C0289" name="GLUTARYL-COA" compartment="DefaultCompartment"/>
      <species id="Ath_C0290" name="NITRIC-OXIDE" compartment="DefaultCompartment"/>
      <species id="Ath_C0291" name="PYRIDOXAMINE" compartment="DefaultCompartment"/>
      <species id="Ath_C0292" name="CINNAMOYL-COA" compartment="DefaultCompartment"/>
      <species id="Ath_C0293" name="L-CYSTATHIONINE" compartment="DefaultCompartment"/>
      <species id="Ath_C0294" name="HOMOGENTISATE" compartment="DefaultCompartment"/>
      <species id="Ath_C0295" name="METHYL-GLYOXAL" compartment="DefaultCompartment"/>
      <species id="Ath_C0296" name="NOREPINEPHRINE" compartment="DefaultCompartment"/>
      <species id="Ath_C0297" name="4-AMINO-BUTYRALDEHYDE" compartment="DefaultCompartment"/>
      <species id="Ath_C0298" name="BENZYL-ALCOHOL" compartment="DefaultCompartment"/>
      <species id="Ath_C0299" name="DEOXYADENOSINE" compartment="DefaultCompartment"/>
      <species id="Ath_C0300" name="MANDELONITRILE" compartment="DefaultCompartment"/>
      <species id="Ath_C0301" name="P-AMINO-BENZOATE" compartment="DefaultCompartment"/>
      <species id="Ath_C0302" name="CDP-ETHANOLAMINE" compartment="DefaultCompartment"/>
      <species id="Ath_C0303" name="CAMP" compartment="DefaultCompartment"/>
      <species id="Ath_C0304" name="DIHYDROLIPOAMIDE" compartment="DefaultCompartment"/>
      <species id="Ath_C0305" name="CPD-7670" compartment="DefaultCompartment"/>
      <species id="Ath_C0306" name="PHOSPHORYL-CHOLINE" compartment="DefaultCompartment"/>
      <species id="Ath_C0307" name="CONIFERYL-ALCOHOL" compartment="DefaultCompartment"/>
      <species id="Ath_C0308" name="CPD-1091" compartment="DefaultCompartment"/>
      <species id="Ath_C0309" name="CPD-568" compartment="DefaultCompartment"/>
      <species id="Ath_C0310" name="UDP-D-GALACTURONATE" compartment="DefaultCompartment"/>
      <species id="Ath_C0311" name="RIBOSE-1P" compartment="DefaultCompartment"/>
      <species id="Ath_C0312" name="CPD-224" compartment="DefaultCompartment"/>
      <species id="Ath_C0313" name="ACETYL-GLU" compartment="DefaultCompartment"/>
      <species id="Ath_C0314" name="PYRIDOXINE-5P" compartment="DefaultCompartment"/>
      <species id="Ath_C0315" name="ISOBUTYRYL-COA" compartment="DefaultCompartment"/>
      <species id="Ath_C0316" name="2-PG" compartment="DefaultCompartment"/>
      <species id="Ath_C0317" name="MANNOSE-1P" compartment="DefaultCompartment"/>
      <species id="Ath_C0318" name="INDOLE_ACETALDEHYDE" compartment="DefaultCompartment"/>
      <species id="Ath_C0319" name="PYRIDOXAMINE-5P" compartment="DefaultCompartment"/>
      <species id="Ath_C0320" name="XANTHOSINE-5-PHOSPHATE" compartment="DefaultCompartment"/>
      <species id="Ath_C0321" name="GAP" compartment="DefaultCompartment"/>
      <species id="Ath_C0322" name="CPD-535" compartment="DefaultCompartment"/>
      <species id="Ath_C0323" name="LL-DIAMINOPIMELATE" compartment="DefaultCompartment"/>
      <species id="Ath_C0324" name="ALPHA-GLC-6-P" compartment="DefaultCompartment"/>
      <species id="Ath_C0325" name="L-GAMMA-GLUTAMYLCYSTEINE" compartment="DefaultCompartment"/>
      <species id="Ath_C0326" name="L-1-GLYCERO-PHOSPHORYLCHOLINE" compartment="DefaultCompartment"/>
      <species id="Ath_C0327" name="2-KETO-3-METHYL-VALERATE" compartment="DefaultCompartment"/>
      <species id="Ath_C0328" name="DEOXY-RIBOSE-1P" compartment="DefaultCompartment"/>
      <species id="Ath_C0329" name="DEOXY-RIBOSE-5P" compartment="DefaultCompartment"/>
      <species id="Ath_C0330" name="MESO-DIAMINOPIMELATE" compartment="DefaultCompartment"/>
      <species id="Ath_C0331" name="DTDP-DEOH-DEOXY-GLUCOSE" compartment="DefaultCompartment"/>
      <species id="Ath_C0332" name="DTDP-DEOH-DEOXY-MANNOSE" compartment="DefaultCompartment"/>
      <species id="Ath_C0333" name="TREHALOSE-6P" compartment="DefaultCompartment"/>
      <species id="Ath_C0334" name="BETA-D-GALACTOSYL-ETCETERA-GLUCOSAMINYL-" compartment="DefaultCompartment"/>
      <species id="Ath_C0335" name="HG+2" compartment="DefaultCompartment"/>
      <species id="Ath_C0336" name="SUPER-OXIDE" compartment="DefaultCompartment"/>
      <species id="Ath_C0337" name="DCDP" compartment="DefaultCompartment"/>
      <species id="Ath_C0338" name="OLEATE-CPD" compartment="DefaultCompartment"/>
      <species id="Ath_C0339" name="PECTIN" compartment="DefaultCompartment"/>
      <species id="Ath_C0340" name="SIROHEME" compartment="DefaultCompartment"/>
      <species id="Ath_C0341" name="SPERMINE" compartment="DefaultCompartment"/>
      <species id="Ath_C0342" name="SQUALENE" compartment="DefaultCompartment"/>
      <species id="Ath_C0343" name="OCTANOL" compartment="DefaultCompartment"/>
      <species id="Ath_C0344" name="CELLULOSE" compartment="DefaultCompartment"/>
      <species id="Ath_C0345" name="CPD-1777" compartment="DefaultCompartment"/>
      <species id="Ath_C0346" name="D-CYSTEINE" compartment="DefaultCompartment"/>
      <species id="Ath_C0347" name="CPD-110" compartment="DefaultCompartment"/>
      <species id="Ath_C0348" name="COUMARATE" compartment="DefaultCompartment"/>
      <species id="Ath_C0349" name="CPD-659" compartment="DefaultCompartment"/>
      <species id="Ath_C0350" name="DIHYDRO-SPHINGOSINE" compartment="DefaultCompartment"/>
      <species id="Ath_C0351" name="DTDP-D-GLUCOSE" compartment="DefaultCompartment"/>
      <species id="Ath_C0352" name="DEAMIDO-NAD" compartment="DefaultCompartment"/>
      <species id="Ath_C0353" name="CPD1F-139" compartment="DefaultCompartment"/>
      <species id="Ath_C0354" name="HISTIDINOL" compartment="DefaultCompartment"/>
      <species id="Ath_C0355" name="PANTOTHENATE" compartment="DefaultCompartment"/>
      <species id="Ath_C0356" name="CPD-8538" compartment="DefaultCompartment"/>
      <species id="Ath_C0357" name="CROTONYL-COA" compartment="DefaultCompartment"/>
      <species id="Ath_C0358" name="DEOXYCYTIDINE" compartment="DefaultCompartment"/>
      <species id="Ath_C0359" name="DEPHOSPHO-COA" compartment="DefaultCompartment"/>
      <species id="Ath_C0360" name="ISOCHORISMATE" compartment="DefaultCompartment"/>
      <species id="Ath_C0361" name="ACRYLYL-COA" compartment="DefaultCompartment"/>
      <species id="Ath_C0362" name="CINNAMALDEHYDE" compartment="DefaultCompartment"/>
      <species id="Ath_C0363" name="7,8-dihydropteroate" compartment="DefaultCompartment"/>
      <species id="Ath_C0364" name="PORPHOBILINOGEN" compartment="DefaultCompartment"/>
      <species id="Ath_C0365" name="O-SINAPOYLCHOLINE" compartment="DefaultCompartment"/>
      <species id="Ath_C0366" name="UDP-L-ARABINOSE" compartment="DefaultCompartment"/>
      <species id="Ath_C0367" name="DEHYDROQUINATE" compartment="DefaultCompartment"/>
      <species id="Ath_C0368" name="INDOLE_ACETATE_AUXIN" compartment="DefaultCompartment"/>
      <species id="Ath_C0369" name="CPD-468" compartment="DefaultCompartment"/>
      <species id="Ath_C0370" name="3-MERCAPTO-PYRUVATE" compartment="DefaultCompartment"/>
      <species id="Ath_C0371" name="2-DEHYDROPANTOATE" compartment="DefaultCompartment"/>
      <species id="Ath_C0372" name="DIHYDROKAEMPFEROL-CMPD" compartment="DefaultCompartment"/>
      <species id="Ath_C0373" name="ACETYLSERINE" compartment="DefaultCompartment"/>
      <species id="Ath_C0374" name="CPD-313" compartment="DefaultCompartment"/>
      <species id="Ath_C0375" name="CPD-67" compartment="DefaultCompartment"/>
      <species id="Ath_C0376" name="4-HYDROXY-BUTYRATE" compartment="DefaultCompartment"/>
      <species id="Ath_C0377" name="D-ALA-D-ALA" compartment="DefaultCompartment"/>
      <species id="Ath_C0378" name="3-P-SERINE" compartment="DefaultCompartment"/>
      <species id="Ath_C0379" name="TRIMETHYLSULFONIUM" compartment="DefaultCompartment"/>
      <species id="Ath_C0380" name="3-HYDROXY-PROPIONATE" compartment="DefaultCompartment"/>
      <species id="Ath_C0381" name="L-FUCOSE" compartment="DefaultCompartment"/>
      <species id="Ath_C0382" name="HYDROXYMETHYLBILANE" compartment="DefaultCompartment"/>
      <species id="Ath_C0383" name="A-LIPID-HYDROPEROXIDE" compartment="DefaultCompartment"/>
      <species id="Ath_C0384" name="CPD-548" compartment="DefaultCompartment"/>
      <species id="Ath_C0385" name="4-MALEYL-ACETOACETATE" compartment="DefaultCompartment"/>
      <species id="Ath_C0386" name="DIAMINONONANOATE" compartment="DefaultCompartment"/>
      <species id="Ath_C0387" name="CPD-318" compartment="DefaultCompartment"/>
      <species id="Ath_C0388" name="UROPORPHYRINOGEN-III" compartment="DefaultCompartment"/>
      <species id="Ath_C0389" name="EPOXYSQUALENE" compartment="DefaultCompartment"/>
      <species id="Ath_C0390" name="4-FUMARYL-ACETOACETATE" compartment="DefaultCompartment"/>
      <species id="Ath_C0391" name="CPD-558" compartment="DefaultCompartment"/>
      <species id="Ath_C0392" name="CPD-667" compartment="DefaultCompartment"/>
      <species id="Ath_C0393" name="PROTOPORPHYRINOGEN" compartment="DefaultCompartment"/>
      <species id="Ath_C0394" name="THIAMINE-P" compartment="DefaultCompartment"/>
      <species id="Ath_C0395" name="TREHALOSE" compartment="DefaultCompartment"/>
      <species id="Ath_C0396" name="CPD-335" compartment="DefaultCompartment"/>
      <species id="Ath_C0397" name="8-AMINO-7-OXONONANOATE" compartment="DefaultCompartment"/>
      <species id="Ath_C0398" name="L-HISTIDINOL-P" compartment="DefaultCompartment"/>
      <species id="Ath_C0399" name="O-PHOSPHO-L-HOMOSERINE" compartment="DefaultCompartment"/>
      <species id="Ath_C0400" name="OROTIDINE-5-PHOSPHATE" compartment="DefaultCompartment"/>
      <species id="Ath_C0401" name="CPD-499" compartment="DefaultCompartment"/>
      <species id="Ath_C0402" name="ARABINOSE-5P" compartment="DefaultCompartment"/>
      <species id="Ath_C0403" name="CPD-330" compartment="DefaultCompartment"/>
      <species id="Ath_C0404" name="O-SUCCINYL-L-HOMOSERINE" compartment="DefaultCompartment"/>
      <species id="Ath_C0405" name="CPD-649" compartment="DefaultCompartment"/>
      <species id="Ath_C0406" name="PANTETHEINE-P" compartment="DefaultCompartment"/>
      <species id="Ath_C0407" name="S-ADENOSYLMETHIONINAMINE" compartment="DefaultCompartment"/>
      <species id="Ath_C0408" name="CPD-8540" compartment="DefaultCompartment"/>
      <species id="Ath_C0409" name="CPD-641" compartment="DefaultCompartment"/>
      <species id="Ath_C0410" name="S-3-HYDROXYBUTANOYL-COA" compartment="DefaultCompartment"/>
      <species id="Ath_C0411" name="L-4-HYDROXY-PROLINE" compartment="DefaultCompartment"/>
      <species id="Ath_C0412" name="CPD-4187" compartment="DefaultCompartment"/>
      <species id="Ath_C0413" name="L-GLUTAMATE_GAMMA-SEMIALDEHYDE" compartment="DefaultCompartment"/>
      <species id="Ath_C0414" name="PSEUDOURIDINE-5-P" compartment="DefaultCompartment"/>
      <species id="Ath_C0415" name="GLC-6-P" compartment="DefaultCompartment"/>
      <species id="Ath_C0416" name="1-O-SINAPOYL-BETA-D-GLUCOSE" compartment="DefaultCompartment"/>
      <species id="Ath_C0417" name="D-MYO-INOSITOL-1-MONOPHOSPHATE" compartment="DefaultCompartment"/>
      <species id="Ath_C0418" name="P-HYDROXY-PHENYLPYRUVATE" compartment="DefaultCompartment"/>
      <species id="Ath_C0419" name="d-ribulose-1,5-p_{2}" compartment="DefaultCompartment"/>
      <species id="Ath_C0420" name="NN-DIMETHYLANILINE-N-OXIDE" compartment="DefaultCompartment"/>
      <species id="Ath_C0421" name="NICOTINATE_NUCLEOTIDE" compartment="DefaultCompartment"/>
      <species id="Ath_C0422" name="KDO" compartment="DefaultCompartment"/>
      <species id="Ath_C0423" name="CPD-4186" compartment="DefaultCompartment"/>
      <species id="Ath_C0424" name="GLUCOSYL_CERAMIDE" compartment="DefaultCompartment"/>
      <species id="Ath_C0425" name="CPD-676" compartment="DefaultCompartment"/>
      <species id="Ath_C0426" name="MI-HEXAKISPHOSPHATE" compartment="DefaultCompartment"/>
      <species id="Ath_C0427" name="CPD-406" compartment="DefaultCompartment"/>
      <species id="Ath_C0428" name="INOSITOL-1,4-BISPHOSPHATE" compartment="DefaultCompartment"/>
      <species id="Ath_C0429" name="GDP-4-DEHYDRO-6-DEOXY-D-MANNOSE" compartment="DefaultCompartment"/>
      <species id="Ath_C0430" name="CPD-729" compartment="DefaultCompartment"/>
      <species id="Ath_C0431" name="CPD-68" compartment="DefaultCompartment"/>
      <species id="Ath_C0432" name="CPD-458" compartment="DefaultCompartment"/>
      <species id="Ath_C0433" name="D-6-P-GLUCONO-DELTA-LACTONE" compartment="DefaultCompartment"/>
      <species id="Ath_C0434" name="INOSITOL-1-3-4-TRIPHOSPHATE" compartment="DefaultCompartment"/>
      <species id="Ath_C0435" name="inositol_1,4,5-trisphosphate" compartment="DefaultCompartment"/>
      <species id="Ath_C0436" name="CPD-166" compartment="DefaultCompartment"/>
      <species id="Ath_C0437" name="CPD-469" compartment="DefaultCompartment"/>
      <species id="Ath_C0438" name="CPD-609" compartment="DefaultCompartment"/>
      <species id="Ath_C0439" name="IMIDAZOLE-ACETOL-P" compartment="DefaultCompartment"/>
      <species id="Ath_C0440" name="CPD-602" compartment="DefaultCompartment"/>
      <species id="Ath_C0441" name="3-ENOLPYRUVYL-SHIKIMATE-5P" compartment="DefaultCompartment"/>
      <species id="Ath_C0442" name="CPD-506" compartment="DefaultCompartment"/>
      <species id="Ath_C0443" name="CPD-1108" compartment="DefaultCompartment"/>
      <species id="Ath_C0444" name="HMP" compartment="DefaultCompartment"/>
      <species id="Ath_C0445" name="CPD-1107" compartment="DefaultCompartment"/>
      <species id="Ath_C0446" name="CPD-452" compartment="DefaultCompartment"/>
      <species id="Ath_C0447" name="AMINO-OH-HYDROXYMETHYL-DIHYDROPTERIDINE" compartment="DefaultCompartment"/>
      <species id="Ath_C0448" name="CARBOXYPHENYLAMINO-DEOXYRIBULOSE-P" compartment="DefaultCompartment"/>
      <species id="Ath_C0449" name="DIAMINO-OH-PHOSPHORIBOSYLAMINO-PYR" compartment="DefaultCompartment"/>
      <species id="Ath_C0450" name="HX" compartment="DefaultCompartment"/>
      <species id="Ath_C0451" name="RX" compartment="DefaultCompartment"/>
      <species id="Ath_C0452" name="HCN" compartment="DefaultCompartment"/>
      <species id="Ath_C0453" name="HCL" compartment="DefaultCompartment"/>
      <species id="Ath_C0454" name="NA+" compartment="DefaultCompartment"/>
      <species id="Ath_C0455" name="AMMONIUM" compartment="DefaultCompartment"/>
      <species id="Ath_C0456" name="DUDP" compartment="DefaultCompartment"/>
      <species id="Ath_C0457" name="FADH2" compartment="DefaultCompartment"/>
      <species id="Ath_C0458" name="H2CO3" compartment="DefaultCompartment"/>
      <species id="Ath_C0459" name="LEVAN" compartment="DefaultCompartment"/>
      <species id="Ath_C0460" name="LIPID" compartment="DefaultCompartment"/>
      <species id="Ath_C0461" name="CPD-148" compartment="DefaultCompartment"/>
      <species id="Ath_C0462" name="PHYTOL" compartment="DefaultCompartment"/>
      <species id="Ath_C0463" name="CD+2" compartment="DefaultCompartment"/>
      <species id="Ath_C0464" name="CPD-69" compartment="DefaultCompartment"/>
      <species id="Ath_C0465" name="CYS-GLY" compartment="DefaultCompartment"/>
      <species id="Ath_C0466" name="CPD-431" compartment="DefaultCompartment"/>
      <species id="Ath_C0467" name="ARSENATE" compartment="DefaultCompartment"/>
      <species id="Ath_C0468" name="FERULIC-ACID" compartment="DefaultCompartment"/>
      <species id="Ath_C0469" name="A-L-GLYCOL" compartment="DefaultCompartment"/>
      <species id="Ath_C0470" name="5734-TETRAHYDROXYFLAVONE" compartment="DefaultCompartment"/>
      <species id="Ath_C0471" name="CPD-678" compartment="DefaultCompartment"/>
      <species id="Ath_C0472" name="CPD-63" compartment="DefaultCompartment"/>
      <species id="Ath_C0473" name="ALLANTOIN" compartment="DefaultCompartment"/>
      <species id="Ath_C0474" name="CARBAMATE" compartment="DefaultCompartment"/>
      <species id="Ath_C0475" name="L-ORNITHINE" compartment="DefaultCompartment"/>
      <species id="Ath_C0476" name="CPD-170" compartment="DefaultCompartment"/>
      <species id="Ath_C0477" name="CPD-474" compartment="DefaultCompartment"/>
      <species id="Ath_C0478" name="UDP-APIOSE" compartment="DefaultCompartment"/>
      <species id="Ath_C0479" name="ACRYLAMIDE" compartment="DefaultCompartment"/>
      <species id="Ath_C0480" name="CADAVERINE" compartment="DefaultCompartment"/>
      <species id="Ath_C0481" name="LANOSTEROL" compartment="DefaultCompartment"/>
      <species id="Ath_C0482" name="CPD-4143" compartment="DefaultCompartment"/>
      <species id="Ath_C0483" name="HSCN" compartment="DefaultCompartment"/>
      <species id="Ath_C0484" name="XANTHOSINE" compartment="DefaultCompartment"/>
      <species id="Ath_C0485" name="CPD-707" compartment="DefaultCompartment"/>
      <species id="Ath_C0486" name="CHLOROPHYLL" compartment="DefaultCompartment"/>
      <species id="Ath_C0487" name="HEPTADECANE-CPD" compartment="DefaultCompartment"/>
      <species id="Ath_C0488" name="L-GALACTOSE" compartment="DefaultCompartment"/>
      <species id="Ath_C0489" name="MALTOTRIOSE" compartment="DefaultCompartment"/>
      <species id="Ath_C0490" name="CPD-55" compartment="DefaultCompartment"/>
      <species id="Ath_C0491" name="FMNH2" compartment="DefaultCompartment"/>
      <species id="Ath_C0492" name="SECOLOGANIN-CPD" compartment="DefaultCompartment"/>
      <species id="Ath_C0493" name="5-OXOPROLINE" compartment="DefaultCompartment"/>
      <species id="Ath_C0494" name="1CPD-504" compartment="DefaultCompartment"/>
      <species id="Ath_C0495" name="CYCLOARTENOL" compartment="DefaultCompartment"/>
      <species id="Ath_C0496" name="DETHIOBIOTIN" compartment="DefaultCompartment"/>
      <species id="Ath_C0497" name="HISTIDINAL" compartment="DefaultCompartment"/>
      <species id="Ath_C0498" name="CPD-1790" compartment="DefaultCompartment"/>
      <species id="Ath_C0499" name="MALTOHEXAOSE" compartment="DefaultCompartment"/>
      <species id="Ath_C0500" name="OBTUSIFOLIOL" compartment="DefaultCompartment"/>
      <species id="Ath_C0501" name="OCTANOYL-COA" compartment="DefaultCompartment"/>
      <species id="Ath_C0502" name="UBIQUINONE-9" compartment="DefaultCompartment"/>
      <species id="Ath_C0503" name="ACRYLONITRILE" compartment="DefaultCompartment"/>
      <species id="Ath_C0504" name="CPD-332" compartment="DefaultCompartment"/>
      <species id="Ath_C0505" name="CPD1F-140" compartment="DefaultCompartment"/>
      <species id="Ath_C0506" name="GLYCYL-PEPTIDE" compartment="DefaultCompartment"/>
      <species id="Ath_C0507" name="ICOSANOYL-COA" compartment="DefaultCompartment"/>
      <species id="Ath_C0508" name="MALTOTETRAOSE" compartment="DefaultCompartment"/>
      <species id="Ath_C0509" name="2-METHYL-3-PHYTYL-14-NAPHTHOQUINONE" compartment="DefaultCompartment"/>
      <species id="Ath_C0510" name="CPD-206" compartment="DefaultCompartment"/>
      <species id="Ath_C0511" name="PLASTOQUINONE" compartment="DefaultCompartment"/>
      <species id="Ath_C0512" name="CPD-598" compartment="DefaultCompartment"/>
      <species id="Ath_C0513" name="CPD1F-129" compartment="DefaultCompartment"/>
      <species id="Ath_C0514" name="CHLOROPHYLLIDE-A" compartment="DefaultCompartment"/>
      <species id="Ath_C0515" name="CYCLOEUCALENOL" compartment="DefaultCompartment"/>
      <species id="Ath_C0516" name="PROTEIN-LYSINE" compartment="DefaultCompartment"/>
      <species id="Ath_C0517" name="PROTOPORPHYRIN_IX" compartment="DefaultCompartment"/>
      <species id="Ath_C0518" name="UDP-L-RHAMNOSE" compartment="DefaultCompartment"/>
      <species id="Ath_C0519" name="GDP-L-GALACTOSE" compartment="DefaultCompartment"/>
      <species id="Ath_C0520" name="SINAPYL-ALCOHOL" compartment="DefaultCompartment"/>
      <species id="Ath_C0521" name="14-BETA-D-XYLANN1" compartment="DefaultCompartment"/>
      <species id="Ath_C0522" name="BENZOSEMIQUINONE" compartment="DefaultCompartment"/>
      <species id="Ath_C0523" name="CINNAMYL-ALC" compartment="DefaultCompartment"/>
      <species id="Ath_C0524" name="GLUTACONYL-COA" compartment="DefaultCompartment"/>
      <species id="Ath_C0525" name="CPD-8578" compartment="DefaultCompartment"/>
      <species id="Ath_C0526" name="DIHYDROSIROHYDROCHLORIN" compartment="DefaultCompartment"/>
      <species id="Ath_C0527" name="AN-ALPHA-L-FUCOSIDE" compartment="DefaultCompartment"/>
      <species id="Ath_C0528" name="ALPHA-TOCOPHEROL" compartment="DefaultCompartment"/>
      <species id="Ath_C0529" name="GAMA-TOCOPHEROL" compartment="DefaultCompartment"/>
      <species id="Ath_C0530" name="3-CARBOXY-3-HYDROXY-ISOCAPROATE" compartment="DefaultCompartment"/>
      <species id="Ath_C0531" name="CPD-603" compartment="DefaultCompartment"/>
      <species id="Ath_C0532" name="SUCROSE-6P" compartment="DefaultCompartment"/>
      <species id="Ath_C0533" name="TETRADECANOYL-COA" compartment="DefaultCompartment"/>
      <species id="Ath_C0534" name="3-DEHYDRO-SHIKIMATE" compartment="DefaultCompartment"/>
      <species id="Ath_C0535" name="3-UREIDO-PROPIONATE" compartment="DefaultCompartment"/>
      <species id="Ath_C0536" name="COUMARYL-ALCOHOL" compartment="DefaultCompartment"/>
      <species id="Ath_C0537" name="CONIFERYL-ALDEHYDE" compartment="DefaultCompartment"/>
      <species id="Ath_C0538" name="DODECANOATE" compartment="DefaultCompartment"/>
      <species id="Ath_C0539" name="CPD-440" compartment="DefaultCompartment"/>
      <species id="Ath_C0540" name="O-SUCCINYLBENZOATE" compartment="DefaultCompartment"/>
      <species id="Ath_C0541" name="PHOSPHORIBOSYL-ATP" compartment="DefaultCompartment"/>
      <species id="Ath_C0542" name="PHOSPHORIBOSYL-AMP" compartment="DefaultCompartment"/>
      <species id="Ath_C0543" name="CPD-8537" compartment="DefaultCompartment"/>
      <species id="Ath_C0544" name="CPD-292" compartment="DefaultCompartment"/>
      <species id="Ath_C0545" name="NN-DIMETHYLANILINE" compartment="DefaultCompartment"/>
      <species id="Ath_C0546" name="MONO-VINYL-PROTOCHLOROPHYLLIDE-A" compartment="DefaultCompartment"/>
      <species id="Ath_C0547" name="SINAPOYL-S-MALATE" compartment="DefaultCompartment"/>
      <species id="Ath_C0548" name="BETA-D-GALACTOSYL-R" compartment="DefaultCompartment"/>
      <species id="Ath_C0549" name="DEHYDROSPHINGANINE" compartment="DefaultCompartment"/>
      <species id="Ath_C0550" name="INDOLE-3-ACETALDOXIME" compartment="DefaultCompartment"/>
      <species id="Ath_C0551" name="INDOLEYL-CPD" compartment="DefaultCompartment"/>
      <species id="Ath_C0552" name="ISOVALERYL-COA" compartment="DefaultCompartment"/>
      <species id="Ath_C0553" name="CPD-412" compartment="DefaultCompartment"/>
      <species id="Ath_C0554" name="D-HEXOSE-6-PHOSPHATE" compartment="DefaultCompartment"/>
      <species id="Ath_C0555" name="CPD-488" compartment="DefaultCompartment"/>
      <species id="Ath_C0556" name="L-METHIONINE_SULFOXIDE" compartment="DefaultCompartment"/>
      <species id="Ath_C0557" name="CPD-611" compartment="DefaultCompartment"/>
      <species id="Ath_C0558" name="3-METHYL-CROTONYL-COA" compartment="DefaultCompartment"/>
      <species id="Ath_C0559" name="4-GUANIDO-BUTYRAMIDE" compartment="DefaultCompartment"/>
      <species id="Ath_C0560" name="L-BETA-ASPARTYL-P" compartment="DefaultCompartment"/>
      <species id="Ath_C0561" name="CPD-560" compartment="DefaultCompartment"/>
      <species id="Ath_C0562" name="5-P-BETA-D-RIBOSYL-AMINE" compartment="DefaultCompartment"/>
      <species id="Ath_C0563" name="NICOTINAMIDE_RIBOSE" compartment="DefaultCompartment"/>
      <species id="Ath_C0564" name="O-SUCCINYLBENZOYL-COA" compartment="DefaultCompartment"/>
      <species id="Ath_C0565" name="CPD-397" compartment="DefaultCompartment"/>
      <species id="Ath_C0566" name="SHIKIMATE-5P" compartment="DefaultCompartment"/>
      <species id="Ath_C0567" name="5-L-GLUTAMYL-PEPTIDE" compartment="DefaultCompartment"/>
      <species id="Ath_C0568" name="CPD-7158" compartment="DefaultCompartment"/>
      <species id="Ath_C0569" name="TRANS-3-METHYL-GLUTACONYL-COA" compartment="DefaultCompartment"/>
      <species id="Ath_C0570" name="3-P-HYDROXYPYRUVATE" compartment="DefaultCompartment"/>
      <species id="Ath_C0571" name="COPROPORPHYRINOGEN_III" compartment="DefaultCompartment"/>
      <species id="Ath_C0572" name="L-GLUTAMATE-5-P" compartment="DefaultCompartment"/>
      <species id="Ath_C0573" name="DTDP-RHAMNOSE" compartment="DefaultCompartment"/>
      <species id="Ath_C0574" name="CPD-3784" compartment="DefaultCompartment"/>
      <species id="Ath_C0575" name="2,3-dihydrodipicolinate" compartment="DefaultCompartment"/>
      <species id="Ath_C0576" name="2-METHYL-ACETO-ACETYL-COA" compartment="DefaultCompartment"/>
      <species id="Ath_C0577" name="TIGLYL-COA" compartment="DefaultCompartment"/>
      <species id="Ath_C0578" name="5-O-METHYL-MYO-INOSITOL" compartment="DefaultCompartment"/>
      <species id="Ath_C0579" name="5-PHOSPHORIBOSYL-5-AMINOIMIDAZOLE" compartment="DefaultCompartment"/>
      <species id="Ath_C0580" name="L-ARGININO-SUCCINATE" compartment="DefaultCompartment"/>
      <species id="Ath_C0581" name="CPD-4614" compartment="DefaultCompartment"/>
      <species id="Ath_C0582" name="CPD-464" compartment="DefaultCompartment"/>
      <species id="Ath_C0583" name="CPD-465" compartment="DefaultCompartment"/>
      <species id="Ath_C0584" name="S-LACTOYL-GLUTATHIONE" compartment="DefaultCompartment"/>
      <species id="Ath_C0585" name="METHACRYLYL-COA" compartment="DefaultCompartment"/>
      <species id="Ath_C0586" name="STRICTOSIDINE" compartment="DefaultCompartment"/>
      <species id="Ath_C0587" name="5-FORMYL-THF" compartment="DefaultCompartment"/>
      <species id="Ath_C0588" name="4-P-PANTOTHENATE" compartment="DefaultCompartment"/>
      <species id="Ath_C0589" name="INDOLE-3-GLYCEROL-P" compartment="DefaultCompartment"/>
      <species id="Ath_C0590" name="MG-PROTOPORPHYRIN" compartment="DefaultCompartment"/>
      <species id="Ath_C0591" name="UNDECAPRENYL-DIPHOSPHATE" compartment="DefaultCompartment"/>
      <species id="Ath_C0592" name="2-COUMARATE" compartment="DefaultCompartment"/>
      <species id="Ath_C0593" name="CPD-204" compartment="DefaultCompartment"/>
      <species id="Ath_C0594" name="PROTEIN-N-UBIQUITYL-LYSINE" compartment="DefaultCompartment"/>
      <species id="Ath_C0595" name="LEUCOPELARGONIDIN-CMPD" compartment="DefaultCompartment"/>
      <species id="Ath_C0596" name="DIHYDROXYNAPHTHOATE" compartment="DefaultCompartment"/>
      <species id="Ath_C0597" name="A-2-HYDROXYCARBONYL-COMPOUND" compartment="DefaultCompartment"/>
      <species id="Ath_C0598" name="12-DIACYL-ETCETERA-GLYCEROL" compartment="DefaultCompartment"/>
      <species id="Ath_C0599" name="CPD-8579" compartment="DefaultCompartment"/>
      <species id="Ath_C0600" name="QUINOLINATE" compartment="DefaultCompartment"/>
      <species id="Ath_C0601" name="CPD-490" compartment="DefaultCompartment"/>
      <species id="Ath_C0602" name="5-L-GLUTAMYL-L-AMINO-ACID" compartment="DefaultCompartment"/>
      <species id="Ath_C0603" name="GLUTAMATE-1-SEMIALDEHYDE" compartment="DefaultCompartment"/>
      <species id="Ath_C0604" name="DOPAMINE" compartment="DefaultCompartment"/>
      <species id="Ath_C0605" name="ADENYLOSUCC" compartment="DefaultCompartment"/>
      <species id="Ath_C0606" name="CPD-8550" compartment="DefaultCompartment"/>
      <species id="Ath_C0607" name="5-PHOSPHO-RIBOSYL-GLYCINEAMIDE" compartment="DefaultCompartment"/>
      <species id="Ath_C0608" name="CPD-171" compartment="DefaultCompartment"/>
      <species id="Ath_C0609" name="N-TETRADECANOYLGLYCYL-PEPTIDE" compartment="DefaultCompartment"/>
      <species id="Ath_C0610" name="NONAPRENYL-4-HYDROXYBENZOATE" compartment="DefaultCompartment"/>
      <species id="Ath_C0611" name="CPD-1825" compartment="DefaultCompartment"/>
      <species id="Ath_C0612" name="l-delta(1)-pyrroline_5-carboxylate" compartment="DefaultCompartment"/>
      <species id="Ath_C0613" name="DELTA{1}-PIPERIDEINE-2-6-DICARBOXYLATE" compartment="DefaultCompartment"/>
      <species id="Ath_C0614" name="7-METHYLGUANOSINE-5-PHOSPHATE" compartment="DefaultCompartment"/>
      <species id="Ath_C0615" name="1-L-MYO-INOSITOL-1-P" compartment="DefaultCompartment"/>
      <species id="Ath_C0616" name="CPD-501" compartment="DefaultCompartment"/>
      <species id="Ath_C0617" name="ALLYSINE" compartment="DefaultCompartment"/>
      <species id="Ath_C0618" name="CPD-571" compartment="DefaultCompartment"/>
      <species id="Ath_C0619" name="N6-DIMETHYLALLYLADENINE" compartment="DefaultCompartment"/>
      <species id="Ath_C0620" name="CPD-663" compartment="DefaultCompartment"/>
      <species id="Ath_C0621" name="CMP-KDO" compartment="DefaultCompartment"/>
      <species id="Ath_C0622" name="CPD-1102" compartment="DefaultCompartment"/>
      <species id="Ath_C0623" name="N-ACETYL-GLUTAMYL-P" compartment="DefaultCompartment"/>
      <species id="Ath_C0624" name="CPD-1301" compartment="DefaultCompartment"/>
      <species id="Ath_C0625" name="SOLANYL-PYROPHOSPHATE" compartment="DefaultCompartment"/>
      <species id="Ath_C0626" name="OCTAPRENYL-DIPHOSPHATE" compartment="DefaultCompartment"/>
      <species id="Ath_C0627" name="CPD-444" compartment="DefaultCompartment"/>
      <species id="Ath_C0628" name="OLIGOSACCHARIDE-DIPHOSPHODOLICHOL" compartment="DefaultCompartment"/>
      <species id="Ath_C0629" name="ALL-TRANS-HEPTAPRENYL-DIPHOSPHATE" compartment="DefaultCompartment"/>
      <species id="Ath_C0630" name="ALL-TRANS-PENTAPRENYL-DIPHOSPHATE" compartment="DefaultCompartment"/>
      <species id="Ath_C0631" name="CPD-7100" compartment="DefaultCompartment"/>
      <species id="Ath_C0632" name="N-ACETYL-D-GLUCOSAMINE-1-P" compartment="DefaultCompartment"/>
      <species id="Ath_C0633" name="DIOH-ISOVALERATE" compartment="DefaultCompartment"/>
      <species id="Ath_C0634" name="12-BIS-O-SINAPOYL-BETA-D-GLUCOSIDE" compartment="DefaultCompartment"/>
      <species id="Ath_C0635" name="PYRROLINE-HYDROXY-CARBOXYLATE" compartment="DefaultCompartment"/>
      <species id="Ath_C0636" name="THZ" compartment="DefaultCompartment"/>
      <species id="Ath_C0637" name="CPD-1121" compartment="DefaultCompartment"/>
      <species id="Ath_C0638" name="N-(5-PHOSPHORIBOSYL)-ANTHRANILATE" compartment="DefaultCompartment"/>
      <species id="Ath_C0639" name="THZ-P" compartment="DefaultCompartment"/>
      <species id="Ath_C0640" name="DIMETHYL-D-RIBITYL-LUMAZINE" compartment="DefaultCompartment"/>
      <species id="Ath_C0641" name="R-4-PHOSPHOPANTOTHENOYL-L-CYSTEINE" compartment="DefaultCompartment"/>
      <species id="Ath_C0642" name="CPD-8541" compartment="DefaultCompartment"/>
      <species id="Ath_C0643" name="5-P-RIBOSYL-N-FORMYLGLYCINEAMIDE" compartment="DefaultCompartment"/>
      <species id="Ath_C0644" name="2-METHYL-3-HYDROXY-BUTYRYL-COA" compartment="DefaultCompartment"/>
      <species id="Ath_C0645" name="2-D-THREO-HYDROXY-3-CARBOXY-ISOCAPROATE" compartment="DefaultCompartment"/>
      <species id="Ath_C0646" name="S-ADENOSYL-4-METHYLTHIO-2-OXOBUTANOATE" compartment="DefaultCompartment"/>
      <species id="Ath_C0647" name="2-3-CARBOXY-3-AMINOPROPYL-L-HISTIDINE" compartment="DefaultCompartment"/>
      <species id="Ath_C0648" name="3457-TETRAHYDROXY-3-METHOXYFLAVONE" compartment="DefaultCompartment"/>
      <species id="Ath_C0649" name="4-ALPHA-METHYL-5-ALPHA-CHOLEST-7-EN-3-ON" compartment="DefaultCompartment"/>
      <species id="Ath_C0650" name="CPD-1086" compartment="DefaultCompartment"/>
      <species id="Ath_C0651" name="ALPHA-L-FUCOSYL-12-BETA-D-GALACTOSYL-R" compartment="DefaultCompartment"/>
      <species id="Ath_C0652" name="CPD-505" compartment="DefaultCompartment"/>
      <species id="Ath_C0653" name="KDO-8P" compartment="DefaultCompartment"/>
      <species id="Ath_C0654" name="CPD-1302" compartment="DefaultCompartment"/>
      <species id="Ath_C0655" name="CPD-190" compartment="DefaultCompartment"/>
      <species id="Ath_C0656" name="PROTEIN-C-TERMINAL-S-ETC-CYSTEINE" compartment="DefaultCompartment"/>
      <species id="Ath_C0657" name="T-POLY-C-DECAPRENYL-DIPHOSPHATE" compartment="DefaultCompartment"/>
      <species id="Ath_C0658" name="CPD-178" compartment="DefaultCompartment"/>
      <species id="Ath_C0659" name="MG-PROTOPORPHYRIN-MONOMETHYL-ESTER" compartment="DefaultCompartment"/>
      <species id="Ath_C0660" name="NN-DIACETYLCHITOBIOSYLDIPHOSPHODOLICHO" compartment="DefaultCompartment"/>
      <species id="Ath_C0661" name="CPD-177" compartment="DefaultCompartment"/>
      <species id="Ath_C0662" name="AMINO-HYDROXYMETHYL-METHYL-PYR-P" compartment="DefaultCompartment"/>
      <species id="Ath_C0663" name="CPD-534" compartment="DefaultCompartment"/>
      <species id="Ath_C0664" name="T-POLY-C-UNDECAPRENYL-DIPHOSPHATE" compartment="DefaultCompartment"/>
      <species id="Ath_C0665" name="MI-PENTAKISPHOSPHATE" compartment="DefaultCompartment"/>
      <species id="Ath_C0666" name="CPD-1063" compartment="DefaultCompartment"/>
      <species id="Ath_C0667" name="EPOXYOCTA-CPD" compartment="DefaultCompartment"/>
      <species id="Ath_C0668" name="PHOSPHATIDYL-MYO-INOSITOL-45-BISPHOSPHA" compartment="DefaultCompartment"/>
      <species id="Ath_C0669" name="5-PHOSPHORIBOSYL-N-FORMYLGLYCINEAMIDINE" compartment="DefaultCompartment"/>
      <species id="Ath_C0670" name="OH-MYRISTOYL" compartment="DefaultCompartment"/>
      <species id="Ath_C0671" name="D-ERYTHRO-IMIDAZOLE-GLYCEROL-P" compartment="DefaultCompartment"/>
      <species id="Ath_C0672" name="CPD-728" compartment="DefaultCompartment"/>
      <species id="Ath_C0673" name="AICAR" compartment="DefaultCompartment"/>
      <species id="Ath_C0674" name="3-DEOXY-D-ARABINO-HEPTULOSONATE-7-P" compartment="DefaultCompartment"/>
      <species id="Ath_C0675" name="2-3-CARBOXY-3-METHYLAMMONIOPROPYL-L-" compartment="DefaultCompartment"/>
      <species id="Ath_C0676" name="7-METHYLGUANOSINE-ETCETERA-POLYNUCLEOTID" compartment="DefaultCompartment"/>
      <species id="Ath_C0677" name="CPD-4205" compartment="DefaultCompartment"/>
      <species id="Ath_C0678" name="LINOLEIC_ACID" compartment="DefaultCompartment"/>
      <species id="Ath_C0679" name="AMINO-RIBOSYLAMINO-1H-3H-PYR-DIONE" compartment="DefaultCompartment"/>
      <species id="Ath_C0680" name="PHOSPHORIBOSYL-FORMAMIDO-CARBOXAMIDE" compartment="DefaultCompartment"/>
      <species id="Ath_C0681" name="UDP-OHMYR-ACETYLGLUCOSAMINE" compartment="DefaultCompartment"/>
      <species id="Ath_C0682" name="PROTEIN-C-TERMINAL-S-FARNESYL-L-CYSTEINE" compartment="DefaultCompartment"/>
      <species id="Ath_C0683" name="PHOSPHORIBOSYL-CARBOXY-AMINOIMIDAZOLE" compartment="DefaultCompartment"/>
      <species id="Ath_C0684" name="AMINO-HYDROXYMETHYL-METHYLPYRIMIDINE-PP" compartment="DefaultCompartment"/>
      <species id="Ath_C0685" name="CPD-730" compartment="DefaultCompartment"/>
      <species id="Ath_C0686" name="CPD-59" compartment="DefaultCompartment"/>
      <species id="Ath_C0687" name="DIHYDROPTERIN-CH2OH-PP" compartment="DefaultCompartment"/>
      <species id="Ath_C0688" name="P-RIBOSYL-4-SUCCCARB-AMINOIMIDAZOLE" compartment="DefaultCompartment"/>
      <species id="Ath_C0689" name="BISOHMYR-GLUCOSAMINYL-1P" compartment="DefaultCompartment"/>
      <species id="Ath_C0690" name="BETA-HYDROXY-4BETA-METHYL-5ALPHA-CHOLEST" compartment="DefaultCompartment"/>
      <species id="Ath_C0691" name="ALPHA-D-GALACTOSYL-ETCETERA-GLUCOSAMINYL" compartment="DefaultCompartment"/>
      <species id="Ath_C0692" name="DIHYDRO-NEO-PTERIN" compartment="DefaultCompartment"/>
      <species id="Ath_C0693" name="DIHYDRONEOPTERIN-P3" compartment="DefaultCompartment"/>
      <species id="Ath_C0694" name="PHOSPHORIBOSYL-FORMIMINO-AICAR-P" compartment="DefaultCompartment"/>
      <species id="Ath_C0695" name="PHOSPHORIBULOSYL-FORMIMINO-AICAR-P" compartment="DefaultCompartment"/>
      <species id="Ath_C0696" name="LIPID-IV-A" compartment="DefaultCompartment"/>
      <species id="Ath_C0697" name="D-GALACTOSYL-ETCETERA-GLUCOSYLCERAMIDE" compartment="DefaultCompartment"/>
      <species id="Ath_C0698" name="BISOHMYR-GLC" compartment="DefaultCompartment"/>
      <species id="Ath_C0699" name="ACETYLNEURAMINYL-23-BETA-D-GALACTOSYL-ET" compartment="DefaultCompartment"/>
      <species id="Ath_C0700" name="44-DIMETHYL-824-CHOLESTADIENOL" compartment="DefaultCompartment"/>
      <species id="Ath_C0701" name="S-N-METHYLCOCLAURINE" compartment="DefaultCompartment"/>
      <species id="Ath_C0702" name="CH33ADO" compartment="DefaultCompartment"/>
      <species id="Ath_C0703" name="3-HEXAPRENYL-45-DIHYDROXYBENZOATE" compartment="DefaultCompartment"/>
      <species id="Ath_C0704" name="CHLOROPHYLL-A" compartment="DefaultCompartment"/>
      <species id="Ath_C0705" name="3-HEXAPRENYL-4-HYDROXY-5-METHOXYBENZOATE" compartment="DefaultCompartment"/>
      <species id="Ath_C0706" name="CPD-463" compartment="DefaultCompartment"/>
      <species id="Ath_C0707" name="CPD-510" compartment="DefaultCompartment"/>
      <species id="Ath_C0708" name="CPD-1242" compartment="DefaultCompartment"/>
      <species id="Ath_C0709" name="3-B-D-GALACTOSYL-SN-GLYCEROL" compartment="DefaultCompartment"/>
      <species id="Ath_C0710" name="MELIBIOSE" compartment="DefaultCompartment"/>
      <species id="Ath_C0711" name="3-KETOLACTOSE" compartment="DefaultCompartment"/>
      <species id="Ath_C0712" name="PHYTOENE" compartment="DefaultCompartment"/>
      <species id="Ath_C0713" name="CPD-7408" compartment="DefaultCompartment"/>
      <species id="Ath_C0714" name="L-DEHYDRO-ASCORBATE" compartment="DefaultCompartment"/>
      <species id="Ath_C0715" name="PHYTYL-PYROPHOSPHATE" compartment="DefaultCompartment"/>
      <species id="Ath_C0716" name="CPD1F-98" compartment="DefaultCompartment"/>
      <species id="Ath_C0717" name="NEUROSPORENE" compartment="DefaultCompartment"/>
      <species id="Ath_C0718" name="CPD1F-118" compartment="DefaultCompartment"/>
      <species id="Ath_C0719" name="CPD-7419" compartment="DefaultCompartment"/>
      <species id="Ath_C0720" name="CPD1F-126" compartment="DefaultCompartment"/>
      <species id="Ath_C0721" name="ZYMOSTEROL" compartment="DefaultCompartment"/>
      <species id="Ath_C0722" name="5-ALPHA-CHOLESTA-724-DIEN-3-BETA-OL" compartment="DefaultCompartment"/>
      <species id="Ath_C0723" name="CPD-4162" compartment="DefaultCompartment"/>
      <species id="Ath_C0724" name="DEOXYINOSINE" compartment="DefaultCompartment"/>
      <species id="Ath_C0725" name="ALLO-THR" compartment="DefaultCompartment"/>
      <species id="Ath_C0726" name="COUMARALDEHYDE" compartment="DefaultCompartment"/>
      <species id="Ath_C0727" name="SINAPALDEHYDE" compartment="DefaultCompartment"/>
      <species id="Ath_C0728" name="5-HYDROXY-FERULIC-ACID" compartment="DefaultCompartment"/>
      <species id="Ath_C0729" name="CPD1F-437" compartment="DefaultCompartment"/>
      <species id="Ath_C0730" name="CPD-6994" compartment="DefaultCompartment"/>
      <species id="Ath_C0731" name="CPD-6082" compartment="DefaultCompartment"/>
      <species id="Ath_C0732" name="3-HYDROXY-PROPIONYL-COA" compartment="DefaultCompartment"/>
      <species id="Ath_C0733" name="SIROHYDROCHLORIN" compartment="DefaultCompartment"/>
      <species id="Ath_C0734" name="SUCCINATE-SEMIALDEHYDE-THIAMINE-PPI" compartment="DefaultCompartment"/>
      <species id="Ath_C0735" name="SUCCINYL-OH-CYCLOHEXADIENE-COOH" compartment="DefaultCompartment"/>
      <species id="Ath_C0736" name="DEMETHYLMENAQUINONE" compartment="DefaultCompartment"/>
      <species id="Ath_C0737" name="CPD-7418" compartment="DefaultCompartment"/>
      <species id="Ath_C0738" name="CPD-459" compartment="DefaultCompartment"/>
      <species id="Ath_C0739" name="IMINOASPARTATE" compartment="DefaultCompartment"/>
      <species id="Ath_C0740" name="CPD-8259" compartment="DefaultCompartment"/>
      <species id="Ath_C0741" name="COUMARIN" compartment="DefaultCompartment"/>
      <species id="Ath_C0742" name="CPD1F-90" compartment="DefaultCompartment"/>
      <species id="Ath_C0743" name="PELARGONIDIN-CMPD" compartment="DefaultCompartment"/>
      <species id="Ath_C0744" name="CPD-591" compartment="DefaultCompartment"/>
      <species id="Ath_C0745" name="CPD-590" compartment="DefaultCompartment"/>
      <species id="Ath_C0746" name="3Z-PHYTOCHROMOBILIN" compartment="DefaultCompartment"/>
      <species id="Ath_C0747" name="CPD-4" compartment="DefaultCompartment"/>
      <species id="Ath_C0748" name="DIHYDRONEOPTERIN-P" compartment="DefaultCompartment"/>
      <species id="Ath_C0749" name="N2-SUCCINYLGLUTAMATE" compartment="DefaultCompartment"/>
      <species id="Ath_C0750" name="CPD-822" compartment="DefaultCompartment"/>
      <species id="Ath_C0751" name="L-ERYTHRO-4-HYDROXY-GLUTAMATE" compartment="DefaultCompartment"/>
      <species id="Ath_C0752" name="CARDIOLIPIN" compartment="DefaultCompartment"/>
      <species id="Ath_C0753" name="3-HYDROXY-ISOBUTYRYL-COA" compartment="DefaultCompartment"/>
      <species id="Ath_C0754" name="3-HYDROXY-ISOBUTYRATE" compartment="DefaultCompartment"/>
      <species id="Ath_C0755" name="CH3-MALONATE-S-ALD" compartment="DefaultCompartment"/>
      <species id="Ath_C0756" name="2-ACETO-2-HYDROXY-BUTYRATE" compartment="DefaultCompartment"/>
      <species id="Ath_C0757" name="1-KETO-2-METHYLVALERATE" compartment="DefaultCompartment"/>
      <species id="Ath_C0758" name="2-ACETO-LACTATE" compartment="DefaultCompartment"/>
      <species id="Ath_C0759" name="UDP-OHMYR-GLUCOSAMINE" compartment="DefaultCompartment"/>
      <species id="Ath_C0760" name="KDO-LIPID-IVA" compartment="DefaultCompartment"/>
      <species id="Ath_C0761" name="KDO2-LIPID-IVA" compartment="DefaultCompartment"/>
      <species id="Ath_C0762" name="KDO2-LIPID-A" compartment="DefaultCompartment"/>
      <species id="Ath_C0763" name="CPD-4888" compartment="DefaultCompartment"/>
      <species id="Ath_C0764" name="CPD-4890" compartment="DefaultCompartment"/>
      <species id="Ath_C0765" name="CPD-693" compartment="DefaultCompartment"/>
      <species id="Ath_C0766" name="ENT-COPALYL-DIPHOSPHATE" compartment="DefaultCompartment"/>
      <species id="Ath_C0767" name="CPD1F-128" compartment="DefaultCompartment"/>
      <species id="Ath_C0768" name="CPD1F-138" compartment="DefaultCompartment"/>
      <species id="Ath_C0769" name="CPD-695" compartment="DefaultCompartment"/>
      <species id="Ath_C0770" name="CPD-638" compartment="DefaultCompartment"/>
      <species id="Ath_C0771" name="CPD-236" compartment="DefaultCompartment"/>
      <species id="Ath_C0772" name="CPD1F-130" compartment="DefaultCompartment"/>
      <species id="Ath_C0773" name="GLUCOSAMINE-1P" compartment="DefaultCompartment"/>
      <species id="Ath_C0774" name="S-COCLAURINE" compartment="DefaultCompartment"/>
      <species id="Ath_C0775" name="ADENOSINE5TRIPHOSPHO5ADENOSINE" compartment="DefaultCompartment"/>
      <species id="Ath_C0776" name="CPD-3" compartment="DefaultCompartment"/>
      <species id="Ath_C0777" name="KDO2-LAUROYL-LIPID-IVA" compartment="DefaultCompartment"/>
      <species id="Ath_C0778" name="CPD-1093" compartment="DefaultCompartment"/>
      <species id="Ath_C0779" name="CPD-4891" compartment="DefaultCompartment"/>
      <species id="Ath_C0780" name="HYDROXYCINNAMOYL-COA" compartment="DefaultCompartment"/>
      <species id="Ath_C0781" name="CPD-195" compartment="DefaultCompartment"/>
      <species id="Ath_C0782" name="LINOLENIC_ACID" compartment="DefaultCompartment"/>
      <species id="Ath_C0783" name="ETHYLENE-CMPD" compartment="DefaultCompartment"/>
      <species id="Ath_C0784" name="APIGENIN" compartment="DefaultCompartment"/>
      <species id="Ath_C0785" name="CPD-1961" compartment="DefaultCompartment"/>
      <species id="Ath_C0786" name="CPD-1002" compartment="DefaultCompartment"/>
      <species id="Ath_C0787" name="CPD-1003" compartment="DefaultCompartment"/>
      <species id="Ath_C0788" name="CPD-763" compartment="DefaultCompartment"/>
      <species id="Ath_C0789" name="AG+" compartment="DefaultCompartment"/>
      <species id="Ath_C0790" name="PRENAL" compartment="DefaultCompartment"/>
      <species id="Ath_C0791" name="2-HYDROXYPHYTANOYL-COA" compartment="DefaultCompartment"/>
      <species id="Ath_C0792" name="CPD-734" compartment="DefaultCompartment"/>
      <species id="Ath_C0793" name="CPD1F-131" compartment="DefaultCompartment"/>
      <species id="Ath_C0794" name="CPD1F-115" compartment="DefaultCompartment"/>
      <species id="Ath_C0795" name="CPD-5661" compartment="DefaultCompartment"/>
      <species id="Ath_C0796" name="CPD-7409" compartment="DefaultCompartment"/>
      <species id="Ath_C0797" name="CPD1F-119" compartment="DefaultCompartment"/>
      <species id="Ath_C0798" name="CPD1F-766" compartment="DefaultCompartment"/>
      <species id="Ath_C0799" name="CPD1F-133" compartment="DefaultCompartment"/>
      <species id="Ath_C0800" name="CPD-3041" compartment="DefaultCompartment"/>
      <species id="Ath_C0801" name="CPD-4127" compartment="DefaultCompartment"/>
      <species id="Ath_C0802" name="CPD-1962" compartment="DefaultCompartment"/>
      <species id="Ath_C0803" name="CPD-5725" compartment="DefaultCompartment"/>
      <species id="Ath_C0804" name="CPD-7725" compartment="DefaultCompartment"/>
      <species id="Ath_C0805" name="CPD-3061" compartment="DefaultCompartment"/>
      <species id="Ath_C0806" name="CPD-6991" compartment="DefaultCompartment"/>
      <species id="Ath_C0807" name="CPD-4892" compartment="DefaultCompartment"/>
      <species id="Ath_C0808" name="CAFFEOYLSHIKIMATE" compartment="DefaultCompartment"/>
      <species id="Ath_C0809" name="S-24-DINITROPHENYLGLUTATHIONE" compartment="DefaultCompartment"/>
      <species id="Ath_C0810" name="4-AMINO-4-DEOXYCHORISMATE" compartment="DefaultCompartment"/>
      <species id="Ath_C0811" name="CPD0-1028" compartment="DefaultCompartment"/>
      <species id="Ath_C0812" name="2-C-METHYL-D-ERYTHRITOL-4-PHOSPHATE" compartment="DefaultCompartment"/>
      <species id="Ath_C0813" name="4-CYTIDINE-5-DIPHOSPHO-2-C" compartment="DefaultCompartment"/>
      <species id="Ath_C0814" name="2-PHOSPHO-4-CYTIDINE-5-DIPHOSPHO-2-C-MET" compartment="DefaultCompartment"/>
      <species id="Ath_C0815" name="DEOXYXYLULOSE-5P" compartment="DefaultCompartment"/>
      <species id="Ath_C0816" name="FORMYL-L-METHIONYL-PEPTIDE" compartment="DefaultCompartment"/>
      <species id="Ath_C0817" name="METHIONYL-PEPTIDE" compartment="DefaultCompartment"/>
      <species id="Ath_C0818" name="2C-METH-D-ERYTHRITOL-CYCLODIPHOSPHATE" compartment="DefaultCompartment"/>
      <species id="Ath_C0819" name="44-DIMETHYL-CHOLESTA-812-24-TRIENOL" compartment="DefaultCompartment"/>
      <species id="Ath_C0820" name="ALPHA-METHYL-5-ALPHA-ERGOSTA" compartment="DefaultCompartment"/>
      <species id="Ath_C0821" name="CPD1F-2" compartment="DefaultCompartment"/>
      <species id="Ath_C0822" name="UDP-SULFOQUINOVOSE" compartment="DefaultCompartment"/>
      <species id="Ath_C0823" name="CPD-4101" compartment="DefaultCompartment"/>
      <species id="Ath_C0824" name="CPD-4124" compartment="DefaultCompartment"/>
      <species id="Ath_C0825" name="INOSITOL-1456-TETRAKISPHOSPHATE" compartment="DefaultCompartment"/>
      <species id="Ath_C0826" name="1-PHOSPHATIDYL-1D-MYO-INOSITOL-35-BISPH" compartment="DefaultCompartment"/>
      <species id="Ath_C0827" name="CPD-7988" compartment="DefaultCompartment"/>
      <species id="Ath_C0828" name="HYDROXY-METHYL-BUTENYL-DIP" compartment="DefaultCompartment"/>
      <species id="Ath_C0829" name="5-HYDROXYISOURATE" compartment="DefaultCompartment"/>
      <species id="Ath_C0830" name="13-HYDROXY-MAGNESIUM-PROTOPORP" compartment="DefaultCompartment"/>
      <species id="Ath_C0831" name="131-OXO-MAGNESIUM-PROTOPORPHYRIN-IX-13-M" compartment="DefaultCompartment"/>
      <species id="Ath_C0832" name="DIVINYL-PROTOCHLOROPHYLLIDE-A" compartment="DefaultCompartment"/>
      <species id="Ath_C0833" name="CPD-498" compartment="DefaultCompartment"/>
      <species id="Ath_C0834" name="CPD1F-95" compartment="DefaultCompartment"/>
      <species id="Ath_C0835" name="CPD1F-97" compartment="DefaultCompartment"/>
      <species id="Ath_C0836" name="CPD1F-120" compartment="DefaultCompartment"/>
      <species id="Ath_C0837" name="CPD-632" compartment="DefaultCompartment"/>
      <species id="Ath_C0838" name="CPD-229" compartment="DefaultCompartment"/>
      <species id="Ath_C0839" name="ENT-KAUR-16-EN-19-OL" compartment="DefaultCompartment"/>
      <species id="Ath_C0840" name="ENT-KAUR-16-EN-19-AL" compartment="DefaultCompartment"/>
      <species id="Ath_C0841" name="CPD1F-132" compartment="DefaultCompartment"/>
      <species id="Ath_C0842" name="CPD1F-136" compartment="DefaultCompartment"/>
      <species id="Ath_C0843" name="PELARGONIDIN-3-GLUCOSIDE-CMPD" compartment="DefaultCompartment"/>
      <species id="Ath_C0844" name="PHYTOSPINGOSINE" compartment="DefaultCompartment"/>
      <species id="Ath_C0845" name="5-HYDROXY-CONIFERALDEHYDE" compartment="DefaultCompartment"/>
      <species id="Ath_C0846" name="4-COUMAROYLQUINATE" compartment="DefaultCompartment"/>
      <species id="Ath_C0847" name="CAFFEOYLQUINATE" compartment="DefaultCompartment"/>
      <species id="Ath_C0848" name="CPD-5821" compartment="DefaultCompartment"/>
      <species id="Ath_C0849" name="CPD1F-453" compartment="DefaultCompartment"/>
      <species id="Ath_C0850" name="CPD-8006" compartment="DefaultCompartment"/>
      <species id="Ath_C0851" name="CPD-6947" compartment="DefaultCompartment"/>
      <species id="Ath_C0852" name="CPD-7424" compartment="DefaultCompartment"/>
      <species id="Ath_C0853" name="CPD1F-92" compartment="DefaultCompartment"/>
      <species id="Ath_C0854" name="CPD-692" compartment="DefaultCompartment"/>
      <species id="Ath_C0855" name="CPD-5441" compartment="DefaultCompartment"/>
      <species id="Ath_C0856" name="CPD1F-4" compartment="DefaultCompartment"/>
      <species id="Ath_C0857" name="CPD-7614" compartment="DefaultCompartment"/>
      <species id="Ath_C0858" name="DELTA-TOCOPHEROL" compartment="DefaultCompartment"/>
      <species id="Ath_C0859" name="BETA-TOCOPHEROL" compartment="DefaultCompartment"/>
      <species id="Ath_C0860" name="S-HYDROXYMETHYLGLUTATHIONE" compartment="DefaultCompartment"/>
      <species id="Ath_C0861" name="FE+3" compartment="DefaultCompartment"/>
      <species id="Ath_C0862" name="CPD-7234" compartment="DefaultCompartment"/>
      <species id="Ath_C0863" name="CPD-9038" compartment="DefaultCompartment"/>
      <species id="Ath_C0864" name="CPD-4441" compartment="DefaultCompartment"/>
      <species id="Ath_C0865" name="CPD-4620" compartment="DefaultCompartment"/>
      <species id="Ath_C0866" name="DIHYDROXY-BUTANONE-P" compartment="DefaultCompartment"/>
      <species id="Ath_C0867" name="CPD-84" compartment="DefaultCompartment"/>
      <species id="Ath_C0868" name="CPD-8603" compartment="DefaultCompartment"/>
      <species id="Ath_C0869" name="CPD-6124" compartment="DefaultCompartment"/>
      <species id="Ath_C0870" name="HEME_O" compartment="DefaultCompartment"/>
      <species id="Ath_C0871" name="CPD-4081" compartment="DefaultCompartment"/>
      <species id="Ath_C0872" name="EPISTEROL" compartment="DefaultCompartment"/>
      <species id="Ath_C0873" name="CPD-700" compartment="DefaultCompartment"/>
      <species id="Ath_C0874" name="CPD-706" compartment="DefaultCompartment"/>
      <species id="Ath_C0875" name="CPD-4126" compartment="DefaultCompartment"/>
      <species id="Ath_C0876" name="CPD-708" compartment="DefaultCompartment"/>
      <species id="Ath_C0877" name="CPD-698" compartment="DefaultCompartment"/>
      <species id="Ath_C0878" name="CPD-709" compartment="DefaultCompartment"/>
      <species id="Ath_C0879" name="CPD-710" compartment="DefaultCompartment"/>
      <species id="Ath_C0880" name="CPD-711" compartment="DefaultCompartment"/>
      <species id="Ath_C0881" name="CPD-713" compartment="DefaultCompartment"/>
      <species id="Ath_C0882" name="CPD-714" compartment="DefaultCompartment"/>
      <species id="Ath_C0883" name="CPD-716" compartment="DefaultCompartment"/>
      <species id="Ath_C0884" name="CPD-718" compartment="DefaultCompartment"/>
      <species id="Ath_C0885" name="CPD-719" compartment="DefaultCompartment"/>
      <species id="Ath_C0886" name="CPD-634" compartment="DefaultCompartment"/>
      <species id="Ath_C0887" name="CPD-3943" compartment="DefaultCompartment"/>
      <species id="Ath_C0888" name="CPD-3945" compartment="DefaultCompartment"/>
      <species id="Ath_C0889" name="CPD-3946" compartment="DefaultCompartment"/>
      <species id="Ath_C0890" name="CPD-712" compartment="DefaultCompartment"/>
      <species id="Ath_C0891" name="CPD-715" compartment="DefaultCompartment"/>
      <species id="Ath_C0892" name="CPD-717" compartment="DefaultCompartment"/>
      <species id="Ath_C0893" name="CPD-720" compartment="DefaultCompartment"/>
      <species id="Ath_C0894" name="CPD-723" compartment="DefaultCompartment"/>
      <species id="Ath_C0895" name="CPD-724" compartment="DefaultCompartment"/>
      <species id="Ath_C0896" name="MPBQ" compartment="DefaultCompartment"/>
      <species id="Ath_C0897" name="CPD-7078" compartment="DefaultCompartment"/>
      <species id="Ath_C0898" name="CPDQT-4" compartment="DefaultCompartment"/>
      <species id="Ath_C0899" name="CPD-7727" compartment="DefaultCompartment"/>
      <species id="Ath_C0900" name="2-METHYL-BUTYRYL-COA" compartment="DefaultCompartment"/>
      <species id="Ath_C0901" name="CIS-3-HEXENAL" compartment="DefaultCompartment"/>
      <species id="Ath_C0902" name="12-OXO-CIS-9-DODECENOATE" compartment="DefaultCompartment"/>
      <species id="Ath_C0903" name="CPD-6993" compartment="DefaultCompartment"/>
      <species id="Ath_C0904" name="CPD-4201" compartment="DefaultCompartment"/>
      <species id="Ath_C0905" name="CPD-4203" compartment="DefaultCompartment"/>
      <species id="Ath_C0906" name="CPD-4207" compartment="DefaultCompartment"/>
      <species id="Ath_C0907" name="CPD-4202" compartment="DefaultCompartment"/>
      <species id="Ath_C0908" name="CPD-4204" compartment="DefaultCompartment"/>
      <species id="Ath_C0909" name="CPD-4206" compartment="DefaultCompartment"/>
      <species id="Ath_C0910" name="CPD-4208" compartment="DefaultCompartment"/>
      <species id="Ath_C0911" name="CPD-4443" compartment="DefaultCompartment"/>
      <species id="Ath_C0912" name="CPD-4612" compartment="DefaultCompartment"/>
      <species id="Ath_C0913" name="CPD-4617" compartment="DefaultCompartment"/>
      <species id="Ath_C0914" name="CPD-4442" compartment="DefaultCompartment"/>
      <species id="Ath_C0915" name="C00077" compartment="DefaultCompartment"/>
      <species id="Ath_C0916" name="C00092" compartment="DefaultCompartment"/>
      <species id="Ath_C0917" name="C00118" compartment="DefaultCompartment"/>
      <species id="Ath_C0918" name="C00177" compartment="DefaultCompartment"/>
      <species id="Ath_C0919" name="C00185" compartment="DefaultCompartment"/>
      <species id="Ath_C0920" name="C00221" compartment="DefaultCompartment"/>
      <species id="Ath_C0921" name="C00292" compartment="DefaultCompartment"/>
      <species id="Ath_C0922" name="C00293" compartment="DefaultCompartment"/>
      <species id="Ath_C0923" name="C00297" compartment="DefaultCompartment"/>
      <species id="Ath_C0924" name="C00302" compartment="DefaultCompartment"/>
      <species id="Ath_C0925" name="C00329" compartment="DefaultCompartment"/>
      <species id="Ath_C0926" name="C00355" compartment="DefaultCompartment"/>
      <species id="Ath_C0927" name="C00360" compartment="DefaultCompartment"/>
      <species id="Ath_C0928" name="C00369" compartment="DefaultCompartment"/>
      <species id="Ath_C0929" name="C00411" compartment="DefaultCompartment"/>
      <species id="Ath_C0930" name="C00416" compartment="DefaultCompartment"/>
      <species id="Ath_C0931" name="C00425" compartment="DefaultCompartment"/>
      <species id="Ath_C0932" name="C00504" compartment="DefaultCompartment"/>
      <species id="Ath_C0933" name="C00577" compartment="DefaultCompartment"/>
      <species id="Ath_C0934" name="C00641" compartment="DefaultCompartment"/>
      <species id="Ath_C0935" name="C00718" compartment="DefaultCompartment"/>
      <species id="Ath_C0936" name="C00794" compartment="DefaultCompartment"/>
      <species id="Ath_C0937" name="C00900" compartment="DefaultCompartment"/>
      <species id="Ath_C0938" name="C01152" compartment="DefaultCompartment"/>
      <species id="Ath_C0939" name="C01194" compartment="DefaultCompartment"/>
      <species id="Ath_C0940" name="C01233" compartment="DefaultCompartment"/>
      <species id="Ath_C0941" name="C01530" compartment="DefaultCompartment"/>
      <species id="Ath_C0942" name="C01582" compartment="DefaultCompartment"/>
      <species id="Ath_C0943" name="C01801" compartment="DefaultCompartment"/>
      <species id="Ath_C0944" name="C01802" compartment="DefaultCompartment"/>
      <species id="Ath_C0945" name="C01888" compartment="DefaultCompartment"/>
      <species id="Ath_C0946" name="C02034" compartment="DefaultCompartment"/>
      <species id="Ath_C0947" name="C02097" compartment="DefaultCompartment"/>
      <species id="Ath_C0948" name="C02170" compartment="DefaultCompartment"/>
      <species id="Ath_C0949" name="C02232" compartment="DefaultCompartment"/>
      <species id="Ath_C0950" name="C02273" compartment="DefaultCompartment"/>
      <species id="Ath_C0951" name="C02291" compartment="DefaultCompartment"/>
      <species id="Ath_C0952" name="C02320" compartment="DefaultCompartment"/>
      <species id="Ath_C0953" name="C02336" compartment="DefaultCompartment"/>
      <species id="Ath_C0954" name="C02462" compartment="DefaultCompartment"/>
      <species id="Ath_C0955" name="C02505" compartment="DefaultCompartment"/>
      <species id="Ath_C0956" name="C02631" compartment="DefaultCompartment"/>
      <species id="Ath_C0957" name="C03546" compartment="DefaultCompartment"/>
      <species id="Ath_C0958" name="C03765" compartment="DefaultCompartment"/>
      <species id="Ath_C0959" name="C03845" compartment="DefaultCompartment"/>
      <species id="Ath_C0960" name="C03892" compartment="DefaultCompartment"/>
      <species id="Ath_C0961" name="C03981" compartment="DefaultCompartment"/>
      <species id="Ath_C0962" name="C04039" compartment="DefaultCompartment"/>
      <species id="Ath_C0963" name="C04043" compartment="DefaultCompartment"/>
      <species id="Ath_C0964" name="C04051" compartment="DefaultCompartment"/>
      <species id="Ath_C0965" name="C04063" compartment="DefaultCompartment"/>
      <species id="Ath_C0966" name="C04181" compartment="DefaultCompartment"/>
      <species id="Ath_C0967" name="C04501" compartment="DefaultCompartment"/>
      <species id="Ath_C0968" name="C04525" compartment="DefaultCompartment"/>
      <species id="Ath_C0969" name="C05107" compartment="DefaultCompartment"/>
      <species id="Ath_C0970" name="C05109" compartment="DefaultCompartment"/>
      <species id="Ath_C0971" name="C05125" compartment="DefaultCompartment"/>
      <species id="Ath_C0972" name="C05259" compartment="DefaultCompartment"/>
      <species id="Ath_C0973" name="C05265" compartment="DefaultCompartment"/>
      <species id="Ath_C0974" name="C05269" compartment="DefaultCompartment"/>
      <species id="Ath_C0975" name="C05272" compartment="DefaultCompartment"/>
      <species id="Ath_C0976" name="C05273" compartment="DefaultCompartment"/>
      <species id="Ath_C0977" name="C05276" compartment="DefaultCompartment"/>
      <species id="Ath_C0978" name="C05345" compartment="DefaultCompartment"/>
      <species id="Ath_C0979" name="C05379" compartment="DefaultCompartment"/>
      <species id="Ath_C0980" name="C05381" compartment="DefaultCompartment"/>
      <species id="Ath_C0981" name="C05382" compartment="DefaultCompartment"/>
      <species id="Ath_C0982" name="C05396" compartment="DefaultCompartment"/>
      <species id="Ath_C0983" name="C05400" compartment="DefaultCompartment"/>
      <species id="Ath_C0984" name="C05404" compartment="DefaultCompartment"/>
      <species id="Ath_C0985" name="C05432" compartment="DefaultCompartment"/>
      <species id="Ath_C0986" name="C05585" compartment="DefaultCompartment"/>
      <species id="Ath_C0987" name="C05601" compartment="DefaultCompartment"/>
      <species id="Ath_C0988" name="C05625" compartment="DefaultCompartment"/>
      <species id="Ath_C0989" name="C05627" compartment="DefaultCompartment"/>
      <species id="Ath_C0990" name="C05688" compartment="DefaultCompartment"/>
      <species id="Ath_C0991" name="C05711" compartment="DefaultCompartment"/>
      <species id="Ath_C0992" name="C05823" compartment="DefaultCompartment"/>
      <species id="Ath_C0993" name="C05824" compartment="DefaultCompartment"/>
      <species id="Ath_C0994" name="C05837" compartment="DefaultCompartment"/>
      <species id="Ath_C0995" name="C05852" compartment="DefaultCompartment"/>
      <species id="Ath_C0996" name="C05907" compartment="DefaultCompartment"/>
      <species id="Ath_C0997" name="C05946" compartment="DefaultCompartment"/>
      <species id="Ath_C0998" name="C05981" compartment="DefaultCompartment"/>
      <species id="Ath_C0999" name="C05983" compartment="DefaultCompartment"/>
      <species id="Ath_C1000" name="C05984" compartment="DefaultCompartment"/>
      <species id="Ath_C1001" name="C05993" compartment="DefaultCompartment"/>
      <species id="Ath_C1002" name="C05998" compartment="DefaultCompartment"/>
      <species id="Ath_C1003" name="C06032" compartment="DefaultCompartment"/>
      <species id="Ath_C1004" name="C06037" compartment="DefaultCompartment"/>
      <species id="Ath_C1005" name="C06118" compartment="DefaultCompartment"/>
      <species id="Ath_C1006" name="C06124" compartment="DefaultCompartment"/>
      <species id="Ath_C1007" name="C06157" compartment="DefaultCompartment"/>
      <species id="Ath_C1008" name="C06224" compartment="DefaultCompartment"/>
      <species id="Ath_C1009" name="C06308" compartment="DefaultCompartment"/>
      <species id="Ath_C1010" name="C06425" compartment="DefaultCompartment"/>
      <species id="Ath_C1011" name="C06813" compartment="DefaultCompartment"/>
      <species id="Ath_C1012" name="C08639" compartment="DefaultCompartment"/>
      <species id="Ath_C1013" name="C08725" compartment="DefaultCompartment"/>
      <species id="Ath_C1014" name="C08830" compartment="DefaultCompartment"/>
      <species id="Ath_C1015" name="C09614" compartment="DefaultCompartment"/>
      <species id="Ath_C1016" name="C09727" compartment="DefaultCompartment"/>
      <species id="Ath_C1017" name="C09751" compartment="DefaultCompartment"/>
      <species id="Ath_C1018" name="C09814" compartment="DefaultCompartment"/>
      <species id="Ath_C1019" name="C09826" compartment="DefaultCompartment"/>
      <species id="Ath_C1020" name="C10098" compartment="DefaultCompartment"/>
      <species id="Ath_C1021" name="C10945" compartment="DefaultCompartment"/>
      <species id="Ath_C1022" name="C11481" compartment="DefaultCompartment"/>
      <species id="Ath_C1023" name="C11863" compartment="DefaultCompartment"/>
      <species id="Ath_C1024" name="C11865" compartment="DefaultCompartment"/>
      <species id="Ath_C1025" name="C11868" compartment="DefaultCompartment"/>
      <species id="Ath_C1026" name="C11876" compartment="DefaultCompartment"/>
      <species id="Ath_C1027" name="C11907" compartment="DefaultCompartment"/>
      <species id="Ath_C1028" name="C11941" compartment="DefaultCompartment"/>
      <species id="Ath_C1029" name="C12124" compartment="DefaultCompartment"/>
      <species id="Ath_C1030" name="C12128" compartment="DefaultCompartment"/>
      <species id="Ath_C1031" name="C12203" compartment="DefaultCompartment"/>
      <species id="Ath_C1032" name="C12205" compartment="DefaultCompartment"/>
      <species id="Ath_C1033" name="C12455" compartment="DefaultCompartment"/>
      <species id="Ath_C1034" name="C14089" compartment="DefaultCompartment"/>
      <species id="Ath_C1035" name="C14097" compartment="DefaultCompartment"/>
      <species id="Ath_C1036" name="C14463" compartment="DefaultCompartment"/>
      <species id="Ath_C1037" name="C14818" compartment="DefaultCompartment"/>
      <species id="Ath_C1038" name="C15525" compartment="DefaultCompartment"/>
      <species id="Ath_C1039" name="C15547" compartment="DefaultCompartment"/>
      <species id="Ath_C1040" name="C15670" compartment="DefaultCompartment"/>
      <species id="Ath_C1041" name="C15782" compartment="DefaultCompartment"/>
      <species id="Ath_C1042" name="C15804" compartment="DefaultCompartment"/>
      <species id="Ath_C1043" name="C15805" compartment="DefaultCompartment"/>
      <species id="Ath_C1044" name="C15806" compartment="DefaultCompartment"/>
      <species id="Ath_C1045" name="C15808" compartment="DefaultCompartment"/>
      <species id="Ath_C1046" name="C15883" compartment="DefaultCompartment"/>
      <species id="Ath_C1047" name="C15915" compartment="DefaultCompartment"/>
      <species id="Ath_C1048" name="C15981" compartment="DefaultCompartment"/>
      <species id="Ath_C1049" name="C16162" compartment="DefaultCompartment"/>
      <species id="Ath_C1050" name="C16218" compartment="DefaultCompartment"/>
      <species id="Ath_C1051" name="C16276" compartment="DefaultCompartment"/>
      <species id="Ath_C1052" name="C16291" compartment="DefaultCompartment"/>
      <species id="Ath_C1053" name="C16321" compartment="DefaultCompartment"/>
      <species id="Ath_C1054" name="C16327" compartment="DefaultCompartment"/>
      <species id="Ath_C1055" name="C16405" compartment="DefaultCompartment"/>
      <species id="Ath_C1056" name="C16471" compartment="DefaultCompartment"/>
      <species id="Ath_C1057" name="C16519" compartment="DefaultCompartment"/>
      <species id="Ath_C1058" name="1-CHLORO-24-DINITROBENZENE" compartment="DefaultCompartment"/>
      <species id="Ath_C1059" name="12-OXO-TRANS-10-DODECENOATE" compartment="DefaultCompartment"/>
      <species id="Ath_C1060" name="13-HYDROPEROXYOCTADECA-911-DIENOATE" compartment="DefaultCompartment"/>
      <species id="Ath_C1061" name="14-BETA-D-XYLANN" compartment="DefaultCompartment"/>
      <species id="Ath_C1062" name="16-HYDROXYPALMITATE" compartment="DefaultCompartment"/>
      <species id="Ath_C1063" name="18-HYDROXYOLEATE" compartment="DefaultCompartment"/>
      <species id="Ath_C1064" name="2-HYDROXY-3-KETO-5-METHYLTHIO-1-PHOSPHOP" compartment="DefaultCompartment"/>
      <species id="Ath_C1065" name="2-METHYL-6-SOLANYL-14-BENZOQUINONE" compartment="DefaultCompartment"/>
      <species id="Ath_C1066" name="2-THIOURIDINE" compartment="DefaultCompartment"/>
      <species id="Ath_C1067" name="3-CYANOPYRIDINE" compartment="DefaultCompartment"/>
      <species id="Ath_C1068" name="572428-ERGOSTATRIENOL" compartment="DefaultCompartment"/>
      <species id="Ath_C1069" name="99-DI-CIS-ZETA-CAROTENE" compartment="DefaultCompartment"/>
      <species id="Ath_C1070" name="ACETOACETYL-COA" compartment="DefaultCompartment"/>
      <species id="Ath_C1071" name="ACP" compartment="DefaultCompartment"/>
      <species id="Ath_C1072" name="ALPHA-D-GALACTOSE" compartment="DefaultCompartment"/>
      <species id="Ath_C1073" name="ALPHA-D-MANNOSYLCHITOBIO" compartment="DefaultCompartment"/>
      <species id="Ath_C1074" name="ALPHA-MALTOSE" compartment="DefaultCompartment"/>
      <species id="Ath_C1075" name="CAFFEATE" compartment="DefaultCompartment"/>
      <species id="Ath_C1076" name="CHLOROPHYLL-B" compartment="DefaultCompartment"/>
      <species id="Ath_C1077" name="CHLOROPHYLLIDE" compartment="DefaultCompartment"/>
      <species id="Ath_C1078" name="CIS-3-HEXENOL" compartment="DefaultCompartment"/>
      <species id="Ath_C1079" name="CPD-1981" compartment="DefaultCompartment"/>
      <species id="Ath_C1080" name="CPD-251" compartment="DefaultCompartment"/>
      <species id="Ath_C1081" name="CPD-371" compartment="DefaultCompartment"/>
      <species id="Ath_C1082" name="CPD-3941" compartment="DefaultCompartment"/>
      <species id="Ath_C1083" name="CPD-4125" compartment="DefaultCompartment"/>
      <species id="Ath_C1084" name="CPD-4141" compartment="DefaultCompartment"/>
      <species id="Ath_C1085" name="CPD-4142" compartment="DefaultCompartment"/>
      <species id="Ath_C1086" name="CPD-4209" compartment="DefaultCompartment"/>
      <species id="Ath_C1087" name="CPD-4482" compartment="DefaultCompartment"/>
      <species id="Ath_C1088" name="CPD-4483" compartment="DefaultCompartment"/>
      <species id="Ath_C1089" name="CPD-4568" compartment="DefaultCompartment"/>
      <species id="Ath_C1090" name="CPD-4573" compartment="DefaultCompartment"/>
      <species id="Ath_C1091" name="CPD-4581" compartment="DefaultCompartment"/>
      <species id="Ath_C1092" name="CPD-4613" compartment="DefaultCompartment"/>
      <species id="Ath_C1093" name="CPD-4615" compartment="DefaultCompartment"/>
      <species id="Ath_C1094" name="CPD-4616" compartment="DefaultCompartment"/>
      <species id="Ath_C1095" name="CPD-4618" compartment="DefaultCompartment"/>
      <species id="Ath_C1096" name="CPD-4619" compartment="DefaultCompartment"/>
      <species id="Ath_C1097" name="CPD-4622" compartment="DefaultCompartment"/>
      <species id="Ath_C1098" name="CPD-475" compartment="DefaultCompartment"/>
      <species id="Ath_C1099" name="CPD-477" compartment="DefaultCompartment"/>
      <species id="Ath_C1100" name="CPD-482" compartment="DefaultCompartment"/>
      <species id="Ath_C1101" name="CPD-4887" compartment="DefaultCompartment"/>
      <species id="Ath_C1102" name="CPD-4889" compartment="DefaultCompartment"/>
      <species id="Ath_C1103" name="CPD-4893" compartment="DefaultCompartment"/>
      <species id="Ath_C1104" name="CPD-4903" compartment="DefaultCompartment"/>
      <species id="Ath_C1105" name="CPD-5170" compartment="DefaultCompartment"/>
      <species id="Ath_C1106" name="CPD-520" compartment="DefaultCompartment"/>
      <species id="Ath_C1107" name="CPD-5521" compartment="DefaultCompartment"/>
      <species id="Ath_C1108" name="CPD-5601" compartment="DefaultCompartment"/>
      <species id="Ath_C1109" name="CPD-5602" compartment="DefaultCompartment"/>
      <species id="Ath_C1110" name="CPD-5662" compartment="DefaultCompartment"/>
      <species id="Ath_C1111" name="CPD-5804" compartment="DefaultCompartment"/>
      <species id="Ath_C1112" name="CPD-6121" compartment="DefaultCompartment"/>
      <species id="Ath_C1113" name="CPD-6141" compartment="DefaultCompartment"/>
      <species id="Ath_C1114" name="CPD-6201" compartment="DefaultCompartment"/>
      <species id="Ath_C1115" name="CPD-6202" compartment="DefaultCompartment"/>
      <species id="Ath_C1116" name="CPD-6203" compartment="DefaultCompartment"/>
      <species id="Ath_C1117" name="CPD-6224" compartment="DefaultCompartment"/>
      <species id="Ath_C1118" name="CPD-6227" compartment="DefaultCompartment"/>
      <species id="Ath_C1119" name="CPD-6228" compartment="DefaultCompartment"/>
      <species id="Ath_C1120" name="CPD-6441" compartment="DefaultCompartment"/>
      <species id="Ath_C1121" name="CPD-6442" compartment="DefaultCompartment"/>
      <species id="Ath_C1122" name="CPD-6443" compartment="DefaultCompartment"/>
      <species id="Ath_C1123" name="CPD-6501" compartment="DefaultCompartment"/>
      <species id="Ath_C1124" name="CPD-6661" compartment="DefaultCompartment"/>
      <species id="Ath_C1125" name="CPD-6681" compartment="DefaultCompartment"/>
      <species id="Ath_C1126" name="CPD-6741" compartment="DefaultCompartment"/>
      <species id="Ath_C1127" name="CPD-6742" compartment="DefaultCompartment"/>
      <species id="Ath_C1128" name="CPD-6781" compartment="DefaultCompartment"/>
      <species id="Ath_C1129" name="CPD-6948" compartment="DefaultCompartment"/>
      <species id="Ath_C1130" name="CPD-696" compartment="DefaultCompartment"/>
      <species id="Ath_C1131" name="CPD-697" compartment="DefaultCompartment"/>
      <species id="Ath_C1132" name="CPD-6972" compartment="DefaultCompartment"/>
      <species id="Ath_C1133" name="CPD-7002" compartment="DefaultCompartment"/>
      <species id="Ath_C1134" name="CPD-7003" compartment="DefaultCompartment"/>
      <species id="Ath_C1135" name="CPD-7005" compartment="DefaultCompartment"/>
      <species id="Ath_C1136" name="CPD-7006" compartment="DefaultCompartment"/>
      <species id="Ath_C1137" name="CPD-7015" compartment="DefaultCompartment"/>
      <species id="Ath_C1138" name="CPD-7016" compartment="DefaultCompartment"/>
      <species id="Ath_C1139" name="CPD-7025" compartment="DefaultCompartment"/>
      <species id="Ath_C1140" name="CPD-7046" compartment="DefaultCompartment"/>
      <species id="Ath_C1141" name="CPD-7061" compartment="DefaultCompartment"/>
      <species id="Ath_C1142" name="CPD-7189" compartment="DefaultCompartment"/>
      <species id="Ath_C1143" name="CPD-7190" compartment="DefaultCompartment"/>
      <species id="Ath_C1144" name="CPD-7191" compartment="DefaultCompartment"/>
      <species id="Ath_C1145" name="CPD-7202" compartment="DefaultCompartment"/>
      <species id="Ath_C1146" name="CPD-7204" compartment="DefaultCompartment"/>
      <species id="Ath_C1147" name="CPD-725" compartment="DefaultCompartment"/>
      <species id="Ath_C1148" name="CPD-731" compartment="DefaultCompartment"/>
      <species id="Ath_C1149" name="CPD-7417" compartment="DefaultCompartment"/>
      <species id="Ath_C1150" name="CPD-7547" compartment="DefaultCompartment"/>
      <species id="Ath_C1151" name="CPD-7615" compartment="DefaultCompartment"/>
      <species id="Ath_C1152" name="CPD-79" compartment="DefaultCompartment"/>
      <species id="Ath_C1153" name="CPD-8007" compartment="DefaultCompartment"/>
      <species id="Ath_C1154" name="CPD-8009" compartment="DefaultCompartment"/>
      <species id="Ath_C1155" name="CPD-8033" compartment="DefaultCompartment"/>
      <species id="Ath_C1156" name="CPD-8034" compartment="DefaultCompartment"/>
      <species id="Ath_C1157" name="CPD-8065" compartment="DefaultCompartment"/>
      <species id="Ath_C1158" name="CPD-8071" compartment="DefaultCompartment"/>
      <species id="Ath_C1159" name="CPD-81" compartment="DefaultCompartment"/>
      <species id="Ath_C1160" name="CPD-8111" compartment="DefaultCompartment"/>
      <species id="Ath_C1161" name="CPD-8122" compartment="DefaultCompartment"/>
      <species id="Ath_C1162" name="CPD-8135" compartment="DefaultCompartment"/>
      <species id="Ath_C1163" name="CPD-8225" compartment="DefaultCompartment"/>
      <species id="Ath_C1164" name="CPD-8230" compartment="DefaultCompartment"/>
      <species id="Ath_C1165" name="CPD-8232" compartment="DefaultCompartment"/>
      <species id="Ath_C1166" name="CPD-8233" compartment="DefaultCompartment"/>
      <species id="Ath_C1167" name="CPD-8234" compartment="DefaultCompartment"/>
      <species id="Ath_C1168" name="CPD-8235" compartment="DefaultCompartment"/>
      <species id="Ath_C1169" name="CPD-8236" compartment="DefaultCompartment"/>
      <species id="Ath_C1170" name="CPD-8237" compartment="DefaultCompartment"/>
      <species id="Ath_C1171" name="CPD-8238" compartment="DefaultCompartment"/>
      <species id="Ath_C1172" name="CPD-8239" compartment="DefaultCompartment"/>
      <species id="Ath_C1173" name="CPD-8240" compartment="DefaultCompartment"/>
      <species id="Ath_C1174" name="CPD-8241" compartment="DefaultCompartment"/>
      <species id="Ath_C1175" name="CPD-8242" compartment="DefaultCompartment"/>
      <species id="Ath_C1176" name="CPD-8243" compartment="DefaultCompartment"/>
      <species id="Ath_C1177" name="CPD-8245" compartment="DefaultCompartment"/>
      <species id="Ath_C1178" name="CPD-8246" compartment="DefaultCompartment"/>
      <species id="Ath_C1179" name="CPD-8247" compartment="DefaultCompartment"/>
      <species id="Ath_C1180" name="CPD-8248" compartment="DefaultCompartment"/>
      <species id="Ath_C1181" name="CPD-8250" compartment="DefaultCompartment"/>
      <species id="Ath_C1182" name="CPD-8622" compartment="DefaultCompartment"/>
      <species id="Ath_C1183" name="CPD-885" compartment="DefaultCompartment"/>
      <species id="Ath_C1184" name="CPD-8941" compartment="DefaultCompartment"/>
      <species id="Ath_C1185" name="CPD-8943" compartment="DefaultCompartment"/>
      <species id="Ath_C1186" name="CPD-90" compartment="DefaultCompartment"/>
      <species id="Ath_C1187" name="CPD-9016" compartment="DefaultCompartment"/>
      <species id="Ath_C1188" name="CPD0-1063" compartment="DefaultCompartment"/>
      <species id="Ath_C1189" name="CPD1F-114" compartment="DefaultCompartment"/>
      <species id="Ath_C1190" name="CPD1F-134" compartment="DefaultCompartment"/>
      <species id="Ath_C1191" name="CPD1F-135" compartment="DefaultCompartment"/>
      <species id="Ath_C1192" name="CPD1F-420" compartment="DefaultCompartment"/>
      <species id="Ath_C1193" name="CPD1F-461" compartment="DefaultCompartment"/>
      <species id="Ath_C1194" name="CPD1F-84" compartment="DefaultCompartment"/>
      <species id="Ath_C1195" name="CPD1F-96" compartment="DefaultCompartment"/>
      <species id="Ath_C1196" name="CPDQT-13" compartment="DefaultCompartment"/>
      <species id="Ath_C1197" name="CPDQT-50" compartment="DefaultCompartment"/>
      <species id="Ath_C1198" name="CPDQT-51" compartment="DefaultCompartment"/>
      <species id="Ath_C1199" name="CPDQT-52" compartment="DefaultCompartment"/>
      <species id="Ath_C1200" name="CPDQT-7" compartment="DefaultCompartment"/>
      <species id="Ath_C1201" name="D-MYO-INOSITOL-34-BISPHOSPHATE" compartment="DefaultCompartment"/>
      <species id="Ath_C1202" name="DIACYLGLYCEROL" compartment="DefaultCompartment"/>
      <species id="Ath_C1203" name="DMPBQ" compartment="DefaultCompartment"/>
      <species id="Ath_C1204" name="E-" compartment="DefaultCompartment"/>
      <species id="Ath_C1205" name="INDOLE-3-ACETYL-ALA" compartment="DefaultCompartment"/>
      <species id="Ath_C1206" name="INDOLE-3-ACETYL-ASP" compartment="DefaultCompartment"/>
      <species id="Ath_C1207" name="INDOLE-3-ACETYL-GLN" compartment="DefaultCompartment"/>
      <species id="Ath_C1208" name="INDOLE-3-ACETYL-GLU" compartment="DefaultCompartment"/>
      <species id="Ath_C1209" name="INDOLE-3-ACETYL-LEU" compartment="DefaultCompartment"/>
      <species id="Ath_C1210" name="INDOLE-3-ACETYL-POLYPEPTIDE" compartment="DefaultCompartment"/>
      <species id="Ath_C1211" name="L-1-PHOSPHATIDYL-GLYCEROL" compartment="DefaultCompartment"/>
      <species id="Ath_C1212" name="L-1-PHOSPHATIDYL-GLYCEROL-P" compartment="DefaultCompartment"/>
      <species id="Ath_C1213" name="L-1-PHOSPHATIDYL-SERINE" compartment="DefaultCompartment"/>
      <species id="Ath_C1214" name="L-ARABINOSE" compartment="DefaultCompartment"/>
      <species id="Ath_C1215" name="L-PHOSPHATIDATE" compartment="DefaultCompartment"/>
      <species id="Ath_C1216" name="MALTOOLIGOSYLTREHALOSE" compartment="DefaultCompartment"/>
      <species id="Ath_C1217" name="N(6)-(3-methylbut-2-enyl)adenine" compartment="DefaultCompartment"/>
      <species id="Ath_C1218" name="N-HYDROXYL-TRYPTAMINE" compartment="DefaultCompartment"/>
      <species id="Ath_C1219" name="OXOCINNAMOYL-COA" compartment="DefaultCompartment"/>
      <species id="Ath_C1220" name="PHENYLACETALDOXIME" compartment="DefaultCompartment"/>
      <species id="Ath_C1221" name="S-PRENYL-L-CYSTEINE" compartment="DefaultCompartment"/>
      <species id="Ath_C1222" name="SALICYLOYL-COA" compartment="DefaultCompartment"/>
      <species id="Ath_C1223" name="SOLANESYL-PYROPHOSPHATE" compartment="DefaultCompartment"/>
      <species id="Ath_C1224" name="TRANS-2-HEXENAL" compartment="DefaultCompartment"/>
      <species id="Ath_C1225" name="UNKNOWN" compartment="DefaultCompartment"/>
      <species id="Ath_C1226" name="|1-4-alpha-D-Glucan|" compartment="DefaultCompartment"/>
      <species id="Ath_C1227" name="|1-4-beta-D-Glucan|" compartment="DefaultCompartment"/>
      <species id="Ath_C1228" name="|4-hydroxybenzoate|" compartment="DefaultCompartment"/>
      <species id="Ath_C1229" name="|6-alpha-D--1-4-alpha-D-Glucano--Glucan|" compartment="DefaultCompartment"/>
      <species id="Ath_C1230" name="|Alcohols|" compartment="DefaultCompartment"/>
      <species id="Ath_C1231" name="|Amino-Acids-20|" compartment="DefaultCompartment"/>
      <species id="Ath_C1232" name="|Beta-Lactams|" compartment="DefaultCompartment"/>
      <species id="Ath_C1233" name="|Carboxylates|" compartment="DefaultCompartment"/>
      <species id="Ath_C1234" name="|Cis-Prenyl-tRNAs|" compartment="DefaultCompartment"/>
      <species id="Ath_C1235" name="|D-Galactose|" compartment="DefaultCompartment"/>
      <species id="Ath_C1236" name="|D-Hexoses|" compartment="DefaultCompartment"/>
      <species id="Ath_C1237" name="|L-1-phosphatidyl-inositols|" compartment="DefaultCompartment"/>
      <species id="Ath_C1238" name="|Long-Chain-Acyl-CoAs|" compartment="DefaultCompartment"/>
      <species id="Ath_C1239" name="|Long-Chain-Carboxylates|" compartment="DefaultCompartment"/>
      <species id="Ath_C1240" name="|Long-Chain-Fatty-Acids|" compartment="DefaultCompartment"/>
      <species id="Ath_C1241" name="|Long-linear-glucans|" compartment="DefaultCompartment"/>
      <species id="Ath_C1242" name="|Pi|" compartment="DefaultCompartment"/>
      <species id="Ath_C1243" name="|Polynucleotide-Holder|" compartment="DefaultCompartment"/>
      <species id="Ath_C1244" name="|Protein|" compartment="DefaultCompartment"/>
      <species id="Ath_C1245" name="|S-Substituted-Glutathione|" compartment="DefaultCompartment"/>
      <species id="Ath_C1246" name="|Ubiquitins|" compartment="DefaultCompartment"/>
      <species id="Ath_C1247" name="|inositol_1,4,5-trisphosphate|" compartment="DefaultCompartment"/>
      <species id="Ath_C1248" name="|l-delta(1)-pyrroline_5-carboxylate|" compartment="DefaultCompartment"/>
      <species id="Ath_C1249" name="C00012" compartment="DefaultCompartment"/>
      <species id="Ath_C1250" name="C00017" compartment="DefaultCompartment"/>
      <species id="Ath_C1251" name="C00028" compartment="DefaultCompartment"/>
      <species id="Ath_C1252" name="C00030" compartment="DefaultCompartment"/>
      <species id="Ath_C1253" name="C00039" compartment="DefaultCompartment"/>
      <species id="Ath_C1254" name="C00040" compartment="DefaultCompartment"/>
      <species id="Ath_C1255" name="C00046" compartment="DefaultCompartment"/>
      <species id="Ath_C1256" name="C00060" compartment="DefaultCompartment"/>
      <species id="Ath_C1257" name="C00066" compartment="DefaultCompartment"/>
      <species id="Ath_C1258" name="C00071" compartment="DefaultCompartment"/>
      <species id="Ath_C1259" name="C00081" compartment="DefaultCompartment"/>
      <species id="Ath_C1260" name="C00104" compartment="DefaultCompartment"/>
      <species id="Ath_C1261" name="C00138" compartment="DefaultCompartment"/>
      <species id="Ath_C1262" name="C00139" compartment="DefaultCompartment"/>
      <species id="Ath_C1263" name="C00140" compartment="DefaultCompartment"/>
      <species id="Ath_C1264" name="C00146" compartment="DefaultCompartment"/>
      <species id="Ath_C1265" name="C00157" compartment="DefaultCompartment"/>
      <species id="Ath_C1266" name="C00162" compartment="DefaultCompartment"/>
      <species id="Ath_C1267" name="C00165" compartment="DefaultCompartment"/>
      <species id="Ath_C1268" name="C00226" compartment="DefaultCompartment"/>
      <species id="Ath_C1269" name="C00229" compartment="DefaultCompartment"/>
      <species id="Ath_C1270" name="C00245" compartment="DefaultCompartment"/>
      <species id="Ath_C1271" name="C00252" compartment="DefaultCompartment"/>
      <species id="Ath_C1272" name="C00342" compartment="DefaultCompartment"/>
      <species id="Ath_C1273" name="C00343" compartment="DefaultCompartment"/>
      <species id="Ath_C1274" name="C00350" compartment="DefaultCompartment"/>
      <species id="Ath_C1275" name="C00388" compartment="DefaultCompartment"/>
      <species id="Ath_C1276" name="C00461" compartment="DefaultCompartment"/>
      <species id="Ath_C1277" name="C00464" compartment="DefaultCompartment"/>
      <species id="Ath_C1278" name="C00472" compartment="DefaultCompartment"/>
      <species id="Ath_C1279" name="C00506" compartment="DefaultCompartment"/>
      <species id="Ath_C1280" name="C00519" compartment="DefaultCompartment"/>
      <species id="Ath_C1281" name="C00524" compartment="DefaultCompartment"/>
      <species id="Ath_C1282" name="C00536" compartment="DefaultCompartment"/>
      <species id="Ath_C1283" name="C00571" compartment="DefaultCompartment"/>
      <species id="Ath_C1284" name="C00576" compartment="DefaultCompartment"/>
      <species id="Ath_C1285" name="C00584" compartment="DefaultCompartment"/>
      <species id="Ath_C1286" name="C00601" compartment="DefaultCompartment"/>
      <species id="Ath_C1287" name="C00606" compartment="DefaultCompartment"/>
      <species id="Ath_C1288" name="C00632" compartment="DefaultCompartment"/>
      <species id="Ath_C1289" name="C00639" compartment="DefaultCompartment"/>
      <species id="Ath_C1290" name="C00681" compartment="DefaultCompartment"/>
      <species id="Ath_C1291" name="C00709" compartment="DefaultCompartment"/>
      <species id="Ath_C1292" name="C00719" compartment="DefaultCompartment"/>
      <species id="Ath_C1293" name="C00721" compartment="DefaultCompartment"/>
      <species id="Ath_C1294" name="C00726" compartment="DefaultCompartment"/>
      <species id="Ath_C1295" name="C00729" compartment="DefaultCompartment"/>
      <species id="Ath_C1296" name="C00735" compartment="DefaultCompartment"/>
      <species id="Ath_C1297" name="C00762" compartment="DefaultCompartment"/>
      <species id="Ath_C1298" name="C00780" compartment="DefaultCompartment"/>
      <species id="Ath_C1299" name="C00783" compartment="DefaultCompartment"/>
      <species id="Ath_C1300" name="C00787" compartment="DefaultCompartment"/>
      <species id="Ath_C1301" name="C00804" compartment="DefaultCompartment"/>
      <species id="Ath_C1302" name="C00810" compartment="DefaultCompartment"/>
      <species id="Ath_C1303" name="C00818" compartment="DefaultCompartment"/>
      <species id="Ath_C1304" name="C00870" compartment="DefaultCompartment"/>
      <species id="Ath_C1305" name="C00886" compartment="DefaultCompartment"/>
      <species id="Ath_C1306" name="C00909" compartment="DefaultCompartment"/>
      <species id="Ath_C1307" name="C00962" compartment="DefaultCompartment"/>
      <species id="Ath_C1308" name="C00965" compartment="DefaultCompartment"/>
      <species id="Ath_C1309" name="C00996" compartment="DefaultCompartment"/>
      <species id="Ath_C1310" name="C00999" compartment="DefaultCompartment"/>
      <species id="Ath_C1311" name="C01094" compartment="DefaultCompartment"/>
      <species id="Ath_C1312" name="C01149" compartment="DefaultCompartment"/>
      <species id="Ath_C1313" name="C01181" compartment="DefaultCompartment"/>
      <species id="Ath_C1314" name="C01203" compartment="DefaultCompartment"/>
      <species id="Ath_C1315" name="C01209" compartment="DefaultCompartment"/>
      <species id="Ath_C1316" name="C01242" compartment="DefaultCompartment"/>
      <species id="Ath_C1317" name="C01290" compartment="DefaultCompartment"/>
      <species id="Ath_C1318" name="C01335" compartment="DefaultCompartment"/>
      <species id="Ath_C1319" name="C01344" compartment="DefaultCompartment"/>
      <species id="Ath_C1320" name="C01345" compartment="DefaultCompartment"/>
      <species id="Ath_C1321" name="C01371" compartment="DefaultCompartment"/>
      <species id="Ath_C1322" name="C01378" compartment="DefaultCompartment"/>
      <species id="Ath_C1323" name="C01401" compartment="DefaultCompartment"/>
      <species id="Ath_C1324" name="C01571" compartment="DefaultCompartment"/>
      <species id="Ath_C1325" name="C01635" compartment="DefaultCompartment"/>
      <species id="Ath_C1326" name="C01637" compartment="DefaultCompartment"/>
      <species id="Ath_C1327" name="C01638" compartment="DefaultCompartment"/>
      <species id="Ath_C1328" name="C01639" compartment="DefaultCompartment"/>
      <species id="Ath_C1329" name="C01640" compartment="DefaultCompartment"/>
      <species id="Ath_C1330" name="C01641" compartment="DefaultCompartment"/>
      <species id="Ath_C1331" name="C01642" compartment="DefaultCompartment"/>
      <species id="Ath_C1332" name="C01643" compartment="DefaultCompartment"/>
      <species id="Ath_C1333" name="C01644" compartment="DefaultCompartment"/>
      <species id="Ath_C1334" name="C01645" compartment="DefaultCompartment"/>
      <species id="Ath_C1335" name="C01646" compartment="DefaultCompartment"/>
      <species id="Ath_C1336" name="C01647" compartment="DefaultCompartment"/>
      <species id="Ath_C1337" name="C01648" compartment="DefaultCompartment"/>
      <species id="Ath_C1338" name="C01649" compartment="DefaultCompartment"/>
      <species id="Ath_C1339" name="C01650" compartment="DefaultCompartment"/>
      <species id="Ath_C1340" name="C01651" compartment="DefaultCompartment"/>
      <species id="Ath_C1341" name="C01653" compartment="DefaultCompartment"/>
      <species id="Ath_C1342" name="C01674" compartment="DefaultCompartment"/>
      <species id="Ath_C1343" name="C01693" compartment="DefaultCompartment"/>
      <species id="Ath_C1344" name="C01794" compartment="DefaultCompartment"/>
      <species id="Ath_C1345" name="C01798" compartment="DefaultCompartment"/>
      <species id="Ath_C1346" name="C01832" compartment="DefaultCompartment"/>
      <species id="Ath_C1347" name="C01931" compartment="DefaultCompartment"/>
      <species id="Ath_C1348" name="C02047" compartment="DefaultCompartment"/>
      <species id="Ath_C1349" name="C02051" compartment="DefaultCompartment"/>
      <species id="Ath_C1350" name="C02140" compartment="DefaultCompartment"/>
      <species id="Ath_C1351" name="C02165" compartment="DefaultCompartment"/>
      <species id="Ath_C1352" name="C02166" compartment="DefaultCompartment"/>
      <species id="Ath_C1353" name="C02185" compartment="DefaultCompartment"/>
      <species id="Ath_C1354" name="C02218" compartment="DefaultCompartment"/>
      <species id="Ath_C1355" name="C02222" compartment="DefaultCompartment"/>
      <species id="Ath_C1356" name="C02226" compartment="DefaultCompartment"/>
      <species id="Ath_C1357" name="C02235" compartment="DefaultCompartment"/>
      <species id="Ath_C1358" name="C02282" compartment="DefaultCompartment"/>
      <species id="Ath_C1359" name="C02412" compartment="DefaultCompartment"/>
      <species id="Ath_C1360" name="C02430" compartment="DefaultCompartment"/>
      <species id="Ath_C1361" name="C02442" compartment="DefaultCompartment"/>
      <species id="Ath_C1362" name="C02470" compartment="DefaultCompartment"/>
      <species id="Ath_C1363" name="C02492" compartment="DefaultCompartment"/>
      <species id="Ath_C1364" name="C02553" compartment="DefaultCompartment"/>
      <species id="Ath_C1365" name="C02554" compartment="DefaultCompartment"/>
      <species id="Ath_C1366" name="C02576" compartment="DefaultCompartment"/>
      <species id="Ath_C1367" name="C02612" compartment="DefaultCompartment"/>
      <species id="Ath_C1368" name="C02670" compartment="DefaultCompartment"/>
      <species id="Ath_C1369" name="C02686" compartment="DefaultCompartment"/>
      <species id="Ath_C1370" name="C02702" compartment="DefaultCompartment"/>
      <species id="Ath_C1371" name="C02723" compartment="DefaultCompartment"/>
      <species id="Ath_C1372" name="C02734" compartment="DefaultCompartment"/>
      <species id="Ath_C1373" name="C02737" compartment="DefaultCompartment"/>
      <species id="Ath_C1374" name="C02814" compartment="DefaultCompartment"/>
      <species id="Ath_C1375" name="C02835" compartment="DefaultCompartment"/>
      <species id="Ath_C1376" name="C02839" compartment="DefaultCompartment"/>
      <species id="Ath_C1377" name="C02906" compartment="DefaultCompartment"/>
      <species id="Ath_C1378" name="C02909" compartment="DefaultCompartment"/>
      <species id="Ath_C1379" name="C02946" compartment="DefaultCompartment"/>
      <species id="Ath_C1380" name="C02984" compartment="DefaultCompartment"/>
      <species id="Ath_C1381" name="C02987" compartment="DefaultCompartment"/>
      <species id="Ath_C1382" name="C02988" compartment="DefaultCompartment"/>
      <species id="Ath_C1383" name="C02992" compartment="DefaultCompartment"/>
      <species id="Ath_C1384" name="C03021" compartment="DefaultCompartment"/>
      <species id="Ath_C1385" name="C03044" compartment="DefaultCompartment"/>
      <species id="Ath_C1386" name="C03063" compartment="DefaultCompartment"/>
      <species id="Ath_C1387" name="C03125" compartment="DefaultCompartment"/>
      <species id="Ath_C1388" name="C03127" compartment="DefaultCompartment"/>
      <species id="Ath_C1389" name="C03167" compartment="DefaultCompartment"/>
      <species id="Ath_C1390" name="C03201" compartment="DefaultCompartment"/>
      <species id="Ath_C1391" name="C03221" compartment="DefaultCompartment"/>
      <species id="Ath_C1392" name="C03227" compartment="DefaultCompartment"/>
      <species id="Ath_C1393" name="C03294" compartment="DefaultCompartment"/>
      <species id="Ath_C1394" name="C03360" compartment="DefaultCompartment"/>
      <species id="Ath_C1395" name="C03372" compartment="DefaultCompartment"/>
      <species id="Ath_C1396" name="C03402" compartment="DefaultCompartment"/>
      <species id="Ath_C1397" name="C03453" compartment="DefaultCompartment"/>
      <species id="Ath_C1398" name="C03454" compartment="DefaultCompartment"/>
      <species id="Ath_C1399" name="C03511" compartment="DefaultCompartment"/>
      <species id="Ath_C1400" name="C03518" compartment="DefaultCompartment"/>
      <species id="Ath_C1401" name="C03541" compartment="DefaultCompartment"/>
      <species id="Ath_C1402" name="C03557" compartment="DefaultCompartment"/>
      <species id="Ath_C1403" name="C03582" compartment="DefaultCompartment"/>
      <species id="Ath_C1404" name="C03589" compartment="DefaultCompartment"/>
      <species id="Ath_C1405" name="C03715" compartment="DefaultCompartment"/>
      <species id="Ath_C1406" name="C03793" compartment="DefaultCompartment"/>
      <species id="Ath_C1407" name="C03939" compartment="DefaultCompartment"/>
      <species id="Ath_C1408" name="C03968" compartment="DefaultCompartment"/>
      <species id="Ath_C1409" name="C04046" compartment="DefaultCompartment"/>
      <species id="Ath_C1410" name="C04088" compartment="DefaultCompartment"/>
      <species id="Ath_C1411" name="C04246" compartment="DefaultCompartment"/>
      <species id="Ath_C1412" name="C04419" compartment="DefaultCompartment"/>
      <species id="Ath_C1413" name="C04431" compartment="DefaultCompartment"/>
      <species id="Ath_C1414" name="C04432" compartment="DefaultCompartment"/>
      <species id="Ath_C1415" name="C04475" compartment="DefaultCompartment"/>
      <species id="Ath_C1416" name="C04554" compartment="DefaultCompartment"/>
      <species id="Ath_C1417" name="C04618" compartment="DefaultCompartment"/>
      <species id="Ath_C1418" name="C04619" compartment="DefaultCompartment"/>
      <species id="Ath_C1419" name="C04620" compartment="DefaultCompartment"/>
      <species id="Ath_C1420" name="C04633" compartment="DefaultCompartment"/>
      <species id="Ath_C1421" name="C04644" compartment="DefaultCompartment"/>
      <species id="Ath_C1422" name="C04688" compartment="DefaultCompartment"/>
      <species id="Ath_C1423" name="C04706" compartment="DefaultCompartment"/>
      <species id="Ath_C1424" name="C04742" compartment="DefaultCompartment"/>
      <species id="Ath_C1425" name="C04756" compartment="DefaultCompartment"/>
      <species id="Ath_C1426" name="C04805" compartment="DefaultCompartment"/>
      <species id="Ath_C1427" name="C04851" compartment="DefaultCompartment"/>
      <species id="Ath_C1428" name="C05130" compartment="DefaultCompartment"/>
      <species id="Ath_C1429" name="C05223" compartment="DefaultCompartment"/>
      <species id="Ath_C1430" name="C05239" compartment="DefaultCompartment"/>
      <species id="Ath_C1431" name="C05258" compartment="DefaultCompartment"/>
      <species id="Ath_C1432" name="C05260" compartment="DefaultCompartment"/>
      <species id="Ath_C1433" name="C05261" compartment="DefaultCompartment"/>
      <species id="Ath_C1434" name="C05262" compartment="DefaultCompartment"/>
      <species id="Ath_C1435" name="C05263" compartment="DefaultCompartment"/>
      <species id="Ath_C1436" name="C05264" compartment="DefaultCompartment"/>
      <species id="Ath_C1437" name="C05266" compartment="DefaultCompartment"/>
      <species id="Ath_C1438" name="C05267" compartment="DefaultCompartment"/>
      <species id="Ath_C1439" name="C05268" compartment="DefaultCompartment"/>
      <species id="Ath_C1440" name="C05270" compartment="DefaultCompartment"/>
      <species id="Ath_C1441" name="C05271" compartment="DefaultCompartment"/>
      <species id="Ath_C1442" name="C05274" compartment="DefaultCompartment"/>
      <species id="Ath_C1443" name="C05275" compartment="DefaultCompartment"/>
      <species id="Ath_C1444" name="C05284" compartment="DefaultCompartment"/>
      <species id="Ath_C1445" name="C05285" compartment="DefaultCompartment"/>
      <species id="Ath_C1446" name="C05301" compartment="DefaultCompartment"/>
      <species id="Ath_C1447" name="C05302" compartment="DefaultCompartment"/>
      <species id="Ath_C1448" name="C05332" compartment="DefaultCompartment"/>
      <species id="Ath_C1449" name="C05335" compartment="DefaultCompartment"/>
      <species id="Ath_C1450" name="C05336" compartment="DefaultCompartment"/>
      <species id="Ath_C1451" name="C05337" compartment="DefaultCompartment"/>
      <species id="Ath_C1452" name="C05356" compartment="DefaultCompartment"/>
      <species id="Ath_C1453" name="C05359" compartment="DefaultCompartment"/>
      <species id="Ath_C1454" name="C05378" compartment="DefaultCompartment"/>
      <species id="Ath_C1455" name="C05399" compartment="DefaultCompartment"/>
      <species id="Ath_C1456" name="C05421" compartment="DefaultCompartment"/>
      <species id="Ath_C1457" name="C05444" compartment="DefaultCompartment"/>
      <species id="Ath_C1458" name="C05445" compartment="DefaultCompartment"/>
      <species id="Ath_C1459" name="C05449" compartment="DefaultCompartment"/>
      <species id="Ath_C1460" name="C05461" compartment="DefaultCompartment"/>
      <species id="Ath_C1461" name="C05467" compartment="DefaultCompartment"/>
      <species id="Ath_C1462" name="C05476" compartment="DefaultCompartment"/>
      <species id="Ath_C1463" name="C05478" compartment="DefaultCompartment"/>
      <species id="Ath_C1464" name="C05490" compartment="DefaultCompartment"/>
      <species id="Ath_C1465" name="C05516" compartment="DefaultCompartment"/>
      <species id="Ath_C1466" name="C05527" compartment="DefaultCompartment"/>
      <species id="Ath_C1467" name="C05528" compartment="DefaultCompartment"/>
      <species id="Ath_C1468" name="C05546" compartment="DefaultCompartment"/>
      <species id="Ath_C1469" name="C05552" compartment="DefaultCompartment"/>
      <species id="Ath_C1470" name="C05576" compartment="DefaultCompartment"/>
      <species id="Ath_C1471" name="C05577" compartment="DefaultCompartment"/>
      <species id="Ath_C1472" name="C05578" compartment="DefaultCompartment"/>
      <species id="Ath_C1473" name="C05600" compartment="DefaultCompartment"/>
      <species id="Ath_C1474" name="C05604" compartment="DefaultCompartment"/>
      <species id="Ath_C1475" name="C05634" compartment="DefaultCompartment"/>
      <species id="Ath_C1476" name="C05635" compartment="DefaultCompartment"/>
      <species id="Ath_C1477" name="C05636" compartment="DefaultCompartment"/>
      <species id="Ath_C1478" name="C05640" compartment="DefaultCompartment"/>
      <species id="Ath_C1479" name="C05641" compartment="DefaultCompartment"/>
      <species id="Ath_C1480" name="C05656" compartment="DefaultCompartment"/>
      <species id="Ath_C1481" name="C05659" compartment="DefaultCompartment"/>
      <species id="Ath_C1482" name="C05673" compartment="DefaultCompartment"/>
      <species id="Ath_C1483" name="C05675" compartment="DefaultCompartment"/>
      <species id="Ath_C1484" name="C05684" compartment="DefaultCompartment"/>
      <species id="Ath_C1485" name="C05686" compartment="DefaultCompartment"/>
      <species id="Ath_C1486" name="C05689" compartment="DefaultCompartment"/>
      <species id="Ath_C1487" name="C05690" compartment="DefaultCompartment"/>
      <species id="Ath_C1488" name="C05691" compartment="DefaultCompartment"/>
      <species id="Ath_C1489" name="C05692" compartment="DefaultCompartment"/>
      <species id="Ath_C1490" name="C05693" compartment="DefaultCompartment"/>
      <species id="Ath_C1491" name="C05694" compartment="DefaultCompartment"/>
      <species id="Ath_C1492" name="C05695" compartment="DefaultCompartment"/>
      <species id="Ath_C1493" name="C05696" compartment="DefaultCompartment"/>
      <species id="Ath_C1494" name="C05697" compartment="DefaultCompartment"/>
      <species id="Ath_C1495" name="C05698" compartment="DefaultCompartment"/>
      <species id="Ath_C1496" name="C05699" compartment="DefaultCompartment"/>
      <species id="Ath_C1497" name="C05700" compartment="DefaultCompartment"/>
      <species id="Ath_C1498" name="C05701" compartment="DefaultCompartment"/>
      <species id="Ath_C1499" name="C05702" compartment="DefaultCompartment"/>
      <species id="Ath_C1500" name="C05712" compartment="DefaultCompartment"/>
      <species id="Ath_C1501" name="C05713" compartment="DefaultCompartment"/>
      <species id="Ath_C1502" name="C05714" compartment="DefaultCompartment"/>
      <species id="Ath_C1503" name="C05715" compartment="DefaultCompartment"/>
      <species id="Ath_C1504" name="C05729" compartment="DefaultCompartment"/>
      <species id="Ath_C1505" name="C05744" compartment="DefaultCompartment"/>
      <species id="Ath_C1506" name="C05745" compartment="DefaultCompartment"/>
      <species id="Ath_C1507" name="C05746" compartment="DefaultCompartment"/>
      <species id="Ath_C1508" name="C05747" compartment="DefaultCompartment"/>
      <species id="Ath_C1509" name="C05748" compartment="DefaultCompartment"/>
      <species id="Ath_C1510" name="C05749" compartment="DefaultCompartment"/>
      <species id="Ath_C1511" name="C05750" compartment="DefaultCompartment"/>
      <species id="Ath_C1512" name="C05751" compartment="DefaultCompartment"/>
      <species id="Ath_C1513" name="C05752" compartment="DefaultCompartment"/>
      <species id="Ath_C1514" name="C05753" compartment="DefaultCompartment"/>
      <species id="Ath_C1515" name="C05754" compartment="DefaultCompartment"/>
      <species id="Ath_C1516" name="C05755" compartment="DefaultCompartment"/>
      <species id="Ath_C1517" name="C05756" compartment="DefaultCompartment"/>
      <species id="Ath_C1518" name="C05757" compartment="DefaultCompartment"/>
      <species id="Ath_C1519" name="C05758" compartment="DefaultCompartment"/>
      <species id="Ath_C1520" name="C05759" compartment="DefaultCompartment"/>
      <species id="Ath_C1521" name="C05760" compartment="DefaultCompartment"/>
      <species id="Ath_C1522" name="C05761" compartment="DefaultCompartment"/>
      <species id="Ath_C1523" name="C05762" compartment="DefaultCompartment"/>
      <species id="Ath_C1524" name="C05763" compartment="DefaultCompartment"/>
      <species id="Ath_C1525" name="C05764" compartment="DefaultCompartment"/>
      <species id="Ath_C1526" name="C05776" compartment="DefaultCompartment"/>
      <species id="Ath_C1527" name="C05796" compartment="DefaultCompartment"/>
      <species id="Ath_C1528" name="C05802" compartment="DefaultCompartment"/>
      <species id="Ath_C1529" name="C05803" compartment="DefaultCompartment"/>
      <species id="Ath_C1530" name="C05804" compartment="DefaultCompartment"/>
      <species id="Ath_C1531" name="C05830" compartment="DefaultCompartment"/>
      <species id="Ath_C1532" name="C05831" compartment="DefaultCompartment"/>
      <species id="Ath_C1533" name="C05844" compartment="DefaultCompartment"/>
      <species id="Ath_C1534" name="C05888" compartment="DefaultCompartment"/>
      <species id="Ath_C1535" name="C05889" compartment="DefaultCompartment"/>
      <species id="Ath_C1536" name="C05890" compartment="DefaultCompartment"/>
      <species id="Ath_C1537" name="C05893" compartment="DefaultCompartment"/>
      <species id="Ath_C1538" name="C05894" compartment="DefaultCompartment"/>
      <species id="Ath_C1539" name="C05897" compartment="DefaultCompartment"/>
      <species id="Ath_C1540" name="C05898" compartment="DefaultCompartment"/>
      <species id="Ath_C1541" name="C05899" compartment="DefaultCompartment"/>
      <species id="Ath_C1542" name="C05901" compartment="DefaultCompartment"/>
      <species id="Ath_C1543" name="C05908" compartment="DefaultCompartment"/>
      <species id="Ath_C1544" name="C05909" compartment="DefaultCompartment"/>
      <species id="Ath_C1545" name="C05911" compartment="DefaultCompartment"/>
      <species id="Ath_C1546" name="C05930" compartment="DefaultCompartment"/>
      <species id="Ath_C1547" name="C05936" compartment="DefaultCompartment"/>
      <species id="Ath_C1548" name="C05951" compartment="DefaultCompartment"/>
      <species id="Ath_C1549" name="C05966" compartment="DefaultCompartment"/>
      <species id="Ath_C1550" name="C05977" compartment="DefaultCompartment"/>
      <species id="Ath_C1551" name="C05985" compartment="DefaultCompartment"/>
      <species id="Ath_C1552" name="C06023" compartment="DefaultCompartment"/>
      <species id="Ath_C1553" name="C06040" compartment="DefaultCompartment"/>
      <species id="Ath_C1554" name="C06055" compartment="DefaultCompartment"/>
      <species id="Ath_C1555" name="C06056" compartment="DefaultCompartment"/>
      <species id="Ath_C1556" name="C06112" compartment="DefaultCompartment"/>
      <species id="Ath_C1557" name="C06113" compartment="DefaultCompartment"/>
      <species id="Ath_C1558" name="C06114" compartment="DefaultCompartment"/>
      <species id="Ath_C1559" name="C06126" compartment="DefaultCompartment"/>
      <species id="Ath_C1560" name="C06144" compartment="DefaultCompartment"/>
      <species id="Ath_C1561" name="C06145" compartment="DefaultCompartment"/>
      <species id="Ath_C1562" name="C06178" compartment="DefaultCompartment"/>
      <species id="Ath_C1563" name="C06199" compartment="DefaultCompartment"/>
      <species id="Ath_C1564" name="C06235" compartment="DefaultCompartment"/>
      <species id="Ath_C1565" name="C06250" compartment="DefaultCompartment"/>
      <species id="Ath_C1566" name="C06329" compartment="DefaultCompartment"/>
      <species id="Ath_C1567" name="C06424" compartment="DefaultCompartment"/>
      <species id="Ath_C1568" name="C06452" compartment="DefaultCompartment"/>
      <species id="Ath_C1569" name="C06453" compartment="DefaultCompartment"/>
      <species id="Ath_C1570" name="C06611" compartment="DefaultCompartment"/>
      <species id="Ath_C1571" name="C06612" compartment="DefaultCompartment"/>
      <species id="Ath_C1572" name="C06613" compartment="DefaultCompartment"/>
      <species id="Ath_C1573" name="C06614" compartment="DefaultCompartment"/>
      <species id="Ath_C1574" name="C06615" compartment="DefaultCompartment"/>
      <species id="Ath_C1575" name="C06640" compartment="DefaultCompartment"/>
      <species id="Ath_C1576" name="C06641" compartment="DefaultCompartment"/>
      <species id="Ath_C1577" name="C06649" compartment="DefaultCompartment"/>
      <species id="Ath_C1578" name="C06650" compartment="DefaultCompartment"/>
      <species id="Ath_C1579" name="C06714" compartment="DefaultCompartment"/>
      <species id="Ath_C1580" name="C06790" compartment="DefaultCompartment"/>
      <species id="Ath_C1581" name="C06899" compartment="DefaultCompartment"/>
      <species id="Ath_C1582" name="C07086" compartment="DefaultCompartment"/>
      <species id="Ath_C1583" name="C07090" compartment="DefaultCompartment"/>
      <species id="Ath_C1584" name="C07091" compartment="DefaultCompartment"/>
      <species id="Ath_C1585" name="C07103" compartment="DefaultCompartment"/>
      <species id="Ath_C1586" name="C07480" compartment="DefaultCompartment"/>
      <species id="Ath_C1587" name="C07490" compartment="DefaultCompartment"/>
      <species id="Ath_C1588" name="C07717" compartment="DefaultCompartment"/>
      <species id="Ath_C1589" name="C07721" compartment="DefaultCompartment"/>
      <species id="Ath_C1590" name="C08362" compartment="DefaultCompartment"/>
      <species id="Ath_C1591" name="C08578" compartment="DefaultCompartment"/>
      <species id="Ath_C1592" name="C08580" compartment="DefaultCompartment"/>
      <species id="Ath_C1593" name="C08583" compartment="DefaultCompartment"/>
      <species id="Ath_C1594" name="C08584" compartment="DefaultCompartment"/>
      <species id="Ath_C1595" name="C08585" compartment="DefaultCompartment"/>
      <species id="Ath_C1596" name="C08592" compartment="DefaultCompartment"/>
      <species id="Ath_C1597" name="C08606" compartment="DefaultCompartment"/>
      <species id="Ath_C1598" name="C09736" compartment="DefaultCompartment"/>
      <species id="Ath_C1599" name="C09824" compartment="DefaultCompartment"/>
      <species id="Ath_C1600" name="C09825" compartment="DefaultCompartment"/>
      <species id="Ath_C1601" name="C09884" compartment="DefaultCompartment"/>
      <species id="Ath_C1602" name="C10044" compartment="DefaultCompartment"/>
      <species id="Ath_C1603" name="C10107" compartment="DefaultCompartment"/>
      <species id="Ath_C1604" name="C10905" compartment="DefaultCompartment"/>
      <species id="Ath_C1605" name="C11088" compartment="DefaultCompartment"/>
      <species id="Ath_C1606" name="C11432" compartment="DefaultCompartment"/>
      <species id="Ath_C1607" name="C11433" compartment="DefaultCompartment"/>
      <species id="Ath_C1608" name="C11519" compartment="DefaultCompartment"/>
      <species id="Ath_C1609" name="C11632" compartment="DefaultCompartment"/>
      <species id="Ath_C1610" name="C11633" compartment="DefaultCompartment"/>
      <species id="Ath_C1611" name="C11864" compartment="DefaultCompartment"/>
      <species id="Ath_C1612" name="C11924" compartment="DefaultCompartment"/>
      <species id="Ath_C1613" name="C11934" compartment="DefaultCompartment"/>
      <species id="Ath_C1614" name="C11935" compartment="DefaultCompartment"/>
      <species id="Ath_C1615" name="C11938" compartment="DefaultCompartment"/>
      <species id="Ath_C1616" name="C11939" compartment="DefaultCompartment"/>
      <species id="Ath_C1617" name="C11945" compartment="DefaultCompartment"/>
      <species id="Ath_C1618" name="C11946" compartment="DefaultCompartment"/>
      <species id="Ath_C1619" name="C11947" compartment="DefaultCompartment"/>
      <species id="Ath_C1620" name="C11948" compartment="DefaultCompartment"/>
      <species id="Ath_C1621" name="C11949" compartment="DefaultCompartment"/>
      <species id="Ath_C1622" name="C11950" compartment="DefaultCompartment"/>
      <species id="Ath_C1623" name="C12095" compartment="DefaultCompartment"/>
      <species id="Ath_C1624" name="C12096" compartment="DefaultCompartment"/>
      <species id="Ath_C1625" name="C12126" compartment="DefaultCompartment"/>
      <species id="Ath_C1626" name="C12136" compartment="DefaultCompartment"/>
      <species id="Ath_C1627" name="C12138" compartment="DefaultCompartment"/>
      <species id="Ath_C1628" name="C12206" compartment="DefaultCompartment"/>
      <species id="Ath_C1629" name="C12834" compartment="DefaultCompartment"/>
      <species id="Ath_C1630" name="C12835" compartment="DefaultCompartment"/>
      <species id="Ath_C1631" name="C12838" compartment="DefaultCompartment"/>
      <species id="Ath_C1632" name="C13433" compartment="DefaultCompartment"/>
      <species id="Ath_C1633" name="C13454" compartment="DefaultCompartment"/>
      <species id="Ath_C1634" name="C13456" compartment="DefaultCompartment"/>
      <species id="Ath_C1635" name="C13508" compartment="DefaultCompartment"/>
      <species id="Ath_C1636" name="C13645" compartment="DefaultCompartment"/>
      <species id="Ath_C1637" name="C13747" compartment="DefaultCompartment"/>
      <species id="Ath_C1638" name="C14045" compartment="DefaultCompartment"/>
      <species id="Ath_C1639" name="C14092" compartment="DefaultCompartment"/>
      <species id="Ath_C1640" name="C14093" compartment="DefaultCompartment"/>
      <species id="Ath_C1641" name="C14099" compartment="DefaultCompartment"/>
      <species id="Ath_C1642" name="C14118" compartment="DefaultCompartment"/>
      <species id="Ath_C1643" name="C14119" compartment="DefaultCompartment"/>
      <species id="Ath_C1644" name="C14144" compartment="DefaultCompartment"/>
      <species id="Ath_C1645" name="C14145" compartment="DefaultCompartment"/>
      <species id="Ath_C1646" name="C14315" compartment="DefaultCompartment"/>
      <species id="Ath_C1647" name="C14786" compartment="DefaultCompartment"/>
      <species id="Ath_C1648" name="C14787" compartment="DefaultCompartment"/>
      <species id="Ath_C1649" name="C14791" compartment="DefaultCompartment"/>
      <species id="Ath_C1650" name="C14792" compartment="DefaultCompartment"/>
      <species id="Ath_C1651" name="C14793" compartment="DefaultCompartment"/>
      <species id="Ath_C1652" name="C14800" compartment="DefaultCompartment"/>
      <species id="Ath_C1653" name="C14802" compartment="DefaultCompartment"/>
      <species id="Ath_C1654" name="C14803" compartment="DefaultCompartment"/>
      <species id="Ath_C1655" name="C14804" compartment="DefaultCompartment"/>
      <species id="Ath_C1656" name="C14805" compartment="DefaultCompartment"/>
      <species id="Ath_C1657" name="C14806" compartment="DefaultCompartment"/>
      <species id="Ath_C1658" name="C14839" compartment="DefaultCompartment"/>
      <species id="Ath_C1659" name="C14840" compartment="DefaultCompartment"/>
      <species id="Ath_C1660" name="C14847" compartment="DefaultCompartment"/>
      <species id="Ath_C1661" name="C14848" compartment="DefaultCompartment"/>
      <species id="Ath_C1662" name="C14851" compartment="DefaultCompartment"/>
      <species id="Ath_C1663" name="C14852" compartment="DefaultCompartment"/>
      <species id="Ath_C1664" name="C14855" compartment="DefaultCompartment"/>
      <species id="Ath_C1665" name="C14856" compartment="DefaultCompartment"/>
      <species id="Ath_C1666" name="C14857" compartment="DefaultCompartment"/>
      <species id="Ath_C1667" name="C14858" compartment="DefaultCompartment"/>
      <species id="Ath_C1668" name="C14859" compartment="DefaultCompartment"/>
      <species id="Ath_C1669" name="C14861" compartment="DefaultCompartment"/>
      <species id="Ath_C1670" name="C14863" compartment="DefaultCompartment"/>
      <species id="Ath_C1671" name="C14864" compartment="DefaultCompartment"/>
      <species id="Ath_C1672" name="C14865" compartment="DefaultCompartment"/>
      <species id="Ath_C1673" name="C14868" compartment="DefaultCompartment"/>
      <species id="Ath_C1674" name="C14870" compartment="DefaultCompartment"/>
      <species id="Ath_C1675" name="C14871" compartment="DefaultCompartment"/>
      <species id="Ath_C1676" name="C14874" compartment="DefaultCompartment"/>
      <species id="Ath_C1677" name="C15647" compartment="DefaultCompartment"/>
      <species id="Ath_C1678" name="C15807" compartment="DefaultCompartment"/>
      <species id="Ath_C1679" name="C15811" compartment="DefaultCompartment"/>
      <species id="Ath_C1680" name="C15812" compartment="DefaultCompartment"/>
      <species id="Ath_C1681" name="C15935" compartment="DefaultCompartment"/>
      <species id="Ath_C1682" name="C15937" compartment="DefaultCompartment"/>
      <species id="Ath_C1683" name="C15940" compartment="DefaultCompartment"/>
      <species id="Ath_C1684" name="C15941" compartment="DefaultCompartment"/>
      <species id="Ath_C1685" name="C15965" compartment="DefaultCompartment"/>
      <species id="Ath_C1686" name="C15966" compartment="DefaultCompartment"/>
      <species id="Ath_C1687" name="C15967" compartment="DefaultCompartment"/>
      <species id="Ath_C1688" name="C15968" compartment="DefaultCompartment"/>
      <species id="Ath_C1689" name="C15972" compartment="DefaultCompartment"/>
      <species id="Ath_C1690" name="C15973" compartment="DefaultCompartment"/>
      <species id="Ath_C1691" name="C16074" compartment="DefaultCompartment"/>
      <species id="Ath_C1692" name="C16168" compartment="DefaultCompartment"/>
      <species id="Ath_C1693" name="C16172" compartment="DefaultCompartment"/>
      <species id="Ath_C1694" name="C16200" compartment="DefaultCompartment"/>
      <species id="Ath_C1695" name="C16205" compartment="DefaultCompartment"/>
      <species id="Ath_C1696" name="C16206" compartment="DefaultCompartment"/>
      <species id="Ath_C1697" name="C16216" compartment="DefaultCompartment"/>
      <species id="Ath_C1698" name="C16217" compartment="DefaultCompartment"/>
      <species id="Ath_C1699" name="C16219" compartment="DefaultCompartment"/>
      <species id="Ath_C1700" name="C16220" compartment="DefaultCompartment"/>
      <species id="Ath_C1701" name="C16221" compartment="DefaultCompartment"/>
      <species id="Ath_C1702" name="C16236" compartment="DefaultCompartment"/>
      <species id="Ath_C1703" name="C16237" compartment="DefaultCompartment"/>
      <species id="Ath_C1704" name="C16239" compartment="DefaultCompartment"/>
      <species id="Ath_C1705" name="C16240" compartment="DefaultCompartment"/>
      <species id="Ath_C1706" name="C16254" compartment="DefaultCompartment"/>
      <species id="Ath_C1707" name="C16255" compartment="DefaultCompartment"/>
      <species id="Ath_C1708" name="C16312" compartment="DefaultCompartment"/>
      <species id="Ath_C1709" name="C16322" compartment="DefaultCompartment"/>
      <species id="Ath_C1710" name="C16323" compartment="DefaultCompartment"/>
      <species id="Ath_C1711" name="C16324" compartment="DefaultCompartment"/>
      <species id="Ath_C1712" name="C16328" compartment="DefaultCompartment"/>
      <species id="Ath_C1713" name="C16329" compartment="DefaultCompartment"/>
      <species id="Ath_C1714" name="C16330" compartment="DefaultCompartment"/>
      <species id="Ath_C1715" name="C16331" compartment="DefaultCompartment"/>
      <species id="Ath_C1716" name="C16332" compartment="DefaultCompartment"/>
      <species id="Ath_C1717" name="C16333" compartment="DefaultCompartment"/>
      <species id="Ath_C1718" name="C16334" compartment="DefaultCompartment"/>
      <species id="Ath_C1719" name="C16335" compartment="DefaultCompartment"/>
      <species id="Ath_C1720" name="C16336" compartment="DefaultCompartment"/>
      <species id="Ath_C1721" name="C16337" compartment="DefaultCompartment"/>
      <species id="Ath_C1722" name="C16338" compartment="DefaultCompartment"/>
      <species id="Ath_C1723" name="C16339" compartment="DefaultCompartment"/>
      <species id="Ath_C1724" name="C16348" compartment="DefaultCompartment"/>
      <species id="Ath_C1725" name="C16353" compartment="DefaultCompartment"/>
      <species id="Ath_C1726" name="C16355" compartment="DefaultCompartment"/>
      <species id="Ath_C1727" name="C16356" compartment="DefaultCompartment"/>
      <species id="Ath_C1728" name="C16358" compartment="DefaultCompartment"/>
      <species id="Ath_C1729" name="C16359" compartment="DefaultCompartment"/>
      <species id="Ath_C1730" name="C16360" compartment="DefaultCompartment"/>
      <species id="Ath_C1731" name="C16374" compartment="DefaultCompartment"/>
      <species id="Ath_C1732" name="C16387" compartment="DefaultCompartment"/>
      <species id="Ath_C1733" name="C16415" compartment="DefaultCompartment"/>
      <species id="Ath_C1734" name="C16466" compartment="DefaultCompartment"/>
      <species id="Ath_C1735" name="C16468" compartment="DefaultCompartment"/>
      <species id="Ath_C1736" name="C16469" compartment="DefaultCompartment"/>
      <species id="Ath_C1737" name="C16470" compartment="DefaultCompartment"/>
      <species id="Ath_C1738" name="C16473" compartment="DefaultCompartment"/>
      <species id="Ath_C1739" name="C16476" compartment="DefaultCompartment"/>
      <species id="Ath_C1740" name="C16477" compartment="DefaultCompartment"/>
      <species id="Ath_C1741" name="C16483" compartment="DefaultCompartment"/>
      <species id="Ath_C1742" name="C16487" compartment="DefaultCompartment"/>
      <species id="Ath_C1743" name="C16520" compartment="DefaultCompartment"/>
      <species id="Ath_C1744" name="(1,3-BETA-D-GLUCOSYL)(N)" compartment="DefaultCompartment"/>
      <species id="Ath_C1745" name="(1,3-BETA-D-GLUCOSYL)(N+1)" compartment="DefaultCompartment"/>
      <species id="Ath_C1746" name="(1-4-beta-D-glucan)(m)" compartment="DefaultCompartment"/>
      <species id="Ath_C1747" name="(1-4-beta-D-glucan)(m+n)" compartment="DefaultCompartment"/>
      <species id="Ath_C1748" name="(1-4-beta-D-glucan)(n)" compartment="DefaultCompartment"/>
      <species id="Ath_C1749" name="(ADP-D-RIBOSYL)(N)-ACCEPTOR" compartment="DefaultCompartment"/>
      <species id="Ath_C1750" name="(ADP-D-RIBOSYL)(N+1)-ACCEPTOR" compartment="DefaultCompartment"/>
      <species id="Ath_C1751" name="(glucose)m" compartment="DefaultCompartment"/>
      <species id="Ath_C1752" name="(glucose)n" compartment="DefaultCompartment"/>
      <species id="Ath_C1753" name="(glucose)n+m-1" compartment="DefaultCompartment"/>
      <species id="Ath_C1754" name="1-183-2-183-SN-GLYCEROL-PHOSPHOCHOLINE" compartment="DefaultCompartment"/>
      <species id="Ath_C1755" name="1-METHOXY-3-INDOLYLMETHYL-GLUCOSINOLATE" compartment="DefaultCompartment"/>
      <species id="Ath_C1756" name="18-OXOOLEATE" compartment="DefaultCompartment"/>
      <species id="Ath_C1757" name="2-2-METHYLTHIOETHYLMALIC-ACID" compartment="DefaultCompartment"/>
      <species id="Ath_C1758" name="2-OXO-5-METHYLTHIOPENTANOIC-ACID" compartment="DefaultCompartment"/>
      <species id="Ath_C1759" name="2-PROPENYL-GLUCOSINOLATE" compartment="DefaultCompartment"/>
      <species id="Ath_C1760" name="2R-HYDROPEROXY-FATTY-ACIDS" compartment="DefaultCompartment"/>
      <species id="Ath_C1761" name="2R-HYDROXY-FATTY-ACIDS" compartment="DefaultCompartment"/>
      <species id="Ath_C1762" name="3-2-METHYLTHIOETHYLMALIC-ACID" compartment="DefaultCompartment"/>
      <species id="Ath_C1763" name="3-5-ADP" compartment="DefaultCompartment"/>
      <species id="Ath_C1764" name="3-AMINO-PROPANAL" compartment="DefaultCompartment"/>
      <species id="Ath_C1765" name="3-BENZOYLOXYPROPYL-GLUCOSINOLATE" compartment="DefaultCompartment"/>
      <species id="Ath_C1766" name="3-HYDROXYACYL-COA" compartment="DefaultCompartment"/>
      <species id="Ath_C1767" name="3-HYDROXYPROPYL-GLUCOSINOLATE" compartment="DefaultCompartment"/>
      <species id="Ath_C1768" name="3-KETOACYL-COA" compartment="DefaultCompartment"/>
      <species id="Ath_C1769" name="3-METHYL-1-246-TRIHYDROXYPHENYLBUTAN" compartment="DefaultCompartment"/>
      <species id="Ath_C1770" name="3-METHYLSULFINYLPROPYL-GLUCOSINOLATE" compartment="DefaultCompartment"/>
      <species id="Ath_C1771" name="3-METHYLTHIOPROPANALDOXIME" compartment="DefaultCompartment"/>
      <species id="Ath_C1772" name="3-METHYLTHIOPROPYL-DESULFO-GLUCOSINOLATE" compartment="DefaultCompartment"/>
      <species id="Ath_C1773" name="3-METHYLTHIOPROPYL-GLUCOSINOLATE" compartment="DefaultCompartment"/>
      <species id="Ath_C1774" name="3-METHYLTHIOPROPYLHYDROXAMIC-ACID" compartment="DefaultCompartment"/>
      <species id="Ath_C1775" name="3-OH-BENZALDEHYDE" compartment="DefaultCompartment"/>
      <species id="Ath_C1776" name="3-OH-BENZYL-ALCOHOL" compartment="DefaultCompartment"/>
      <species id="Ath_C1777" name="3-OHMYRISTOYL-ACP" compartment="DefaultCompartment"/>
      <species id="Ath_C1778" name="4-HYDROXY-3-INDOLYLMETHYL-GLUCOSINOLATE" compartment="DefaultCompartment"/>
      <species id="Ath_C1779" name="4-HYDROXY-BENZYL-ALCOHOL" compartment="DefaultCompartment"/>
      <species id="Ath_C1780" name="4-METHOXY-3-INDOLYLMETHYL-GLUCOSINOLATE" compartment="DefaultCompartment"/>
      <species id="Ath_C1781" name="4-METHYL-824-CHOLESTADIENOL" compartment="DefaultCompartment"/>
      <species id="Ath_C1782" name="4-METHYL-MYO-INOSITOL" compartment="DefaultCompartment"/>
      <species id="Ath_C1783" name="4-PRENYLPHLORISOBUTYROPHENONE" compartment="DefaultCompartment"/>
      <species id="Ath_C1784" name="799-TRI-CIS-NEUROSPORENE" compartment="DefaultCompartment"/>
      <species id="Ath_C1785" name="7997-TETRA-CIS-LYCOPENE" compartment="DefaultCompartment"/>
      <species id="Ath_C1786" name="9--OR-1016-DIHYDROXYPALMITATE" compartment="DefaultCompartment"/>
      <species id="Ath_C1787" name="910-EPOXY-18-HYDROXYSTEARATE" compartment="DefaultCompartment"/>
      <species id="Ath_C1788" name="91018-TRIHYDROXYSTEARATE" compartment="DefaultCompartment"/>
      <species id="Ath_C1789" name="A-FATTY-ALCOHOL" compartment="DefaultCompartment"/>
      <species id="Ath_C1790" name="A-GLYCOPROTEIN-WITH-THE-OLIGOSACCHARIDE-" compartment="DefaultCompartment"/>
      <species id="Ath_C1791" name="ACETYL-ACP" compartment="DefaultCompartment"/>
      <species id="Ath_C1792" name="ACYL-ACP" compartment="DefaultCompartment"/>
      <species id="Ath_C1793" name="ACYL-COA" compartment="DefaultCompartment"/>
      <species id="Ath_C1794" name="ACYL-SN-GLYCEROL-3P" compartment="DefaultCompartment"/>
      <species id="Ath_C1795" name="ALPHA-D-MANNOSYL-13-R1-BETA-D-MANNOSY" compartment="DefaultCompartment"/>
      <species id="Ath_C1796" name="AMINOMETHYLDIHYDROLIPOYL-GCVH" compartment="DefaultCompartment"/>
      <species id="Ath_C1797" name="AN-EPOXIDE" compartment="DefaultCompartment"/>
      <species id="Ath_C1798" name="ANTHOCYANIDIN-3-O-D-GLUCOSIDE" compartment="DefaultCompartment"/>
      <species id="Ath_C1799" name="APO-ENTB" compartment="DefaultCompartment"/>
      <species id="Ath_C1800" name="ASPARAGINYL-TRNAASN" compartment="DefaultCompartment"/>
      <species id="Ath_C1801" name="ASPARTYL-TRNAASN" compartment="DefaultCompartment"/>
      <species id="Ath_C1802" name="B-KETOACYL-ACP" compartment="DefaultCompartment"/>
      <species id="Ath_C1803" name="BENZYL-DESULFOGLUCOSINOLATE" compartment="DefaultCompartment"/>
      <species id="Ath_C1804" name="BENZYL-GLUCOSINOLATE" compartment="DefaultCompartment"/>
      <species id="Ath_C1805" name="BETA-KETO-CIS-DELTA5-DODECENOYL-ACP" compartment="DefaultCompartment"/>
      <species id="Ath_C1806" name="C1" compartment="DefaultCompartment"/>
      <species id="Ath_C1807" name="C55-PP-GLCNAC-MANNACA" compartment="DefaultCompartment"/>
      <species id="Ath_C1808" name="C55-PP-GLCNAC-MANNACA-FUC4NAC" compartment="DefaultCompartment"/>
      <species id="Ath_C1809" name="CANAVANINOSUCCINATE" compartment="DefaultCompartment"/>
      <species id="Ath_C1810" name="CARBOXYMETHYL-HYDROXYPHENYLPROPCOA" compartment="DefaultCompartment"/>
      <species id="Ath_C1811" name="CIS-DELTA3-DECENOYL-ACP" compartment="DefaultCompartment"/>
      <species id="Ath_C1812" name="CIS-DELTA3-ENOYL-COA" compartment="DefaultCompartment"/>
      <species id="Ath_C1813" name="CIS-TRANS-POLYISOPRENYL-PP" compartment="DefaultCompartment"/>
      <species id="Ath_C1814" name="CPD-1861" compartment="DefaultCompartment"/>
      <species id="Ath_C1815" name="CPD-1862" compartment="DefaultCompartment"/>
      <species id="Ath_C1816" name="CPD-1863" compartment="DefaultCompartment"/>
      <species id="Ath_C1817" name="CPD-1881" compartment="DefaultCompartment"/>
      <species id="Ath_C1818" name="CPD-2181" compartment="DefaultCompartment"/>
      <species id="Ath_C1819" name="CPD-2182" compartment="DefaultCompartment"/>
      <species id="Ath_C1820" name="CPD-2183" compartment="DefaultCompartment"/>
      <species id="Ath_C1821" name="CPD-2184" compartment="DefaultCompartment"/>
      <species id="Ath_C1822" name="CPD-2185" compartment="DefaultCompartment"/>
      <species id="Ath_C1823" name="CPD-2186" compartment="DefaultCompartment"/>
      <species id="Ath_C1824" name="CPD-2187" compartment="DefaultCompartment"/>
      <species id="Ath_C1825" name="CPD-2188" compartment="DefaultCompartment"/>
      <species id="Ath_C1826" name="CPD-2189" compartment="DefaultCompartment"/>
      <species id="Ath_C1827" name="CPD-2190" compartment="DefaultCompartment"/>
      <species id="Ath_C1828" name="CPD-2743" compartment="DefaultCompartment"/>
      <species id="Ath_C1829" name="CPD-296" compartment="DefaultCompartment"/>
      <species id="Ath_C1830" name="CPD-409" compartment="DefaultCompartment"/>
      <species id="Ath_C1831" name="CPD-4161" compartment="DefaultCompartment"/>
      <species id="Ath_C1832" name="CPD-4184" compartment="DefaultCompartment"/>
      <species id="Ath_C1833" name="CPD-4261" compartment="DefaultCompartment"/>
      <species id="Ath_C1834" name="CPD-4575" compartment="DefaultCompartment"/>
      <species id="Ath_C1835" name="CPD-4576" compartment="DefaultCompartment"/>
      <species id="Ath_C1836" name="CPD-4577" compartment="DefaultCompartment"/>
      <species id="Ath_C1837" name="CPD-4578" compartment="DefaultCompartment"/>
      <species id="Ath_C1838" name="CPD-4579" compartment="DefaultCompartment"/>
      <species id="Ath_C1839" name="CPD-4580" compartment="DefaultCompartment"/>
      <species id="Ath_C1840" name="CPD-4602" compartment="DefaultCompartment"/>
      <species id="Ath_C1841" name="CPD-4603" compartment="DefaultCompartment"/>
      <species id="Ath_C1842" name="CPD-4604" compartment="DefaultCompartment"/>
      <species id="Ath_C1843" name="CPD-4607" compartment="DefaultCompartment"/>
      <species id="Ath_C1844" name="CPD-4608" compartment="DefaultCompartment"/>
      <species id="Ath_C1845" name="CPD-4609" compartment="DefaultCompartment"/>
      <species id="Ath_C1846" name="CPD-4610" compartment="DefaultCompartment"/>
      <species id="Ath_C1847" name="CPD-4611" compartment="DefaultCompartment"/>
      <species id="Ath_C1848" name="CPD-4621" compartment="DefaultCompartment"/>
      <species id="Ath_C1849" name="CPD-4702" compartment="DefaultCompartment"/>
      <species id="Ath_C1850" name="CPD-479" compartment="DefaultCompartment"/>
      <species id="Ath_C1851" name="CPD-504" compartment="DefaultCompartment"/>
      <species id="Ath_C1852" name="CPD-5161" compartment="DefaultCompartment"/>
      <species id="Ath_C1853" name="CPD-5162" compartment="DefaultCompartment"/>
      <species id="Ath_C1854" name="CPD-5163" compartment="DefaultCompartment"/>
      <species id="Ath_C1855" name="CPD-5164" compartment="DefaultCompartment"/>
      <species id="Ath_C1856" name="CPD-5165" compartment="DefaultCompartment"/>
      <species id="Ath_C1857" name="CPD-5166" compartment="DefaultCompartment"/>
      <species id="Ath_C1858" name="CPD-5167" compartment="DefaultCompartment"/>
      <species id="Ath_C1859" name="CPD-5168" compartment="DefaultCompartment"/>
      <species id="Ath_C1860" name="CPD-5169" compartment="DefaultCompartment"/>
      <species id="Ath_C1861" name="CPD-5727" compartment="DefaultCompartment"/>
      <species id="Ath_C1862" name="CPD-6122" compartment="DefaultCompartment"/>
      <species id="Ath_C1863" name="CPD-6123" compartment="DefaultCompartment"/>
      <species id="Ath_C1864" name="CPD-6142" compartment="DefaultCompartment"/>
      <species id="Ath_C1865" name="CPD-6181" compartment="DefaultCompartment"/>
      <species id="Ath_C1866" name="CPD-6221" compartment="DefaultCompartment"/>
      <species id="Ath_C1867" name="CPD-6222" compartment="DefaultCompartment"/>
      <species id="Ath_C1868" name="CPD-6223" compartment="DefaultCompartment"/>
      <species id="Ath_C1869" name="CPD-6225" compartment="DefaultCompartment"/>
      <species id="Ath_C1870" name="CPD-6226" compartment="DefaultCompartment"/>
      <species id="Ath_C1871" name="CPD-6262" compartment="DefaultCompartment"/>
      <species id="Ath_C1872" name="CPD-6321" compartment="DefaultCompartment"/>
      <species id="Ath_C1873" name="CPD-6365" compartment="DefaultCompartment"/>
      <species id="Ath_C1874" name="CPD-6366" compartment="DefaultCompartment"/>
      <species id="Ath_C1875" name="CPD-6367" compartment="DefaultCompartment"/>
      <species id="Ath_C1876" name="CPD-6562" compartment="DefaultCompartment"/>
      <species id="Ath_C1877" name="CPD-6563" compartment="DefaultCompartment"/>
      <species id="Ath_C1878" name="CPD-6743" compartment="DefaultCompartment"/>
      <species id="Ath_C1879" name="CPD-6744" compartment="DefaultCompartment"/>
      <species id="Ath_C1880" name="CPD-6745" compartment="DefaultCompartment"/>
      <species id="Ath_C1881" name="CPD-6746" compartment="DefaultCompartment"/>
      <species id="Ath_C1882" name="CPD-6747" compartment="DefaultCompartment"/>
      <species id="Ath_C1883" name="CPD-6782" compartment="DefaultCompartment"/>
      <species id="Ath_C1884" name="CPD-6783" compartment="DefaultCompartment"/>
      <species id="Ath_C1885" name="CPD-6971" compartment="DefaultCompartment"/>
      <species id="Ath_C1886" name="CPD-6974" compartment="DefaultCompartment"/>
      <species id="Ath_C1887" name="CPD-7004" compartment="DefaultCompartment"/>
      <species id="Ath_C1888" name="CPD-7013" compartment="DefaultCompartment"/>
      <species id="Ath_C1889" name="CPD-7014" compartment="DefaultCompartment"/>
      <species id="Ath_C1890" name="CPD-7063" compartment="DefaultCompartment"/>
      <species id="Ath_C1891" name="CPD-7064" compartment="DefaultCompartment"/>
      <species id="Ath_C1892" name="CPD-7104" compartment="DefaultCompartment"/>
      <species id="Ath_C1893" name="CPD-7105" compartment="DefaultCompartment"/>
      <species id="Ath_C1894" name="CPD-7107" compartment="DefaultCompartment"/>
      <species id="Ath_C1895" name="CPD-7109" compartment="DefaultCompartment"/>
      <species id="Ath_C1896" name="CPD-7192" compartment="DefaultCompartment"/>
      <species id="Ath_C1897" name="CPD-7193" compartment="DefaultCompartment"/>
      <species id="Ath_C1898" name="CPD-7420" compartment="DefaultCompartment"/>
      <species id="Ath_C1899" name="CPD-7496" compartment="DefaultCompartment"/>
      <species id="Ath_C1900" name="CPD-7545" compartment="DefaultCompartment"/>
      <species id="Ath_C1901" name="CPD-7546" compartment="DefaultCompartment"/>
      <species id="Ath_C1902" name="CPD-7616" compartment="DefaultCompartment"/>
      <species id="Ath_C1903" name="CPD-7618" compartment="DefaultCompartment"/>
      <species id="Ath_C1904" name="CPD-7619" compartment="DefaultCompartment"/>
      <species id="Ath_C1905" name="CPD-7620" compartment="DefaultCompartment"/>
      <species id="Ath_C1906" name="CPD-7622" compartment="DefaultCompartment"/>
      <species id="Ath_C1907" name="CPD-7623" compartment="DefaultCompartment"/>
      <species id="Ath_C1908" name="CPD-7726" compartment="DefaultCompartment"/>
      <species id="Ath_C1909" name="CPD-8004" compartment="DefaultCompartment"/>
      <species id="Ath_C1910" name="CPD-8011" compartment="DefaultCompartment"/>
      <species id="Ath_C1911" name="CPD-8012" compartment="DefaultCompartment"/>
      <species id="Ath_C1912" name="CPD-8013" compartment="DefaultCompartment"/>
      <species id="Ath_C1913" name="CPD-8046" compartment="DefaultCompartment"/>
      <species id="Ath_C1914" name="CPD-8047" compartment="DefaultCompartment"/>
      <species id="Ath_C1915" name="CPD-8058" compartment="DefaultCompartment"/>
      <species id="Ath_C1916" name="CPD-8066" compartment="DefaultCompartment"/>
      <species id="Ath_C1917" name="CPD-8073" compartment="DefaultCompartment"/>
      <species id="Ath_C1918" name="CPD-8074" compartment="DefaultCompartment"/>
      <species id="Ath_C1919" name="CPD-8075" compartment="DefaultCompartment"/>
      <species id="Ath_C1920" name="CPD-8076" compartment="DefaultCompartment"/>
      <species id="Ath_C1921" name="CPD-8077" compartment="DefaultCompartment"/>
      <species id="Ath_C1922" name="CPD-8078" compartment="DefaultCompartment"/>
      <species id="Ath_C1923" name="CPD-8079" compartment="DefaultCompartment"/>
      <species id="Ath_C1924" name="CPD-8080" compartment="DefaultCompartment"/>
      <species id="Ath_C1925" name="CPD-8081" compartment="DefaultCompartment"/>
      <species id="Ath_C1926" name="CPD-8082" compartment="DefaultCompartment"/>
      <species id="Ath_C1927" name="CPD-8083" compartment="DefaultCompartment"/>
      <species id="Ath_C1928" name="CPD-8084" compartment="DefaultCompartment"/>
      <species id="Ath_C1929" name="CPD-8086" compartment="DefaultCompartment"/>
      <species id="Ath_C1930" name="CPD-8087" compartment="DefaultCompartment"/>
      <species id="Ath_C1931" name="CPD-8088" compartment="DefaultCompartment"/>
      <species id="Ath_C1932" name="CPD-8089" compartment="DefaultCompartment"/>
      <species id="Ath_C1933" name="CPD-8090" compartment="DefaultCompartment"/>
      <species id="Ath_C1934" name="CPD-8091" compartment="DefaultCompartment"/>
      <species id="Ath_C1935" name="CPD-8092" compartment="DefaultCompartment"/>
      <species id="Ath_C1936" name="CPD-8093" compartment="DefaultCompartment"/>
      <species id="Ath_C1937" name="CPD-8094" compartment="DefaultCompartment"/>
      <species id="Ath_C1938" name="CPD-8095" compartment="DefaultCompartment"/>
      <species id="Ath_C1939" name="CPD-8096" compartment="DefaultCompartment"/>
      <species id="Ath_C1940" name="CPD-8097" compartment="DefaultCompartment"/>
      <species id="Ath_C1941" name="CPD-8098" compartment="DefaultCompartment"/>
      <species id="Ath_C1942" name="CPD-8123" compartment="DefaultCompartment"/>
      <species id="Ath_C1943" name="CPD-8124" compartment="DefaultCompartment"/>
      <species id="Ath_C1944" name="CPD-8134" compartment="DefaultCompartment"/>
      <species id="Ath_C1945" name="CPD-8155" compartment="DefaultCompartment"/>
      <species id="Ath_C1946" name="CPD-8157" compartment="DefaultCompartment"/>
      <species id="Ath_C1947" name="CPD-8158" compartment="DefaultCompartment"/>
      <species id="Ath_C1948" name="CPD-8159" compartment="DefaultCompartment"/>
      <species id="Ath_C1949" name="CPD-8160" compartment="DefaultCompartment"/>
      <species id="Ath_C1950" name="CPD-8161" compartment="DefaultCompartment"/>
      <species id="Ath_C1951" name="CPD-8162" compartment="DefaultCompartment"/>
      <species id="Ath_C1952" name="CPD-8163" compartment="DefaultCompartment"/>
      <species id="Ath_C1953" name="CPD-8164" compartment="DefaultCompartment"/>
      <species id="Ath_C1954" name="CPD-8165" compartment="DefaultCompartment"/>
      <species id="Ath_C1955" name="CPD-8166" compartment="DefaultCompartment"/>
      <species id="Ath_C1956" name="CPD-8167" compartment="DefaultCompartment"/>
      <species id="Ath_C1957" name="CPD-8168" compartment="DefaultCompartment"/>
      <species id="Ath_C1958" name="CPD-8186" compartment="DefaultCompartment"/>
      <species id="Ath_C1959" name="CPD-8192" compartment="DefaultCompartment"/>
      <species id="Ath_C1960" name="CPD-82" compartment="DefaultCompartment"/>
      <species id="Ath_C1961" name="CPD-8214" compartment="DefaultCompartment"/>
      <species id="Ath_C1962" name="CPD-842" compartment="DefaultCompartment"/>
      <species id="Ath_C1963" name="CPD-85" compartment="DefaultCompartment"/>
      <species id="Ath_C1964" name="CPD-8531" compartment="DefaultCompartment"/>
      <species id="Ath_C1965" name="CPD-8609" compartment="DefaultCompartment"/>
      <species id="Ath_C1966" name="CPD-8610" compartment="DefaultCompartment"/>
      <species id="Ath_C1967" name="CPD-8611" compartment="DefaultCompartment"/>
      <species id="Ath_C1968" name="CPD-8612" compartment="DefaultCompartment"/>
      <species id="Ath_C1969" name="CPD-8613" compartment="DefaultCompartment"/>
      <species id="Ath_C1970" name="CPD-8617" compartment="DefaultCompartment"/>
      <species id="Ath_C1971" name="CPD-8618" compartment="DefaultCompartment"/>
      <species id="Ath_C1972" name="CPD-8619" compartment="DefaultCompartment"/>
      <species id="Ath_C1973" name="CPD-8942" compartment="DefaultCompartment"/>
      <species id="Ath_C1974" name="CPD-9017" compartment="DefaultCompartment"/>
      <species id="Ath_C1975" name="CPD-94" compartment="DefaultCompartment"/>
      <species id="Ath_C1976" name="CPD1A0-6100" compartment="DefaultCompartment"/>
      <species id="Ath_C1977" name="CPD1A0-6102" compartment="DefaultCompartment"/>
      <species id="Ath_C1978" name="CPD1A0-6103" compartment="DefaultCompartment"/>
      <species id="Ath_C1979" name="CPD1A0-6104" compartment="DefaultCompartment"/>
      <species id="Ath_C1980" name="CPD1F-137" compartment="DefaultCompartment"/>
      <species id="Ath_C1981" name="CPD1F-431" compartment="DefaultCompartment"/>
      <species id="Ath_C1982" name="CPD1F-462" compartment="DefaultCompartment"/>
      <species id="Ath_C1983" name="CPD1F-86" compartment="DefaultCompartment"/>
      <species id="Ath_C1984" name="CPDQT-10" compartment="DefaultCompartment"/>
      <species id="Ath_C1985" name="CPDQT-14" compartment="DefaultCompartment"/>
      <species id="Ath_C1986" name="CPDQT-15" compartment="DefaultCompartment"/>
      <species id="Ath_C1987" name="CPDQT-16" compartment="DefaultCompartment"/>
      <species id="Ath_C1988" name="CPDQT-17" compartment="DefaultCompartment"/>
      <species id="Ath_C1989" name="CPDQT-18" compartment="DefaultCompartment"/>
      <species id="Ath_C1990" name="CPDQT-26" compartment="DefaultCompartment"/>
      <species id="Ath_C1991" name="CPDQT-27" compartment="DefaultCompartment"/>
      <species id="Ath_C1992" name="CPDQT-28" compartment="DefaultCompartment"/>
      <species id="Ath_C1993" name="CPDQT-29" compartment="DefaultCompartment"/>
      <species id="Ath_C1994" name="CPDQT-30" compartment="DefaultCompartment"/>
      <species id="Ath_C1995" name="CPDQT-31" compartment="DefaultCompartment"/>
      <species id="Ath_C1996" name="CPDQT-32" compartment="DefaultCompartment"/>
      <species id="Ath_C1997" name="CPDQT-33" compartment="DefaultCompartment"/>
      <species id="Ath_C1998" name="CPDQT-34" compartment="DefaultCompartment"/>
      <species id="Ath_C1999" name="CPDQT-35" compartment="DefaultCompartment"/>
      <species id="Ath_C2000" name="CPDQT-36" compartment="DefaultCompartment"/>
      <species id="Ath_C2001" name="CPDQT-37" compartment="DefaultCompartment"/>
      <species id="Ath_C2002" name="CPDQT-38" compartment="DefaultCompartment"/>
      <species id="Ath_C2003" name="CPDQT-39" compartment="DefaultCompartment"/>
      <species id="Ath_C2004" name="CPDQT-40" compartment="DefaultCompartment"/>
      <species id="Ath_C2005" name="CPDQT-41" compartment="DefaultCompartment"/>
      <species id="Ath_C2006" name="CPDQT-8" compartment="DefaultCompartment"/>
      <species id="Ath_C2007" name="CPDQT-9" compartment="DefaultCompartment"/>
      <species id="Ath_C2008" name="CU+2" compartment="DefaultCompartment"/>
      <species id="Ath_C2009" name="D-3-HYDROXYACYL-COA" compartment="DefaultCompartment"/>
      <species id="Ath_C2010" name="D-CARNITINYL-COA" compartment="DefaultCompartment"/>
      <species id="Ath_C2011" name="D-RIBULOSE-1-P" compartment="DefaultCompartment"/>
      <species id="Ath_C2012" name="D2-ENOYL-COA" compartment="DefaultCompartment"/>
      <species id="Ath_C2013" name="DIHYDROLIPOYL-GCVH" compartment="DefaultCompartment"/>
      <species id="Ath_C2014" name="E-PHENYLITACONYL-COA" compartment="DefaultCompartment"/>
      <species id="Ath_C2015" name="ENTB-CPLX" compartment="DefaultCompartment"/>
      <species id="Ath_C2016" name="ENZYME-S-SULFANYLCYSTEINE" compartment="DefaultCompartment"/>
      <species id="Ath_C2017" name="EPITHIONITRILES" compartment="DefaultCompartment"/>
      <species id="Ath_C2018" name="EPYRIDALDOX" compartment="DefaultCompartment"/>
      <species id="Ath_C2019" name="FERRICYTOCHROME-B1" compartment="DefaultCompartment"/>
      <species id="Ath_C2020" name="FERRICYTOCHROME-B5" compartment="DefaultCompartment"/>
      <species id="Ath_C2021" name="FERROCYTOCHROME-B1" compartment="DefaultCompartment"/>
      <species id="Ath_C2022" name="FERROCYTOCHROME-B5" compartment="DefaultCompartment"/>
      <species id="Ath_C2023" name="FLAVANONES" compartment="DefaultCompartment"/>
      <species id="Ath_C2024" name="FORMYL-THF-GLU-N" compartment="DefaultCompartment"/>
      <species id="Ath_C2025" name="GERANIAL" compartment="DefaultCompartment"/>
      <species id="Ath_C2026" name="GLUTAMINYL-TRNA-GLN" compartment="DefaultCompartment"/>
      <species id="Ath_C2027" name="GLUTAMYL-TRNA-GLN" compartment="DefaultCompartment"/>
      <species id="Ath_C2028" name="GLUTAREDOXIN-1-OXIDIZED" compartment="DefaultCompartment"/>
      <species id="Ath_C2029" name="GLUTAREDOXIN-1-REDUCED" compartment="DefaultCompartment"/>
      <species id="Ath_C2030" name="GLUTAREDOXIN-2-OXIDIZED" compartment="DefaultCompartment"/>
      <species id="Ath_C2031" name="GLUTAREDOXIN-2-REDUCED" compartment="DefaultCompartment"/>
      <species id="Ath_C2032" name="GLUTAREDOXIN-MONOMER" compartment="DefaultCompartment"/>
      <species id="Ath_C2033" name="HEXANAL" compartment="DefaultCompartment"/>
      <species id="Ath_C2034" name="HOMOMETHIONINE" compartment="DefaultCompartment"/>
      <species id="Ath_C2035" name="INDOLE-CARBOXY-HYDRO-THIAZOLE" compartment="DefaultCompartment"/>
      <species id="Ath_C2036" name="ISOTHIOCYANATES" compartment="DefaultCompartment"/>
      <species id="Ath_C2037" name="KDO2-LIPID-IVA-COLD" compartment="DefaultCompartment"/>
      <species id="Ath_C2038" name="KDO2-PALMITOLEOYL-LIPID-IVA" compartment="DefaultCompartment"/>
      <species id="Ath_C2039" name="KETONE" compartment="DefaultCompartment"/>
      <species id="Ath_C2040" name="L-1-PHOSPHATIDYL-ETHANOLAMINE" compartment="DefaultCompartment"/>
      <species id="Ath_C2041" name="L-3-HYDROXYACYL-COA" compartment="DefaultCompartment"/>
      <species id="Ath_C2042" name="L-CARNITINYL-COA" compartment="DefaultCompartment"/>
      <species id="Ath_C2043" name="L-SELENOCYSTEINE" compartment="DefaultCompartment"/>
      <species id="Ath_C2044" name="LAUROYL-ACP" compartment="DefaultCompartment"/>
      <species id="Ath_C2045" name="LIPOIC-ACID" compartment="DefaultCompartment"/>
      <species id="Ath_C2046" name="LONG-CHAIN-KETONE" compartment="DefaultCompartment"/>
      <species id="Ath_C2047" name="MALONYL-ACP" compartment="DefaultCompartment"/>
      <species id="Ath_C2048" name="METHYLENE-THF-GLU-N" compartment="DefaultCompartment"/>
      <species id="Ath_C2049" name="N-ACETYL-BETA-D-GLUCOSAMINYL-12-ALPHA-D" compartment="DefaultCompartment"/>
      <species id="Ath_C2050" name="N-methylated" compartment="DefaultCompartment"/>
      <species id="Ath_C2051" name="N1-ACETYLSPERMINE" compartment="DefaultCompartment"/>
      <species id="Ath_C2052" name="N4-N-ACETYL-BETA-D-GLUCOSAMINYL-12" compartment="DefaultCompartment"/>
      <species id="Ath_C2053" name="N4-N-ACETYL-BETA-D-GLUCOSAMINYL-F" compartment="DefaultCompartment"/>
      <species id="Ath_C2054" name="N4-N-ACETYL-BETA-D-GLUCOSAMINYL-X" compartment="DefaultCompartment"/>
      <species id="Ath_C2055" name="NICOTINE" compartment="DefaultCompartment"/>
      <species id="Ath_C2056" name="O-UREIDOHOMOSERINE" compartment="DefaultCompartment"/>
      <species id="Ath_C2057" name="OCTADEC-9-ENE-118-DIOIC-ACID" compartment="DefaultCompartment"/>
      <species id="Ath_C2058" name="OCTANOYL-ACP" compartment="DefaultCompartment"/>
      <species id="Ath_C2059" name="OH-ACYL-ACP" compartment="DefaultCompartment"/>
      <species id="Ath_C2060" name="OLEOYL-ACYL-CARRIER-PROTEIN" compartment="DefaultCompartment"/>
      <species id="Ath_C2061" name="OMEGA-ALDEHYDE-FATTY-ACID" compartment="DefaultCompartment"/>
      <species id="Ath_C2062" name="OMEGA-HYDROXY-FATTY-ACID" compartment="DefaultCompartment"/>
      <species id="Ath_C2063" name="OX-COENZYME-F420" compartment="DefaultCompartment"/>
      <species id="Ath_C2064" name="OX-FERREDOXIN" compartment="DefaultCompartment"/>
      <species id="Ath_C2065" name="OX-THIOREDOXIN-MONOMER" compartment="DefaultCompartment"/>
      <species id="Ath_C2066" name="OXIDIZED-ACCEPTOR" compartment="DefaultCompartment"/>
      <species id="Ath_C2067" name="OXIDIZED-PLASTOCYANIN" compartment="DefaultCompartment"/>
      <species id="Ath_C2068" name="PALMITOLEOYL-ACP" compartment="DefaultCompartment"/>
      <species id="Ath_C2069" name="PHENYLACETOTHIOHYDROXIMATE" compartment="DefaultCompartment"/>
      <species id="Ath_C2070" name="PHOSPHATIDYLCHOLINE" compartment="DefaultCompartment"/>
      <species id="Ath_C2071" name="PLASTOQUINOL-1" compartment="DefaultCompartment"/>
      <species id="Ath_C2072" name="PLASTOQUINONE-9" compartment="DefaultCompartment"/>
      <species id="Ath_C2073" name="POLY-GLUCOSYLATED-GLYCOGENINS" compartment="DefaultCompartment"/>
      <species id="Ath_C2074" name="PROCOLLAGEN-L-PROLINE" compartment="DefaultCompartment"/>
      <species id="Ath_C2075" name="PROT-CYS" compartment="DefaultCompartment"/>
      <species id="Ath_C2076" name="PROTEIN-L-BETA-ISOASPARTATES" compartment="DefaultCompartment"/>
      <species id="Ath_C2077" name="PROTEIN-L-BETA-ISOSPARTATE-METHYL-ESTERS" compartment="DefaultCompartment"/>
      <species id="Ath_C2078" name="PROTEIN-LIPOYLLYSINE" compartment="DefaultCompartment"/>
      <species id="Ath_C2079" name="PURINE" compartment="DefaultCompartment"/>
      <species id="Ath_C2080" name="RED-COENZYME-F420" compartment="DefaultCompartment"/>
      <species id="Ath_C2081" name="RED-GLUTAREDOXIN" compartment="DefaultCompartment"/>
      <species id="Ath_C2082" name="RIBOSE-1-ARSENATE" compartment="DefaultCompartment"/>
      <species id="Ath_C2083" name="RNA" compartment="DefaultCompartment"/>
      <species id="Ath_C2084" name="RUBISCO-LYSINE" compartment="DefaultCompartment"/>
      <species id="Ath_C2085" name="RUBISCO-METHYL-LYSINE" compartment="DefaultCompartment"/>
      <species id="Ath_C2086" name="S-FARNESYL-PROTEIN" compartment="DefaultCompartment"/>
      <species id="Ath_C2087" name="S-GERANYLGERANYL-PROTEIN" compartment="DefaultCompartment"/>
      <species id="Ath_C2088" name="SINAPOYL-COA" compartment="DefaultCompartment"/>
      <species id="Ath_C2089" name="STEAROYL-ACYL-CARRIER-PROTEIN" compartment="DefaultCompartment"/>
      <species id="Ath_C2090" name="SULFOQUINOVOSYLDIACYLGLYCEROL" compartment="DefaultCompartment"/>
      <species id="Ath_C2091" name="TDP-FUC4NAC" compartment="DefaultCompartment"/>
      <species id="Ath_C2092" name="THF-GLU-N" compartment="DefaultCompartment"/>
      <species id="Ath_C2093" name="THIAZOL-YL-INDOLE" compartment="DefaultCompartment"/>
      <species id="Ath_C2094" name="THIOHYDROXIMATE-O-SULFATES" compartment="DefaultCompartment"/>
      <species id="Ath_C2095" name="THIS-COSH-MONOMER" compartment="DefaultCompartment"/>
      <species id="Ath_C2096" name="THIS-MONOMER" compartment="DefaultCompartment"/>
      <species id="Ath_C2097" name="TRANS-2-HEXENOL" compartment="DefaultCompartment"/>
      <species id="Ath_C2098" name="TRANS-D2-ENOYL-ACP" compartment="DefaultCompartment"/>
      <species id="Ath_C2099" name="TRANS-D2-ENOYL-COA" compartment="DefaultCompartment"/>
      <species id="Ath_C2100" name="TRANS-POLYISOPRENYL-PP" compartment="DefaultCompartment"/>
      <species id="Ath_C2101" name="VERY-LONG-CHAIN-FATTY-ACYL-COA" compartment="DefaultCompartment"/>
      <species id="Ath_C2102" name="[GLU(-CYS)](N)-GLY" compartment="DefaultCompartment"/>
      <species id="Ath_C2103" name="[GLU(-CYS)](N+1)-GLY" compartment="DefaultCompartment"/>
      <species id="Ath_C2104" name="[PYRUVATE" compartment="DefaultCompartment"/>
      <species id="Ath_C2105" name="[PYRUVATE" compartment="DefaultCompartment"/>
      <species id="Ath_C2106" name="methyl" compartment="DefaultCompartment"/>
      <species id="Ath_C2107" name="peptidylproline" compartment="DefaultCompartment"/>
      <species id="Ath_C2108" name="peptidylproline" compartment="DefaultCompartment"/>
      <species id="Ath_C2109" name="phospho-alpha-glucan" compartment="DefaultCompartment"/>
      <species id="Ath_C2110" name="|1-4-alpha-D-galacturonosyl|" compartment="DefaultCompartment"/>
      <species id="Ath_C2111" name="|1-6-alpha-D-glucan|" compartment="DefaultCompartment"/>
      <species id="Ath_C2112" name="|1-Acylglycero-Phosphocholines|" compartment="DefaultCompartment"/>
      <species id="Ath_C2113" name="|2,3-dihydrodipicolinate|" compartment="DefaultCompartment"/>
      <species id="Ath_C2114" name="|2-Acylglycero-Phosphocholines|" compartment="DefaultCompartment"/>
      <species id="Ath_C2115" name="|2-Oxo-Acids|" compartment="DefaultCompartment"/>
      <species id="Ath_C2116" name="|2-Prime-Ribonucleoside-Monophosphates|" compartment="DefaultCompartment"/>
      <species id="Ath_C2117" name="|2-trans-4-cis-dienoyl-CoAs|" compartment="DefaultCompartment"/>
      <species id="Ath_C2118" name="|3,4-DIHYDROXYBENZOATE|" compartment="DefaultCompartment"/>
      <species id="Ath_C2119" name="|3-Hydroxy-Flavonoids|" compartment="DefaultCompartment"/>
      <species id="Ath_C2120" name="|3-Oxo-5-Alpha-Steroids|" compartment="DefaultCompartment"/>
      <species id="Ath_C2121" name="|3-Oxo-Delta-4-Steroids|" compartment="DefaultCompartment"/>
      <species id="Ath_C2122" name="|3-oxo-D5-steroids|" compartment="DefaultCompartment"/>
      <species id="Ath_C2123" name="|3b-hydroxy-D5-steroids|" compartment="DefaultCompartment"/>
      <species id="Ath_C2124" name="|5,10-methenyl-thf|" compartment="DefaultCompartment"/>
      <species id="Ath_C2125" name="|7,8-dihydropteroate|" compartment="DefaultCompartment"/>
      <species id="Ath_C2126" name="|ALA-tRNAs|" compartment="DefaultCompartment"/>
      <species id="Ath_C2127" name="|ARG-tRNAs|" compartment="DefaultCompartment"/>
      <species id="Ath_C2128" name="|ASN-tRNAs|" compartment="DefaultCompartment"/>
      <species id="Ath_C2129" name="|ASP-tRNAs|" compartment="DefaultCompartment"/>
      <species id="Ath_C2130" name="|Acceptor|" compartment="DefaultCompartment"/>
      <species id="Ath_C2131" name="|Acetoacetyl-ACPs|" compartment="DefaultCompartment"/>
      <species id="Ath_C2132" name="|Acyl-Phosphates|" compartment="DefaultCompartment"/>
      <species id="Ath_C2133" name="|Aliphatic-Amides|" compartment="DefaultCompartment"/>
      <species id="Ath_C2134" name="|Aliphatic-Amines|" compartment="DefaultCompartment"/>
      <species id="Ath_C2135" name="|Alkyl-Hydro-Peroxides|" compartment="DefaultCompartment"/>
      <species id="Ath_C2136" name="|All-ACPs|" compartment="DefaultCompartment"/>
      <species id="Ath_C2137" name="|Alpha-tubulins|" compartment="DefaultCompartment"/>
      <species id="Ath_C2138" name="|Anthocyanidins|" compartment="DefaultCompartment"/>
      <species id="Ath_C2139" name="|Aromatic-Amino-Acids|" compartment="DefaultCompartment"/>
      <species id="Ath_C2140" name="|Aromatic-Oxoacids|" compartment="DefaultCompartment"/>
      <species id="Ath_C2141" name="|Aryl-Alcohol|" compartment="DefaultCompartment"/>
      <species id="Ath_C2142" name="|Aryl-Aldehyde|" compartment="DefaultCompartment"/>
      <species id="Ath_C2143" name="|Aryl-beta-D-Glucosides|" compartment="DefaultCompartment"/>
      <species id="Ath_C2144" name="|BCAA-dehydrogenase-2MP-DH-lipoyl|" compartment="DefaultCompartment"/>
      <species id="Ath_C2145" name="|BCAA-dehydrogenase-DH-lipoyl|" compartment="DefaultCompartment"/>
      <species id="Ath_C2146" name="|BCAA-dehydrogenase-lipoyl|" compartment="DefaultCompartment"/>
      <species id="Ath_C2147" name="|BCCP-dimers|" compartment="DefaultCompartment"/>
      <species id="Ath_C2148" name="|Beta-D-Glucuronides|" compartment="DefaultCompartment"/>
      <species id="Ath_C2149" name="|CYS-tRNAs|" compartment="DefaultCompartment"/>
      <species id="Ath_C2150" name="|Carboxybiotin-BCCP|" compartment="DefaultCompartment"/>
      <species id="Ath_C2151" name="|Carboxylic-esters|" compartment="DefaultCompartment"/>
      <species id="Ath_C2152" name="|Chalcones|" compartment="DefaultCompartment"/>
      <species id="Ath_C2153" name="|Charged-ALA-tRNAs|" compartment="DefaultCompartment"/>
      <species id="Ath_C2154" name="|Charged-ARG-tRNAs|" compartment="DefaultCompartment"/>
      <species id="Ath_C2155" name="|Charged-ASN-tRNAs|" compartment="DefaultCompartment"/>
      <species id="Ath_C2156" name="|Charged-ASP-tRNAs|" compartment="DefaultCompartment"/>
      <species id="Ath_C2157" name="|Charged-CYS-tRNAs|" compartment="DefaultCompartment"/>
      <species id="Ath_C2158" name="|Charged-GLN-tRNAs|" compartment="DefaultCompartment"/>
      <species id="Ath_C2159" name="|Charged-GLT-tRNAs|" compartment="DefaultCompartment"/>
      <species id="Ath_C2160" name="|Charged-GLY-tRNAs|" compartment="DefaultCompartment"/>
      <species id="Ath_C2161" name="|Charged-HIS-tRNAs|" compartment="DefaultCompartment"/>
      <species id="Ath_C2162" name="|Charged-ILE-tRNAs|" compartment="DefaultCompartment"/>
      <species id="Ath_C2163" name="|Charged-LEU-tRNAs|" compartment="DefaultCompartment"/>
      <species id="Ath_C2164" name="|Charged-LYS-tRNAs|" compartment="DefaultCompartment"/>
      <species id="Ath_C2165" name="|Charged-MET-tRNAs|" compartment="DefaultCompartment"/>
      <species id="Ath_C2166" name="|Charged-PHE-tRNAs|" compartment="DefaultCompartment"/>
      <species id="Ath_C2167" name="|Charged-PRO-tRNAs|" compartment="DefaultCompartment"/>
      <species id="Ath_C2168" name="|Charged-SER-tRNAs|" compartment="DefaultCompartment"/>
      <species id="Ath_C2169" name="|Charged-THR-tRNAs|" compartment="DefaultCompartment"/>
      <species id="Ath_C2170" name="|Charged-TRP-tRNAs|" compartment="DefaultCompartment"/>
      <species id="Ath_C2171" name="|Charged-TYR-tRNAs|" compartment="DefaultCompartment"/>
      <species id="Ath_C2172" name="|Charged-VAL-tRNAs|" compartment="DefaultCompartment"/>
      <species id="Ath_C2173" name="|Cis-2-enoyl-CoAs|" compartment="DefaultCompartment"/>
      <species id="Ath_C2174" name="|Co-E-Clth|" compartment="DefaultCompartment"/>
      <species id="Ath_C2175" name="|Cofactors|" compartment="DefaultCompartment"/>
      <species id="Ath_C2176" name="|Cyclic-2-3-Ribonucleoside-Monophosphates|" compartment="DefaultCompartment"/>
      <species id="Ath_C2177" name="|Cytochromes-B561-Ox|" compartment="DefaultCompartment"/>
      <species id="Ath_C2178" name="|Cytochromes-B561-Red|" compartment="DefaultCompartment"/>
      <species id="Ath_C2179" name="|Cytochromes-C-Reduced|" compartment="DefaultCompartment"/>
      <species id="Ath_C2180" name="|Cytochromes-C|" compartment="DefaultCompartment"/>
      <species id="Ath_C2181" name="|D-Galactosyl-12-diacyl-glycerols|" compartment="DefaultCompartment"/>
      <species id="Ath_C2182" name="|Deoxy-Ribonucleoside-Diphosphates|" compartment="DefaultCompartment"/>
      <species id="Ath_C2183" name="|Detyrosinated-alpha--tubulins|" compartment="DefaultCompartment"/>
      <species id="Ath_C2184" name="|Diacylglycerides|" compartment="DefaultCompartment"/>
      <species id="Ath_C2185" name="|Dodecanoyl-ACP|" compartment="DefaultCompartment"/>
      <species id="Ath_C2186" name="|Donor-H2|" compartment="DefaultCompartment"/>
      <species id="Ath_C2187" name="|Fatty-Acyl-CoA|" compartment="DefaultCompartment"/>
      <species id="Ath_C2188" name="|Flavonoids|" compartment="DefaultCompartment"/>
      <species id="Ath_C2189" name="|Flavonol-3-O-B-D-Glucosides|" compartment="DefaultCompartment"/>
      <species id="Ath_C2190" name="|Flavonols|" compartment="DefaultCompartment"/>
      <species id="Ath_C2191" name="|Folatepolyglutamate-n1|" compartment="DefaultCompartment"/>
      <species id="Ath_C2192" name="|Folatepolyglutamate-n|" compartment="DefaultCompartment"/>
      <species id="Ath_C2193" name="|GLN-tRNAs|" compartment="DefaultCompartment"/>
      <species id="Ath_C2194" name="|GLT-tRNAs|" compartment="DefaultCompartment"/>
      <species id="Ath_C2195" name="|GLY-tRNAs|" compartment="DefaultCompartment"/>
      <species id="Ath_C2196" name="|Gal-Gal-Xyl-Proteins|" compartment="DefaultCompartment"/>
      <species id="Ath_C2197" name="|Galactosyl-galactosyl-diacyl-glycerols|" compartment="DefaultCompartment"/>
      <species id="Ath_C2198" name="|GlcA-Gal-Gal-Xyl-Proteins|" compartment="DefaultCompartment"/>
      <species id="Ath_C2199" name="|Glucosinolates|" compartment="DefaultCompartment"/>
      <species id="Ath_C2200" name="|Glucosyl-Ceramides|" compartment="DefaultCompartment"/>
      <species id="Ath_C2201" name="|HIS-tRNAs|" compartment="DefaultCompartment"/>
      <species id="Ath_C2202" name="|ILE-tRNAs|" compartment="DefaultCompartment"/>
      <species id="Ath_C2203" name="|INOSITOL-1,4-BISPHOSPHATE|" compartment="DefaultCompartment"/>
      <species id="Ath_C2204" name="|Inositolphosphoryl-Ceramides|" compartment="DefaultCompartment"/>
      <species id="Ath_C2205" name="|Keto-Acid|" compartment="DefaultCompartment"/>
      <species id="Ath_C2206" name="|L-Amino-Acids|" compartment="DefaultCompartment"/>
      <species id="Ath_C2207" name="|LEU-tRNAs|" compartment="DefaultCompartment"/>
      <species id="Ath_C2208" name="|LYS-tRNAs|" compartment="DefaultCompartment"/>
      <species id="Ath_C2209" name="|Large-branched-glucans|" compartment="DefaultCompartment"/>
      <species id="Ath_C2210" name="|Lipoylated-domains|" compartment="DefaultCompartment"/>
      <species id="Ath_C2211" name="|Lysophospholipids|" compartment="DefaultCompartment"/>
      <species id="Ath_C2212" name="|MET-tRNAs|" compartment="DefaultCompartment"/>
      <species id="Ath_C2213" name="|Methylated-corrinoid-Fe-S-Proteins|" compartment="DefaultCompartment"/>
      <species id="Ath_C2214" name="|Methylesterified-homogalacturonan|" compartment="DefaultCompartment"/>
      <species id="Ath_C2215" name="|Monocarboxylates|" compartment="DefaultCompartment"/>
      <species id="Ath_C2216" name="|Monocarboxylic-Acid-Amides|" compartment="DefaultCompartment"/>
      <species id="Ath_C2217" name="|N-(5-PHOSPHORIBOSYL)-ANTHRANILATE|" compartment="DefaultCompartment"/>
      <species id="Ath_C2218" name="|N-Acylated-Amino-Acids|" compartment="DefaultCompartment"/>
      <species id="Ath_C2219" name="|N-Substituted-Amino-Acids|" compartment="DefaultCompartment"/>
      <species id="Ath_C2220" name="|N-Substituted-Aminoacyl-tRNA|" compartment="DefaultCompartment"/>
      <species id="Ath_C2221" name="|NAD(P)H|" compartment="DefaultCompartment"/>
      <species id="Ath_C2222" name="|NAD(P)|" compartment="DefaultCompartment"/>
      <species id="Ath_C2223" name="|NAc-glucosaminyl-b-D-mannosyl-R|" compartment="DefaultCompartment"/>
      <species id="Ath_C2224" name="|Nitriles|" compartment="DefaultCompartment"/>
      <species id="Ath_C2225" name="|Non-lipoylated-domains|" compartment="DefaultCompartment"/>
      <species id="Ath_C2226" name="|Nucleoside-Diphosphates|" compartment="DefaultCompartment"/>
      <species id="Ath_C2227" name="|Nucleoside-Triphosphates|" compartment="DefaultCompartment"/>
      <species id="Ath_C2228" name="|O-Glucosylsterols|" compartment="DefaultCompartment"/>
      <species id="Ath_C2229" name="|O-phospho-phospho-alpha-glucans|" compartment="DefaultCompartment"/>
      <species id="Ath_C2230" name="|Octanoylated-domains|" compartment="DefaultCompartment"/>
      <species id="Ath_C2231" name="|Oleoyl-ACPs|" compartment="DefaultCompartment"/>
      <species id="Ath_C2232" name="|Orthophosphoric-Monoesters|" compartment="DefaultCompartment"/>
      <species id="Ath_C2233" name="|Ox-Thioredoxin|" compartment="DefaultCompartment"/>
      <species id="Ath_C2234" name="|Oxidized-Ferroproteins|" compartment="DefaultCompartment"/>
      <species id="Ath_C2235" name="|Oxidized-Rubredoxins|" compartment="DefaultCompartment"/>
      <species id="Ath_C2236" name="|Oxidized-ferredoxins|" compartment="DefaultCompartment"/>
      <species id="Ath_C2237" name="|Oxidized-flavodoxins|" compartment="DefaultCompartment"/>
      <species id="Ath_C2238" name="|Oxidized-hemoproteins|" compartment="DefaultCompartment"/>
      <species id="Ath_C2239" name="|Oxo-glutarate-dehydro-suc-DH-lipoyl|" compartment="DefaultCompartment"/>
      <species id="Ath_C2240" name="|Oxo-glutarate-dehydrogenase-DH-lipoyl|" compartment="DefaultCompartment"/>
      <species id="Ath_C2241" name="|Oxo-glutarate-dehydrogenase-lipoyl|" compartment="DefaultCompartment"/>
      <species id="Ath_C2242" name="|PHE-tRNAs|" compartment="DefaultCompartment"/>
      <species id="Ath_C2243" name="|PRO-tRNAs|" compartment="DefaultCompartment"/>
      <species id="Ath_C2244" name="|Palmitoyl-proteins|" compartment="DefaultCompartment"/>
      <species id="Ath_C2245" name="|Peptides|" compartment="DefaultCompartment"/>
      <species id="Ath_C2246" name="|Phospho-alpha-glucans|" compartment="DefaultCompartment"/>
      <species id="Ath_C2247" name="|Phospholipid-Cyclopropane-Fatty-Acids|" compartment="DefaultCompartment"/>
      <species id="Ath_C2248" name="|Phospholipid-Olefinic-Fatty-Acids|" compartment="DefaultCompartment"/>
      <species id="Ath_C2249" name="|Phospholipids|" compartment="DefaultCompartment"/>
      <species id="Ath_C2250" name="|Phosphorylases-a|" compartment="DefaultCompartment"/>
      <species id="Ath_C2251" name="|Phosphorylases-b|" compartment="DefaultCompartment"/>
      <species id="Ath_C2252" name="|Phosphoserines|" compartment="DefaultCompartment"/>
      <species id="Ath_C2253" name="|Phytoceramides|" compartment="DefaultCompartment"/>
      <species id="Ath_C2254" name="|Plant-Ceramide-Phosphate|" compartment="DefaultCompartment"/>
      <species id="Ath_C2255" name="|Plant-Ceramides-III|" compartment="DefaultCompartment"/>
      <species id="Ath_C2256" name="|Plant-Ceramides-II|" compartment="DefaultCompartment"/>
      <species id="Ath_C2257" name="|Plant-Ceramides-IV|" compartment="DefaultCompartment"/>
      <species id="Ath_C2258" name="|Plant-Ceramides-I|" compartment="DefaultCompartment"/>
      <species id="Ath_C2259" name="|Plastocyanin-Reduced|" compartment="DefaultCompartment"/>
      <species id="Ath_C2260" name="|Prenyl-tRNAs|" compartment="DefaultCompartment"/>
      <species id="Ath_C2261" name="|Protein-Disulfides|" compartment="DefaultCompartment"/>
      <species id="Ath_C2262" name="|Protein-Dithiols|" compartment="DefaultCompartment"/>
      <species id="Ath_C2263" name="|Protein-L-Arginines|" compartment="DefaultCompartment"/>
      <species id="Ath_C2264" name="|Protein-L-Asparagine|" compartment="DefaultCompartment"/>
      <species id="Ath_C2265" name="|Protein-L-Methionine-S-Oxides|" compartment="DefaultCompartment"/>
      <species id="Ath_C2266" name="|Protein-L-methionine|" compartment="DefaultCompartment"/>
      <species id="Ath_C2267" name="|Protein-Ox-Disulfides|" compartment="DefaultCompartment"/>
      <species id="Ath_C2268" name="|Protein-Red-Disulfides|" compartment="DefaultCompartment"/>
      <species id="Ath_C2269" name="|Protein-gamma-glutamates|" compartment="DefaultCompartment"/>
      <species id="Ath_C2270" name="|Pyruvate-dehydrogenase-acetylDHlipoyl|" compartment="DefaultCompartment"/>
      <species id="Ath_C2271" name="|Pyruvate-dehydrogenase-dihydrolipoate|" compartment="DefaultCompartment"/>
      <species id="Ath_C2272" name="|Pyruvate-dehydrogenase-lipoate|" compartment="DefaultCompartment"/>
      <species id="Ath_C2273" name="|Red-Thioredoxin|" compartment="DefaultCompartment"/>
      <species id="Ath_C2274" name="|Reduced-Ferroproteins|" compartment="DefaultCompartment"/>
      <species id="Ath_C2275" name="|Reduced-Rubredoxins|" compartment="DefaultCompartment"/>
      <species id="Ath_C2276" name="|Reduced-cofactors|" compartment="DefaultCompartment"/>
      <species id="Ath_C2277" name="|Reduced-ferredoxins|" compartment="DefaultCompartment"/>
      <species id="Ath_C2278" name="|Reduced-flavodoxins|" compartment="DefaultCompartment"/>
      <species id="Ath_C2279" name="|Reduced-hemoproteins|" compartment="DefaultCompartment"/>
      <species id="Ath_C2280" name="|Ribonucleoside-Diphosphates|" compartment="DefaultCompartment"/>
      <species id="Ath_C2281" name="|Ribonucleoside-Monophosphates|" compartment="DefaultCompartment"/>
      <species id="Ath_C2282" name="|Ribonucleoside-Triphosphates|" compartment="DefaultCompartment"/>
      <species id="Ath_C2283" name="|Ribonucleosides|" compartment="DefaultCompartment"/>
      <species id="Ath_C2284" name="|S-2-Hydroxyacids1|" compartment="DefaultCompartment"/>
      <species id="Ath_C2285" name="|SER-tRNAs|" compartment="DefaultCompartment"/>
      <species id="Ath_C2286" name="|Serines|" compartment="DefaultCompartment"/>
      <species id="Ath_C2287" name="|Short-glucans|" compartment="DefaultCompartment"/>
      <species id="Ath_C2288" name="|Some-tRNA|" compartment="DefaultCompartment"/>
      <species id="Ath_C2289" name="|Starch|" compartment="DefaultCompartment"/>
      <species id="Ath_C2290" name="|Stearoyl-ACPs|" compartment="DefaultCompartment"/>
      <species id="Ath_C2291" name="|Sterols|" compartment="DefaultCompartment"/>
      <species id="Ath_C2292" name="|Steryl-Esters|" compartment="DefaultCompartment"/>
      <species id="Ath_C2293" name="|Sugar|" compartment="DefaultCompartment"/>
      <species id="Ath_C2294" name="|THR-tRNAs|" compartment="DefaultCompartment"/>
      <species id="Ath_C2295" name="|TRP-tRNAs|" compartment="DefaultCompartment"/>
      <species id="Ath_C2296" name="|TYR-tRNAs|" compartment="DefaultCompartment"/>
      <species id="Ath_C2297" name="|Thioglucosides|" compartment="DefaultCompartment"/>
      <species id="Ath_C2298" name="|Thiols|" compartment="DefaultCompartment"/>
      <species id="Ath_C2299" name="|Thioredoxin|" compartment="DefaultCompartment"/>
      <species id="Ath_C2300" name="|Trans-3-enoyl-CoAs|" compartment="DefaultCompartment"/>
      <species id="Ath_C2301" name="|Triacylglycerols|" compartment="DefaultCompartment"/>
      <species id="Ath_C2302" name="|Ubiquinols|" compartment="DefaultCompartment"/>
      <species id="Ath_C2303" name="|Ubiquinones|" compartment="DefaultCompartment"/>
      <species id="Ath_C2304" name="|Ubiquitin-C-terminal-thioesters|" compartment="DefaultCompartment"/>
      <species id="Ath_C2305" name="|Unknown-Quinols|" compartment="DefaultCompartment"/>
      <species id="Ath_C2306" name="|Unknown-Quinones|" compartment="DefaultCompartment"/>
      <species id="Ath_C2307" name="|VAL-tRNAs|" compartment="DefaultCompartment"/>
      <species id="Ath_C2308" name="|Xenobiotic|" compartment="DefaultCompartment"/>
      <species id="Ath_C2309" name="|a" compartment="DefaultCompartment"/>
      <species id="Ath_C2310" name="|a" compartment="DefaultCompartment"/>
      <species id="Ath_C2311" name="|a" compartment="DefaultCompartment"/>
      <species id="Ath_C2312" name="|a" compartment="DefaultCompartment"/>
      <species id="Ath_C2313" name="|a" compartment="DefaultCompartment"/>
      <species id="Ath_C2314" name="|an" compartment="DefaultCompartment"/>
      <species id="Ath_C2315" name="|an" compartment="DefaultCompartment"/>
      <species id="Ath_C2316" name="|an" compartment="DefaultCompartment"/>
      <species id="Ath_C2317" name="|an" compartment="DefaultCompartment"/>
      <species id="Ath_C2318" name="|apo-ACP|" compartment="DefaultCompartment"/>
      <species id="Ath_C2319" name="|b-D-mannosyl-R|" compartment="DefaultCompartment"/>
      <species id="Ath_C2320" name="|d-ribulose-1,5-p_{2}|" compartment="DefaultCompartment"/>
      <species id="Ath_C2321" name="|d-sedoheptulose-1,7-p_{2}|" compartment="DefaultCompartment"/>
      <species id="Ath_C2322" name="|delta(3)-isopentenyl-pp|" compartment="DefaultCompartment"/>
      <species id="Ath_C2323" name="|dicarboxylate|" compartment="DefaultCompartment"/>
      <species id="Ath_C2324" name="|glycols|" compartment="DefaultCompartment"/>
      <species id="Ath_C2325" name="|tRNA-Containing-5MeAminoMe-2-ThioU|" compartment="DefaultCompartment"/>
      <species id="Ath_C2326" name="|tRNA-Containing-6Isopentenyladenosine|" compartment="DefaultCompartment"/>
      <species id="Ath_C2327" name="|tRNA-Containing-N2-Methylguanine|" compartment="DefaultCompartment"/>
      <species id="Ath_C2328" name="|threo-d(s)-iso-citrate|" compartment="DefaultCompartment"/>
    </listOfSpecies>
    <listOfReactions>
      <reaction id="Ath_R0001" name="1.1.1.178-RXN">
        <listOfReactants>
          <speciesReference species="Ath_C0644" stoichiometry="1"/>
          <speciesReference species="Ath_C0003" stoichiometry="1"/>
        </listOfReactants>
        <listOfProducts>
          <speciesReference species="Ath_C0576" stoichiometry="1"/>
          <speciesReference species="Ath_C0004" stoichiometry="1"/>
        </listOfProducts>
      </reaction>
      <reaction id="Ath_R0002" name="1.1.1.255-RXN">
        <listOfReactants>
          <speciesReference species="Ath_C0238" stoichiometry="1"/>
          <speciesReference species="Ath_C0003" stoichiometry="1"/>
        </listOfReactants>
        <listOfProducts>
          <speciesReference species="Ath_C0123" stoichiometry="1"/>
          <speciesReference species="Ath_C0004" stoichiometry="1"/>
        </listOfProducts>
      </reaction>
      <reaction id="Ath_R0003" name="1.1.1.271-RXN">
        <listOfReactants>
          <speciesReference species="Ath_C0210" stoichiometry="1"/>
          <speciesReference species="Ath_C0006" stoichiometry="1"/>
        </listOfReactants>
        <listOfProducts>
          <speciesReference species="Ath_C0429" stoichiometry="1"/>
          <speciesReference species="Ath_C0005" stoichiometry="1"/>
        </listOfProducts>
      </reaction>
      <reaction id="Ath_R0004" name="1.1.1.288-RXN">
        <listOfReactants>
          <speciesReference species="Ath_C0853" stoichiometry="1"/>
          <speciesReference species="Ath_C0003" stoichiometry="1"/>
        </listOfReactants>
        <listOfProducts>
          <speciesReference species="Ath_C0854" stoichiometry="1"/>
          <speciesReference species="Ath_C0004" stoichiometry="1"/>
        </listOfProducts>
      </reaction>
      <reaction id="Ath_R0005" name="1.1.1.34-RXN">
        <listOfReactants>
          <speciesReference species="Ath_C0249" stoichiometry="1"/>
          <speciesReference species="Ath_C0010" stoichiometry="1"/>
          <speciesReference species="Ath_C0006" stoichiometry="2"/>
        </listOfReactants>
        <listOfProducts>
          <speciesReference species="Ath_C0223" stoichiometry="1"/>
          <speciesReference species="Ath_C0005" stoichiometry="2"/>
        </listOfProducts>
      </reaction>
      <reaction id="Ath_R0006" name="1.1.1.39-RXN">
        <listOfReactants>
          <speciesReference species="Ath_C0115" stoichiometry="1"/>
          <speciesReference species="Ath_C0003" stoichiometry="1"/>
        </listOfReactants>
        <listOfProducts>
          <speciesReference species="Ath_C0020" stoichiometry="1"/>
          <speciesReference species="Ath_C0011" stoichiometry="1"/>
          <speciesReference species="Ath_C0004" stoichiometry="1"/>
        </listOfProducts>
      </reaction>
      <reaction id="Ath_R0007" name="1.1.1.8-RXN">
        <listOfReactants>
          <speciesReference species="Ath_C0073" stoichiometry="1"/>
          <speciesReference species="Ath_C0003" stoichiometry="1"/>
        </listOfReactants>
        <listOfProducts>
          <speciesReference species="Ath_C0087" stoichiometry="1"/>
          <speciesReference species="Ath_C0004" stoichiometry="1"/>
        </listOfProducts>
      </reaction>
      <reaction id="Ath_R0008" name="1.11.1.12-RXN">
        <listOfReactants>
          <speciesReference species="Ath_C0383" stoichiometry="1"/>
          <speciesReference species="Ath_C0042" stoichiometry="2"/>
        </listOfReactants>
        <listOfProducts>
          <speciesReference species="Ath_C0460" stoichiometry="1"/>
          <speciesReference species="Ath_C0099" stoichiometry="1"/>
          <speciesReference species="Ath_C0001" stoichiometry="2"/>
        </listOfProducts>
      </reaction>
      <reaction id="Ath_R0009" name="1.14.11.18-RXN">
        <listOfReactants>
          <speciesReference species="Ath_C0510" stoichiometry="1"/>
          <speciesReference species="Ath_C0024" stoichiometry="1"/>
          <speciesReference species="Ath_C0007" stoichiometry="1"/>
        </listOfReactants>
        <listOfProducts>
          <speciesReference species="Ath_C0791" stoichiometry="1"/>
          <speciesReference species="Ath_C0036" stoichiometry="1"/>
          <speciesReference species="Ath_C0011" stoichiometry="1"/>
        </listOfProducts>
      </reaction>
      <reaction id="Ath_R0010" name="1.14.13.70-RXN">
        <listOfReactants>
          <speciesReference species="Ath_C0500" stoichiometry="1"/>
          <speciesReference species="Ath_C0007" stoichiometry="3"/>
          <speciesReference species="Ath_C0005" stoichiometry="3"/>
        </listOfReactants>
        <listOfProducts>
          <speciesReference species="Ath_C0820" stoichiometry="1"/>
          <speciesReference species="Ath_C0047" stoichiometry="1"/>
          <speciesReference species="Ath_C0006" stoichiometry="3"/>
          <speciesReference species="Ath_C0001" stoichiometry="4"/>
        </listOfProducts>
      </reaction>
      <reaction id="Ath_R0011" name="1.14.13.78-RXN">
        <listOfReactants>
          <speciesReference species="Ath_C0767" stoichiometry="1"/>
          <speciesReference species="Ath_C0007" stoichiometry="1"/>
          <speciesReference species="Ath_C0005" stoichiometry="1"/>
        </listOfReactants>
        <listOfProducts>
          <speciesReference species="Ath_C0839" stoichiometry="1"/>
          <speciesReference species="Ath_C0001" stoichiometry="1"/>
          <speciesReference species="Ath_C0006" stoichiometry="1"/>
        </listOfProducts>
      </reaction>
      <reaction id="Ath_R0012" name="1.14.13.79-RXN">
        <listOfReactants>
          <speciesReference species="Ath_C0841" stoichiometry="1"/>
          <speciesReference species="Ath_C0007" stoichiometry="1"/>
          <speciesReference species="Ath_C0005" stoichiometry="1"/>
        </listOfReactants>
        <listOfProducts>
          <speciesReference species="Ath_C0842" stoichiometry="1"/>
          <speciesReference species="Ath_C0001" stoichiometry="1"/>
          <speciesReference species="Ath_C0006" stoichiometry="1"/>
        </listOfProducts>
      </reaction>
      <reaction id="Ath_R0013" name="1.14.13.8-RXN">
        <listOfReactants>
          <speciesReference species="Ath_C0545" stoichiometry="1"/>
          <speciesReference species="Ath_C0007" stoichiometry="1"/>
          <speciesReference species="Ath_C0005" stoichiometry="1"/>
        </listOfReactants>
        <listOfProducts>
          <speciesReference species="Ath_C0420" stoichiometry="1"/>
          <speciesReference species="Ath_C0006" stoichiometry="1"/>
          <speciesReference species="Ath_C0001" stoichiometry="1"/>
        </listOfProducts>
      </reaction>
      <reaction id="Ath_R0014" name="1.14.13.93-RXN">
        <listOfReactants>
          <speciesReference species="Ath_C0765" stoichiometry="1"/>
          <speciesReference species="Ath_C0005" stoichiometry="1"/>
          <speciesReference species="Ath_C0007" stoichiometry="1"/>
        </listOfReactants>
        <listOfProducts>
          <speciesReference species="Ath_C0862" stoichiometry="1"/>
          <speciesReference species="Ath_C0006" stoichiometry="1"/>
          <speciesReference species="Ath_C0001" stoichiometry="1"/>
        </listOfProducts>
      </reaction>
      <reaction id="Ath_R0015" name="1.2.1.25-RXN">
        <listOfReactants>
          <speciesReference species="Ath_C0110" stoichiometry="1"/>
          <speciesReference species="Ath_C0010" stoichiometry="1"/>
          <speciesReference species="Ath_C0003" stoichiometry="1"/>
        </listOfReactants>
        <listOfProducts>
          <speciesReference species="Ath_C0315" stoichiometry="1"/>
          <speciesReference species="Ath_C0011" stoichiometry="1"/>
          <speciesReference species="Ath_C0004" stoichiometry="1"/>
        </listOfProducts>
      </reaction>
      <reaction id="Ath_R0016" name="1.2.1.27-RXN">
        <listOfReactants>
          <speciesReference species="Ath_C0755" stoichiometry="1"/>
          <speciesReference species="Ath_C0010" stoichiometry="1"/>
          <speciesReference species="Ath_C0003" stoichiometry="1"/>
        </listOfReactants>
        <listOfProducts>
          <speciesReference species="Ath_C0079" stoichiometry="1"/>
          <speciesReference species="Ath_C0011" stoichiometry="1"/>
          <speciesReference species="Ath_C0004" stoichiometry="1"/>
        </listOfProducts>
      </reaction>
      <reaction id="Ath_R0017" name="1.2.3.14-RXN">
        <listOfReactants>
          <speciesReference species="Ath_C0854" stoichiometry="1"/>
          <speciesReference species="Ath_C0001" stoichiometry="1"/>
          <speciesReference species="Ath_C0007" stoichiometry="1"/>
        </listOfReactants>
        <listOfProducts>
          <speciesReference species="Ath_C0765" stoichiometry="1"/>
          <speciesReference species="Ath_C0025" stoichiometry="1"/>
        </listOfProducts>
      </reaction>
      <reaction id="Ath_R0018" name="1.3.1.2-RXN">
        <listOfReactants>
          <speciesReference species="Ath_C0252" stoichiometry="1"/>
          <speciesReference species="Ath_C0006" stoichiometry="1"/>
        </listOfReactants>
        <listOfProducts>
          <speciesReference species="Ath_C0083" stoichiometry="1"/>
          <speciesReference species="Ath_C0005" stoichiometry="1"/>
        </listOfProducts>
      </reaction>
      <reaction id="Ath_R0019" name="1.3.1.70-RXN">
        <listOfReactants>
          <speciesReference species="Ath_C0700" stoichiometry="1"/>
          <speciesReference species="Ath_C0006" stoichiometry="1"/>
        </listOfReactants>
        <listOfProducts>
          <speciesReference species="Ath_C0819" stoichiometry="1"/>
          <speciesReference species="Ath_C0005" stoichiometry="1"/>
        </listOfProducts>
      </reaction>
      <reaction id="Ath_R0020" name="1.5.1.15-RXN">
        <listOfReactants>
          <speciesReference species="Ath_C0111" stoichiometry="1"/>
          <speciesReference species="Ath_C0003" stoichiometry="1"/>
        </listOfReactants>
        <listOfProducts>
          <speciesReference species="Ath_C0259" stoichiometry="1"/>
          <speciesReference species="Ath_C0004" stoichiometry="1"/>
        </listOfProducts>
      </reaction>
      <reaction id="Ath_R0021" name="1.5.1.7-RXN">
        <listOfReactants>
          <speciesReference species="Ath_C0263" stoichiometry="1"/>
          <speciesReference species="Ath_C0003" stoichiometry="1"/>
          <speciesReference species="Ath_C0001" stoichiometry="1"/>
        </listOfReactants>
        <listOfProducts>
          <speciesReference species="Ath_C0039" stoichiometry="1"/>
          <speciesReference species="Ath_C0024" stoichiometry="1"/>
          <speciesReference species="Ath_C0004" stoichiometry="1"/>
        </listOfProducts>
      </reaction>
      <reaction id="Ath_R0022" name="1.5.1.8-RXN">
        <listOfReactants>
          <speciesReference species="Ath_C0263" stoichiometry="1"/>
          <speciesReference species="Ath_C0006" stoichiometry="1"/>
          <speciesReference species="Ath_C0001" stoichiometry="1"/>
        </listOfReactants>
        <listOfProducts>
          <speciesReference species="Ath_C0039" stoichiometry="1"/>
          <speciesReference species="Ath_C0024" stoichiometry="1"/>
          <speciesReference species="Ath_C0005" stoichiometry="1"/>
        </listOfProducts>
      </reaction>
      <reaction id="Ath_R0023" name="1.5.1.9-RXN">
        <listOfReactants>
          <speciesReference species="Ath_C0263" stoichiometry="1"/>
          <speciesReference species="Ath_C0003" stoichiometry="1"/>
          <speciesReference species="Ath_C0001" stoichiometry="1"/>
        </listOfReactants>
        <listOfProducts>
          <speciesReference species="Ath_C0023" stoichiometry="1"/>
          <speciesReference species="Ath_C0617" stoichiometry="1"/>
          <speciesReference species="Ath_C0004" stoichiometry="1"/>
        </listOfProducts>
      </reaction>
      <reaction id="Ath_R0024" name="1.6.5.4-RXN">
        <listOfReactants>
          <speciesReference species="Ath_C0003" stoichiometry="1"/>
          <speciesReference species="Ath_C0056" stoichiometry="2"/>
        </listOfReactants>
        <listOfProducts>
          <speciesReference species="Ath_C0004" stoichiometry="1"/>
          <speciesReference species="Ath_C0387" stoichiometry="2"/>
        </listOfProducts>
      </reaction>
      <reaction id="Ath_R0025" name="1.8.4.9-RXN">
        <listOfReactants>
          <speciesReference species="Ath_C0018" stoichiometry="1"/>
          <speciesReference species="Ath_C0074" stoichiometry="1"/>
          <speciesReference species="Ath_C0099" stoichiometry="1"/>
        </listOfReactants>
        <listOfProducts>
          <speciesReference species="Ath_C0156" stoichiometry="1"/>
          <speciesReference species="Ath_C0042" stoichiometry="2"/>
        </listOfProducts>
      </reaction>
      <reaction id="Ath_R0026" name="1.8.5.1-RXN">
        <listOfReactants>
          <speciesReference species="Ath_C0714" stoichiometry="1"/>
          <speciesReference species="Ath_C0042" stoichiometry="2"/>
        </listOfReactants>
        <listOfProducts>
          <speciesReference species="Ath_C0099" stoichiometry="1"/>
          <speciesReference species="Ath_C0056" stoichiometry="1"/>
        </listOfProducts>
      </reaction>
      <reaction id="Ath_R0027" name="12-OXOPHYTODIENOATE-REDUCTASE-RXN">
        <listOfReactants>
          <speciesReference species="Ath_C0685" stoichiometry="1"/>
          <speciesReference species="Ath_C0006" stoichiometry="1"/>
        </listOfReactants>
        <listOfProducts>
          <speciesReference species="Ath_C0430" stoichiometry="1"/>
          <speciesReference species="Ath_C0005" stoichiometry="1"/>
        </listOfProducts>
      </reaction>
      <reaction id="Ath_R0028" name="2-AMINOADIPATE-AMINOTRANSFERASE-RXN">
        <listOfReactants>
          <speciesReference species="Ath_C0369" stoichiometry="1"/>
          <speciesReference species="Ath_C0024" stoichiometry="1"/>
        </listOfReactants>
        <listOfProducts>
          <speciesReference species="Ath_C0208" stoichiometry="1"/>
          <speciesReference species="Ath_C0023" stoichiometry="1"/>
        </listOfProducts>
      </reaction>
      <reaction id="Ath_R0029" name="2-DEHYDROPANTOATE-REDUCT-RXN">
        <listOfReactants>
          <speciesReference species="Ath_C0287" stoichiometry="1"/>
          <speciesReference species="Ath_C0006" stoichiometry="1"/>
        </listOfReactants>
        <listOfProducts>
          <speciesReference species="Ath_C0371" stoichiometry="1"/>
          <speciesReference species="Ath_C0005" stoichiometry="1"/>
        </listOfProducts>
      </reaction>
      <reaction id="Ath_R0030" name="2-HEXADECENAL-REDUCTASE-RXN">
        <listOfReactants>
          <speciesReference species="Ath_C0285" stoichiometry="1"/>
          <speciesReference species="Ath_C0006" stoichiometry="1"/>
        </listOfReactants>
        <listOfProducts>
          <speciesReference species="Ath_C0544" stoichiometry="1"/>
          <speciesReference species="Ath_C0005" stoichiometry="1"/>
        </listOfProducts>
      </reaction>
      <reaction id="Ath_R0031" name="2-ISOPROPYLMALATESYN-RXN">
        <listOfReactants>
          <speciesReference species="Ath_C0530" stoichiometry="1"/>
          <speciesReference species="Ath_C0010" stoichiometry="1"/>
        </listOfReactants>
        <listOfProducts>
          <speciesReference species="Ath_C0022" stoichiometry="1"/>
          <speciesReference species="Ath_C0110" stoichiometry="1"/>
          <speciesReference species="Ath_C0001" stoichiometry="1"/>
        </listOfProducts>
      </reaction>
      <reaction id="Ath_R0032" name="2-KETO-ADIPATE-DEHYDROG-RXN">
        <listOfReactants>
          <speciesReference species="Ath_C0208" stoichiometry="1"/>
          <speciesReference species="Ath_C0010" stoichiometry="1"/>
          <speciesReference species="Ath_C0003" stoichiometry="1"/>
        </listOfReactants>
        <listOfProducts>
          <speciesReference species="Ath_C0289" stoichiometry="1"/>
          <speciesReference species="Ath_C0011" stoichiometry="1"/>
          <speciesReference species="Ath_C0004" stoichiometry="1"/>
        </listOfProducts>
      </reaction>
      <reaction id="Ath_R0033" name="2-MEBUCOA-FAD-RXN">
        <listOfReactants>
          <speciesReference species="Ath_C0900" stoichiometry="1"/>
          <speciesReference species="Ath_C0015" stoichiometry="1"/>
        </listOfReactants>
        <listOfProducts>
          <speciesReference species="Ath_C0577" stoichiometry="1"/>
          <speciesReference species="Ath_C0457" stoichiometry="1"/>
        </listOfProducts>
      </reaction>
      <reaction id="Ath_R0034" name="2-OXOGLUT-DECARBOX-RXN">
        <listOfReactants>
          <speciesReference species="Ath_C0024" stoichiometry="1"/>
          <speciesReference species="Ath_C0055" stoichiometry="1"/>
        </listOfReactants>
        <listOfProducts>
          <speciesReference species="Ath_C0734" stoichiometry="1"/>
          <speciesReference species="Ath_C0011" stoichiometry="1"/>
        </listOfProducts>
      </reaction>
      <reaction id="Ath_R0035" name="2.1.1.100-RXN">
        <listOfReactants>
          <speciesReference species="Ath_C0017" stoichiometry="1"/>
          <speciesReference species="Ath_C0656" stoichiometry="1"/>
        </listOfReactants>
        <listOfProducts>
          <speciesReference species="Ath_C0019" stoichiometry="1"/>
          <speciesReference species="Ath_C0682" stoichiometry="1"/>
        </listOfProducts>
      </reaction>
      <reaction id="Ath_R0036" name="2.1.1.103-RXN">
        <listOfReactants>
          <speciesReference species="Ath_C0017" stoichiometry="1"/>
          <speciesReference species="Ath_C0219" stoichiometry="1"/>
        </listOfReactants>
        <listOfProducts>
          <speciesReference species="Ath_C0019" stoichiometry="1"/>
          <speciesReference species="Ath_C0427" stoichiometry="1"/>
        </listOfProducts>
      </reaction>
      <reaction id="Ath_R0037" name="2.1.1.114-RXN">
        <listOfReactants>
          <speciesReference species="Ath_C0017" stoichiometry="1"/>
          <speciesReference species="Ath_C0703" stoichiometry="1"/>
        </listOfReactants>
        <listOfProducts>
          <speciesReference species="Ath_C0019" stoichiometry="1"/>
          <speciesReference species="Ath_C0705" stoichiometry="1"/>
        </listOfProducts>
      </reaction>
      <reaction id="Ath_R0038" name="2.1.1.140-RXN">
        <listOfReactants>
          <speciesReference species="Ath_C0017" stoichiometry="1"/>
          <speciesReference species="Ath_C0774" stoichiometry="1"/>
        </listOfReactants>
        <listOfProducts>
          <speciesReference species="Ath_C0019" stoichiometry="1"/>
          <speciesReference species="Ath_C0701" stoichiometry="1"/>
        </listOfProducts>
      </reaction>
      <reaction id="Ath_R0039" name="2.1.1.143-RXN">
        <listOfReactants>
          <speciesReference species="Ath_C0017" stoichiometry="1"/>
          <speciesReference species="Ath_C0823" stoichiometry="1"/>
        </listOfReactants>
        <listOfProducts>
          <speciesReference species="Ath_C0019" stoichiometry="1"/>
          <speciesReference species="Ath_C0824" stoichiometry="1"/>
        </listOfProducts>
      </reaction>
      <reaction id="Ath_R0040" name="2.1.1.19-RXN">
        <listOfReactants>
          <speciesReference species="Ath_C0379" stoichiometry="1"/>
          <speciesReference species="Ath_C0080" stoichiometry="1"/>
        </listOfReactants>
        <listOfProducts>
          <speciesReference species="Ath_C0305" stoichiometry="1"/>
          <speciesReference species="Ath_C0257" stoichiometry="1"/>
        </listOfProducts>
      </reaction>
      <reaction id="Ath_R0041" name="2.1.1.64-RXN">
        <listOfReactants>
          <speciesReference species="Ath_C0017" stoichiometry="1"/>
          <speciesReference species="Ath_C0568" stoichiometry="1"/>
        </listOfReactants>
        <listOfProducts>
          <speciesReference species="Ath_C0019" stoichiometry="1"/>
          <speciesReference species="Ath_C0502" stoichiometry="1"/>
        </listOfProducts>
      </reaction>
      <reaction id="Ath_R0042" name="2.3.1.133-RXN">
        <listOfReactants>
          <speciesReference species="Ath_C0155" stoichiometry="1"/>
          <speciesReference species="Ath_C0277" stoichiometry="1"/>
        </listOfReactants>
        <listOfProducts>
          <speciesReference species="Ath_C0010" stoichiometry="1"/>
          <speciesReference species="Ath_C0553" stoichiometry="1"/>
        </listOfProducts>
      </reaction>
      <reaction id="Ath_R0043" name="2.3.1.91-RXN">
        <listOfReactants>
          <speciesReference species="Ath_C0027" stoichiometry="1"/>
          <speciesReference species="Ath_C0365" stoichiometry="1"/>
        </listOfReactants>
        <listOfProducts>
          <speciesReference species="Ath_C0416" stoichiometry="1"/>
          <speciesReference species="Ath_C0089" stoichiometry="1"/>
        </listOfProducts>
      </reaction>
      <reaction id="Ath_R0044" name="2.3.1.92-RXN">
        <listOfReactants>
          <speciesReference species="Ath_C0416" stoichiometry="1"/>
          <speciesReference species="Ath_C0115" stoichiometry="1"/>
        </listOfReactants>
        <listOfProducts>
          <speciesReference species="Ath_C0027" stoichiometry="1"/>
          <speciesReference species="Ath_C0547" stoichiometry="1"/>
        </listOfProducts>
      </reaction>
      <reaction id="Ath_R0045" name="2.3.1.97-RXN">
        <listOfReactants>
          <speciesReference species="Ath_C0533" stoichiometry="1"/>
          <speciesReference species="Ath_C0506" stoichiometry="1"/>
        </listOfReactants>
        <listOfProducts>
          <speciesReference species="Ath_C0010" stoichiometry="1"/>
          <speciesReference species="Ath_C0609" stoichiometry="1"/>
        </listOfProducts>
      </reaction>
      <reaction id="Ath_R0046" name="2.4.1.111-RXN">
        <listOfReactants>
          <speciesReference species="Ath_C0026" stoichiometry="1"/>
          <speciesReference species="Ath_C0307" stoichiometry="1"/>
        </listOfReactants>
        <listOfProducts>
          <speciesReference species="Ath_C0014" stoichiometry="1"/>
          <speciesReference species="Ath_C0345" stoichiometry="1"/>
        </listOfProducts>
      </reaction>
      <reaction id="Ath_R0047" name="2.4.1.117-RXN">
        <listOfReactants>
          <speciesReference species="Ath_C0026" stoichiometry="1"/>
          <speciesReference species="Ath_C0086" stoichiometry="1"/>
        </listOfReactants>
        <listOfProducts>
          <speciesReference species="Ath_C0014" stoichiometry="1"/>
          <speciesReference species="Ath_C0436" stoichiometry="1"/>
        </listOfProducts>
      </reaction>
      <reaction id="Ath_R0048" name="2.4.1.121-RXN">
        <listOfReactants>
          <speciesReference species="Ath_C0026" stoichiometry="1"/>
          <speciesReference species="Ath_C0368" stoichiometry="1"/>
        </listOfReactants>
        <listOfProducts>
          <speciesReference species="Ath_C0014" stoichiometry="1"/>
          <speciesReference species="Ath_C0622" stoichiometry="1"/>
        </listOfProducts>
      </reaction>
      <reaction id="Ath_R0049" name="2.4.1.123-RXN">
        <listOfReactants>
          <speciesReference species="Ath_C0043" stoichiometry="1"/>
          <speciesReference species="Ath_C0109" stoichiometry="1"/>
        </listOfReactants>
        <listOfProducts>
          <speciesReference species="Ath_C0014" stoichiometry="1"/>
          <speciesReference species="Ath_C0432" stoichiometry="1"/>
        </listOfProducts>
      </reaction>
      <reaction id="Ath_R0050" name="2.4.1.141-RXN">
        <listOfReactants>
          <speciesReference species="Ath_C0037" stoichiometry="1"/>
          <speciesReference species="Ath_C0655" stoichiometry="1"/>
        </listOfReactants>
        <listOfProducts>
          <speciesReference species="Ath_C0014" stoichiometry="1"/>
          <speciesReference species="Ath_C0660" stoichiometry="1"/>
        </listOfProducts>
      </reaction>
      <reaction id="Ath_R0051" name="2.4.1.151-RXN">
        <listOfReactants>
          <speciesReference species="Ath_C0043" stoichiometry="1"/>
          <speciesReference species="Ath_C0334" stoichiometry="1"/>
        </listOfReactants>
        <listOfProducts>
          <speciesReference species="Ath_C0014" stoichiometry="1"/>
          <speciesReference species="Ath_C0691" stoichiometry="1"/>
        </listOfProducts>
      </reaction>
      <reaction id="Ath_R0052" name="2.4.1.67-RXN">
        <listOfReactants>
          <speciesReference species="Ath_C0432" stoichiometry="1"/>
          <speciesReference species="Ath_C0276" stoichiometry="1"/>
        </listOfReactants>
        <listOfProducts>
          <speciesReference species="Ath_C0109" stoichiometry="1"/>
          <speciesReference species="Ath_C0476" stoichiometry="1"/>
        </listOfProducts>
      </reaction>
      <reaction id="Ath_R0053" name="2.4.1.82-RXN">
        <listOfReactants>
          <speciesReference species="Ath_C0432" stoichiometry="1"/>
          <speciesReference species="Ath_C0070" stoichiometry="1"/>
        </listOfReactants>
        <listOfProducts>
          <speciesReference species="Ath_C0109" stoichiometry="1"/>
          <speciesReference species="Ath_C0276" stoichiometry="1"/>
        </listOfProducts>
      </reaction>
      <reaction id="Ath_R0054" name="2.4.1.83-RXN">
        <listOfReactants>
          <speciesReference species="Ath_C0076" stoichiometry="1"/>
          <speciesReference species="Ath_C0086" stoichiometry="1"/>
        </listOfReactants>
        <listOfProducts>
          <speciesReference species="Ath_C0031" stoichiometry="1"/>
          <speciesReference species="Ath_C0608" stoichiometry="1"/>
        </listOfProducts>
      </reaction>
      <reaction id="Ath_R0055" name="2.4.99.10-RXN">
        <listOfReactants>
          <speciesReference species="Ath_C0100" stoichiometry="1"/>
          <speciesReference species="Ath_C0697" stoichiometry="1"/>
        </listOfReactants>
        <listOfProducts>
          <speciesReference species="Ath_C0046" stoichiometry="1"/>
          <speciesReference species="Ath_C0699" stoichiometry="1"/>
        </listOfProducts>
      </reaction>
      <reaction id="Ath_R0056" name="2.5.1.19-RXN">
        <listOfReactants>
          <speciesReference species="Ath_C0058" stoichiometry="1"/>
          <speciesReference species="Ath_C0566" stoichiometry="1"/>
        </listOfReactants>
        <listOfProducts>
          <speciesReference species="Ath_C0009" stoichiometry="1"/>
          <speciesReference species="Ath_C0441" stoichiometry="1"/>
        </listOfProducts>
      </reaction>
      <reaction id="Ath_R0057" name="2.5.1.21-RXN">
        <listOfReactants>
          <speciesReference species="Ath_C0262" stoichiometry="2"/>
        </listOfReactants>
        <listOfProducts>
          <speciesReference species="Ath_C0012" stoichiometry="1"/>
          <speciesReference species="Ath_C0583" stoichiometry="1"/>
        </listOfProducts>
      </reaction>
      <reaction id="Ath_R0058" name="2.5.1.32-RXN">
        <listOfReactants>
          <speciesReference species="Ath_C0221" stoichiometry="2"/>
        </listOfReactants>
        <listOfProducts>
          <speciesReference species="Ath_C0012" stoichiometry="1"/>
          <speciesReference species="Ath_C0582" stoichiometry="1"/>
        </listOfProducts>
      </reaction>
      <reaction id="Ath_R0059" name="2.5.1.43-RXN">
        <listOfReactants>
          <speciesReference species="Ath_C0017" stoichiometry="3"/>
        </listOfReactants>
        <listOfProducts>
          <speciesReference species="Ath_C0131" stoichiometry="3"/>
          <speciesReference species="Ath_C0706" stoichiometry="1"/>
        </listOfProducts>
      </reaction>
      <reaction id="Ath_R0060" name="2.6.1.18-RXN">
        <listOfReactants>
          <speciesReference species="Ath_C0035" stoichiometry="1"/>
          <speciesReference species="Ath_C0154" stoichiometry="1"/>
        </listOfReactants>
        <listOfProducts>
          <speciesReference species="Ath_C0020" stoichiometry="1"/>
          <speciesReference species="Ath_C0078" stoichiometry="1"/>
        </listOfProducts>
      </reaction>
      <reaction id="Ath_R0061" name="2.7.1.133-RXN">
        <listOfReactants>
          <speciesReference species="Ath_C0002" stoichiometry="1"/>
          <speciesReference species="Ath_C0434" stoichiometry="1"/>
        </listOfReactants>
        <listOfProducts>
          <speciesReference species="Ath_C0008" stoichiometry="1"/>
          <speciesReference species="Ath_C0652" stoichiometry="1"/>
        </listOfProducts>
      </reaction>
      <reaction id="Ath_R0062" name="2.7.1.134-RXN">
        <listOfReactants>
          <speciesReference species="Ath_C0002" stoichiometry="1"/>
          <speciesReference species="Ath_C0658" stoichiometry="1"/>
        </listOfReactants>
        <listOfProducts>
          <speciesReference species="Ath_C0008" stoichiometry="1"/>
          <speciesReference species="Ath_C0445" stoichiometry="1"/>
        </listOfProducts>
      </reaction>
      <reaction id="Ath_R0063" name="2.7.1.139-RXN">
        <listOfReactants>
          <speciesReference species="Ath_C0002" stoichiometry="1"/>
          <speciesReference species="Ath_C0434" stoichiometry="1"/>
        </listOfReactants>
        <listOfProducts>
          <speciesReference species="Ath_C0008" stoichiometry="1"/>
          <speciesReference species="Ath_C0442" stoichiometry="1"/>
        </listOfProducts>
      </reaction>
      <reaction id="Ath_R0064" name="2.7.1.140-RXN">
        <listOfReactants>
          <speciesReference species="Ath_C0002" stoichiometry="1"/>
          <speciesReference species="Ath_C0652" stoichiometry="1"/>
        </listOfReactants>
        <listOfProducts>
          <speciesReference species="Ath_C0008" stoichiometry="1"/>
          <speciesReference species="Ath_C0445" stoichiometry="1"/>
        </listOfProducts>
      </reaction>
      <reaction id="Ath_R0065" name="2.7.1.148-RXN">
        <listOfReactants>
          <speciesReference species="Ath_C0813" stoichiometry="1"/>
          <speciesReference species="Ath_C0002" stoichiometry="1"/>
        </listOfReactants>
        <listOfProducts>
          <speciesReference species="Ath_C0814" stoichiometry="1"/>
          <speciesReference species="Ath_C0008" stoichiometry="1"/>
        </listOfProducts>
      </reaction>
      <reaction id="Ath_R0066" name="2.7.1.150-RXN">
        <listOfReactants>
          <speciesReference species="Ath_C0002" stoichiometry="1"/>
          <speciesReference species="Ath_C0661" stoichiometry="1"/>
        </listOfReactants>
        <listOfProducts>
          <speciesReference species="Ath_C0008" stoichiometry="1"/>
          <speciesReference species="Ath_C0826" stoichiometry="1"/>
        </listOfProducts>
      </reaction>
      <reaction id="Ath_R0067" name="2.7.1.151-RXN">
        <listOfReactants>
          <speciesReference species="Ath_C0002" stoichiometry="1"/>
          <speciesReference species="Ath_C0435" stoichiometry="1"/>
        </listOfReactants>
        <listOfProducts>
          <speciesReference species="Ath_C0008" stoichiometry="1"/>
          <speciesReference species="Ath_C0825" stoichiometry="1"/>
        </listOfProducts>
      </reaction>
      <reaction id="Ath_R0068" name="2.7.1.158-RXN">
        <listOfReactants>
          <speciesReference species="Ath_C0426" stoichiometry="1"/>
          <speciesReference species="Ath_C0008" stoichiometry="1"/>
        </listOfReactants>
        <listOfProducts>
          <speciesReference species="Ath_C0445" stoichiometry="1"/>
          <speciesReference species="Ath_C0002" stoichiometry="1"/>
        </listOfProducts>
      </reaction>
      <reaction id="Ath_R0069" name="2.7.1.68-RXN">
        <listOfReactants>
          <speciesReference species="Ath_C0002" stoichiometry="1"/>
          <speciesReference species="Ath_C0443" stoichiometry="1"/>
        </listOfReactants>
        <listOfProducts>
          <speciesReference species="Ath_C0008" stoichiometry="1"/>
          <speciesReference species="Ath_C0668" stoichiometry="1"/>
        </listOfProducts>
      </reaction>
      <reaction id="Ath_R0070" name="2.7.1.90-RXN">
        <listOfReactants>
          <speciesReference species="Ath_C0012" stoichiometry="1"/>
          <speciesReference species="Ath_C0066" stoichiometry="1"/>
        </listOfReactants>
        <listOfProducts>
          <speciesReference species="Ath_C0009" stoichiometry="1"/>
          <speciesReference species="Ath_C0222" stoichiometry="1"/>
        </listOfProducts>
      </reaction>
      <reaction id="Ath_R0071" name="2.7.7.1-RXN">
        <listOfReactants>
          <speciesReference species="Ath_C0002" stoichiometry="1"/>
          <speciesReference species="Ath_C0264" stoichiometry="1"/>
        </listOfReactants>
        <listOfProducts>
          <speciesReference species="Ath_C0012" stoichiometry="1"/>
          <speciesReference species="Ath_C0003" stoichiometry="1"/>
        </listOfProducts>
      </reaction>
      <reaction id="Ath_R0072" name="2.7.7.11-RXN">
        <listOfReactants>
          <speciesReference species="Ath_C0059" stoichiometry="1"/>
          <speciesReference species="Ath_C0601" stoichiometry="1"/>
        </listOfReactants>
        <listOfProducts>
          <speciesReference species="Ath_C0012" stoichiometry="1"/>
          <speciesReference species="Ath_C0143" stoichiometry="1"/>
        </listOfProducts>
      </reaction>
      <reaction id="Ath_R0073" name="2.7.7.13-RXN">
        <listOfReactants>
          <speciesReference species="Ath_C0038" stoichiometry="1"/>
          <speciesReference species="Ath_C0317" stoichiometry="1"/>
        </listOfReactants>
        <listOfProducts>
          <speciesReference species="Ath_C0012" stoichiometry="1"/>
          <speciesReference species="Ath_C0076" stoichiometry="1"/>
        </listOfProducts>
      </reaction>
      <reaction id="Ath_R0074" name="2.7.7.14-RXN">
        <listOfReactants>
          <speciesReference species="Ath_C0051" stoichiometry="1"/>
          <speciesReference species="Ath_C0219" stoichiometry="1"/>
        </listOfReactants>
        <listOfProducts>
          <speciesReference species="Ath_C0012" stoichiometry="1"/>
          <speciesReference species="Ath_C0302" stoichiometry="1"/>
        </listOfProducts>
      </reaction>
      <reaction id="Ath_R0075" name="2.7.7.15-RXN">
        <listOfReactants>
          <speciesReference species="Ath_C0051" stoichiometry="1"/>
          <speciesReference species="Ath_C0306" stoichiometry="1"/>
        </listOfReactants>
        <listOfProducts>
          <speciesReference species="Ath_C0012" stoichiometry="1"/>
          <speciesReference species="Ath_C0200" stoichiometry="1"/>
        </listOfProducts>
      </reaction>
      <reaction id="Ath_R0076" name="2.7.7.30-RXN">
        <listOfReactants>
          <speciesReference species="Ath_C0038" stoichiometry="1"/>
          <speciesReference species="Ath_C0555" stoichiometry="1"/>
        </listOfReactants>
        <listOfProducts>
          <speciesReference species="Ath_C0012" stoichiometry="1"/>
          <speciesReference species="Ath_C0210" stoichiometry="1"/>
        </listOfProducts>
      </reaction>
      <reaction id="Ath_R0077" name="2.7.7.34-RXN">
        <listOfReactants>
          <speciesReference species="Ath_C0038" stoichiometry="1"/>
          <speciesReference species="Ath_C0081" stoichiometry="1"/>
        </listOfReactants>
        <listOfProducts>
          <speciesReference species="Ath_C0012" stoichiometry="1"/>
          <speciesReference species="Ath_C0239" stoichiometry="1"/>
        </listOfProducts>
      </reaction>
      <reaction id="Ath_R0078" name="2.7.7.44-RXN">
        <listOfReactants>
          <speciesReference species="Ath_C0059" stoichiometry="1"/>
          <speciesReference species="Ath_C0707" stoichiometry="1"/>
        </listOfReactants>
        <listOfProducts>
          <speciesReference species="Ath_C0012" stoichiometry="1"/>
          <speciesReference species="Ath_C0128" stoichiometry="1"/>
        </listOfProducts>
      </reaction>
      <reaction id="Ath_R0079" name="2.7.7.60-RXN">
        <listOfReactants>
          <speciesReference species="Ath_C0812" stoichiometry="1"/>
          <speciesReference species="Ath_C0051" stoichiometry="1"/>
        </listOfReactants>
        <listOfProducts>
          <speciesReference species="Ath_C0813" stoichiometry="1"/>
          <speciesReference species="Ath_C0012" stoichiometry="1"/>
        </listOfProducts>
      </reaction>
      <reaction id="Ath_R0080" name="2.7.8.15-RXN">
        <listOfReactants>
          <speciesReference species="Ath_C0037" stoichiometry="1"/>
          <speciesReference species="Ath_C0086" stoichiometry="1"/>
        </listOfReactants>
        <listOfProducts>
          <speciesReference species="Ath_C0082" stoichiometry="1"/>
          <speciesReference species="Ath_C0655" stoichiometry="1"/>
        </listOfProducts>
      </reaction>
      <reaction id="Ath_R0081" name="2.8.1.6-RXN">
        <listOfReactants>
          <speciesReference species="Ath_C0496" stoichiometry="1"/>
          <speciesReference species="Ath_C0068" stoichiometry="1"/>
          <speciesReference species="Ath_C0017" stoichiometry="2"/>
        </listOfReactants>
        <listOfProducts>
          <speciesReference species="Ath_C0094" stoichiometry="1"/>
          <speciesReference species="Ath_C0057" stoichiometry="2"/>
          <speciesReference species="Ath_C0702" stoichiometry="2"/>
        </listOfProducts>
      </reaction>
      <reaction id="Ath_R0082" name="2KETO-3METHYLVALERATE-RXN">
        <listOfReactants>
          <speciesReference species="Ath_C0327" stoichiometry="1"/>
          <speciesReference species="Ath_C0010" stoichiometry="1"/>
          <speciesReference species="Ath_C0003" stoichiometry="1"/>
        </listOfReactants>
        <listOfProducts>
          <speciesReference species="Ath_C0900" stoichiometry="1"/>
          <speciesReference species="Ath_C0011" stoichiometry="1"/>
          <speciesReference species="Ath_C0004" stoichiometry="1"/>
        </listOfProducts>
      </reaction>
      <reaction id="Ath_R0083" name="2KETO-4METHYL-PENTANOATE-DEHYDROG-RXN">
        <listOfReactants>
          <speciesReference species="Ath_C0159" stoichiometry="1"/>
          <speciesReference species="Ath_C0010" stoichiometry="1"/>
          <speciesReference species="Ath_C0003" stoichiometry="1"/>
        </listOfReactants>
        <listOfProducts>
          <speciesReference species="Ath_C0552" stoichiometry="1"/>
          <speciesReference species="Ath_C0011" stoichiometry="1"/>
          <speciesReference species="Ath_C0004" stoichiometry="1"/>
        </listOfProducts>
      </reaction>
      <reaction id="Ath_R0084" name="2PGADEHYDRAT-RXN">
        <listOfReactants>
          <speciesReference species="Ath_C0316" stoichiometry="1"/>
        </listOfReactants>
        <listOfProducts>
          <speciesReference species="Ath_C0058" stoichiometry="1"/>
          <speciesReference species="Ath_C0001" stoichiometry="1"/>
        </listOfProducts>
      </reaction>
      <reaction id="Ath_R0085" name="3'(2'),5'-BISPHOSPHATE-NUCLEOTIDASE-RXN">
        <listOfReactants>
          <speciesReference species="Ath_C0045" stoichiometry="1"/>
          <speciesReference species="Ath_C0001" stoichiometry="1"/>
        </listOfReactants>
        <listOfProducts>
          <speciesReference species="Ath_C0018" stoichiometry="1"/>
          <speciesReference species="Ath_C0009" stoichiometry="1"/>
        </listOfProducts>
      </reaction>
      <reaction id="Ath_R0086" name="3-CH3-2-OXOBUTANOATE-OH-CH3-XFER-RXN">
        <listOfReactants>
          <speciesReference species="Ath_C0111" stoichiometry="1"/>
          <speciesReference species="Ath_C0110" stoichiometry="1"/>
          <speciesReference species="Ath_C0001" stoichiometry="1"/>
        </listOfReactants>
        <listOfProducts>
          <speciesReference species="Ath_C0080" stoichiometry="1"/>
          <speciesReference species="Ath_C0371" stoichiometry="1"/>
        </listOfProducts>
      </reaction>
      <reaction id="Ath_R0087" name="3-CYANOALANINE-HYDRATASE-RXN">
        <listOfReactants>
          <speciesReference species="Ath_C0117" stoichiometry="1"/>
        </listOfReactants>
        <listOfProducts>
          <speciesReference species="Ath_C0531" stoichiometry="1"/>
          <speciesReference species="Ath_C0001" stoichiometry="1"/>
        </listOfProducts>
      </reaction>
      <reaction id="Ath_R0088" name="3-DEHYDROQUINATE-DEHYDRATASE-RXN">
        <listOfReactants>
          <speciesReference species="Ath_C0367" stoichiometry="1"/>
        </listOfReactants>
        <listOfProducts>
          <speciesReference species="Ath_C0534" stoichiometry="1"/>
          <speciesReference species="Ath_C0001" stoichiometry="1"/>
        </listOfProducts>
      </reaction>
      <reaction id="Ath_R0089" name="3-DEHYDROQUINATE-SYNTHASE-RXN">
        <listOfReactants>
          <speciesReference species="Ath_C0674" stoichiometry="1"/>
        </listOfReactants>
        <listOfProducts>
          <speciesReference species="Ath_C0367" stoichiometry="1"/>
          <speciesReference species="Ath_C0009" stoichiometry="1"/>
        </listOfProducts>
      </reaction>
      <reaction id="Ath_R0090" name="3-DEHYDROSPHINGANINE-REDUCTASE-RXN">
        <listOfReactants>
          <speciesReference species="Ath_C0350" stoichiometry="1"/>
          <speciesReference species="Ath_C0006" stoichiometry="1"/>
        </listOfReactants>
        <listOfProducts>
          <speciesReference species="Ath_C0549" stoichiometry="1"/>
          <speciesReference species="Ath_C0005" stoichiometry="1"/>
        </listOfProducts>
      </reaction>
      <reaction id="Ath_R0091" name="3-HYDROXYBUTYRATE-DEHYDROGENASE-RXN">
        <listOfReactants>
          <speciesReference species="Ath_C0396" stoichiometry="1"/>
          <speciesReference species="Ath_C0003" stoichiometry="1"/>
        </listOfReactants>
        <listOfProducts>
          <speciesReference species="Ath_C0126" stoichiometry="1"/>
          <speciesReference species="Ath_C0004" stoichiometry="1"/>
        </listOfProducts>
      </reaction>
      <reaction id="Ath_R0092" name="3-HYDROXYBUTYRYL-COA-DEHYDROGENASE-RXN">
        <listOfReactants>
          <speciesReference species="Ath_C0410" stoichiometry="1"/>
          <speciesReference species="Ath_C0006" stoichiometry="1"/>
        </listOfReactants>
        <listOfProducts>
          <speciesReference species="Ath_C0213" stoichiometry="1"/>
          <speciesReference species="Ath_C0005" stoichiometry="1"/>
        </listOfProducts>
      </reaction>
      <reaction id="Ath_R0093" name="3-HYDROXYISOBUTYRATE-DEHYDROGENASE-RXN">
        <listOfReactants>
          <speciesReference species="Ath_C0754" stoichiometry="1"/>
          <speciesReference species="Ath_C0003" stoichiometry="1"/>
        </listOfReactants>
        <listOfProducts>
          <speciesReference species="Ath_C0755" stoichiometry="1"/>
          <speciesReference species="Ath_C0004" stoichiometry="1"/>
        </listOfProducts>
      </reaction>
      <reaction id="Ath_R0094" name="3-HYDROXYISOBUTYRYL-COA-HYDROLASE-RXN">
        <listOfReactants>
          <speciesReference species="Ath_C0753" stoichiometry="1"/>
          <speciesReference species="Ath_C0001" stoichiometry="1"/>
        </listOfReactants>
        <listOfProducts>
          <speciesReference species="Ath_C0010" stoichiometry="1"/>
          <speciesReference species="Ath_C0754" stoichiometry="1"/>
        </listOfProducts>
      </reaction>
      <reaction id="Ath_R0095" name="3-HYDROXYPROPIONATE-DEHYDROGENASE-RXN">
        <listOfReactants>
          <speciesReference species="Ath_C0380" stoichiometry="1"/>
          <speciesReference species="Ath_C0003" stoichiometry="1"/>
        </listOfReactants>
        <listOfProducts>
          <speciesReference species="Ath_C0154" stoichiometry="1"/>
          <speciesReference species="Ath_C0004" stoichiometry="1"/>
        </listOfProducts>
      </reaction>
      <reaction id="Ath_R0096" name="3-ISOPROPYLMALDEHYDROG-RXN">
        <listOfReactants>
          <speciesReference species="Ath_C0645" stoichiometry="1"/>
          <speciesReference species="Ath_C0003" stoichiometry="1"/>
        </listOfReactants>
        <listOfProducts>
          <speciesReference species="Ath_C0631" stoichiometry="1"/>
          <speciesReference species="Ath_C0004" stoichiometry="1"/>
        </listOfProducts>
      </reaction>
      <reaction id="Ath_R0097" name="3.1.3.46-RXN">
        <listOfReactants>
          <speciesReference species="Ath_C0322" stoichiometry="1"/>
          <speciesReference species="Ath_C0001" stoichiometry="1"/>
        </listOfReactants>
        <listOfProducts>
          <speciesReference species="Ath_C0066" stoichiometry="1"/>
          <speciesReference species="Ath_C0009" stoichiometry="1"/>
        </listOfProducts>
      </reaction>
      <reaction id="Ath_R0098" name="3.1.3.56-RXN">
        <listOfReactants>
          <speciesReference species="Ath_C0435" stoichiometry="1"/>
          <speciesReference species="Ath_C0001" stoichiometry="1"/>
        </listOfReactants>
        <listOfProducts>
          <speciesReference species="Ath_C0428" stoichiometry="1"/>
          <speciesReference species="Ath_C0009" stoichiometry="1"/>
        </listOfProducts>
      </reaction>
      <reaction id="Ath_R0099" name="3.5.1.88-RXN">
        <listOfReactants>
          <speciesReference species="Ath_C0816" stoichiometry="1"/>
          <speciesReference species="Ath_C0001" stoichiometry="1"/>
        </listOfReactants>
        <listOfProducts>
          <speciesReference species="Ath_C0817" stoichiometry="1"/>
          <speciesReference species="Ath_C0047" stoichiometry="1"/>
        </listOfProducts>
      </reaction>
      <reaction id="Ath_R0100" name="3.5.2.17-RXN">
        <listOfReactants>
          <speciesReference species="Ath_C0829" stoichiometry="1"/>
          <speciesReference species="Ath_C0001" stoichiometry="1"/>
        </listOfReactants>
        <listOfProducts>
          <speciesReference species="Ath_C0848" stoichiometry="1"/>
        </listOfProducts>
      </reaction>
      <reaction id="Ath_R0101" name="3.5.5.4-RXN">
        <listOfReactants>
          <speciesReference species="Ath_C0531" stoichiometry="1"/>
          <speciesReference species="Ath_C0001" stoichiometry="2"/>
        </listOfReactants>
        <listOfProducts>
          <speciesReference species="Ath_C0041" stoichiometry="1"/>
          <speciesReference species="Ath_C0013" stoichiometry="1"/>
        </listOfProducts>
      </reaction>
      <reaction id="Ath_R0102" name="3.6.1.17-RXN">
        <listOfReactants>
          <speciesReference species="Ath_C0438" stoichiometry="1"/>
          <speciesReference species="Ath_C0001" stoichiometry="1"/>
        </listOfReactants>
        <listOfProducts>
          <speciesReference species="Ath_C0038" stoichiometry="1"/>
          <speciesReference species="Ath_C0112" stoichiometry="1"/>
        </listOfProducts>
      </reaction>
      <reaction id="Ath_R0103" name="3PGAREARR-RXN">
        <listOfReactants>
          <speciesReference species="Ath_C0316" stoichiometry="1"/>
        </listOfReactants>
        <listOfProducts>
          <speciesReference species="Ath_C0146" stoichiometry="1"/>
        </listOfProducts>
      </reaction>
      <reaction id="Ath_R0104" name="4-COUMARATE--COA-LIGASE-RXN">
        <listOfReactants>
          <speciesReference species="Ath_C0002" stoichiometry="1"/>
          <speciesReference species="Ath_C0348" stoichiometry="1"/>
          <speciesReference species="Ath_C0010" stoichiometry="1"/>
        </listOfReactants>
        <listOfProducts>
          <speciesReference species="Ath_C0018" stoichiometry="1"/>
          <speciesReference species="Ath_C0012" stoichiometry="1"/>
          <speciesReference species="Ath_C0155" stoichiometry="1"/>
        </listOfProducts>
      </reaction>
      <reaction id="Ath_R0105" name="4-HYDROXYPHENYLPYRUVATE-DIOXYGENASE-RXN">
        <listOfReactants>
          <speciesReference species="Ath_C0418" stoichiometry="1"/>
          <speciesReference species="Ath_C0007" stoichiometry="1"/>
        </listOfReactants>
        <listOfProducts>
          <speciesReference species="Ath_C0294" stoichiometry="1"/>
          <speciesReference species="Ath_C0011" stoichiometry="1"/>
        </listOfProducts>
      </reaction>
      <reaction id="Ath_R0106" name="4.1.1.38-RXN">
        <listOfReactants>
          <speciesReference species="Ath_C0012" stoichiometry="1"/>
          <speciesReference species="Ath_C0032" stoichiometry="1"/>
        </listOfReactants>
        <listOfProducts>
          <speciesReference species="Ath_C0009" stoichiometry="1"/>
          <speciesReference species="Ath_C0058" stoichiometry="1"/>
          <speciesReference species="Ath_C0011" stoichiometry="1"/>
        </listOfProducts>
      </reaction>
      <reaction id="Ath_R0107" name="4.1.1.74-RXN">
        <listOfReactants>
          <speciesReference species="Ath_C0212" stoichiometry="1"/>
        </listOfReactants>
        <listOfProducts>
          <speciesReference species="Ath_C0318" stoichiometry="1"/>
          <speciesReference species="Ath_C0011" stoichiometry="1"/>
        </listOfProducts>
      </reaction>
      <reaction id="Ath_R0108" name="4.1.99.4-RXN">
        <listOfReactants>
          <speciesReference species="Ath_C0431" stoichiometry="1"/>
          <speciesReference species="Ath_C0001" stoichiometry="1"/>
        </listOfReactants>
        <listOfProducts>
          <speciesReference species="Ath_C0085" stoichiometry="1"/>
          <speciesReference species="Ath_C0013" stoichiometry="1"/>
        </listOfProducts>
      </reaction>
      <reaction id="Ath_R0109" name="4.2.3.16-RXN">
        <listOfReactants>
          <speciesReference species="Ath_C0217" stoichiometry="1"/>
        </listOfReactants>
        <listOfProducts>
          <speciesReference species="Ath_C0286" stoichiometry="1"/>
          <speciesReference species="Ath_C0012" stoichiometry="1"/>
        </listOfProducts>
      </reaction>
      <reaction id="Ath_R0110" name="4.2.3.19-RXN">
        <listOfReactants>
          <speciesReference species="Ath_C0766" stoichiometry="1"/>
        </listOfReactants>
        <listOfProducts>
          <speciesReference species="Ath_C0767" stoichiometry="1"/>
          <speciesReference species="Ath_C0012" stoichiometry="1"/>
        </listOfProducts>
      </reaction>
      <reaction id="Ath_R0111" name="4.4.1.14-RXN">
        <listOfReactants>
          <speciesReference species="Ath_C0017" stoichiometry="1"/>
        </listOfReactants>
        <listOfProducts>
          <speciesReference species="Ath_C0431" stoichiometry="1"/>
          <speciesReference species="Ath_C0131" stoichiometry="1"/>
        </listOfProducts>
      </reaction>
      <reaction id="Ath_R0112" name="5-FORMYL-THF-CYCLO-LIGASE-RXN">
        <listOfReactants>
          <speciesReference species="Ath_C0002" stoichiometry="1"/>
          <speciesReference species="Ath_C0587" stoichiometry="1"/>
        </listOfReactants>
        <listOfProducts>
          <speciesReference species="Ath_C0008" stoichiometry="1"/>
          <speciesReference species="Ath_C0009" stoichiometry="1"/>
          <speciesReference species="Ath_C0259" stoichiometry="1"/>
        </listOfProducts>
      </reaction>
      <reaction id="Ath_R0113" name="5-METHYLTHIORIBOSE-KINASE-RXN">
        <listOfReactants>
          <speciesReference species="Ath_C0002" stoichiometry="1"/>
          <speciesReference species="Ath_C0561" stoichiometry="1"/>
        </listOfReactants>
        <listOfProducts>
          <speciesReference species="Ath_C0008" stoichiometry="1"/>
          <speciesReference species="Ath_C0627" stoichiometry="1"/>
        </listOfProducts>
      </reaction>
      <reaction id="Ath_R0114" name="5-OXOPROLINASE-(ATP-HYDROLYSING)-RXN">
        <listOfReactants>
          <speciesReference species="Ath_C0002" stoichiometry="1"/>
          <speciesReference species="Ath_C0493" stoichiometry="1"/>
          <speciesReference species="Ath_C0001" stoichiometry="2"/>
        </listOfReactants>
        <listOfProducts>
          <speciesReference species="Ath_C0008" stoichiometry="1"/>
          <speciesReference species="Ath_C0009" stoichiometry="1"/>
          <speciesReference species="Ath_C0023" stoichiometry="1"/>
        </listOfProducts>
      </reaction>
      <reaction id="Ath_R0115" name="5.3.1.23-RXN">
        <listOfReactants>
          <speciesReference species="Ath_C0627" stoichiometry="1"/>
        </listOfReactants>
        <listOfProducts>
          <speciesReference species="Ath_C0666" stoichiometry="1"/>
        </listOfProducts>
      </reaction>
      <reaction id="Ath_R0116" name="5.4.2.10-RXN">
        <listOfReactants>
          <speciesReference species="Ath_C0773" stoichiometry="1"/>
        </listOfReactants>
        <listOfProducts>
          <speciesReference species="Ath_C0220" stoichiometry="1"/>
        </listOfProducts>
      </reaction>
      <reaction id="Ath_R0117" name="5.4.4.2-RXN">
        <listOfReactants>
          <speciesReference species="Ath_C0172" stoichiometry="1"/>
        </listOfReactants>
        <listOfProducts>
          <speciesReference species="Ath_C0360" stoichiometry="1"/>
        </listOfProducts>
      </reaction>
      <reaction id="Ath_R0118" name="5.5.1.13-RXN">
        <listOfReactants>
          <speciesReference species="Ath_C0221" stoichiometry="1"/>
        </listOfReactants>
        <listOfProducts>
          <speciesReference species="Ath_C0766" stoichiometry="1"/>
        </listOfProducts>
      </reaction>
      <reaction id="Ath_R0119" name="6-PHYT-RXN">
        <listOfReactants>
          <speciesReference species="Ath_C0426" stoichiometry="1"/>
          <speciesReference species="Ath_C0001" stoichiometry="1"/>
        </listOfReactants>
        <listOfProducts>
          <speciesReference species="Ath_C0665" stoichiometry="1"/>
          <speciesReference species="Ath_C0009" stoichiometry="1"/>
        </listOfProducts>
      </reaction>
      <reaction id="Ath_R0120" name="6.3.4.16-RXN">
        <listOfReactants>
          <speciesReference species="Ath_C0002" stoichiometry="2"/>
          <speciesReference species="Ath_C0013" stoichiometry="1"/>
          <speciesReference species="Ath_C0011" stoichiometry="1"/>
          <speciesReference species="Ath_C0001" stoichiometry="1"/>
        </listOfReactants>
        <listOfProducts>
          <speciesReference species="Ath_C0008" stoichiometry="2"/>
          <speciesReference species="Ath_C0009" stoichiometry="1"/>
          <speciesReference species="Ath_C0130" stoichiometry="1"/>
        </listOfProducts>
      </reaction>
      <reaction id="Ath_R0121" name="6PFRUCTPHOS-RXN">
        <listOfReactants>
          <speciesReference species="Ath_C0002" stoichiometry="1"/>
          <speciesReference species="Ath_C0066" stoichiometry="1"/>
        </listOfReactants>
        <listOfProducts>
          <speciesReference species="Ath_C0008" stoichiometry="1"/>
          <speciesReference species="Ath_C0222" stoichiometry="1"/>
        </listOfProducts>
      </reaction>
      <reaction id="Ath_R0122" name="6PGLUCONOLACT-RXN">
        <listOfReactants>
          <speciesReference species="Ath_C0433" stoichiometry="1"/>
          <speciesReference species="Ath_C0001" stoichiometry="1"/>
        </listOfReactants>
        <listOfProducts>
          <speciesReference species="Ath_C0218" stoichiometry="1"/>
        </listOfProducts>
      </reaction>
      <reaction id="Ath_R0123" name="7KAPSYN-RXN">
        <listOfReactants>
          <speciesReference species="Ath_C0391" stoichiometry="1"/>
          <speciesReference species="Ath_C0035" stoichiometry="1"/>
        </listOfReactants>
        <listOfProducts>
          <speciesReference species="Ath_C0397" stoichiometry="1"/>
          <speciesReference species="Ath_C0010" stoichiometry="1"/>
          <speciesReference species="Ath_C0011" stoichiometry="1"/>
        </listOfProducts>
      </reaction>
      <reaction id="Ath_R0124" name="ACETALD-DEHYDROG-RXN">
        <listOfReactants>
          <speciesReference species="Ath_C0065" stoichiometry="1"/>
          <speciesReference species="Ath_C0010" stoichiometry="1"/>
          <speciesReference species="Ath_C0003" stoichiometry="1"/>
        </listOfReactants>
        <listOfProducts>
          <speciesReference species="Ath_C0022" stoichiometry="1"/>
          <speciesReference species="Ath_C0004" stoichiometry="1"/>
        </listOfProducts>
      </reaction>
      <reaction id="Ath_R0125" name="ACETATE--COA-LIGASE-RXN">
        <listOfReactants>
          <speciesReference species="Ath_C0002" stoichiometry="1"/>
          <speciesReference species="Ath_C0029" stoichiometry="1"/>
          <speciesReference species="Ath_C0010" stoichiometry="1"/>
        </listOfReactants>
        <listOfProducts>
          <speciesReference species="Ath_C0018" stoichiometry="1"/>
          <speciesReference species="Ath_C0012" stoichiometry="1"/>
          <speciesReference species="Ath_C0022" stoichiometry="1"/>
        </listOfProducts>
      </reaction>
      <reaction id="Ath_R0126" name="ACETOLACTREDUCTOISOM-RXN">
        <listOfReactants>
          <speciesReference species="Ath_C0633" stoichiometry="1"/>
          <speciesReference species="Ath_C0006" stoichiometry="1"/>
        </listOfReactants>
        <listOfProducts>
          <speciesReference species="Ath_C0758" stoichiometry="1"/>
          <speciesReference species="Ath_C0005" stoichiometry="1"/>
        </listOfProducts>
      </reaction>
      <reaction id="Ath_R0127" name="ACETOLACTSYN-RXN">
        <listOfReactants>
          <speciesReference species="Ath_C0758" stoichiometry="1"/>
          <speciesReference species="Ath_C0011" stoichiometry="1"/>
        </listOfReactants>
        <listOfProducts>
          <speciesReference species="Ath_C0020" stoichiometry="2"/>
        </listOfProducts>
      </reaction>
      <reaction id="Ath_R0128" name="ACETYL-COA-ACETYLTRANSFER-RXN">
        <listOfReactants>
          <speciesReference species="Ath_C0022" stoichiometry="2"/>
        </listOfReactants>
        <listOfProducts>
          <speciesReference species="Ath_C0010" stoichiometry="1"/>
          <speciesReference species="Ath_C0213" stoichiometry="1"/>
        </listOfProducts>
      </reaction>
      <reaction id="Ath_R0129" name="ACETYL-COA-CARBOXYLTRANSFER-RXN">
        <listOfReactants>
          <speciesReference species="Ath_C0002" stoichiometry="1"/>
          <speciesReference species="Ath_C0022" stoichiometry="1"/>
          <speciesReference species="Ath_C0192" stoichiometry="1"/>
        </listOfReactants>
        <listOfProducts>
          <speciesReference species="Ath_C0008" stoichiometry="1"/>
          <speciesReference species="Ath_C0009" stoichiometry="1"/>
          <speciesReference species="Ath_C0064" stoichiometry="1"/>
        </listOfProducts>
      </reaction>
      <reaction id="Ath_R0130" name="ACETYLGLUTKIN-RXN">
        <listOfReactants>
          <speciesReference species="Ath_C0002" stoichiometry="1"/>
          <speciesReference species="Ath_C0313" stoichiometry="1"/>
        </listOfReactants>
        <listOfProducts>
          <speciesReference species="Ath_C0008" stoichiometry="1"/>
          <speciesReference species="Ath_C0623" stoichiometry="1"/>
        </listOfProducts>
      </reaction>
      <reaction id="Ath_R0131" name="ACETYLORNTRANSAM-RXN">
        <listOfReactants>
          <speciesReference species="Ath_C0255" stoichiometry="1"/>
          <speciesReference species="Ath_C0024" stoichiometry="1"/>
        </listOfReactants>
        <listOfProducts>
          <speciesReference species="Ath_C0437" stoichiometry="1"/>
          <speciesReference species="Ath_C0023" stoichiometry="1"/>
        </listOfProducts>
      </reaction>
      <reaction id="Ath_R0132" name="ACONITATEDEHYDR-RXN">
        <listOfReactants>
          <speciesReference species="Ath_C0122" stoichiometry="1"/>
        </listOfReactants>
        <listOfProducts>
          <speciesReference species="Ath_C0248" stoichiometry="1"/>
          <speciesReference species="Ath_C0001" stoichiometry="1"/>
        </listOfProducts>
      </reaction>
      <reaction id="Ath_R0133" name="ACONITATEHYDR-RXN">
        <listOfReactants>
          <speciesReference species="Ath_C0202" stoichiometry="1"/>
        </listOfReactants>
        <listOfProducts>
          <speciesReference species="Ath_C0248" stoichiometry="1"/>
          <speciesReference species="Ath_C0001" stoichiometry="1"/>
        </listOfProducts>
      </reaction>
      <reaction id="Ath_R0134" name="ACSERLY-RXN">
        <listOfReactants>
          <speciesReference species="Ath_C0373" stoichiometry="1"/>
          <speciesReference species="Ath_C0190" stoichiometry="1"/>
        </listOfReactants>
        <listOfProducts>
          <speciesReference species="Ath_C0077" stoichiometry="1"/>
          <speciesReference species="Ath_C0029" stoichiometry="1"/>
        </listOfProducts>
      </reaction>
      <reaction id="Ath_R0135" name="ADCLY-RXN">
        <listOfReactants>
          <speciesReference species="Ath_C0810" stoichiometry="1"/>
        </listOfReactants>
        <listOfProducts>
          <speciesReference species="Ath_C0301" stoichiometry="1"/>
          <speciesReference species="Ath_C0020" stoichiometry="1"/>
        </listOfProducts>
      </reaction>
      <reaction id="Ath_R0136" name="ADDALT-RXN">
        <listOfReactants>
          <speciesReference species="Ath_C0299" stoichiometry="1"/>
          <speciesReference species="Ath_C0001" stoichiometry="1"/>
        </listOfReactants>
        <listOfProducts>
          <speciesReference species="Ath_C0724" stoichiometry="1"/>
          <speciesReference species="Ath_C0013" stoichiometry="1"/>
        </listOfProducts>
      </reaction>
      <reaction id="Ath_R0137" name="ADENODEAMIN-RXN">
        <listOfReactants>
          <speciesReference species="Ath_C0151" stoichiometry="1"/>
          <speciesReference species="Ath_C0001" stoichiometry="1"/>
        </listOfReactants>
        <listOfProducts>
          <speciesReference species="Ath_C0194" stoichiometry="1"/>
          <speciesReference species="Ath_C0013" stoichiometry="1"/>
        </listOfProducts>
      </reaction>
      <reaction id="Ath_R0138" name="ADENOSINE-KINASE-RXN">
        <listOfReactants>
          <speciesReference species="Ath_C0002" stoichiometry="1"/>
          <speciesReference species="Ath_C0151" stoichiometry="1"/>
        </listOfReactants>
        <listOfProducts>
          <speciesReference species="Ath_C0008" stoichiometry="1"/>
          <speciesReference species="Ath_C0018" stoichiometry="1"/>
        </listOfProducts>
      </reaction>
      <reaction id="Ath_R0139" name="ADENOSINE-NUCLEOSIDASE-RXN">
        <listOfReactants>
          <speciesReference species="Ath_C0151" stoichiometry="1"/>
          <speciesReference species="Ath_C0001" stoichiometry="1"/>
        </listOfReactants>
        <listOfProducts>
          <speciesReference species="Ath_C0113" stoichiometry="1"/>
          <speciesReference species="Ath_C0095" stoichiometry="1"/>
        </listOfProducts>
      </reaction>
      <reaction id="Ath_R0140" name="ADENOSYLHOMOCYSTEINASE-RXN">
        <listOfReactants>
          <speciesReference species="Ath_C0019" stoichiometry="1"/>
          <speciesReference species="Ath_C0001" stoichiometry="1"/>
        </listOfReactants>
        <listOfProducts>
          <speciesReference species="Ath_C0151" stoichiometry="1"/>
          <speciesReference species="Ath_C0120" stoichiometry="1"/>
        </listOfProducts>
      </reaction>
      <reaction id="Ath_R0141" name="ADENPRIBOSYLTRAN-RXN">
        <listOfReactants>
          <speciesReference species="Ath_C0018" stoichiometry="1"/>
          <speciesReference species="Ath_C0012" stoichiometry="1"/>
        </listOfReactants>
        <listOfProducts>
          <speciesReference species="Ath_C0113" stoichiometry="1"/>
          <speciesReference species="Ath_C0093" stoichiometry="1"/>
        </listOfProducts>
      </reaction>
      <reaction id="Ath_R0142" name="ADENYL-KIN-RXN">
        <listOfReactants>
          <speciesReference species="Ath_C0002" stoichiometry="1"/>
          <speciesReference species="Ath_C0018" stoichiometry="1"/>
        </listOfReactants>
        <listOfProducts>
          <speciesReference species="Ath_C0008" stoichiometry="2"/>
        </listOfProducts>
      </reaction>
      <reaction id="Ath_R0143" name="ADENYLATECYC-RXN">
        <listOfReactants>
          <speciesReference species="Ath_C0002" stoichiometry="1"/>
        </listOfReactants>
        <listOfProducts>
          <speciesReference species="Ath_C0303" stoichiometry="1"/>
          <speciesReference species="Ath_C0012" stoichiometry="1"/>
        </listOfProducts>
      </reaction>
      <reaction id="Ath_R0144" name="ADENYLOSUCCINATE-SYNTHASE-RXN">
        <listOfReactants>
          <speciesReference species="Ath_C0038" stoichiometry="1"/>
          <speciesReference species="Ath_C0102" stoichiometry="1"/>
          <speciesReference species="Ath_C0041" stoichiometry="1"/>
        </listOfReactants>
        <listOfProducts>
          <speciesReference species="Ath_C0031" stoichiometry="1"/>
          <speciesReference species="Ath_C0009" stoichiometry="1"/>
          <speciesReference species="Ath_C0605" stoichiometry="1"/>
        </listOfProducts>
      </reaction>
      <reaction id="Ath_R0145" name="ADENYLYLSULFKIN-RXN">
        <listOfReactants>
          <speciesReference species="Ath_C0002" stoichiometry="1"/>
          <speciesReference species="Ath_C0156" stoichiometry="1"/>
        </listOfReactants>
        <listOfProducts>
          <speciesReference species="Ath_C0008" stoichiometry="1"/>
          <speciesReference species="Ath_C0044" stoichiometry="1"/>
        </listOfProducts>
      </reaction>
      <reaction id="Ath_R0146" name="AGMATIN-RXN">
        <listOfReactants>
          <speciesReference species="Ath_C0134" stoichiometry="1"/>
          <speciesReference species="Ath_C0001" stoichiometry="1"/>
        </listOfReactants>
        <listOfProducts>
          <speciesReference species="Ath_C0106" stoichiometry="1"/>
          <speciesReference species="Ath_C0067" stoichiometry="1"/>
        </listOfProducts>
      </reaction>
      <reaction id="Ath_R0147" name="AGMATINE-DEIMINASE-RXN">
        <listOfReactants>
          <speciesReference species="Ath_C0134" stoichiometry="1"/>
          <speciesReference species="Ath_C0001" stoichiometry="1"/>
        </listOfReactants>
        <listOfProducts>
          <speciesReference species="Ath_C0254" stoichiometry="1"/>
          <speciesReference species="Ath_C0013" stoichiometry="1"/>
        </listOfProducts>
      </reaction>
      <reaction id="Ath_R0148" name="AICARSYN-RXN">
        <listOfReactants>
          <speciesReference species="Ath_C0688" stoichiometry="1"/>
        </listOfReactants>
        <listOfProducts>
          <speciesReference species="Ath_C0096" stoichiometry="1"/>
          <speciesReference species="Ath_C0673" stoichiometry="1"/>
        </listOfProducts>
      </reaction>
      <reaction id="Ath_R0149" name="AICARTRANSFORM-RXN">
        <listOfReactants>
          <speciesReference species="Ath_C0160" stoichiometry="1"/>
          <speciesReference species="Ath_C0673" stoichiometry="1"/>
        </listOfReactants>
        <listOfProducts>
          <speciesReference species="Ath_C0080" stoichiometry="1"/>
          <speciesReference species="Ath_C0680" stoichiometry="1"/>
        </listOfProducts>
      </reaction>
      <reaction id="Ath_R0150" name="AIRCARBOXY-RXN">
        <listOfReactants>
          <speciesReference species="Ath_C0683" stoichiometry="1"/>
        </listOfReactants>
        <listOfProducts>
          <speciesReference species="Ath_C0579" stoichiometry="1"/>
          <speciesReference species="Ath_C0011" stoichiometry="1"/>
        </listOfProducts>
      </reaction>
      <reaction id="Ath_R0151" name="AIRS-RXN">
        <listOfReactants>
          <speciesReference species="Ath_C0002" stoichiometry="1"/>
          <speciesReference species="Ath_C0669" stoichiometry="1"/>
        </listOfReactants>
        <listOfProducts>
          <speciesReference species="Ath_C0008" stoichiometry="1"/>
          <speciesReference species="Ath_C0009" stoichiometry="1"/>
          <speciesReference species="Ath_C0579" stoichiometry="1"/>
        </listOfProducts>
      </reaction>
      <reaction id="Ath_R0152" name="ALANINE--GLYOXYLATE-AMINOTRANSFERASE-RXN">
        <listOfReactants>
          <speciesReference species="Ath_C0035" stoichiometry="1"/>
          <speciesReference species="Ath_C0040" stoichiometry="1"/>
        </listOfReactants>
        <listOfProducts>
          <speciesReference species="Ath_C0020" stoichiometry="1"/>
          <speciesReference species="Ath_C0033" stoichiometry="1"/>
        </listOfProducts>
      </reaction>
      <reaction id="Ath_R0153" name="ALANINE-AMINOTRANSFERASE-RXN">
        <listOfReactants>
          <speciesReference species="Ath_C0035" stoichiometry="1"/>
          <speciesReference species="Ath_C0024" stoichiometry="1"/>
        </listOfReactants>
        <listOfProducts>
          <speciesReference species="Ath_C0020" stoichiometry="1"/>
          <speciesReference species="Ath_C0023" stoichiometry="1"/>
        </listOfProducts>
      </reaction>
      <reaction id="Ath_R0154" name="ALCOHOL-DEHYDROG-RXN">
        <listOfReactants>
          <speciesReference species="Ath_C0269" stoichiometry="1"/>
          <speciesReference species="Ath_C0003" stoichiometry="1"/>
        </listOfReactants>
        <listOfProducts>
          <speciesReference species="Ath_C0065" stoichiometry="1"/>
          <speciesReference species="Ath_C0004" stoichiometry="1"/>
        </listOfProducts>
      </reaction>
      <reaction id="Ath_R0155" name="ALLANTOATE-DEIMINASE-RXN">
        <listOfReactants>
          <speciesReference species="Ath_C0279" stoichiometry="1"/>
          <speciesReference species="Ath_C0001" stoichiometry="1"/>
        </listOfReactants>
        <listOfProducts>
          <speciesReference species="Ath_C0512" stoichiometry="1"/>
          <speciesReference species="Ath_C0013" stoichiometry="1"/>
          <speciesReference species="Ath_C0011" stoichiometry="1"/>
        </listOfProducts>
      </reaction>
      <reaction id="Ath_R0156" name="ALLANTOICASE-RXN">
        <listOfReactants>
          <speciesReference species="Ath_C0279" stoichiometry="1"/>
          <speciesReference species="Ath_C0001" stoichiometry="1"/>
        </listOfReactants>
        <listOfProducts>
          <speciesReference species="Ath_C0308" stoichiometry="1"/>
          <speciesReference species="Ath_C0067" stoichiometry="1"/>
        </listOfProducts>
      </reaction>
      <reaction id="Ath_R0157" name="ALLANTOINASE-RXN">
        <listOfReactants>
          <speciesReference species="Ath_C0473" stoichiometry="1"/>
          <speciesReference species="Ath_C0001" stoichiometry="1"/>
        </listOfReactants>
        <listOfProducts>
          <speciesReference species="Ath_C0279" stoichiometry="1"/>
        </listOfProducts>
      </reaction>
      <reaction id="Ath_R0158" name="ALLENE-OXIDE-CYCLASE-RXN">
        <listOfReactants>
          <speciesReference species="Ath_C0672" stoichiometry="1"/>
        </listOfReactants>
        <listOfProducts>
          <speciesReference species="Ath_C0430" stoichiometry="1"/>
        </listOfProducts>
      </reaction>
      <reaction id="Ath_R0159" name="ALLYSINE-DEHYDROG-RXN">
        <listOfReactants>
          <speciesReference species="Ath_C0617" stoichiometry="1"/>
          <speciesReference species="Ath_C0003" stoichiometry="1"/>
          <speciesReference species="Ath_C0001" stoichiometry="1"/>
        </listOfReactants>
        <listOfProducts>
          <speciesReference species="Ath_C0369" stoichiometry="1"/>
          <speciesReference species="Ath_C0004" stoichiometry="1"/>
        </listOfProducts>
      </reaction>
      <reaction id="Ath_R0160" name="ALPHAGALACTOSID-RXN">
        <listOfReactants>
          <speciesReference species="Ath_C0710" stoichiometry="1"/>
          <speciesReference species="Ath_C0001" stoichiometry="1"/>
        </listOfReactants>
        <listOfProducts>
          <speciesReference species="Ath_C0098" stoichiometry="1"/>
          <speciesReference species="Ath_C0027" stoichiometry="1"/>
        </listOfProducts>
      </reaction>
      <reaction id="Ath_R0161" name="AMP-DEAMINASE-RXN">
        <listOfReactants>
          <speciesReference species="Ath_C0018" stoichiometry="1"/>
          <speciesReference species="Ath_C0001" stoichiometry="1"/>
        </listOfReactants>
        <listOfProducts>
          <speciesReference species="Ath_C0102" stoichiometry="1"/>
          <speciesReference species="Ath_C0013" stoichiometry="1"/>
        </listOfProducts>
      </reaction>
      <reaction id="Ath_R0162" name="AMP-DEPHOSPHORYLATION-RXN">
        <listOfReactants>
          <speciesReference species="Ath_C0018" stoichiometry="1"/>
          <speciesReference species="Ath_C0001" stoichiometry="1"/>
        </listOfReactants>
        <listOfProducts>
          <speciesReference species="Ath_C0151" stoichiometry="1"/>
          <speciesReference species="Ath_C0009" stoichiometry="1"/>
        </listOfProducts>
      </reaction>
      <reaction id="Ath_R0163" name="AMPSYN-RXN">
        <listOfReactants>
          <speciesReference species="Ath_C0605" stoichiometry="1"/>
        </listOfReactants>
        <listOfProducts>
          <speciesReference species="Ath_C0096" stoichiometry="1"/>
          <speciesReference species="Ath_C0018" stoichiometry="1"/>
        </listOfProducts>
      </reaction>
      <reaction id="Ath_R0164" name="ANTHRANSYN-RXN">
        <listOfReactants>
          <speciesReference species="Ath_C0172" stoichiometry="1"/>
          <speciesReference species="Ath_C0052" stoichiometry="1"/>
        </listOfReactants>
        <listOfProducts>
          <speciesReference species="Ath_C0084" stoichiometry="1"/>
          <speciesReference species="Ath_C0020" stoichiometry="1"/>
          <speciesReference species="Ath_C0023" stoichiometry="1"/>
        </listOfProducts>
      </reaction>
      <reaction id="Ath_R0165" name="APIGNAR-RXN">
        <listOfReactants>
          <speciesReference species="Ath_C0281" stoichiometry="1"/>
        </listOfReactants>
        <listOfProducts>
          <speciesReference species="Ath_C0784" stoichiometry="1"/>
        </listOfProducts>
      </reaction>
      <reaction id="Ath_R0166" name="APYRASE-RXN">
        <listOfReactants>
          <speciesReference species="Ath_C0002" stoichiometry="1"/>
          <speciesReference species="Ath_C0001" stoichiometry="2"/>
        </listOfReactants>
        <listOfProducts>
          <speciesReference species="Ath_C0018" stoichiometry="1"/>
          <speciesReference species="Ath_C0009" stoichiometry="2"/>
        </listOfProducts>
      </reaction>
      <reaction id="Ath_R0167" name="ARGDECARBOX-RXN">
        <listOfReactants>
          <speciesReference species="Ath_C0050" stoichiometry="1"/>
        </listOfReactants>
        <listOfProducts>
          <speciesReference species="Ath_C0134" stoichiometry="1"/>
          <speciesReference species="Ath_C0011" stoichiometry="1"/>
        </listOfProducts>
      </reaction>
      <reaction id="Ath_R0168" name="ARGININE-2-MONOOXYGENASE-RXN">
        <listOfReactants>
          <speciesReference species="Ath_C0050" stoichiometry="1"/>
          <speciesReference species="Ath_C0007" stoichiometry="1"/>
        </listOfReactants>
        <listOfProducts>
          <speciesReference species="Ath_C0559" stoichiometry="1"/>
          <speciesReference species="Ath_C0011" stoichiometry="1"/>
          <speciesReference species="Ath_C0001" stoichiometry="1"/>
        </listOfProducts>
      </reaction>
      <reaction id="Ath_R0169" name="ARGININE-DEIMINASE-RXN">
        <listOfReactants>
          <speciesReference species="Ath_C0050" stoichiometry="1"/>
          <speciesReference species="Ath_C0001" stoichiometry="1"/>
        </listOfReactants>
        <listOfProducts>
          <speciesReference species="Ath_C0211" stoichiometry="1"/>
          <speciesReference species="Ath_C0013" stoichiometry="1"/>
        </listOfProducts>
      </reaction>
      <reaction id="Ath_R0170" name="ARGSUCCINLYA-RXN">
        <listOfReactants>
          <speciesReference species="Ath_C0580" stoichiometry="1"/>
        </listOfReactants>
        <listOfProducts>
          <speciesReference species="Ath_C0096" stoichiometry="1"/>
          <speciesReference species="Ath_C0050" stoichiometry="1"/>
        </listOfProducts>
      </reaction>
      <reaction id="Ath_R0171" name="ARGSUCCINSYN-RXN">
        <listOfReactants>
          <speciesReference species="Ath_C0002" stoichiometry="1"/>
          <speciesReference species="Ath_C0211" stoichiometry="1"/>
          <speciesReference species="Ath_C0041" stoichiometry="1"/>
        </listOfReactants>
        <listOfProducts>
          <speciesReference species="Ath_C0018" stoichiometry="1"/>
          <speciesReference species="Ath_C0012" stoichiometry="1"/>
          <speciesReference species="Ath_C0580" stoichiometry="1"/>
        </listOfProducts>
      </reaction>
      <reaction id="Ath_R0172" name="AROMATIC-L-AMINO-ACID-DECARBOXYLASE-RXN">
        <listOfReactants>
          <speciesReference species="Ath_C0061" stoichiometry="1"/>
        </listOfReactants>
        <listOfProducts>
          <speciesReference species="Ath_C0240" stoichiometry="1"/>
          <speciesReference species="Ath_C0011" stoichiometry="1"/>
        </listOfProducts>
      </reaction>
      <reaction id="Ath_R0173" name="ASNSYNA-RXN">
        <listOfReactants>
          <speciesReference species="Ath_C0002" stoichiometry="1"/>
          <speciesReference species="Ath_C0041" stoichiometry="1"/>
          <speciesReference species="Ath_C0013" stoichiometry="1"/>
        </listOfReactants>
        <listOfProducts>
          <speciesReference species="Ath_C0018" stoichiometry="1"/>
          <speciesReference species="Ath_C0012" stoichiometry="1"/>
          <speciesReference species="Ath_C0117" stoichiometry="1"/>
        </listOfProducts>
      </reaction>
      <reaction id="Ath_R0174" name="ASNSYNB-RXN">
        <listOfReactants>
          <speciesReference species="Ath_C0002" stoichiometry="1"/>
          <speciesReference species="Ath_C0041" stoichiometry="1"/>
          <speciesReference species="Ath_C0052" stoichiometry="1"/>
          <speciesReference species="Ath_C0001" stoichiometry="1"/>
        </listOfReactants>
        <listOfProducts>
          <speciesReference species="Ath_C0018" stoichiometry="1"/>
          <speciesReference species="Ath_C0012" stoichiometry="1"/>
          <speciesReference species="Ath_C0117" stoichiometry="1"/>
          <speciesReference species="Ath_C0023" stoichiometry="1"/>
        </listOfProducts>
      </reaction>
      <reaction id="Ath_R0175" name="ASPAMINOTRANS-RXN">
        <listOfReactants>
          <speciesReference species="Ath_C0041" stoichiometry="1"/>
          <speciesReference species="Ath_C0024" stoichiometry="1"/>
        </listOfReactants>
        <listOfProducts>
          <speciesReference species="Ath_C0032" stoichiometry="1"/>
          <speciesReference species="Ath_C0023" stoichiometry="1"/>
        </listOfProducts>
      </reaction>
      <reaction id="Ath_R0176" name="ASPARAGHYD-RXN">
        <listOfReactants>
          <speciesReference species="Ath_C0117" stoichiometry="1"/>
          <speciesReference species="Ath_C0001" stoichiometry="1"/>
        </listOfReactants>
        <listOfProducts>
          <speciesReference species="Ath_C0041" stoichiometry="1"/>
          <speciesReference species="Ath_C0013" stoichiometry="1"/>
        </listOfProducts>
      </reaction>
      <reaction id="Ath_R0177" name="ASPARTATE-SEMIALDEHYDE-DEHYDROGENASE-RXN">
        <listOfReactants>
          <speciesReference species="Ath_C0258" stoichiometry="1"/>
          <speciesReference species="Ath_C0009" stoichiometry="1"/>
          <speciesReference species="Ath_C0006" stoichiometry="1"/>
        </listOfReactants>
        <listOfProducts>
          <speciesReference species="Ath_C0560" stoichiometry="1"/>
          <speciesReference species="Ath_C0005" stoichiometry="1"/>
        </listOfProducts>
      </reaction>
      <reaction id="Ath_R0178" name="ASPARTATEKIN-RXN">
        <listOfReactants>
          <speciesReference species="Ath_C0002" stoichiometry="1"/>
          <speciesReference species="Ath_C0041" stoichiometry="1"/>
        </listOfReactants>
        <listOfProducts>
          <speciesReference species="Ath_C0008" stoichiometry="1"/>
          <speciesReference species="Ath_C0560" stoichiometry="1"/>
        </listOfProducts>
      </reaction>
      <reaction id="Ath_R0179" name="ASPCARBTRANS-RXN">
        <listOfReactants>
          <speciesReference species="Ath_C0130" stoichiometry="1"/>
          <speciesReference species="Ath_C0041" stoichiometry="1"/>
        </listOfReactants>
        <listOfProducts>
          <speciesReference species="Ath_C0009" stoichiometry="1"/>
          <speciesReference species="Ath_C0256" stoichiometry="1"/>
        </listOfProducts>
      </reaction>
      <reaction id="Ath_R0180" name="ATP-CITRATE-(PRO-S-)-LYASE-RXN">
        <listOfReactants>
          <speciesReference species="Ath_C0002" stoichiometry="1"/>
          <speciesReference species="Ath_C0122" stoichiometry="1"/>
          <speciesReference species="Ath_C0010" stoichiometry="1"/>
        </listOfReactants>
        <listOfProducts>
          <speciesReference species="Ath_C0008" stoichiometry="1"/>
          <speciesReference species="Ath_C0009" stoichiometry="1"/>
          <speciesReference species="Ath_C0022" stoichiometry="1"/>
          <speciesReference species="Ath_C0032" stoichiometry="1"/>
        </listOfProducts>
      </reaction>
      <reaction id="Ath_R0181" name="ATPPHOSPHORIBOSYLTRANS-RXN">
        <listOfReactants>
          <speciesReference species="Ath_C0541" stoichiometry="1"/>
          <speciesReference species="Ath_C0012" stoichiometry="1"/>
        </listOfReactants>
        <listOfProducts>
          <speciesReference species="Ath_C0002" stoichiometry="1"/>
          <speciesReference species="Ath_C0093" stoichiometry="1"/>
        </listOfProducts>
      </reaction>
      <reaction id="Ath_R0182" name="BENZOATE--COA-LIGASE-RXN">
        <listOfReactants>
          <speciesReference species="Ath_C0002" stoichiometry="1"/>
          <speciesReference species="Ath_C0135" stoichiometry="1"/>
          <speciesReference species="Ath_C0010" stoichiometry="1"/>
        </listOfReactants>
        <listOfProducts>
          <speciesReference species="Ath_C0018" stoichiometry="1"/>
          <speciesReference species="Ath_C0012" stoichiometry="1"/>
          <speciesReference species="Ath_C0284" stoichiometry="1"/>
        </listOfProducts>
      </reaction>
      <reaction id="Ath_R0183" name="BENZYL-ALC-DEHYDROGENASE-RXN">
        <listOfReactants>
          <speciesReference species="Ath_C0298" stoichiometry="1"/>
          <speciesReference species="Ath_C0003" stoichiometry="1"/>
        </listOfReactants>
        <listOfProducts>
          <speciesReference species="Ath_C0179" stoichiometry="1"/>
          <speciesReference species="Ath_C0004" stoichiometry="1"/>
        </listOfProducts>
      </reaction>
      <reaction id="Ath_R0184" name="BETA-UREIDOPROPIONASE-RXN">
        <listOfReactants>
          <speciesReference species="Ath_C0535" stoichiometry="1"/>
          <speciesReference species="Ath_C0001" stoichiometry="1"/>
        </listOfReactants>
        <listOfProducts>
          <speciesReference species="Ath_C0078" stoichiometry="1"/>
          <speciesReference species="Ath_C0011" stoichiometry="1"/>
          <speciesReference species="Ath_C0013" stoichiometry="1"/>
        </listOfProducts>
      </reaction>
      <reaction id="Ath_R0185" name="BETAGALACTOSID-RXN">
        <listOfReactants>
          <speciesReference species="Ath_C0167" stoichiometry="1"/>
          <speciesReference species="Ath_C0001" stoichiometry="1"/>
        </listOfReactants>
        <listOfProducts>
          <speciesReference species="Ath_C0027" stoichiometry="1"/>
          <speciesReference species="Ath_C0098" stoichiometry="1"/>
        </listOfProducts>
      </reaction>
      <reaction id="Ath_R0186" name="BIS(5'-ADENOSYL)-TRIPHOSPHATASE-RXN">
        <listOfReactants>
          <speciesReference species="Ath_C0775" stoichiometry="1"/>
          <speciesReference species="Ath_C0001" stoichiometry="1"/>
        </listOfReactants>
        <listOfProducts>
          <speciesReference species="Ath_C0008" stoichiometry="1"/>
          <speciesReference species="Ath_C0018" stoichiometry="1"/>
        </listOfProducts>
      </reaction>
      <reaction id="Ath_R0187" name="BRANCHED-CHAINAMINOTRANSFERILEU-RXN">
        <listOfReactants>
          <speciesReference species="Ath_C0244" stoichiometry="1"/>
          <speciesReference species="Ath_C0024" stoichiometry="1"/>
        </listOfReactants>
        <listOfProducts>
          <speciesReference species="Ath_C0327" stoichiometry="1"/>
          <speciesReference species="Ath_C0023" stoichiometry="1"/>
        </listOfProducts>
      </reaction>
      <reaction id="Ath_R0188" name="BRANCHED-CHAINAMINOTRANSFERLEU-RXN">
        <listOfReactants>
          <speciesReference species="Ath_C0097" stoichiometry="1"/>
          <speciesReference species="Ath_C0024" stoichiometry="1"/>
        </listOfReactants>
        <listOfProducts>
          <speciesReference species="Ath_C0159" stoichiometry="1"/>
          <speciesReference species="Ath_C0023" stoichiometry="1"/>
        </listOfProducts>
      </reaction>
      <reaction id="Ath_R0189" name="BRANCHED-CHAINAMINOTRANSFERVAL-RXN">
        <listOfReactants>
          <speciesReference species="Ath_C0137" stoichiometry="1"/>
          <speciesReference species="Ath_C0024" stoichiometry="1"/>
        </listOfReactants>
        <listOfProducts>
          <speciesReference species="Ath_C0110" stoichiometry="1"/>
          <speciesReference species="Ath_C0023" stoichiometry="1"/>
        </listOfProducts>
      </reaction>
      <reaction id="Ath_R0190" name="CAFFEATE-O-METHYLTRANSFERASE-RXN">
        <listOfReactants>
          <speciesReference species="Ath_C0017" stoichiometry="1"/>
          <speciesReference species="Ath_C0425" stoichiometry="1"/>
        </listOfReactants>
        <listOfProducts>
          <speciesReference species="Ath_C0019" stoichiometry="1"/>
          <speciesReference species="Ath_C0468" stoichiometry="1"/>
        </listOfProducts>
      </reaction>
      <reaction id="Ath_R0191" name="CAFFEOYL-COA-O-METHYLTRANSFERASE-RXN">
        <listOfReactants>
          <speciesReference species="Ath_C0017" stoichiometry="1"/>
          <speciesReference species="Ath_C0209" stoichiometry="1"/>
        </listOfReactants>
        <listOfProducts>
          <speciesReference species="Ath_C0019" stoichiometry="1"/>
          <speciesReference species="Ath_C0243" stoichiometry="1"/>
        </listOfProducts>
      </reaction>
      <reaction id="Ath_R0192" name="CARBAMATE-KINASE-RXN">
        <listOfReactants>
          <speciesReference species="Ath_C0002" stoichiometry="1"/>
          <speciesReference species="Ath_C0013" stoichiometry="1"/>
          <speciesReference species="Ath_C0011" stoichiometry="1"/>
        </listOfReactants>
        <listOfProducts>
          <speciesReference species="Ath_C0008" stoichiometry="1"/>
          <speciesReference species="Ath_C0130" stoichiometry="1"/>
        </listOfProducts>
      </reaction>
      <reaction id="Ath_R0193" name="CARBODEHYDRAT-RXN">
        <listOfReactants>
          <speciesReference species="Ath_C0458" stoichiometry="1"/>
        </listOfReactants>
        <listOfProducts>
          <speciesReference species="Ath_C0011" stoichiometry="1"/>
          <speciesReference species="Ath_C0001" stoichiometry="1"/>
        </listOfProducts>
      </reaction>
      <reaction id="Ath_R0194" name="CARBOXYCYCLOHEXADIENYL-DEHYDRATASE-RXN">
        <listOfReactants>
          <speciesReference species="Ath_C0349" stoichiometry="1"/>
        </listOfReactants>
        <listOfProducts>
          <speciesReference species="Ath_C0062" stoichiometry="1"/>
          <speciesReference species="Ath_C0001" stoichiometry="1"/>
          <speciesReference species="Ath_C0011" stoichiometry="1"/>
        </listOfProducts>
      </reaction>
      <reaction id="Ath_R0195" name="CARBPSYN-RXN">
        <listOfReactants>
          <speciesReference species="Ath_C0002" stoichiometry="2"/>
          <speciesReference species="Ath_C0052" stoichiometry="1"/>
          <speciesReference species="Ath_C0192" stoichiometry="1"/>
          <speciesReference species="Ath_C0001" stoichiometry="1"/>
        </listOfReactants>
        <listOfProducts>
          <speciesReference species="Ath_C0008" stoichiometry="2"/>
          <speciesReference species="Ath_C0009" stoichiometry="1"/>
          <speciesReference species="Ath_C0023" stoichiometry="1"/>
          <speciesReference species="Ath_C0130" stoichiometry="1"/>
        </listOfProducts>
      </reaction>
      <reaction id="Ath_R0196" name="CATAL-RXN">
        <listOfReactants>
          <speciesReference species="Ath_C0025" stoichiometry="2"/>
        </listOfReactants>
        <listOfProducts>
          <speciesReference species="Ath_C0007" stoichiometry="1"/>
          <speciesReference species="Ath_C0001" stoichiometry="2"/>
        </listOfProducts>
      </reaction>
      <reaction id="Ath_R0197" name="CBBLSSYN-RXN">
        <listOfReactants>
          <speciesReference species="Ath_C0419" stoichiometry="1"/>
          <speciesReference species="Ath_C0007" stoichiometry="1"/>
        </listOfReactants>
        <listOfProducts>
          <speciesReference species="Ath_C0146" stoichiometry="1"/>
          <speciesReference species="Ath_C0375" stoichiometry="1"/>
        </listOfProducts>
      </reaction>
      <reaction id="Ath_R0198" name="CDPKIN-RXN">
        <listOfReactants>
          <speciesReference species="Ath_C0002" stoichiometry="1"/>
          <speciesReference species="Ath_C0088" stoichiometry="1"/>
        </listOfReactants>
        <listOfProducts>
          <speciesReference species="Ath_C0008" stoichiometry="1"/>
          <speciesReference species="Ath_C0051" stoichiometry="1"/>
        </listOfProducts>
      </reaction>
      <reaction id="Ath_R0199" name="CERAMIDE-GLUCOSYLTRANSFERASE-RXN">
        <listOfReactants>
          <speciesReference species="Ath_C0026" stoichiometry="1"/>
          <speciesReference species="Ath_C0145" stoichiometry="1"/>
        </listOfReactants>
        <listOfProducts>
          <speciesReference species="Ath_C0014" stoichiometry="1"/>
          <speciesReference species="Ath_C0424" stoichiometry="1"/>
        </listOfProducts>
      </reaction>
      <reaction id="Ath_R0200" name="CHOLINE-KINASE-RXN">
        <listOfReactants>
          <speciesReference species="Ath_C0002" stoichiometry="1"/>
          <speciesReference species="Ath_C0089" stoichiometry="1"/>
        </listOfReactants>
        <listOfProducts>
          <speciesReference species="Ath_C0008" stoichiometry="1"/>
          <speciesReference species="Ath_C0306" stoichiometry="1"/>
        </listOfProducts>
      </reaction>
      <reaction id="Ath_R0201" name="CHORISMATE-SYNTHASE-RXN">
        <listOfReactants>
          <speciesReference species="Ath_C0441" stoichiometry="1"/>
        </listOfReactants>
        <listOfProducts>
          <speciesReference species="Ath_C0172" stoichiometry="1"/>
          <speciesReference species="Ath_C0009" stoichiometry="1"/>
        </listOfProducts>
      </reaction>
      <reaction id="Ath_R0202" name="CHORISMATEMUT-RXN">
        <listOfReactants>
          <speciesReference species="Ath_C0172" stoichiometry="1"/>
        </listOfReactants>
        <listOfProducts>
          <speciesReference species="Ath_C0174" stoichiometry="1"/>
        </listOfProducts>
      </reaction>
      <reaction id="Ath_R0203" name="CINNAMOYL-COA-REDUCTASE-RXN">
        <listOfReactants>
          <speciesReference species="Ath_C0362" stoichiometry="1"/>
          <speciesReference species="Ath_C0010" stoichiometry="1"/>
          <speciesReference species="Ath_C0006" stoichiometry="1"/>
        </listOfReactants>
        <listOfProducts>
          <speciesReference species="Ath_C0292" stoichiometry="1"/>
          <speciesReference species="Ath_C0005" stoichiometry="1"/>
        </listOfProducts>
      </reaction>
      <reaction id="Ath_R0204" name="CINNAMYL-ALCOHOL-DEHYDROGENASE-RXN">
        <listOfReactants>
          <speciesReference species="Ath_C0362" stoichiometry="1"/>
          <speciesReference species="Ath_C0005" stoichiometry="1"/>
        </listOfReactants>
        <listOfProducts>
          <speciesReference species="Ath_C0523" stoichiometry="1"/>
          <speciesReference species="Ath_C0006" stoichiometry="1"/>
        </listOfProducts>
      </reaction>
      <reaction id="Ath_R0205" name="CITSYN-RXN">
        <listOfReactants>
          <speciesReference species="Ath_C0122" stoichiometry="1"/>
          <speciesReference species="Ath_C0010" stoichiometry="1"/>
        </listOfReactants>
        <listOfProducts>
          <speciesReference species="Ath_C0022" stoichiometry="1"/>
          <speciesReference species="Ath_C0001" stoichiometry="1"/>
          <speciesReference species="Ath_C0032" stoichiometry="1"/>
        </listOfProducts>
      </reaction>
      <reaction id="Ath_R0206" name="CMPKI-RXN">
        <listOfReactants>
          <speciesReference species="Ath_C0002" stoichiometry="1"/>
          <speciesReference species="Ath_C0046" stoichiometry="1"/>
        </listOfReactants>
        <listOfProducts>
          <speciesReference species="Ath_C0008" stoichiometry="1"/>
          <speciesReference species="Ath_C0088" stoichiometry="1"/>
        </listOfProducts>
      </reaction>
      <reaction id="Ath_R0207" name="CONIFERIN-BETA-GLUCOSIDASE-RXN">
        <listOfReactants>
          <speciesReference species="Ath_C0345" stoichiometry="1"/>
          <speciesReference species="Ath_C0001" stoichiometry="1"/>
        </listOfReactants>
        <listOfProducts>
          <speciesReference species="Ath_C0307" stoichiometry="1"/>
          <speciesReference species="Ath_C0027" stoichiometry="1"/>
        </listOfProducts>
      </reaction>
      <reaction id="Ath_R0208" name="CPM-KDOSYNTH-RXN">
        <listOfReactants>
          <speciesReference species="Ath_C0051" stoichiometry="1"/>
          <speciesReference species="Ath_C0422" stoichiometry="1"/>
        </listOfReactants>
        <listOfProducts>
          <speciesReference species="Ath_C0012" stoichiometry="1"/>
          <speciesReference species="Ath_C0621" stoichiometry="1"/>
        </listOfProducts>
      </reaction>
      <reaction id="Ath_R0209" name="CTPSYN-RXN">
        <listOfReactants>
          <speciesReference species="Ath_C0002" stoichiometry="1"/>
          <speciesReference species="Ath_C0059" stoichiometry="1"/>
          <speciesReference species="Ath_C0013" stoichiometry="1"/>
        </listOfReactants>
        <listOfProducts>
          <speciesReference species="Ath_C0008" stoichiometry="1"/>
          <speciesReference species="Ath_C0009" stoichiometry="1"/>
          <speciesReference species="Ath_C0051" stoichiometry="1"/>
        </listOfProducts>
      </reaction>
      <reaction id="Ath_R0210" name="CYCLOARTENOL-SYNTHASE-RXN">
        <listOfReactants>
          <speciesReference species="Ath_C0389" stoichiometry="1"/>
        </listOfReactants>
        <listOfProducts>
          <speciesReference species="Ath_C0495" stoichiometry="1"/>
        </listOfProducts>
      </reaction>
      <reaction id="Ath_R0211" name="CYCLOEUCALENOL-CYCLOISOMERASE-RXN">
        <listOfReactants>
          <speciesReference species="Ath_C0515" stoichiometry="1"/>
        </listOfReactants>
        <listOfProducts>
          <speciesReference species="Ath_C0500" stoichiometry="1"/>
        </listOfProducts>
      </reaction>
      <reaction id="Ath_R0212" name="CYCLOHEXADIENYL-DEHYDROGENASE-RXN">
        <listOfReactants>
          <speciesReference species="Ath_C0349" stoichiometry="1"/>
          <speciesReference species="Ath_C0003" stoichiometry="1"/>
        </listOfReactants>
        <listOfProducts>
          <speciesReference species="Ath_C0063" stoichiometry="1"/>
          <speciesReference species="Ath_C0011" stoichiometry="1"/>
          <speciesReference species="Ath_C0004" stoichiometry="1"/>
        </listOfProducts>
      </reaction>
      <reaction id="Ath_R0213" name="CYSTATHIONINE-BETA-LYASE-RXN">
        <listOfReactants>
          <speciesReference species="Ath_C0293" stoichiometry="1"/>
          <speciesReference species="Ath_C0001" stoichiometry="1"/>
        </listOfReactants>
        <listOfProducts>
          <speciesReference species="Ath_C0120" stoichiometry="1"/>
          <speciesReference species="Ath_C0013" stoichiometry="1"/>
          <speciesReference species="Ath_C0020" stoichiometry="1"/>
        </listOfProducts>
      </reaction>
      <reaction id="Ath_R0214" name="CYSTATHIONINE-BETA-SYNTHASE-RXN">
        <listOfReactants>
          <speciesReference species="Ath_C0053" stoichiometry="1"/>
          <speciesReference species="Ath_C0120" stoichiometry="1"/>
        </listOfReactants>
        <listOfProducts>
          <speciesReference species="Ath_C0293" stoichiometry="1"/>
          <speciesReference species="Ath_C0001" stoichiometry="1"/>
        </listOfProducts>
      </reaction>
      <reaction id="Ath_R0215" name="CYTIDEAM-RXN">
        <listOfReactants>
          <speciesReference species="Ath_C0358" stoichiometry="1"/>
          <speciesReference species="Ath_C0001" stoichiometry="1"/>
        </listOfReactants>
        <listOfProducts>
          <speciesReference species="Ath_C0288" stoichiometry="1"/>
          <speciesReference species="Ath_C0013" stoichiometry="1"/>
        </listOfProducts>
      </reaction>
      <reaction id="Ath_R0216" name="CYTIDEAM2-RXN">
        <listOfReactants>
          <speciesReference species="Ath_C0271" stoichiometry="1"/>
          <speciesReference species="Ath_C0001" stoichiometry="1"/>
        </listOfReactants>
        <listOfProducts>
          <speciesReference species="Ath_C0197" stoichiometry="1"/>
          <speciesReference species="Ath_C0013" stoichiometry="1"/>
        </listOfProducts>
      </reaction>
      <reaction id="Ath_R0217" name="D-PPENTOMUT-RXN">
        <listOfReactants>
          <speciesReference species="Ath_C0328" stoichiometry="1"/>
        </listOfReactants>
        <listOfProducts>
          <speciesReference species="Ath_C0329" stoichiometry="1"/>
        </listOfProducts>
      </reaction>
      <reaction id="Ath_R0218" name="DADPKIN-RXN">
        <listOfReactants>
          <speciesReference species="Ath_C0002" stoichiometry="1"/>
          <speciesReference species="Ath_C0149" stoichiometry="1"/>
        </listOfReactants>
        <listOfProducts>
          <speciesReference species="Ath_C0008" stoichiometry="1"/>
          <speciesReference species="Ath_C0103" stoichiometry="1"/>
        </listOfProducts>
      </reaction>
      <reaction id="Ath_R0219" name="DAHPSYN-RXN">
        <listOfReactants>
          <speciesReference species="Ath_C0058" stoichiometry="1"/>
          <speciesReference species="Ath_C0187" stoichiometry="1"/>
          <speciesReference species="Ath_C0001" stoichiometry="1"/>
        </listOfReactants>
        <listOfProducts>
          <speciesReference species="Ath_C0674" stoichiometry="1"/>
          <speciesReference species="Ath_C0009" stoichiometry="1"/>
        </listOfProducts>
      </reaction>
      <reaction id="Ath_R0220" name="DALADALALIG-RXN">
        <listOfReactants>
          <speciesReference species="Ath_C0002" stoichiometry="1"/>
          <speciesReference species="Ath_C0105" stoichiometry="2"/>
        </listOfReactants>
        <listOfProducts>
          <speciesReference species="Ath_C0008" stoichiometry="1"/>
          <speciesReference species="Ath_C0009" stoichiometry="1"/>
          <speciesReference species="Ath_C0377" stoichiometry="1"/>
        </listOfProducts>
      </reaction>
      <reaction id="Ath_R0221" name="DAPASYN-RXN">
        <listOfReactants>
          <speciesReference species="Ath_C0017" stoichiometry="1"/>
          <speciesReference species="Ath_C0397" stoichiometry="1"/>
        </listOfReactants>
        <listOfProducts>
          <speciesReference species="Ath_C0646" stoichiometry="1"/>
          <speciesReference species="Ath_C0386" stoichiometry="1"/>
        </listOfProducts>
      </reaction>
      <reaction id="Ath_R0222" name="DARAB5PISOM-RXN">
        <listOfReactants>
          <speciesReference species="Ath_C0402" stoichiometry="1"/>
        </listOfReactants>
        <listOfProducts>
          <speciesReference species="Ath_C0147" stoichiometry="1"/>
        </listOfProducts>
      </reaction>
      <reaction id="Ath_R0223" name="DCDPKIN-RXN">
        <listOfReactants>
          <speciesReference species="Ath_C0002" stoichiometry="1"/>
          <speciesReference species="Ath_C0337" stoichiometry="1"/>
        </listOfReactants>
        <listOfProducts>
          <speciesReference species="Ath_C0008" stoichiometry="1"/>
          <speciesReference species="Ath_C0265" stoichiometry="1"/>
        </listOfProducts>
      </reaction>
      <reaction id="Ath_R0224" name="DCTP-DEAM-RXN">
        <listOfReactants>
          <speciesReference species="Ath_C0265" stoichiometry="1"/>
          <speciesReference species="Ath_C0001" stoichiometry="1"/>
        </listOfReactants>
        <listOfProducts>
          <speciesReference species="Ath_C0267" stoichiometry="1"/>
          <speciesReference species="Ath_C0013" stoichiometry="1"/>
        </listOfProducts>
      </reaction>
      <reaction id="Ath_R0225" name="DCYSDESULF-RXN">
        <listOfReactants>
          <speciesReference species="Ath_C0346" stoichiometry="1"/>
          <speciesReference species="Ath_C0001" stoichiometry="1"/>
        </listOfReactants>
        <listOfProducts>
          <speciesReference species="Ath_C0190" stoichiometry="1"/>
          <speciesReference species="Ath_C0013" stoichiometry="1"/>
          <speciesReference species="Ath_C0020" stoichiometry="1"/>
        </listOfProducts>
      </reaction>
      <reaction id="Ath_R0226" name="DECAPCISTRANSFER-RXN">
        <listOfReactants>
          <speciesReference species="Ath_C0657" stoichiometry="1"/>
          <speciesReference species="Ath_C0101" stoichiometry="1"/>
        </listOfReactants>
        <listOfProducts>
          <speciesReference species="Ath_C0012" stoichiometry="1"/>
          <speciesReference species="Ath_C0664" stoichiometry="1"/>
        </listOfProducts>
      </reaction>
      <reaction id="Ath_R0227" name="DEPHOSPHOCOAKIN-RXN">
        <listOfReactants>
          <speciesReference species="Ath_C0002" stoichiometry="1"/>
          <speciesReference species="Ath_C0359" stoichiometry="1"/>
        </listOfReactants>
        <listOfProducts>
          <speciesReference species="Ath_C0008" stoichiometry="1"/>
          <speciesReference species="Ath_C0010" stoichiometry="1"/>
        </listOfProducts>
      </reaction>
      <reaction id="Ath_R0228" name="DETHIOBIOTIN-SYN-RXN">
        <listOfReactants>
          <speciesReference species="Ath_C0002" stoichiometry="1"/>
          <speciesReference species="Ath_C0386" stoichiometry="1"/>
          <speciesReference species="Ath_C0011" stoichiometry="1"/>
        </listOfReactants>
        <listOfProducts>
          <speciesReference species="Ath_C0008" stoichiometry="1"/>
          <speciesReference species="Ath_C0009" stoichiometry="1"/>
          <speciesReference species="Ath_C0496" stoichiometry="1"/>
        </listOfProducts>
      </reaction>
      <reaction id="Ath_R0229" name="DGDPKIN-RXN">
        <listOfReactants>
          <speciesReference species="Ath_C0002" stoichiometry="1"/>
          <speciesReference species="Ath_C0225" stoichiometry="1"/>
        </listOfReactants>
        <listOfProducts>
          <speciesReference species="Ath_C0008" stoichiometry="1"/>
          <speciesReference species="Ath_C0191" stoichiometry="1"/>
        </listOfProducts>
      </reaction>
      <reaction id="Ath_R0230" name="DHS-PHOSPHATASE-RXN">
        <listOfReactants>
          <speciesReference species="Ath_C0002" stoichiometry="1"/>
          <speciesReference species="Ath_C0350" stoichiometry="1"/>
        </listOfReactants>
        <listOfProducts>
          <speciesReference species="Ath_C0008" stoichiometry="1"/>
          <speciesReference species="Ath_C0405" stoichiometry="1"/>
        </listOfProducts>
      </reaction>
      <reaction id="Ath_R0231" name="DIAMINOPIMDECARB-RXN">
        <listOfReactants>
          <speciesReference species="Ath_C0330" stoichiometry="1"/>
        </listOfReactants>
        <listOfProducts>
          <speciesReference species="Ath_C0039" stoichiometry="1"/>
          <speciesReference species="Ath_C0011" stoichiometry="1"/>
        </listOfProducts>
      </reaction>
      <reaction id="Ath_R0232" name="DIAMINOPIMEPIM-RXN">
        <listOfReactants>
          <speciesReference species="Ath_C0323" stoichiometry="1"/>
        </listOfReactants>
        <listOfProducts>
          <speciesReference species="Ath_C0330" stoichiometry="1"/>
        </listOfProducts>
      </reaction>
      <reaction id="Ath_R0233" name="DIHYDLIPOXN-RXN">
        <listOfReactants>
          <speciesReference species="Ath_C0304" stoichiometry="1"/>
          <speciesReference species="Ath_C0003" stoichiometry="1"/>
        </listOfReactants>
        <listOfProducts>
          <speciesReference species="Ath_C0169" stoichiometry="1"/>
          <speciesReference species="Ath_C0004" stoichiometry="1"/>
        </listOfProducts>
      </reaction>
      <reaction id="Ath_R0234" name="DIHYDRODIPICSYN-RXN">
        <listOfReactants>
          <speciesReference species="Ath_C0258" stoichiometry="1"/>
          <speciesReference species="Ath_C0020" stoichiometry="1"/>
        </listOfReactants>
        <listOfProducts>
          <speciesReference species="Ath_C0575" stoichiometry="1"/>
          <speciesReference species="Ath_C0001" stoichiometry="2"/>
        </listOfProducts>
      </reaction>
      <reaction id="Ath_R0235" name="DIHYDROFOLATEREDUCT-RXN">
        <listOfReactants>
          <speciesReference species="Ath_C0080" stoichiometry="1"/>
          <speciesReference species="Ath_C0006" stoichiometry="1"/>
        </listOfReactants>
        <listOfProducts>
          <speciesReference species="Ath_C0247" stoichiometry="1"/>
          <speciesReference species="Ath_C0005" stoichiometry="1"/>
        </listOfProducts>
      </reaction>
      <reaction id="Ath_R0236" name="DIHYDROFOLATESYNTH-RXN">
        <listOfReactants>
          <speciesReference species="Ath_C0002" stoichiometry="1"/>
          <speciesReference species="Ath_C0363" stoichiometry="1"/>
          <speciesReference species="Ath_C0023" stoichiometry="1"/>
        </listOfReactants>
        <listOfProducts>
          <speciesReference species="Ath_C0008" stoichiometry="1"/>
          <speciesReference species="Ath_C0009" stoichiometry="1"/>
          <speciesReference species="Ath_C0247" stoichiometry="1"/>
        </listOfProducts>
      </reaction>
      <reaction id="Ath_R0237" name="DIHYDROKAEMPFEROL-4-REDUCTASE-RXN">
        <listOfReactants>
          <speciesReference species="Ath_C0595" stoichiometry="1"/>
          <speciesReference species="Ath_C0006" stoichiometry="1"/>
        </listOfReactants>
        <listOfProducts>
          <speciesReference species="Ath_C0372" stoichiometry="1"/>
          <speciesReference species="Ath_C0005" stoichiometry="1"/>
        </listOfProducts>
      </reaction>
      <reaction id="Ath_R0238" name="DIHYDRONEOPTERIN-MONO-P-DEPHOS-RXN">
        <listOfReactants>
          <speciesReference species="Ath_C0692" stoichiometry="1"/>
          <speciesReference species="Ath_C0009" stoichiometry="1"/>
        </listOfReactants>
        <listOfProducts>
          <speciesReference species="Ath_C0748" stoichiometry="1"/>
          <speciesReference species="Ath_C0001" stoichiometry="1"/>
        </listOfProducts>
      </reaction>
      <reaction id="Ath_R0239" name="DIHYDROOROT-RXN">
        <listOfReactants>
          <speciesReference species="Ath_C0216" stoichiometry="1"/>
          <speciesReference species="Ath_C0001" stoichiometry="1"/>
        </listOfReactants>
        <listOfProducts>
          <speciesReference species="Ath_C0256" stoichiometry="1"/>
        </listOfProducts>
      </reaction>
      <reaction id="Ath_R0240" name="DIHYDROOROTOX-RXN">
        <listOfReactants>
          <speciesReference species="Ath_C0216" stoichiometry="1"/>
          <speciesReference species="Ath_C0007" stoichiometry="1"/>
        </listOfReactants>
        <listOfProducts>
          <speciesReference species="Ath_C0195" stoichiometry="1"/>
          <speciesReference species="Ath_C0025" stoichiometry="1"/>
        </listOfProducts>
      </reaction>
      <reaction id="Ath_R0241" name="DIHYDROPYRIMIDINASE-RXN">
        <listOfReactants>
          <speciesReference species="Ath_C0252" stoichiometry="1"/>
          <speciesReference species="Ath_C0001" stoichiometry="1"/>
        </listOfReactants>
        <listOfProducts>
          <speciesReference species="Ath_C0535" stoichiometry="1"/>
        </listOfProducts>
      </reaction>
      <reaction id="Ath_R0242" name="DIHYDROXYISOVALDEHYDRAT-RXN">
        <listOfReactants>
          <speciesReference species="Ath_C0633" stoichiometry="1"/>
        </listOfReactants>
        <listOfProducts>
          <speciesReference species="Ath_C0110" stoichiometry="1"/>
          <speciesReference species="Ath_C0001" stoichiometry="1"/>
        </listOfProducts>
      </reaction>
      <reaction id="Ath_R0243" name="DIHYDROXYMETVALDEHYDRAT-RXN">
        <listOfReactants>
          <speciesReference species="Ath_C0757" stoichiometry="1"/>
        </listOfReactants>
        <listOfProducts>
          <speciesReference species="Ath_C0327" stoichiometry="1"/>
          <speciesReference species="Ath_C0001" stoichiometry="1"/>
        </listOfProducts>
      </reaction>
      <reaction id="Ath_R0244" name="DIMETHUROPORDEHYDROG-RXN">
        <listOfReactants>
          <speciesReference species="Ath_C0526" stoichiometry="1"/>
          <speciesReference species="Ath_C0003" stoichiometry="1"/>
        </listOfReactants>
        <listOfProducts>
          <speciesReference species="Ath_C0733" stoichiometry="1"/>
          <speciesReference species="Ath_C0004" stoichiometry="1"/>
        </listOfProducts>
      </reaction>
      <reaction id="Ath_R0245" name="DIOHBUTANONEPSYN-RXN">
        <listOfReactants>
          <speciesReference species="Ath_C0147" stoichiometry="1"/>
        </listOfReactants>
        <listOfProducts>
          <speciesReference species="Ath_C0866" stoichiometry="1"/>
          <speciesReference species="Ath_C0047" stoichiometry="1"/>
        </listOfProducts>
      </reaction>
      <reaction id="Ath_R0246" name="DIPHOSPHOMEVALONTE-DECARBOXYLASE-RXN">
        <listOfReactants>
          <speciesReference species="Ath_C0002" stoichiometry="1"/>
          <speciesReference species="Ath_C0409" stoichiometry="1"/>
        </listOfReactants>
        <listOfProducts>
          <speciesReference species="Ath_C0008" stoichiometry="1"/>
          <speciesReference species="Ath_C0009" stoichiometry="1"/>
          <speciesReference species="Ath_C0101" stoichiometry="1"/>
          <speciesReference species="Ath_C0011" stoichiometry="1"/>
        </listOfProducts>
      </reaction>
      <reaction id="Ath_R0247" name="DIPHTHINE-SYNTHASE-RXN">
        <listOfReactants>
          <speciesReference species="Ath_C0017" stoichiometry="1"/>
          <speciesReference species="Ath_C0647" stoichiometry="1"/>
        </listOfReactants>
        <listOfProducts>
          <speciesReference species="Ath_C0019" stoichiometry="1"/>
          <speciesReference species="Ath_C0675" stoichiometry="1"/>
        </listOfProducts>
      </reaction>
      <reaction id="Ath_R0248" name="DLACTDEHYDROGNAD-RXN">
        <listOfReactants>
          <speciesReference species="Ath_C0176" stoichiometry="1"/>
          <speciesReference species="Ath_C0003" stoichiometry="1"/>
        </listOfReactants>
        <listOfProducts>
          <speciesReference species="Ath_C0020" stoichiometry="1"/>
          <speciesReference species="Ath_C0004" stoichiometry="1"/>
        </listOfProducts>
      </reaction>
      <reaction id="Ath_R0249" name="DMK-RXN">
        <listOfReactants>
          <speciesReference species="Ath_C0596" stoichiometry="1"/>
          <speciesReference species="Ath_C0626" stoichiometry="1"/>
        </listOfReactants>
        <listOfProducts>
          <speciesReference species="Ath_C0736" stoichiometry="1"/>
          <speciesReference species="Ath_C0012" stoichiometry="1"/>
          <speciesReference species="Ath_C0011" stoichiometry="1"/>
        </listOfProducts>
      </reaction>
      <reaction id="Ath_R0250" name="DOLICHOL-KINASE-RXN">
        <listOfReactants>
          <speciesReference species="Ath_C0051" stoichiometry="1"/>
          <speciesReference species="Ath_C0233" stoichiometry="1"/>
        </listOfReactants>
        <listOfProducts>
          <speciesReference species="Ath_C0088" stoichiometry="1"/>
          <speciesReference species="Ath_C0086" stoichiometry="1"/>
        </listOfProducts>
      </reaction>
      <reaction id="Ath_R0251" name="DTDPDEHYDRHAMEPIM-RXN">
        <listOfReactants>
          <speciesReference species="Ath_C0331" stoichiometry="1"/>
        </listOfReactants>
        <listOfProducts>
          <speciesReference species="Ath_C0332" stoichiometry="1"/>
        </listOfProducts>
      </reaction>
      <reaction id="Ath_R0252" name="DTDPDEHYRHAMREDUCT-RXN">
        <listOfReactants>
          <speciesReference species="Ath_C0573" stoichiometry="1"/>
          <speciesReference species="Ath_C0006" stoichiometry="1"/>
        </listOfReactants>
        <listOfProducts>
          <speciesReference species="Ath_C0332" stoichiometry="1"/>
          <speciesReference species="Ath_C0005" stoichiometry="1"/>
        </listOfProducts>
      </reaction>
      <reaction id="Ath_R0253" name="DTDPGLUCDEHYDRAT-RXN">
        <listOfReactants>
          <speciesReference species="Ath_C0351" stoichiometry="1"/>
        </listOfReactants>
        <listOfProducts>
          <speciesReference species="Ath_C0331" stoichiometry="1"/>
          <speciesReference species="Ath_C0001" stoichiometry="1"/>
        </listOfProducts>
      </reaction>
      <reaction id="Ath_R0254" name="DTDPKIN-RXN">
        <listOfReactants>
          <speciesReference species="Ath_C0002" stoichiometry="1"/>
          <speciesReference species="Ath_C0227" stoichiometry="1"/>
        </listOfReactants>
        <listOfProducts>
          <speciesReference species="Ath_C0008" stoichiometry="1"/>
          <speciesReference species="Ath_C0266" stoichiometry="1"/>
        </listOfProducts>
      </reaction>
      <reaction id="Ath_R0255" name="DTMPKI-RXN">
        <listOfReactants>
          <speciesReference species="Ath_C0002" stoichiometry="1"/>
          <speciesReference species="Ath_C0228" stoichiometry="1"/>
        </listOfReactants>
        <listOfProducts>
          <speciesReference species="Ath_C0008" stoichiometry="1"/>
          <speciesReference species="Ath_C0227" stoichiometry="1"/>
        </listOfProducts>
      </reaction>
      <reaction id="Ath_R0256" name="DUDPKIN-RXN">
        <listOfReactants>
          <speciesReference species="Ath_C0002" stoichiometry="1"/>
          <speciesReference species="Ath_C0456" stoichiometry="1"/>
        </listOfReactants>
        <listOfProducts>
          <speciesReference species="Ath_C0008" stoichiometry="1"/>
          <speciesReference species="Ath_C0267" stoichiometry="1"/>
        </listOfProducts>
      </reaction>
      <reaction id="Ath_R0257" name="DUTP-PYROP-RXN">
        <listOfReactants>
          <speciesReference species="Ath_C0267" stoichiometry="1"/>
          <speciesReference species="Ath_C0001" stoichiometry="1"/>
        </listOfReactants>
        <listOfProducts>
          <speciesReference species="Ath_C0229" stoichiometry="1"/>
          <speciesReference species="Ath_C0012" stoichiometry="1"/>
        </listOfProducts>
      </reaction>
      <reaction id="Ath_R0258" name="DXPREDISOM-RXN">
        <listOfReactants>
          <speciesReference species="Ath_C0812" stoichiometry="1"/>
          <speciesReference species="Ath_C0006" stoichiometry="1"/>
        </listOfReactants>
        <listOfProducts>
          <speciesReference species="Ath_C0815" stoichiometry="1"/>
          <speciesReference species="Ath_C0005" stoichiometry="1"/>
        </listOfProducts>
      </reaction>
      <reaction id="Ath_R0259" name="ETHANOLAMINE-KINASE-RXN">
        <listOfReactants>
          <speciesReference species="Ath_C0002" stoichiometry="1"/>
          <speciesReference species="Ath_C0142" stoichiometry="1"/>
        </listOfReactants>
        <listOfProducts>
          <speciesReference species="Ath_C0008" stoichiometry="1"/>
          <speciesReference species="Ath_C0219" stoichiometry="1"/>
        </listOfProducts>
      </reaction>
      <reaction id="Ath_R0260" name="F16BDEPHOS-RXN">
        <listOfReactants>
          <speciesReference species="Ath_C0222" stoichiometry="1"/>
          <speciesReference species="Ath_C0001" stoichiometry="1"/>
        </listOfReactants>
        <listOfProducts>
          <speciesReference species="Ath_C0066" stoichiometry="1"/>
          <speciesReference species="Ath_C0009" stoichiometry="1"/>
        </listOfProducts>
      </reaction>
      <reaction id="Ath_R0261" name="FADSYN-RXN">
        <listOfReactants>
          <speciesReference species="Ath_C0002" stoichiometry="1"/>
          <speciesReference species="Ath_C0049" stoichiometry="1"/>
        </listOfReactants>
        <listOfProducts>
          <speciesReference species="Ath_C0012" stoichiometry="1"/>
          <speciesReference species="Ath_C0015" stoichiometry="1"/>
        </listOfProducts>
      </reaction>
      <reaction id="Ath_R0262" name="FARNESYLTRANSTRANSFERASE-RXN">
        <listOfReactants>
          <speciesReference species="Ath_C0262" stoichiometry="1"/>
          <speciesReference species="Ath_C0101" stoichiometry="1"/>
        </listOfReactants>
        <listOfProducts>
          <speciesReference species="Ath_C0012" stoichiometry="1"/>
          <speciesReference species="Ath_C0221" stoichiometry="1"/>
        </listOfProducts>
      </reaction>
      <reaction id="Ath_R0263" name="FGAMSYN-RXN">
        <listOfReactants>
          <speciesReference species="Ath_C0002" stoichiometry="1"/>
          <speciesReference species="Ath_C0643" stoichiometry="1"/>
          <speciesReference species="Ath_C0052" stoichiometry="1"/>
          <speciesReference species="Ath_C0001" stoichiometry="1"/>
        </listOfReactants>
        <listOfProducts>
          <speciesReference species="Ath_C0008" stoichiometry="1"/>
          <speciesReference species="Ath_C0009" stoichiometry="1"/>
          <speciesReference species="Ath_C0669" stoichiometry="1"/>
          <speciesReference species="Ath_C0023" stoichiometry="1"/>
        </listOfProducts>
      </reaction>
      <reaction id="Ath_R0264" name="FORMALDEHYDE-DEHYDROGENASE-RXN">
        <listOfReactants>
          <speciesReference species="Ath_C0054" stoichiometry="1"/>
          <speciesReference species="Ath_C0003" stoichiometry="1"/>
          <speciesReference species="Ath_C0001" stoichiometry="1"/>
        </listOfReactants>
        <listOfProducts>
          <speciesReference species="Ath_C0047" stoichiometry="1"/>
          <speciesReference species="Ath_C0004" stoichiometry="1"/>
        </listOfProducts>
      </reaction>
      <reaction id="Ath_R0265" name="FORMAMIDASE-RXN">
        <listOfReactants>
          <speciesReference species="Ath_C0275" stoichiometry="1"/>
          <speciesReference species="Ath_C0001" stoichiometry="1"/>
        </listOfReactants>
        <listOfProducts>
          <speciesReference species="Ath_C0047" stoichiometry="1"/>
          <speciesReference species="Ath_C0013" stoichiometry="1"/>
        </listOfProducts>
      </reaction>
      <reaction id="Ath_R0266" name="FORMATE-DEHYDROGENASE-(NADP+)-RXN">
        <listOfReactants>
          <speciesReference species="Ath_C0047" stoichiometry="1"/>
          <speciesReference species="Ath_C0006" stoichiometry="1"/>
        </listOfReactants>
        <listOfProducts>
          <speciesReference species="Ath_C0011" stoichiometry="1"/>
          <speciesReference species="Ath_C0005" stoichiometry="1"/>
        </listOfProducts>
      </reaction>
      <reaction id="Ath_R0267" name="FORMATETHFLIG-RXN">
        <listOfReactants>
          <speciesReference species="Ath_C0080" stoichiometry="1"/>
          <speciesReference species="Ath_C0047" stoichiometry="1"/>
          <speciesReference species="Ath_C0002" stoichiometry="1"/>
        </listOfReactants>
        <listOfProducts>
          <speciesReference species="Ath_C0008" stoichiometry="1"/>
          <speciesReference species="Ath_C0009" stoichiometry="1"/>
          <speciesReference species="Ath_C0160" stoichiometry="1"/>
        </listOfProducts>
      </reaction>
      <reaction id="Ath_R0268" name="FORMYLTHFDEFORMYL-RXN">
        <listOfReactants>
          <speciesReference species="Ath_C0160" stoichiometry="1"/>
          <speciesReference species="Ath_C0001" stoichiometry="1"/>
        </listOfReactants>
        <listOfProducts>
          <speciesReference species="Ath_C0047" stoichiometry="1"/>
          <speciesReference species="Ath_C0080" stoichiometry="1"/>
        </listOfProducts>
      </reaction>
      <reaction id="Ath_R0269" name="FPPSYN-RXN">
        <listOfReactants>
          <speciesReference species="Ath_C0217" stoichiometry="1"/>
          <speciesReference species="Ath_C0101" stoichiometry="1"/>
        </listOfReactants>
        <listOfProducts>
          <speciesReference species="Ath_C0012" stoichiometry="1"/>
          <speciesReference species="Ath_C0262" stoichiometry="1"/>
        </listOfProducts>
      </reaction>
      <reaction id="Ath_R0270" name="FRUCTOKINASE-RXN">
        <listOfReactants>
          <speciesReference species="Ath_C0002" stoichiometry="1"/>
          <speciesReference species="Ath_C0075" stoichiometry="1"/>
        </listOfReactants>
        <listOfProducts>
          <speciesReference species="Ath_C0008" stoichiometry="1"/>
          <speciesReference species="Ath_C0066" stoichiometry="1"/>
        </listOfProducts>
      </reaction>
      <reaction id="Ath_R0271" name="FUCOKINASE-RXN">
        <listOfReactants>
          <speciesReference species="Ath_C0002" stoichiometry="1"/>
          <speciesReference species="Ath_C0381" stoichiometry="1"/>
        </listOfReactants>
        <listOfProducts>
          <speciesReference species="Ath_C0008" stoichiometry="1"/>
          <speciesReference species="Ath_C0555" stoichiometry="1"/>
        </listOfProducts>
      </reaction>
      <reaction id="Ath_R0272" name="FUMARYLACETOACETASE-RXN">
        <listOfReactants>
          <speciesReference species="Ath_C0126" stoichiometry="1"/>
          <speciesReference species="Ath_C0096" stoichiometry="1"/>
        </listOfReactants>
        <listOfProducts>
          <speciesReference species="Ath_C0390" stoichiometry="1"/>
          <speciesReference species="Ath_C0001" stoichiometry="1"/>
        </listOfProducts>
      </reaction>
      <reaction id="Ath_R0273" name="FUMHYDR-RXN">
        <listOfReactants>
          <speciesReference species="Ath_C0115" stoichiometry="1"/>
        </listOfReactants>
        <listOfProducts>
          <speciesReference species="Ath_C0096" stoichiometry="1"/>
          <speciesReference species="Ath_C0001" stoichiometry="1"/>
        </listOfProducts>
      </reaction>
      <reaction id="Ath_R0274" name="GABATRANSAM-RXN">
        <listOfReactants>
          <speciesReference species="Ath_C0215" stoichiometry="1"/>
          <speciesReference species="Ath_C0024" stoichiometry="1"/>
        </listOfReactants>
        <listOfProducts>
          <speciesReference species="Ath_C0158" stoichiometry="1"/>
          <speciesReference species="Ath_C0023" stoichiometry="1"/>
        </listOfProducts>
      </reaction>
      <reaction id="Ath_R0275" name="GALACTOSIDE-2-L-FUCOSYLTRANSFERASE-RXN">
        <listOfReactants>
          <speciesReference species="Ath_C0210" stoichiometry="1"/>
          <speciesReference species="Ath_C0548" stoichiometry="1"/>
        </listOfReactants>
        <listOfProducts>
          <speciesReference species="Ath_C0031" stoichiometry="1"/>
          <speciesReference species="Ath_C0651" stoichiometry="1"/>
        </listOfProducts>
      </reaction>
      <reaction id="Ath_R0276" name="GALACTURIDYLYLTRANS-RXN">
        <listOfReactants>
          <speciesReference species="Ath_C0026" stoichiometry="1"/>
          <speciesReference species="Ath_C0260" stoichiometry="1"/>
        </listOfReactants>
        <listOfProducts>
          <speciesReference species="Ath_C0081" stoichiometry="1"/>
          <speciesReference species="Ath_C0043" stoichiometry="1"/>
        </listOfProducts>
      </reaction>
      <reaction id="Ath_R0277" name="GALACTURONOKINASE-RXN">
        <listOfReactants>
          <speciesReference species="Ath_C0002" stoichiometry="1"/>
          <speciesReference species="Ath_C0214" stoichiometry="1"/>
        </listOfReactants>
        <listOfProducts>
          <speciesReference species="Ath_C0008" stoichiometry="1"/>
          <speciesReference species="Ath_C0616" stoichiometry="1"/>
        </listOfProducts>
      </reaction>
      <reaction id="Ath_R0278" name="GAMMA-GLUTAMYLCYCLOTRANSFERASE-RXN">
        <listOfReactants>
          <speciesReference species="Ath_C0602" stoichiometry="1"/>
        </listOfReactants>
        <listOfProducts>
          <speciesReference species="Ath_C0493" stoichiometry="1"/>
          <speciesReference species="Ath_C0116" stoichiometry="1"/>
        </listOfProducts>
      </reaction>
      <reaction id="Ath_R0279" name="GART-RXN">
        <listOfReactants>
          <speciesReference species="Ath_C0160" stoichiometry="1"/>
          <speciesReference species="Ath_C0607" stoichiometry="1"/>
        </listOfReactants>
        <listOfProducts>
          <speciesReference species="Ath_C0080" stoichiometry="1"/>
          <speciesReference species="Ath_C0643" stoichiometry="1"/>
        </listOfProducts>
      </reaction>
      <reaction id="Ath_R0280" name="GARTRANSFORMYL2-RXN">
        <listOfReactants>
          <speciesReference species="Ath_C0047" stoichiometry="1"/>
          <speciesReference species="Ath_C0002" stoichiometry="1"/>
          <speciesReference species="Ath_C0607" stoichiometry="1"/>
        </listOfReactants>
        <listOfProducts>
          <speciesReference species="Ath_C0008" stoichiometry="1"/>
          <speciesReference species="Ath_C0009" stoichiometry="1"/>
          <speciesReference species="Ath_C0643" stoichiometry="1"/>
        </listOfProducts>
      </reaction>
      <reaction id="Ath_R0281" name="GCVMULTI-RXN">
        <listOfReactants>
          <speciesReference species="Ath_C0033" stoichiometry="1"/>
          <speciesReference species="Ath_C0080" stoichiometry="1"/>
          <speciesReference species="Ath_C0003" stoichiometry="1"/>
        </listOfReactants>
        <listOfProducts>
          <speciesReference species="Ath_C0111" stoichiometry="1"/>
          <speciesReference species="Ath_C0013" stoichiometry="1"/>
          <speciesReference species="Ath_C0011" stoichiometry="1"/>
          <speciesReference species="Ath_C0004" stoichiometry="1"/>
        </listOfProducts>
      </reaction>
      <reaction id="Ath_R0282" name="GDPKIN-RXN">
        <listOfReactants>
          <speciesReference species="Ath_C0002" stoichiometry="1"/>
          <speciesReference species="Ath_C0031" stoichiometry="1"/>
        </listOfReactants>
        <listOfProducts>
          <speciesReference species="Ath_C0008" stoichiometry="1"/>
          <speciesReference species="Ath_C0038" stoichiometry="1"/>
        </listOfProducts>
      </reaction>
      <reaction id="Ath_R0283" name="GDPMANDEHYDRA-RXN">
        <listOfReactants>
          <speciesReference species="Ath_C0076" stoichiometry="1"/>
        </listOfReactants>
        <listOfProducts>
          <speciesReference species="Ath_C0429" stoichiometry="1"/>
          <speciesReference species="Ath_C0001" stoichiometry="1"/>
        </listOfProducts>
      </reaction>
      <reaction id="Ath_R0284" name="GLU6PDEHYDROG-RXN">
        <listOfReactants>
          <speciesReference species="Ath_C0415" stoichiometry="1"/>
          <speciesReference species="Ath_C0006" stoichiometry="1"/>
        </listOfReactants>
        <listOfProducts>
          <speciesReference species="Ath_C0433" stoichiometry="1"/>
          <speciesReference species="Ath_C0005" stoichiometry="1"/>
        </listOfProducts>
      </reaction>
      <reaction id="Ath_R0285" name="GLUC1PADENYLTRANS-RXN">
        <listOfReactants>
          <speciesReference species="Ath_C0002" stoichiometry="1"/>
          <speciesReference species="Ath_C0081" stoichiometry="1"/>
        </listOfReactants>
        <listOfProducts>
          <speciesReference species="Ath_C0012" stoichiometry="1"/>
          <speciesReference species="Ath_C0278" stoichiometry="1"/>
        </listOfProducts>
      </reaction>
      <reaction id="Ath_R0286" name="GLUC1PURIDYLTRANS-RXN">
        <listOfReactants>
          <speciesReference species="Ath_C0059" stoichiometry="1"/>
          <speciesReference species="Ath_C0081" stoichiometry="1"/>
        </listOfReactants>
        <listOfProducts>
          <speciesReference species="Ath_C0012" stoichiometry="1"/>
          <speciesReference species="Ath_C0026" stoichiometry="1"/>
        </listOfProducts>
      </reaction>
      <reaction id="Ath_R0287" name="GLUCISOM-RXN">
        <listOfReactants>
          <speciesReference species="Ath_C0027" stoichiometry="1"/>
        </listOfReactants>
        <listOfProducts>
          <speciesReference species="Ath_C0075" stoichiometry="1"/>
        </listOfProducts>
      </reaction>
      <reaction id="Ath_R0288" name="GLUCONOKIN-RXN">
        <listOfReactants>
          <speciesReference species="Ath_C0002" stoichiometry="1"/>
          <speciesReference species="Ath_C0177" stoichiometry="1"/>
        </listOfReactants>
        <listOfProducts>
          <speciesReference species="Ath_C0008" stoichiometry="1"/>
          <speciesReference species="Ath_C0218" stoichiometry="1"/>
        </listOfProducts>
      </reaction>
      <reaction id="Ath_R0289" name="GLUCOSAMINEPNACETYLTRANS-RXN">
        <listOfReactants>
          <speciesReference species="Ath_C0022" stoichiometry="1"/>
          <speciesReference species="Ath_C0220" stoichiometry="1"/>
        </listOfReactants>
        <listOfProducts>
          <speciesReference species="Ath_C0010" stoichiometry="1"/>
          <speciesReference species="Ath_C0224" stoichiometry="1"/>
        </listOfProducts>
      </reaction>
      <reaction id="Ath_R0290" name="GLUCOSE-6-PHOSPHATE-1-EPIMERASE-RXN">
        <listOfReactants>
          <speciesReference species="Ath_C0324" stoichiometry="1"/>
        </listOfReactants>
        <listOfProducts>
          <speciesReference species="Ath_C0415" stoichiometry="1"/>
        </listOfProducts>
      </reaction>
      <reaction id="Ath_R0291" name="GLUCURONOKINASE-RXN">
        <listOfReactants>
          <speciesReference species="Ath_C0002" stoichiometry="1"/>
          <speciesReference species="Ath_C0144" stoichiometry="1"/>
        </listOfReactants>
        <listOfProducts>
          <speciesReference species="Ath_C0008" stoichiometry="1"/>
          <speciesReference species="Ath_C0707" stoichiometry="1"/>
        </listOfProducts>
      </reaction>
      <reaction id="Ath_R0292" name="GLUTACONYL-COA-DECARBOXYLASE-RXN">
        <listOfReactants>
          <speciesReference species="Ath_C0524" stoichiometry="1"/>
        </listOfReactants>
        <listOfProducts>
          <speciesReference species="Ath_C0357" stoichiometry="1"/>
          <speciesReference species="Ath_C0011" stoichiometry="1"/>
        </listOfProducts>
      </reaction>
      <reaction id="Ath_R0293" name="GLUTAMATE-DEHYDROGENASE-RXN">
        <listOfReactants>
          <speciesReference species="Ath_C0023" stoichiometry="1"/>
          <speciesReference species="Ath_C0003" stoichiometry="1"/>
          <speciesReference species="Ath_C0001" stoichiometry="1"/>
        </listOfReactants>
        <listOfProducts>
          <speciesReference species="Ath_C0024" stoichiometry="1"/>
          <speciesReference species="Ath_C0013" stoichiometry="1"/>
          <speciesReference species="Ath_C0004" stoichiometry="1"/>
        </listOfProducts>
      </reaction>
      <reaction id="Ath_R0294" name="GLUTAMATE-SYNTHASE-(NADH)-RXN">
        <listOfReactants>
          <speciesReference species="Ath_C0023" stoichiometry="2"/>
          <speciesReference species="Ath_C0003" stoichiometry="1"/>
        </listOfReactants>
        <listOfProducts>
          <speciesReference species="Ath_C0052" stoichiometry="1"/>
          <speciesReference species="Ath_C0024" stoichiometry="1"/>
          <speciesReference species="Ath_C0004" stoichiometry="1"/>
        </listOfProducts>
      </reaction>
      <reaction id="Ath_R0295" name="GLUTAMIDOTRANS-RXN">
        <listOfReactants>
          <speciesReference species="Ath_C0673" stoichiometry="1"/>
          <speciesReference species="Ath_C0023" stoichiometry="1"/>
          <speciesReference species="Ath_C0671" stoichiometry="1"/>
        </listOfReactants>
        <listOfProducts>
          <speciesReference species="Ath_C0695" stoichiometry="1"/>
          <speciesReference species="Ath_C0052" stoichiometry="1"/>
        </listOfProducts>
      </reaction>
      <reaction id="Ath_R0296" name="GLUTAMIN-RXN">
        <listOfReactants>
          <speciesReference species="Ath_C0052" stoichiometry="1"/>
          <speciesReference species="Ath_C0001" stoichiometry="1"/>
        </listOfReactants>
        <listOfProducts>
          <speciesReference species="Ath_C0023" stoichiometry="1"/>
          <speciesReference species="Ath_C0013" stoichiometry="1"/>
        </listOfProducts>
      </reaction>
      <reaction id="Ath_R0297" name="GLUTAMINESYN-RXN">
        <listOfReactants>
          <speciesReference species="Ath_C0002" stoichiometry="1"/>
          <speciesReference species="Ath_C0023" stoichiometry="1"/>
          <speciesReference species="Ath_C0013" stoichiometry="1"/>
        </listOfReactants>
        <listOfProducts>
          <speciesReference species="Ath_C0008" stoichiometry="1"/>
          <speciesReference species="Ath_C0009" stoichiometry="1"/>
          <speciesReference species="Ath_C0052" stoichiometry="1"/>
        </listOfProducts>
      </reaction>
      <reaction id="Ath_R0298" name="GLUTATHIONE-PEROXIDASE-RXN">
        <listOfReactants>
          <speciesReference species="Ath_C0025" stoichiometry="1"/>
          <speciesReference species="Ath_C0042" stoichiometry="2"/>
        </listOfReactants>
        <listOfProducts>
          <speciesReference species="Ath_C0099" stoichiometry="1"/>
          <speciesReference species="Ath_C0001" stoichiometry="2"/>
        </listOfProducts>
      </reaction>
      <reaction id="Ath_R0299" name="GLUTATHIONE-REDUCT-NADPH-RXN">
        <listOfReactants>
          <speciesReference species="Ath_C0042" stoichiometry="2"/>
          <speciesReference species="Ath_C0006" stoichiometry="1"/>
        </listOfReactants>
        <listOfProducts>
          <speciesReference species="Ath_C0099" stoichiometry="1"/>
          <speciesReference species="Ath_C0005" stoichiometry="1"/>
        </listOfProducts>
      </reaction>
      <reaction id="Ath_R0300" name="GLUTATHIONE-SYN-RXN">
        <listOfReactants>
          <speciesReference species="Ath_C0002" stoichiometry="1"/>
          <speciesReference species="Ath_C0325" stoichiometry="1"/>
          <speciesReference species="Ath_C0033" stoichiometry="1"/>
        </listOfReactants>
        <listOfProducts>
          <speciesReference species="Ath_C0008" stoichiometry="1"/>
          <speciesReference species="Ath_C0009" stoichiometry="1"/>
          <speciesReference species="Ath_C0042" stoichiometry="1"/>
        </listOfProducts>
      </reaction>
      <reaction id="Ath_R0301" name="GLUTCYSLIG-RXN">
        <listOfReactants>
          <speciesReference species="Ath_C0002" stoichiometry="1"/>
          <speciesReference species="Ath_C0023" stoichiometry="1"/>
          <speciesReference species="Ath_C0077" stoichiometry="1"/>
        </listOfReactants>
        <listOfProducts>
          <speciesReference species="Ath_C0008" stoichiometry="1"/>
          <speciesReference species="Ath_C0009" stoichiometry="1"/>
          <speciesReference species="Ath_C0325" stoichiometry="1"/>
        </listOfProducts>
      </reaction>
      <reaction id="Ath_R0302" name="GLUTDECARBOX-RXN">
        <listOfReactants>
          <speciesReference species="Ath_C0023" stoichiometry="1"/>
        </listOfReactants>
        <listOfProducts>
          <speciesReference species="Ath_C0215" stoichiometry="1"/>
          <speciesReference species="Ath_C0011" stoichiometry="1"/>
        </listOfProducts>
      </reaction>
      <reaction id="Ath_R0303" name="GLUTKIN-RXN">
        <listOfReactants>
          <speciesReference species="Ath_C0002" stoichiometry="1"/>
          <speciesReference species="Ath_C0023" stoichiometry="1"/>
        </listOfReactants>
        <listOfProducts>
          <speciesReference species="Ath_C0008" stoichiometry="1"/>
          <speciesReference species="Ath_C0572" stoichiometry="1"/>
        </listOfProducts>
      </reaction>
      <reaction id="Ath_R0304" name="GLUTSEMIALDEHYDROG-RXN">
        <listOfReactants>
          <speciesReference species="Ath_C0413" stoichiometry="1"/>
          <speciesReference species="Ath_C0009" stoichiometry="1"/>
          <speciesReference species="Ath_C0006" stoichiometry="1"/>
        </listOfReactants>
        <listOfProducts>
          <speciesReference species="Ath_C0572" stoichiometry="1"/>
          <speciesReference species="Ath_C0005" stoichiometry="1"/>
        </listOfProducts>
      </reaction>
      <reaction id="Ath_R0305" name="GLY3KIN-RXN">
        <listOfReactants>
          <speciesReference species="Ath_C0002" stoichiometry="1"/>
          <speciesReference species="Ath_C0178" stoichiometry="1"/>
        </listOfReactants>
        <listOfProducts>
          <speciesReference species="Ath_C0008" stoichiometry="1"/>
          <speciesReference species="Ath_C0146" stoichiometry="1"/>
        </listOfProducts>
      </reaction>
      <reaction id="Ath_R0306" name="GLYCERATE-DEHYDROGENASE-RXN">
        <listOfReactants>
          <speciesReference species="Ath_C0178" stoichiometry="1"/>
          <speciesReference species="Ath_C0003" stoichiometry="1"/>
        </listOfReactants>
        <listOfProducts>
          <speciesReference species="Ath_C0129" stoichiometry="1"/>
          <speciesReference species="Ath_C0004" stoichiometry="1"/>
        </listOfProducts>
      </reaction>
      <reaction id="Ath_R0307" name="GLYCEROL-KIN-RXN">
        <listOfReactants>
          <speciesReference species="Ath_C0002" stoichiometry="1"/>
          <speciesReference species="Ath_C0091" stoichiometry="1"/>
        </listOfReactants>
        <listOfProducts>
          <speciesReference species="Ath_C0008" stoichiometry="1"/>
          <speciesReference species="Ath_C0073" stoichiometry="1"/>
        </listOfProducts>
      </reaction>
      <reaction id="Ath_R0308" name="GLYCERONE-KINASE-RXN">
        <listOfReactants>
          <speciesReference species="Ath_C0002" stoichiometry="1"/>
          <speciesReference species="Ath_C0138" stoichiometry="1"/>
        </listOfReactants>
        <listOfProducts>
          <speciesReference species="Ath_C0008" stoichiometry="1"/>
          <speciesReference species="Ath_C0087" stoichiometry="1"/>
        </listOfProducts>
      </reaction>
      <reaction id="Ath_R0309" name="GLYCINE-AMINOTRANSFERASE-RXN">
        <listOfReactants>
          <speciesReference species="Ath_C0033" stoichiometry="1"/>
          <speciesReference species="Ath_C0024" stoichiometry="1"/>
        </listOfReactants>
        <listOfProducts>
          <speciesReference species="Ath_C0040" stoichiometry="1"/>
          <speciesReference species="Ath_C0023" stoichiometry="1"/>
        </listOfProducts>
      </reaction>
      <reaction id="Ath_R0310" name="GLYCOLALD-DEHYDROG-RXN">
        <listOfReactants>
          <speciesReference species="Ath_C0183" stoichiometry="1"/>
          <speciesReference species="Ath_C0003" stoichiometry="1"/>
          <speciesReference species="Ath_C0001" stoichiometry="1"/>
        </listOfReactants>
        <listOfProducts>
          <speciesReference species="Ath_C0124" stoichiometry="1"/>
          <speciesReference species="Ath_C0004" stoichiometry="1"/>
        </listOfProducts>
      </reaction>
      <reaction id="Ath_R0311" name="GLYOHMETRANS-RXN">
        <listOfReactants>
          <speciesReference species="Ath_C0111" stoichiometry="1"/>
          <speciesReference species="Ath_C0033" stoichiometry="1"/>
          <speciesReference species="Ath_C0001" stoichiometry="1"/>
        </listOfReactants>
        <listOfProducts>
          <speciesReference species="Ath_C0080" stoichiometry="1"/>
          <speciesReference species="Ath_C0053" stoichiometry="1"/>
        </listOfProducts>
      </reaction>
      <reaction id="Ath_R0312" name="GLYOXI-RXN">
        <listOfReactants>
          <speciesReference species="Ath_C0584" stoichiometry="1"/>
        </listOfReactants>
        <listOfProducts>
          <speciesReference species="Ath_C0042" stoichiometry="1"/>
          <speciesReference species="Ath_C0295" stoichiometry="1"/>
        </listOfProducts>
      </reaction>
      <reaction id="Ath_R0313" name="GLYOXII-RXN">
        <listOfReactants>
          <speciesReference species="Ath_C0584" stoichiometry="1"/>
          <speciesReference species="Ath_C0001" stoichiometry="1"/>
        </listOfReactants>
        <listOfProducts>
          <speciesReference species="Ath_C0042" stoichiometry="1"/>
          <speciesReference species="Ath_C0176" stoichiometry="1"/>
        </listOfProducts>
      </reaction>
      <reaction id="Ath_R0314" name="GLYRIBONUCSYN-RXN">
        <listOfReactants>
          <speciesReference species="Ath_C0002" stoichiometry="1"/>
          <speciesReference species="Ath_C0562" stoichiometry="1"/>
          <speciesReference species="Ath_C0033" stoichiometry="1"/>
        </listOfReactants>
        <listOfProducts>
          <speciesReference species="Ath_C0008" stoichiometry="1"/>
          <speciesReference species="Ath_C0009" stoichiometry="1"/>
          <speciesReference species="Ath_C0607" stoichiometry="1"/>
        </listOfProducts>
      </reaction>
      <reaction id="Ath_R0315" name="GMKALT-RXN">
        <listOfReactants>
          <speciesReference species="Ath_C0002" stoichiometry="1"/>
          <speciesReference species="Ath_C0226" stoichiometry="1"/>
        </listOfReactants>
        <listOfProducts>
          <speciesReference species="Ath_C0008" stoichiometry="1"/>
          <speciesReference species="Ath_C0225" stoichiometry="1"/>
        </listOfProducts>
      </reaction>
      <reaction id="Ath_R0316" name="GMP-SYN-GLUT-RXN">
        <listOfReactants>
          <speciesReference species="Ath_C0002" stoichiometry="1"/>
          <speciesReference species="Ath_C0320" stoichiometry="1"/>
          <speciesReference species="Ath_C0052" stoichiometry="1"/>
          <speciesReference species="Ath_C0001" stoichiometry="1"/>
        </listOfReactants>
        <listOfProducts>
          <speciesReference species="Ath_C0018" stoichiometry="1"/>
          <speciesReference species="Ath_C0012" stoichiometry="1"/>
          <speciesReference species="Ath_C0112" stoichiometry="1"/>
          <speciesReference species="Ath_C0023" stoichiometry="1"/>
        </listOfProducts>
      </reaction>
      <reaction id="Ath_R0317" name="GMP-SYN-NH3-RXN">
        <listOfReactants>
          <speciesReference species="Ath_C0002" stoichiometry="1"/>
          <speciesReference species="Ath_C0320" stoichiometry="1"/>
          <speciesReference species="Ath_C0013" stoichiometry="1"/>
        </listOfReactants>
        <listOfProducts>
          <speciesReference species="Ath_C0018" stoichiometry="1"/>
          <speciesReference species="Ath_C0012" stoichiometry="1"/>
          <speciesReference species="Ath_C0112" stoichiometry="1"/>
        </listOfProducts>
      </reaction>
      <reaction id="Ath_R0318" name="GPH-RXN">
        <listOfReactants>
          <speciesReference species="Ath_C0375" stoichiometry="1"/>
          <speciesReference species="Ath_C0001" stoichiometry="1"/>
        </listOfReactants>
        <listOfProducts>
          <speciesReference species="Ath_C0124" stoichiometry="1"/>
          <speciesReference species="Ath_C0009" stoichiometry="1"/>
        </listOfProducts>
      </reaction>
      <reaction id="Ath_R0319" name="GPPSYN-RXN">
        <listOfReactants>
          <speciesReference species="Ath_C0161" stoichiometry="1"/>
          <speciesReference species="Ath_C0101" stoichiometry="1"/>
        </listOfReactants>
        <listOfProducts>
          <speciesReference species="Ath_C0012" stoichiometry="1"/>
          <speciesReference species="Ath_C0217" stoichiometry="1"/>
        </listOfProducts>
      </reaction>
      <reaction id="Ath_R0320" name="GSAAMINOTRANS-RXN">
        <listOfReactants>
          <speciesReference species="Ath_C0253" stoichiometry="1"/>
        </listOfReactants>
        <listOfProducts>
          <speciesReference species="Ath_C0603" stoichiometry="1"/>
        </listOfProducts>
      </reaction>
      <reaction id="Ath_R0321" name="GTP-CYCLOHYDRO-I-RXN">
        <listOfReactants>
          <speciesReference species="Ath_C0038" stoichiometry="1"/>
          <speciesReference species="Ath_C0001" stoichiometry="1"/>
        </listOfReactants>
        <listOfProducts>
          <speciesReference species="Ath_C0693" stoichiometry="1"/>
          <speciesReference species="Ath_C0047" stoichiometry="1"/>
        </listOfProducts>
      </reaction>
      <reaction id="Ath_R0322" name="GTP-CYCLOHYDRO-II-RXN">
        <listOfReactants>
          <speciesReference species="Ath_C0038" stoichiometry="1"/>
          <speciesReference species="Ath_C0001" stoichiometry="3"/>
        </listOfReactants>
        <listOfProducts>
          <speciesReference species="Ath_C0047" stoichiometry="1"/>
          <speciesReference species="Ath_C0449" stoichiometry="1"/>
          <speciesReference species="Ath_C0012" stoichiometry="1"/>
        </listOfProducts>
      </reaction>
      <reaction id="Ath_R0323" name="GUANINE-DEAMINASE-RXN">
        <listOfReactants>
          <speciesReference species="Ath_C0166" stoichiometry="1"/>
          <speciesReference species="Ath_C0001" stoichiometry="1"/>
        </listOfReactants>
        <listOfProducts>
          <speciesReference species="Ath_C0234" stoichiometry="1"/>
          <speciesReference species="Ath_C0013" stoichiometry="1"/>
        </listOfProducts>
      </reaction>
      <reaction id="Ath_R0324" name="GUANOSINE-DEAMINASE-RXN">
        <listOfReactants>
          <speciesReference species="Ath_C0235" stoichiometry="1"/>
          <speciesReference species="Ath_C0001" stoichiometry="1"/>
        </listOfReactants>
        <listOfProducts>
          <speciesReference species="Ath_C0484" stoichiometry="1"/>
          <speciesReference species="Ath_C0013" stoichiometry="1"/>
        </listOfProducts>
      </reaction>
      <reaction id="Ath_R0325" name="GUANOSINEKIN-RXN">
        <listOfReactants>
          <speciesReference species="Ath_C0002" stoichiometry="1"/>
          <speciesReference species="Ath_C0235" stoichiometry="1"/>
        </listOfReactants>
        <listOfProducts>
          <speciesReference species="Ath_C0008" stoichiometry="1"/>
          <speciesReference species="Ath_C0112" stoichiometry="1"/>
        </listOfProducts>
      </reaction>
      <reaction id="Ath_R0326" name="GUANPRIBOSYLTRAN-RXN">
        <listOfReactants>
          <speciesReference species="Ath_C0112" stoichiometry="1"/>
          <speciesReference species="Ath_C0012" stoichiometry="1"/>
        </listOfReactants>
        <listOfProducts>
          <speciesReference species="Ath_C0166" stoichiometry="1"/>
          <speciesReference species="Ath_C0093" stoichiometry="1"/>
        </listOfProducts>
      </reaction>
      <reaction id="Ath_R0327" name="GUANYL-KIN-RXN">
        <listOfReactants>
          <speciesReference species="Ath_C0002" stoichiometry="1"/>
          <speciesReference species="Ath_C0112" stoichiometry="1"/>
        </listOfReactants>
        <listOfProducts>
          <speciesReference species="Ath_C0008" stoichiometry="1"/>
          <speciesReference species="Ath_C0031" stoichiometry="1"/>
        </listOfProducts>
      </reaction>
      <reaction id="Ath_R0328" name="H2NEOPTERINALDOL-RXN">
        <listOfReactants>
          <speciesReference species="Ath_C0692" stoichiometry="1"/>
        </listOfReactants>
        <listOfProducts>
          <speciesReference species="Ath_C0183" stoichiometry="1"/>
          <speciesReference species="Ath_C0447" stoichiometry="1"/>
        </listOfProducts>
      </reaction>
      <reaction id="Ath_R0329" name="H2NEOPTERINP3PYROPHOSPHOHYDRO-RXN">
        <listOfReactants>
          <speciesReference species="Ath_C0693" stoichiometry="1"/>
          <speciesReference species="Ath_C0001" stoichiometry="1"/>
        </listOfReactants>
        <listOfProducts>
          <speciesReference species="Ath_C0748" stoichiometry="1"/>
          <speciesReference species="Ath_C0012" stoichiometry="1"/>
        </listOfProducts>
      </reaction>
      <reaction id="Ath_R0330" name="H2PTERIDINEPYROPHOSPHOKIN-RXN">
        <listOfReactants>
          <speciesReference species="Ath_C0002" stoichiometry="1"/>
          <speciesReference species="Ath_C0447" stoichiometry="1"/>
        </listOfReactants>
        <listOfProducts>
          <speciesReference species="Ath_C0018" stoichiometry="1"/>
          <speciesReference species="Ath_C0687" stoichiometry="1"/>
        </listOfProducts>
      </reaction>
      <reaction id="Ath_R0331" name="H2PTEROATESYNTH-RXN">
        <listOfReactants>
          <speciesReference species="Ath_C0687" stoichiometry="1"/>
          <speciesReference species="Ath_C0301" stoichiometry="1"/>
        </listOfReactants>
        <listOfProducts>
          <speciesReference species="Ath_C0012" stoichiometry="1"/>
          <speciesReference species="Ath_C0363" stoichiometry="1"/>
        </listOfProducts>
      </reaction>
      <reaction id="Ath_R0332" name="HEMN-RXN">
        <listOfReactants>
          <speciesReference species="Ath_C0571" stoichiometry="1"/>
          <speciesReference species="Ath_C0017" stoichiometry="2"/>
        </listOfReactants>
        <listOfProducts>
          <speciesReference species="Ath_C0393" stoichiometry="1"/>
          <speciesReference species="Ath_C0011" stoichiometry="2"/>
          <speciesReference species="Ath_C0057" stoichiometry="2"/>
          <speciesReference species="Ath_C0702" stoichiometry="2"/>
        </listOfProducts>
      </reaction>
      <reaction id="Ath_R0333" name="HISTALDEHYD-RXN">
        <listOfReactants>
          <speciesReference species="Ath_C0497" stoichiometry="1"/>
          <speciesReference species="Ath_C0001" stoichiometry="1"/>
          <speciesReference species="Ath_C0003" stoichiometry="2"/>
        </listOfReactants>
        <listOfProducts>
          <speciesReference species="Ath_C0107" stoichiometry="1"/>
          <speciesReference species="Ath_C0004" stoichiometry="2"/>
        </listOfProducts>
      </reaction>
      <reaction id="Ath_R0334" name="HISTAMINOTRANS-RXN">
        <listOfReactants>
          <speciesReference species="Ath_C0398" stoichiometry="1"/>
          <speciesReference species="Ath_C0024" stoichiometry="1"/>
        </listOfReactants>
        <listOfProducts>
          <speciesReference species="Ath_C0439" stoichiometry="1"/>
          <speciesReference species="Ath_C0023" stoichiometry="1"/>
        </listOfProducts>
      </reaction>
      <reaction id="Ath_R0335" name="HISTCYCLOHYD-RXN">
        <listOfReactants>
          <speciesReference species="Ath_C0542" stoichiometry="1"/>
          <speciesReference species="Ath_C0001" stoichiometry="1"/>
        </listOfReactants>
        <listOfProducts>
          <speciesReference species="Ath_C0694" stoichiometry="1"/>
        </listOfProducts>
      </reaction>
      <reaction id="Ath_R0336" name="HISTIDPHOS-RXN">
        <listOfReactants>
          <speciesReference species="Ath_C0398" stoichiometry="1"/>
          <speciesReference species="Ath_C0001" stoichiometry="1"/>
        </listOfReactants>
        <listOfProducts>
          <speciesReference species="Ath_C0354" stoichiometry="1"/>
          <speciesReference species="Ath_C0009" stoichiometry="1"/>
        </listOfProducts>
      </reaction>
      <reaction id="Ath_R0337" name="HISTOLDEHYD-RXN">
        <listOfReactants>
          <speciesReference species="Ath_C0354" stoichiometry="1"/>
          <speciesReference species="Ath_C0003" stoichiometry="1"/>
        </listOfReactants>
        <listOfProducts>
          <speciesReference species="Ath_C0497" stoichiometry="1"/>
          <speciesReference species="Ath_C0004" stoichiometry="1"/>
        </listOfProducts>
      </reaction>
      <reaction id="Ath_R0338" name="HISTONE-LYSINE-N-METHYLTRANSFERASE-RXN">
        <listOfReactants>
          <speciesReference species="Ath_C0017" stoichiometry="1"/>
          <speciesReference species="Ath_C0525" stoichiometry="1"/>
        </listOfReactants>
        <listOfProducts>
          <speciesReference species="Ath_C0019" stoichiometry="1"/>
          <speciesReference species="Ath_C0599" stoichiometry="1"/>
        </listOfProducts>
      </reaction>
      <reaction id="Ath_R0339" name="HISTPRATPHYD-RXN">
        <listOfReactants>
          <speciesReference species="Ath_C0541" stoichiometry="1"/>
          <speciesReference species="Ath_C0001" stoichiometry="1"/>
        </listOfReactants>
        <listOfProducts>
          <speciesReference species="Ath_C0542" stoichiometry="1"/>
          <speciesReference species="Ath_C0012" stoichiometry="1"/>
        </listOfProducts>
      </reaction>
      <reaction id="Ath_R0340" name="HOMOCYSMET-RXN">
        <listOfReactants>
          <speciesReference species="Ath_C0654" stoichiometry="1"/>
          <speciesReference species="Ath_C0120" stoichiometry="1"/>
        </listOfReactants>
        <listOfProducts>
          <speciesReference species="Ath_C0624" stoichiometry="1"/>
          <speciesReference species="Ath_C0057" stoichiometry="1"/>
        </listOfProducts>
      </reaction>
      <reaction id="Ath_R0341" name="HOMOCYSMETB12-RXN">
        <listOfReactants>
          <speciesReference species="Ath_C0257" stoichiometry="1"/>
          <speciesReference species="Ath_C0120" stoichiometry="1"/>
        </listOfReactants>
        <listOfProducts>
          <speciesReference species="Ath_C0080" stoichiometry="1"/>
          <speciesReference species="Ath_C0057" stoichiometry="1"/>
        </listOfProducts>
      </reaction>
      <reaction id="Ath_R0342" name="HOMOCYSTEINE-S-METHYLTRANSFERASE-RXN">
        <listOfReactants>
          <speciesReference species="Ath_C0017" stoichiometry="1"/>
          <speciesReference species="Ath_C0120" stoichiometry="1"/>
        </listOfReactants>
        <listOfProducts>
          <speciesReference species="Ath_C0019" stoichiometry="1"/>
          <speciesReference species="Ath_C0057" stoichiometry="1"/>
        </listOfProducts>
      </reaction>
      <reaction id="Ath_R0343" name="HOMOGENTISATE-1,2-DIOXYGENASE-RXN">
        <listOfReactants>
          <speciesReference species="Ath_C0294" stoichiometry="1"/>
          <speciesReference species="Ath_C0007" stoichiometry="1"/>
        </listOfReactants>
        <listOfProducts>
          <speciesReference species="Ath_C0385" stoichiometry="1"/>
        </listOfProducts>
      </reaction>
      <reaction id="Ath_R0344" name="HOMOSERKIN-RXN">
        <listOfReactants>
          <speciesReference species="Ath_C0002" stoichiometry="1"/>
          <speciesReference species="Ath_C0181" stoichiometry="1"/>
        </listOfReactants>
        <listOfProducts>
          <speciesReference species="Ath_C0008" stoichiometry="1"/>
          <speciesReference species="Ath_C0399" stoichiometry="1"/>
        </listOfProducts>
      </reaction>
      <reaction id="Ath_R0346" name="HYDROPEROXIDE-DEHYDRATASE-RXN">
        <listOfReactants>
          <speciesReference species="Ath_C0686" stoichiometry="1"/>
        </listOfReactants>
        <listOfProducts>
          <speciesReference species="Ath_C0667" stoichiometry="1"/>
          <speciesReference species="Ath_C0001" stoichiometry="1"/>
        </listOfProducts>
      </reaction>
      <reaction id="Ath_R0347" name="HYDROXYMETHYLGLUTARYL-COA-LYASE-RXN">
        <listOfReactants>
          <speciesReference species="Ath_C0223" stoichiometry="1"/>
        </listOfReactants>
        <listOfProducts>
          <speciesReference species="Ath_C0022" stoichiometry="1"/>
          <speciesReference species="Ath_C0126" stoichiometry="1"/>
        </listOfProducts>
      </reaction>
      <reaction id="Ath_R0348" name="HYDROXYMETHYLGLUTARYL-COA-SYNTHASE-RXN">
        <listOfReactants>
          <speciesReference species="Ath_C0223" stoichiometry="1"/>
          <speciesReference species="Ath_C0010" stoichiometry="1"/>
        </listOfReactants>
        <listOfProducts>
          <speciesReference species="Ath_C0022" stoichiometry="1"/>
          <speciesReference species="Ath_C0001" stoichiometry="1"/>
          <speciesReference species="Ath_C0213" stoichiometry="1"/>
        </listOfProducts>
      </reaction>
      <reaction id="Ath_R0349" name="HYDROXYPRODEHYDROG-RXN">
        <listOfReactants>
          <speciesReference species="Ath_C0411" stoichiometry="1"/>
          <speciesReference species="Ath_C0015" stoichiometry="1"/>
        </listOfReactants>
        <listOfProducts>
          <speciesReference species="Ath_C0635" stoichiometry="1"/>
          <speciesReference species="Ath_C0457" stoichiometry="1"/>
        </listOfProducts>
      </reaction>
      <reaction id="Ath_R0350" name="HYDROXYPYRROLINEDEH-RXN">
        <listOfReactants>
          <speciesReference species="Ath_C0635" stoichiometry="1"/>
          <speciesReference species="Ath_C0003" stoichiometry="1"/>
          <speciesReference species="Ath_C0001" stoichiometry="2"/>
        </listOfReactants>
        <listOfProducts>
          <speciesReference species="Ath_C0751" stoichiometry="1"/>
          <speciesReference species="Ath_C0004" stoichiometry="1"/>
        </listOfProducts>
      </reaction>
      <reaction id="Ath_R0351" name="HYPOXANPRIBOSYLTRAN-RXN">
        <listOfReactants>
          <speciesReference species="Ath_C0102" stoichiometry="1"/>
          <speciesReference species="Ath_C0012" stoichiometry="1"/>
        </listOfReactants>
        <listOfProducts>
          <speciesReference species="Ath_C0180" stoichiometry="1"/>
          <speciesReference species="Ath_C0093" stoichiometry="1"/>
        </listOfProducts>
      </reaction>
      <reaction id="Ath_R0352" name="IGPSYN-RXN">
        <listOfReactants>
          <speciesReference species="Ath_C0448" stoichiometry="1"/>
        </listOfReactants>
        <listOfProducts>
          <speciesReference species="Ath_C0589" stoichiometry="1"/>
          <speciesReference species="Ath_C0011" stoichiometry="1"/>
          <speciesReference species="Ath_C0001" stoichiometry="1"/>
        </listOfProducts>
      </reaction>
      <reaction id="Ath_R0353" name="IMIDPHOSDEHYD-RXN">
        <listOfReactants>
          <speciesReference species="Ath_C0671" stoichiometry="1"/>
        </listOfReactants>
        <listOfProducts>
          <speciesReference species="Ath_C0439" stoichiometry="1"/>
          <speciesReference species="Ath_C0001" stoichiometry="1"/>
        </listOfProducts>
      </reaction>
      <reaction id="Ath_R0354" name="IMP-DEHYDROG-RXN">
        <listOfReactants>
          <speciesReference species="Ath_C0102" stoichiometry="1"/>
          <speciesReference species="Ath_C0003" stoichiometry="1"/>
          <speciesReference species="Ath_C0001" stoichiometry="1"/>
        </listOfReactants>
        <listOfProducts>
          <speciesReference species="Ath_C0320" stoichiometry="1"/>
          <speciesReference species="Ath_C0004" stoichiometry="1"/>
        </listOfProducts>
      </reaction>
      <reaction id="Ath_R0355" name="IMPCYCLOHYDROLASE-RXN">
        <listOfReactants>
          <speciesReference species="Ath_C0102" stoichiometry="1"/>
          <speciesReference species="Ath_C0001" stoichiometry="1"/>
        </listOfReactants>
        <listOfProducts>
          <speciesReference species="Ath_C0680" stoichiometry="1"/>
        </listOfProducts>
      </reaction>
      <reaction id="Ath_R0356" name="INDOLE-3-ACETALDEHYDE-OXIDASE-RXN">
        <listOfReactants>
          <speciesReference species="Ath_C0318" stoichiometry="2"/>
          <speciesReference species="Ath_C0007" stoichiometry="1"/>
          <speciesReference species="Ath_C0001" stoichiometry="2"/>
        </listOfReactants>
        <listOfProducts>
          <speciesReference species="Ath_C0368" stoichiometry="2"/>
          <speciesReference species="Ath_C0025" stoichiometry="1"/>
        </listOfProducts>
      </reaction>
      <reaction id="Ath_R0357" name="INORGPYROPHOSPHAT-RXN">
        <listOfReactants>
          <speciesReference species="Ath_C0012" stoichiometry="1"/>
          <speciesReference species="Ath_C0001" stoichiometry="1"/>
        </listOfReactants>
        <listOfProducts>
          <speciesReference species="Ath_C0009" stoichiometry="2"/>
        </listOfProducts>
      </reaction>
      <reaction id="Ath_R0358" name="INOSINE-NUCLEOSIDASE-RXN">
        <listOfReactants>
          <speciesReference species="Ath_C0194" stoichiometry="1"/>
          <speciesReference species="Ath_C0001" stoichiometry="1"/>
        </listOfReactants>
        <listOfProducts>
          <speciesReference species="Ath_C0180" stoichiometry="1"/>
          <speciesReference species="Ath_C0095" stoichiometry="1"/>
        </listOfProducts>
      </reaction>
      <reaction id="Ath_R0359" name="INOSINEKIN-RXN">
        <listOfReactants>
          <speciesReference species="Ath_C0002" stoichiometry="1"/>
          <speciesReference species="Ath_C0194" stoichiometry="1"/>
        </listOfReactants>
        <listOfProducts>
          <speciesReference species="Ath_C0008" stoichiometry="1"/>
          <speciesReference species="Ath_C0102" stoichiometry="1"/>
        </listOfProducts>
      </reaction>
      <reaction id="Ath_R0360" name="IPPISOM-RXN">
        <listOfReactants>
          <speciesReference species="Ath_C0101" stoichiometry="1"/>
        </listOfReactants>
        <listOfProducts>
          <speciesReference species="Ath_C0161" stoichiometry="1"/>
        </listOfProducts>
      </reaction>
      <reaction id="Ath_R0361" name="ISOCIT-CLEAV-RXN">
        <listOfReactants>
          <speciesReference species="Ath_C0202" stoichiometry="1"/>
        </listOfReactants>
        <listOfProducts>
          <speciesReference species="Ath_C0036" stoichiometry="1"/>
          <speciesReference species="Ath_C0040" stoichiometry="1"/>
        </listOfProducts>
      </reaction>
      <reaction id="Ath_R0362" name="ISOCITDEH-RXN">
        <listOfReactants>
          <speciesReference species="Ath_C0202" stoichiometry="1"/>
          <speciesReference species="Ath_C0006" stoichiometry="1"/>
        </listOfReactants>
        <listOfProducts>
          <speciesReference species="Ath_C0024" stoichiometry="1"/>
          <speciesReference species="Ath_C0011" stoichiometry="1"/>
          <speciesReference species="Ath_C0005" stoichiometry="1"/>
        </listOfProducts>
      </reaction>
      <reaction id="Ath_R0363" name="ISOCITRATE-DEHYDROGENASE-(NAD+)-RXN">
        <listOfReactants>
          <speciesReference species="Ath_C0202" stoichiometry="1"/>
          <speciesReference species="Ath_C0003" stoichiometry="1"/>
        </listOfReactants>
        <listOfProducts>
          <speciesReference species="Ath_C0024" stoichiometry="1"/>
          <speciesReference species="Ath_C0011" stoichiometry="1"/>
          <speciesReference species="Ath_C0004" stoichiometry="1"/>
        </listOfProducts>
      </reaction>
      <reaction id="Ath_R0364" name="ISOVALERYL-COA-FAD-RXN">
        <listOfReactants>
          <speciesReference species="Ath_C0552" stoichiometry="1"/>
          <speciesReference species="Ath_C0015" stoichiometry="1"/>
        </listOfReactants>
        <listOfProducts>
          <speciesReference species="Ath_C0558" stoichiometry="1"/>
          <speciesReference species="Ath_C0457" stoichiometry="1"/>
        </listOfProducts>
      </reaction>
      <reaction id="Ath_R0365" name="KDO-8PPHOSPHAT-RXN">
        <listOfReactants>
          <speciesReference species="Ath_C0653" stoichiometry="1"/>
          <speciesReference species="Ath_C0001" stoichiometry="1"/>
        </listOfReactants>
        <listOfProducts>
          <speciesReference species="Ath_C0422" stoichiometry="1"/>
          <speciesReference species="Ath_C0009" stoichiometry="1"/>
        </listOfProducts>
      </reaction>
      <reaction id="Ath_R0366" name="KDO-8PSYNTH-RXN">
        <listOfReactants>
          <speciesReference species="Ath_C0653" stoichiometry="1"/>
          <speciesReference species="Ath_C0009" stoichiometry="1"/>
        </listOfReactants>
        <listOfProducts>
          <speciesReference species="Ath_C0058" stoichiometry="1"/>
          <speciesReference species="Ath_C0402" stoichiometry="1"/>
          <speciesReference species="Ath_C0001" stoichiometry="1"/>
        </listOfProducts>
      </reaction>
      <reaction id="Ath_R0367" name="KDOTRANS-RXN">
        <listOfReactants>
          <speciesReference species="Ath_C0696" stoichiometry="1"/>
          <speciesReference species="Ath_C0621" stoichiometry="1"/>
        </listOfReactants>
        <listOfProducts>
          <speciesReference species="Ath_C0760" stoichiometry="1"/>
          <speciesReference species="Ath_C0046" stoichiometry="1"/>
        </listOfProducts>
      </reaction>
      <reaction id="Ath_R0368" name="KDOTRANS2-RXN">
        <listOfReactants>
          <speciesReference species="Ath_C0760" stoichiometry="1"/>
          <speciesReference species="Ath_C0621" stoichiometry="1"/>
        </listOfReactants>
        <listOfProducts>
          <speciesReference species="Ath_C0761" stoichiometry="1"/>
          <speciesReference species="Ath_C0046" stoichiometry="1"/>
        </listOfProducts>
      </reaction>
      <reaction id="Ath_R0369" name="L-3-CYANOALANINE-SYNTHASE-RXN">
        <listOfReactants>
          <speciesReference species="Ath_C0077" stoichiometry="1"/>
          <speciesReference species="Ath_C0452" stoichiometry="1"/>
        </listOfReactants>
        <listOfProducts>
          <speciesReference species="Ath_C0190" stoichiometry="1"/>
          <speciesReference species="Ath_C0531" stoichiometry="1"/>
        </listOfProducts>
      </reaction>
      <reaction id="Ath_R0370" name="L-ASCORBATE-OXIDASE-RXN">
        <listOfReactants>
          <speciesReference species="Ath_C0007" stoichiometry="1"/>
          <speciesReference species="Ath_C0056" stoichiometry="2"/>
        </listOfReactants>
        <listOfProducts>
          <speciesReference species="Ath_C0714" stoichiometry="2"/>
          <speciesReference species="Ath_C0001" stoichiometry="2"/>
        </listOfProducts>
      </reaction>
      <reaction id="Ath_R0371" name="L-ASCORBATE-PEROXIDASE-RXN">
        <listOfReactants>
          <speciesReference species="Ath_C0056" stoichiometry="1"/>
          <speciesReference species="Ath_C0025" stoichiometry="1"/>
        </listOfReactants>
        <listOfProducts>
          <speciesReference species="Ath_C0714" stoichiometry="1"/>
          <speciesReference species="Ath_C0001" stoichiometry="2"/>
        </listOfProducts>
      </reaction>
      <reaction id="Ath_R0372" name="L-ASPARTATE-OXID-RXN">
        <listOfReactants>
          <speciesReference species="Ath_C0041" stoichiometry="1"/>
          <speciesReference species="Ath_C0007" stoichiometry="1"/>
        </listOfReactants>
        <listOfProducts>
          <speciesReference species="Ath_C0739" stoichiometry="1"/>
          <speciesReference species="Ath_C0025" stoichiometry="1"/>
        </listOfProducts>
      </reaction>
      <reaction id="Ath_R0373" name="L-ASPARTATE-OXIDASE-RXN">
        <listOfReactants>
          <speciesReference species="Ath_C0041" stoichiometry="1"/>
          <speciesReference species="Ath_C0001" stoichiometry="1"/>
          <speciesReference species="Ath_C0007" stoichiometry="1"/>
        </listOfReactants>
        <listOfProducts>
          <speciesReference species="Ath_C0032" stoichiometry="1"/>
          <speciesReference species="Ath_C0013" stoichiometry="1"/>
          <speciesReference species="Ath_C0025" stoichiometry="1"/>
        </listOfProducts>
      </reaction>
      <reaction id="Ath_R0374" name="L-GLN-FRUCT-6-P-AMINOTRANS-RXN">
        <listOfReactants>
          <speciesReference species="Ath_C0052" stoichiometry="1"/>
          <speciesReference species="Ath_C0066" stoichiometry="1"/>
        </listOfReactants>
        <listOfProducts>
          <speciesReference species="Ath_C0023" stoichiometry="1"/>
          <speciesReference species="Ath_C0220" stoichiometry="1"/>
        </listOfProducts>
      </reaction>
      <reaction id="Ath_R0375" name="L-LACTATE-DEHYDROGENASE-RXN">
        <listOfReactants>
          <speciesReference species="Ath_C0139" stoichiometry="1"/>
          <speciesReference species="Ath_C0003" stoichiometry="1"/>
        </listOfReactants>
        <listOfProducts>
          <speciesReference species="Ath_C0020" stoichiometry="1"/>
          <speciesReference species="Ath_C0004" stoichiometry="1"/>
        </listOfProducts>
      </reaction>
      <reaction id="Ath_R0376" name="LACTALDDEHYDROG-RXN">
        <listOfReactants>
          <speciesReference species="Ath_C0251" stoichiometry="1"/>
          <speciesReference species="Ath_C0003" stoichiometry="1"/>
          <speciesReference species="Ath_C0001" stoichiometry="1"/>
        </listOfReactants>
        <listOfProducts>
          <speciesReference species="Ath_C0139" stoichiometry="1"/>
          <speciesReference species="Ath_C0004" stoichiometry="1"/>
        </listOfProducts>
      </reaction>
      <reaction id="Ath_R0377" name="LANOSTEROL-SYNTHASE-RXN">
        <listOfReactants>
          <speciesReference species="Ath_C0389" stoichiometry="1"/>
        </listOfReactants>
        <listOfProducts>
          <speciesReference species="Ath_C0481" stoichiometry="1"/>
        </listOfProducts>
      </reaction>
      <reaction id="Ath_R0378" name="LEUCPEL-RXN">
        <listOfReactants>
          <speciesReference species="Ath_C0595" stoichiometry="1"/>
          <speciesReference species="Ath_C0024" stoichiometry="1"/>
          <speciesReference species="Ath_C0007" stoichiometry="1"/>
        </listOfReactants>
        <listOfProducts>
          <speciesReference species="Ath_C0743" stoichiometry="1"/>
          <speciesReference species="Ath_C0036" stoichiometry="1"/>
          <speciesReference species="Ath_C0011" stoichiometry="1"/>
          <speciesReference species="Ath_C0001" stoichiometry="2"/>
        </listOfProducts>
      </reaction>
      <reaction id="Ath_R0379" name="LIPIDADISACCHARIDESYNTH-RXN">
        <listOfReactants>
          <speciesReference species="Ath_C0670" stoichiometry="1"/>
          <speciesReference species="Ath_C0689" stoichiometry="1"/>
        </listOfReactants>
        <listOfProducts>
          <speciesReference species="Ath_C0014" stoichiometry="1"/>
          <speciesReference species="Ath_C0698" stoichiometry="1"/>
        </listOfProducts>
      </reaction>
      <reaction id="Ath_R0380" name="LIPIDXSYNTHESIS-RXN">
        <listOfReactants>
          <speciesReference species="Ath_C0670" stoichiometry="1"/>
          <speciesReference species="Ath_C0001" stoichiometry="1"/>
        </listOfReactants>
        <listOfProducts>
          <speciesReference species="Ath_C0082" stoichiometry="1"/>
          <speciesReference species="Ath_C0689" stoichiometry="1"/>
        </listOfProducts>
      </reaction>
      <reaction id="Ath_R0381" name="LYSDECARBOX-RXN">
        <listOfReactants>
          <speciesReference species="Ath_C0039" stoichiometry="1"/>
        </listOfReactants>
        <listOfProducts>
          <speciesReference species="Ath_C0480" stoichiometry="1"/>
          <speciesReference species="Ath_C0011" stoichiometry="1"/>
        </listOfProducts>
      </reaction>
      <reaction id="Ath_R0382" name="MAL-DEH-GLYOX-RXN">
        <listOfReactants>
          <speciesReference species="Ath_C0115" stoichiometry="1"/>
          <speciesReference species="Ath_C0003" stoichiometry="1"/>
        </listOfReactants>
        <listOfProducts>
          <speciesReference species="Ath_C0032" stoichiometry="1"/>
          <speciesReference species="Ath_C0004" stoichiometry="1"/>
        </listOfProducts>
      </reaction>
      <reaction id="Ath_R0383" name="MALEYLACETOACETATE-ISOMERASE-RXN">
        <listOfReactants>
          <speciesReference species="Ath_C0385" stoichiometry="1"/>
        </listOfReactants>
        <listOfProducts>
          <speciesReference species="Ath_C0390" stoichiometry="1"/>
        </listOfProducts>
      </reaction>
      <reaction id="Ath_R0384" name="MALIC-NADP-RXN">
        <listOfReactants>
          <speciesReference species="Ath_C0115" stoichiometry="1"/>
          <speciesReference species="Ath_C0006" stoichiometry="1"/>
        </listOfReactants>
        <listOfProducts>
          <speciesReference species="Ath_C0020" stoichiometry="1"/>
          <speciesReference species="Ath_C0011" stoichiometry="1"/>
          <speciesReference species="Ath_C0005" stoichiometry="1"/>
        </listOfProducts>
      </reaction>
      <reaction id="Ath_R0385" name="MALONYL-COA-DECARBOXYLASE-RXN">
        <listOfReactants>
          <speciesReference species="Ath_C0064" stoichiometry="1"/>
        </listOfReactants>
        <listOfProducts>
          <speciesReference species="Ath_C0022" stoichiometry="1"/>
          <speciesReference species="Ath_C0011" stoichiometry="1"/>
        </listOfProducts>
      </reaction>
      <reaction id="Ath_R0386" name="MALSYN-RXN">
        <listOfReactants>
          <speciesReference species="Ath_C0115" stoichiometry="1"/>
          <speciesReference species="Ath_C0010" stoichiometry="1"/>
        </listOfReactants>
        <listOfProducts>
          <speciesReference species="Ath_C0022" stoichiometry="1"/>
          <speciesReference species="Ath_C0001" stoichiometry="1"/>
          <speciesReference species="Ath_C0040" stoichiometry="1"/>
        </listOfProducts>
      </reaction>
      <reaction id="Ath_R0387" name="MANNKIN-RXN">
        <listOfReactants>
          <speciesReference species="Ath_C0002" stoichiometry="1"/>
          <speciesReference species="Ath_C0123" stoichiometry="1"/>
        </listOfReactants>
        <listOfProducts>
          <speciesReference species="Ath_C0008" stoichiometry="1"/>
          <speciesReference species="Ath_C0186" stoichiometry="1"/>
        </listOfProducts>
      </reaction>
      <reaction id="Ath_R0388" name="MANNPGUANYLTRANGDP-RXN">
        <listOfReactants>
          <speciesReference species="Ath_C0031" stoichiometry="1"/>
          <speciesReference species="Ath_C0317" stoichiometry="1"/>
        </listOfReactants>
        <listOfProducts>
          <speciesReference species="Ath_C0009" stoichiometry="1"/>
          <speciesReference species="Ath_C0076" stoichiometry="1"/>
        </listOfProducts>
      </reaction>
      <reaction id="Ath_R0389" name="MANNPISOM-RXN">
        <listOfReactants>
          <speciesReference species="Ath_C0186" stoichiometry="1"/>
        </listOfReactants>
        <listOfProducts>
          <speciesReference species="Ath_C0066" stoichiometry="1"/>
        </listOfProducts>
      </reaction>
      <reaction id="Ath_R0390" name="MEPROPCOA-FAD-RXN">
        <listOfReactants>
          <speciesReference species="Ath_C0315" stoichiometry="1"/>
          <speciesReference species="Ath_C0015" stoichiometry="1"/>
        </listOfReactants>
        <listOfProducts>
          <speciesReference species="Ath_C0585" stoichiometry="1"/>
          <speciesReference species="Ath_C0457" stoichiometry="1"/>
        </listOfProducts>
      </reaction>
      <reaction id="Ath_R0391" name="MERCAPYSTRANS-RXN">
        <listOfReactants>
          <speciesReference species="Ath_C0452" stoichiometry="1"/>
          <speciesReference species="Ath_C0370" stoichiometry="1"/>
        </listOfReactants>
        <listOfProducts>
          <speciesReference species="Ath_C0483" stoichiometry="1"/>
          <speciesReference species="Ath_C0020" stoichiometry="1"/>
        </listOfProducts>
      </reaction>
      <reaction id="Ath_R0392" name="METHENYLTHFCYCLOHYDRO-RXN">
        <listOfReactants>
          <speciesReference species="Ath_C0259" stoichiometry="1"/>
          <speciesReference species="Ath_C0001" stoichiometry="1"/>
        </listOfReactants>
        <listOfProducts>
          <speciesReference species="Ath_C0160" stoichiometry="1"/>
        </listOfProducts>
      </reaction>
      <reaction id="Ath_R0393" name="METHIONINE-GAMMA-LYASE-RXN">
        <listOfReactants>
          <speciesReference species="Ath_C0057" stoichiometry="1"/>
          <speciesReference species="Ath_C0001" stoichiometry="1"/>
        </listOfReactants>
        <listOfProducts>
          <speciesReference species="Ath_C0245" stoichiometry="1"/>
          <speciesReference species="Ath_C0013" stoichiometry="1"/>
          <speciesReference species="Ath_C0085" stoichiometry="1"/>
        </listOfProducts>
      </reaction>
      <reaction id="Ath_R0394" name="METHIONINE-S-METHYLTRANSFERASE-RXN">
        <listOfReactants>
          <speciesReference species="Ath_C0017" stoichiometry="1"/>
          <speciesReference species="Ath_C0057" stoichiometry="1"/>
        </listOfReactants>
        <listOfProducts>
          <speciesReference species="Ath_C0019" stoichiometry="1"/>
          <speciesReference species="Ath_C0565" stoichiometry="1"/>
        </listOfProducts>
      </reaction>
      <reaction id="Ath_R0395" name="METHYLACETOACETYLCOATHIOL-RXN">
        <listOfReactants>
          <speciesReference species="Ath_C0079" stoichiometry="1"/>
          <speciesReference species="Ath_C0022" stoichiometry="1"/>
        </listOfReactants>
        <listOfProducts>
          <speciesReference species="Ath_C0010" stoichiometry="1"/>
          <speciesReference species="Ath_C0576" stoichiometry="1"/>
        </listOfProducts>
      </reaction>
      <reaction id="Ath_R0396" name="METHYLACYLYLCOA-HYDROXY-RXN">
        <listOfReactants>
          <speciesReference species="Ath_C0585" stoichiometry="1"/>
          <speciesReference species="Ath_C0001" stoichiometry="1"/>
        </listOfReactants>
        <listOfProducts>
          <speciesReference species="Ath_C0753" stoichiometry="1"/>
        </listOfProducts>
      </reaction>
      <reaction id="Ath_R0397" name="METHYLCROTONYL-COA-CARBOXYLASE-RXN">
        <listOfReactants>
          <speciesReference species="Ath_C0002" stoichiometry="1"/>
          <speciesReference species="Ath_C0558" stoichiometry="1"/>
          <speciesReference species="Ath_C0192" stoichiometry="1"/>
        </listOfReactants>
        <listOfProducts>
          <speciesReference species="Ath_C0008" stoichiometry="1"/>
          <speciesReference species="Ath_C0009" stoichiometry="1"/>
          <speciesReference species="Ath_C0569" stoichiometry="1"/>
        </listOfProducts>
      </reaction>
      <reaction id="Ath_R0398" name="METHYLENETHFDEHYDROG-NADP-RXN">
        <listOfReactants>
          <speciesReference species="Ath_C0111" stoichiometry="1"/>
          <speciesReference species="Ath_C0006" stoichiometry="1"/>
        </listOfReactants>
        <listOfProducts>
          <speciesReference species="Ath_C0259" stoichiometry="1"/>
          <speciesReference species="Ath_C0005" stoichiometry="1"/>
        </listOfProducts>
      </reaction>
      <reaction id="Ath_R0399" name="METHYLGLUTACONYL-COA-HYDRATASE-RXN">
        <listOfReactants>
          <speciesReference species="Ath_C0223" stoichiometry="1"/>
        </listOfReactants>
        <listOfProducts>
          <speciesReference species="Ath_C0569" stoichiometry="1"/>
          <speciesReference species="Ath_C0001" stoichiometry="1"/>
        </listOfProducts>
      </reaction>
      <reaction id="Ath_R0400" name="METHYLTHIOADENOSINE-NUCLEOSIDASE-RXN">
        <listOfReactants>
          <speciesReference species="Ath_C0131" stoichiometry="1"/>
          <speciesReference species="Ath_C0001" stoichiometry="1"/>
        </listOfReactants>
        <listOfProducts>
          <speciesReference species="Ath_C0113" stoichiometry="1"/>
          <speciesReference species="Ath_C0561" stoichiometry="1"/>
        </listOfProducts>
      </reaction>
      <reaction id="Ath_R0401" name="MEVALONATE-KINASE-RXN">
        <listOfReactants>
          <speciesReference species="Ath_C0002" stoichiometry="1"/>
          <speciesReference species="Ath_C0249" stoichiometry="1"/>
        </listOfReactants>
        <listOfProducts>
          <speciesReference species="Ath_C0008" stoichiometry="1"/>
          <speciesReference species="Ath_C0401" stoichiometry="1"/>
        </listOfProducts>
      </reaction>
      <reaction id="Ath_R0402" name="MYO-INOSITOL-1-KINASE-RXN">
        <listOfReactants>
          <speciesReference species="Ath_C0002" stoichiometry="1"/>
          <speciesReference species="Ath_C0109" stoichiometry="1"/>
        </listOfReactants>
        <listOfProducts>
          <speciesReference species="Ath_C0008" stoichiometry="1"/>
          <speciesReference species="Ath_C0615" stoichiometry="1"/>
        </listOfProducts>
      </reaction>
      <reaction id="Ath_R0403" name="MYO-INOSITOL-OXYGENASE-RXN">
        <listOfReactants>
          <speciesReference species="Ath_C0109" stoichiometry="1"/>
          <speciesReference species="Ath_C0007" stoichiometry="1"/>
        </listOfReactants>
        <listOfProducts>
          <speciesReference species="Ath_C0144" stoichiometry="1"/>
          <speciesReference species="Ath_C0001" stoichiometry="1"/>
        </listOfProducts>
      </reaction>
      <reaction id="Ath_R0404" name="N-ACETYLGLUTPREDUCT-RXN">
        <listOfReactants>
          <speciesReference species="Ath_C0437" stoichiometry="1"/>
          <speciesReference species="Ath_C0009" stoichiometry="1"/>
          <speciesReference species="Ath_C0006" stoichiometry="1"/>
        </listOfReactants>
        <listOfProducts>
          <speciesReference species="Ath_C0623" stoichiometry="1"/>
          <speciesReference species="Ath_C0005" stoichiometry="1"/>
        </listOfProducts>
      </reaction>
      <reaction id="Ath_R0405" name="N-ACETYLTRANSFER-RXN">
        <listOfReactants>
          <speciesReference species="Ath_C0022" stoichiometry="1"/>
          <speciesReference species="Ath_C0023" stoichiometry="1"/>
        </listOfReactants>
        <listOfProducts>
          <speciesReference species="Ath_C0010" stoichiometry="1"/>
          <speciesReference species="Ath_C0313" stoichiometry="1"/>
        </listOfProducts>
      </reaction>
      <reaction id="Ath_R0406" name="N-CARBAMOYLPUTRESCINE-AMIDASE-RXN">
        <listOfReactants>
          <speciesReference species="Ath_C0254" stoichiometry="1"/>
          <speciesReference species="Ath_C0001" stoichiometry="1"/>
        </listOfReactants>
        <listOfProducts>
          <speciesReference species="Ath_C0106" stoichiometry="1"/>
          <speciesReference species="Ath_C0011" stoichiometry="1"/>
          <speciesReference species="Ath_C0013" stoichiometry="1"/>
        </listOfProducts>
      </reaction>
      <reaction id="Ath_R0407" name="NAD-KIN-RXN">
        <listOfReactants>
          <speciesReference species="Ath_C0002" stoichiometry="1"/>
          <speciesReference species="Ath_C0003" stoichiometry="1"/>
        </listOfReactants>
        <listOfProducts>
          <speciesReference species="Ath_C0008" stoichiometry="1"/>
          <speciesReference species="Ath_C0006" stoichiometry="1"/>
        </listOfProducts>
      </reaction>
      <reaction id="Ath_R0408" name="NAD-SYNTH-NH3-RXN">
        <listOfReactants>
          <speciesReference species="Ath_C0002" stoichiometry="1"/>
          <speciesReference species="Ath_C0352" stoichiometry="1"/>
          <speciesReference species="Ath_C0013" stoichiometry="1"/>
        </listOfReactants>
        <listOfProducts>
          <speciesReference species="Ath_C0018" stoichiometry="1"/>
          <speciesReference species="Ath_C0012" stoichiometry="1"/>
          <speciesReference species="Ath_C0003" stoichiometry="1"/>
        </listOfProducts>
      </reaction>
      <reaction id="Ath_R0409" name="NADH-DEHYDROG-A-RXN">
        <listOfReactants>
          <speciesReference species="Ath_C0237" stoichiometry="1"/>
          <speciesReference species="Ath_C0003" stoichiometry="1"/>
        </listOfReactants>
        <listOfProducts>
          <speciesReference species="Ath_C0241" stoichiometry="1"/>
          <speciesReference species="Ath_C0004" stoichiometry="1"/>
        </listOfProducts>
      </reaction>
      <reaction id="Ath_R0410" name="NADH-KINASE-RXN">
        <listOfReactants>
          <speciesReference species="Ath_C0002" stoichiometry="1"/>
          <speciesReference species="Ath_C0004" stoichiometry="1"/>
        </listOfReactants>
        <listOfProducts>
          <speciesReference species="Ath_C0008" stoichiometry="1"/>
          <speciesReference species="Ath_C0005" stoichiometry="1"/>
        </listOfProducts>
      </reaction>
      <reaction id="Ath_R0411" name="NADPPHOSPHAT-RXN">
        <listOfReactants>
          <speciesReference species="Ath_C0006" stoichiometry="1"/>
          <speciesReference species="Ath_C0001" stoichiometry="1"/>
        </listOfReactants>
        <listOfProducts>
          <speciesReference species="Ath_C0009" stoichiometry="1"/>
          <speciesReference species="Ath_C0003" stoichiometry="1"/>
        </listOfProducts>
      </reaction>
      <reaction id="Ath_R0412" name="NADPYROPHOSPHAT-RXN">
        <listOfReactants>
          <speciesReference species="Ath_C0003" stoichiometry="1"/>
          <speciesReference species="Ath_C0001" stoichiometry="1"/>
        </listOfReactants>
        <listOfProducts>
          <speciesReference species="Ath_C0018" stoichiometry="1"/>
          <speciesReference species="Ath_C0264" stoichiometry="1"/>
        </listOfProducts>
      </reaction>
      <reaction id="Ath_R0413" name="NAG1P-URIDYLTRANS-RXN">
        <listOfReactants>
          <speciesReference species="Ath_C0059" stoichiometry="1"/>
          <speciesReference species="Ath_C0632" stoichiometry="1"/>
        </listOfReactants>
        <listOfProducts>
          <speciesReference species="Ath_C0012" stoichiometry="1"/>
          <speciesReference species="Ath_C0037" stoichiometry="1"/>
        </listOfProducts>
      </reaction>
      <reaction id="Ath_R0414" name="NAPHTHOATE-SYN-RXN">
        <listOfReactants>
          <speciesReference species="Ath_C0564" stoichiometry="1"/>
        </listOfReactants>
        <listOfProducts>
          <speciesReference species="Ath_C0596" stoichiometry="1"/>
          <speciesReference species="Ath_C0010" stoichiometry="1"/>
        </listOfProducts>
      </reaction>
      <reaction id="Ath_R0415" name="NARINGENIN-3-DIOXYGENASE-RXN">
        <listOfReactants>
          <speciesReference species="Ath_C0281" stoichiometry="1"/>
          <speciesReference species="Ath_C0024" stoichiometry="1"/>
          <speciesReference species="Ath_C0007" stoichiometry="1"/>
        </listOfReactants>
        <listOfProducts>
          <speciesReference species="Ath_C0372" stoichiometry="1"/>
          <speciesReference species="Ath_C0036" stoichiometry="1"/>
          <speciesReference species="Ath_C0011" stoichiometry="1"/>
        </listOfProducts>
      </reaction>
      <reaction id="Ath_R0416" name="NARINGENIN-CHALCONE-SYNTHASE-RXN">
        <listOfReactants>
          <speciesReference species="Ath_C0155" stoichiometry="1"/>
          <speciesReference species="Ath_C0064" stoichiometry="3"/>
        </listOfReactants>
        <listOfProducts>
          <speciesReference species="Ath_C0784" stoichiometry="1"/>
          <speciesReference species="Ath_C0010" stoichiometry="4"/>
          <speciesReference species="Ath_C0011" stoichiometry="3"/>
        </listOfProducts>
      </reaction>
      <reaction id="Ath_R0417" name="NICONUCADENYLYLTRAN-RXN">
        <listOfReactants>
          <speciesReference species="Ath_C0002" stoichiometry="1"/>
          <speciesReference species="Ath_C0421" stoichiometry="1"/>
        </listOfReactants>
        <listOfProducts>
          <speciesReference species="Ath_C0012" stoichiometry="1"/>
          <speciesReference species="Ath_C0352" stoichiometry="1"/>
        </listOfProducts>
      </reaction>
      <reaction id="Ath_R0418" name="NICOTINAMID-RXN">
        <listOfReactants>
          <speciesReference species="Ath_C0118" stoichiometry="1"/>
          <speciesReference species="Ath_C0001" stoichiometry="1"/>
        </listOfReactants>
        <listOfProducts>
          <speciesReference species="Ath_C0173" stoichiometry="1"/>
          <speciesReference species="Ath_C0013" stoichiometry="1"/>
        </listOfProducts>
      </reaction>
      <reaction id="Ath_R0419" name="NICOTINATEPRIBOSYLTRANS-RXN">
        <listOfReactants>
          <speciesReference species="Ath_C0421" stoichiometry="1"/>
          <speciesReference species="Ath_C0012" stoichiometry="1"/>
        </listOfReactants>
        <listOfProducts>
          <speciesReference species="Ath_C0173" stoichiometry="1"/>
          <speciesReference species="Ath_C0093" stoichiometry="1"/>
        </listOfProducts>
      </reaction>
      <reaction id="Ath_R0420" name="NITRATE-REDUCTASE-(NADH)-RXN">
        <listOfReactants>
          <speciesReference species="Ath_C0069" stoichiometry="1"/>
          <speciesReference species="Ath_C0003" stoichiometry="1"/>
          <speciesReference species="Ath_C0001" stoichiometry="1"/>
        </listOfReactants>
        <listOfProducts>
          <speciesReference species="Ath_C0168" stoichiometry="1"/>
          <speciesReference species="Ath_C0004" stoichiometry="1"/>
        </listOfProducts>
      </reaction>
      <reaction id="Ath_R0421" name="NMNNUCLEOSID-RXN">
        <listOfReactants>
          <speciesReference species="Ath_C0264" stoichiometry="1"/>
          <speciesReference species="Ath_C0001" stoichiometry="1"/>
        </listOfReactants>
        <listOfProducts>
          <speciesReference species="Ath_C0118" stoichiometry="1"/>
          <speciesReference species="Ath_C0092" stoichiometry="1"/>
        </listOfProducts>
      </reaction>
      <reaction id="Ath_R0422" name="O-SUCCHOMOSERLYASE-RXN">
        <listOfReactants>
          <speciesReference species="Ath_C0293" stoichiometry="1"/>
          <speciesReference species="Ath_C0036" stoichiometry="1"/>
        </listOfReactants>
        <listOfProducts>
          <speciesReference species="Ath_C0404" stoichiometry="1"/>
          <speciesReference species="Ath_C0077" stoichiometry="1"/>
        </listOfProducts>
      </reaction>
      <reaction id="Ath_R0423" name="O-SUCCINYLBENZOATE-COA-SYN-RXN">
        <listOfReactants>
          <speciesReference species="Ath_C0540" stoichiometry="1"/>
          <speciesReference species="Ath_C0001" stoichiometry="1"/>
        </listOfReactants>
        <listOfProducts>
          <speciesReference species="Ath_C0735" stoichiometry="1"/>
        </listOfProducts>
      </reaction>
      <reaction id="Ath_R0424" name="OCTADECANAL-DECARBONYLASE-RXN">
        <listOfReactants>
          <speciesReference species="Ath_C0490" stoichiometry="1"/>
        </listOfReactants>
        <listOfProducts>
          <speciesReference species="Ath_C0487" stoichiometry="1"/>
          <speciesReference species="Ath_C0163" stoichiometry="1"/>
        </listOfProducts>
      </reaction>
      <reaction id="Ath_R0425" name="OHMETHYLBILANESYN-RXN">
        <listOfReactants>
          <speciesReference species="Ath_C0364" stoichiometry="4"/>
          <speciesReference species="Ath_C0001" stoichiometry="1"/>
        </listOfReactants>
        <listOfProducts>
          <speciesReference species="Ath_C0382" stoichiometry="1"/>
          <speciesReference species="Ath_C0013" stoichiometry="4"/>
        </listOfProducts>
      </reaction>
      <reaction id="Ath_R0426" name="OHMETPYRKIN-RXN">
        <listOfReactants>
          <speciesReference species="Ath_C0002" stoichiometry="1"/>
          <speciesReference species="Ath_C0444" stoichiometry="1"/>
        </listOfReactants>
        <listOfProducts>
          <speciesReference species="Ath_C0008" stoichiometry="1"/>
          <speciesReference species="Ath_C0662" stoichiometry="1"/>
        </listOfProducts>
      </reaction>
      <reaction id="Ath_R0427" name="OROPRIBTRANS-RXN">
        <listOfReactants>
          <speciesReference species="Ath_C0400" stoichiometry="1"/>
          <speciesReference species="Ath_C0012" stoichiometry="1"/>
        </listOfReactants>
        <listOfProducts>
          <speciesReference species="Ath_C0195" stoichiometry="1"/>
          <speciesReference species="Ath_C0093" stoichiometry="1"/>
        </listOfProducts>
      </reaction>
      <reaction id="Ath_R0428" name="OROTPDECARB-RXN">
        <listOfReactants>
          <speciesReference species="Ath_C0400" stoichiometry="1"/>
        </listOfReactants>
        <listOfProducts>
          <speciesReference species="Ath_C0082" stoichiometry="1"/>
          <speciesReference species="Ath_C0011" stoichiometry="1"/>
        </listOfProducts>
      </reaction>
      <reaction id="Ath_R0429" name="P-PANTOCYSDECARB-RXN">
        <listOfReactants>
          <speciesReference species="Ath_C0641" stoichiometry="1"/>
        </listOfReactants>
        <listOfProducts>
          <speciesReference species="Ath_C0406" stoichiometry="1"/>
          <speciesReference species="Ath_C0011" stoichiometry="1"/>
        </listOfProducts>
      </reaction>
      <reaction id="Ath_R0430" name="P-PANTOCYSLIG-RXN">
        <listOfReactants>
          <speciesReference species="Ath_C0051" stoichiometry="1"/>
          <speciesReference species="Ath_C0588" stoichiometry="1"/>
          <speciesReference species="Ath_C0077" stoichiometry="1"/>
        </listOfReactants>
        <listOfProducts>
          <speciesReference species="Ath_C0046" stoichiometry="1"/>
          <speciesReference species="Ath_C0012" stoichiometry="1"/>
          <speciesReference species="Ath_C0641" stoichiometry="1"/>
        </listOfProducts>
      </reaction>
      <reaction id="Ath_R0431" name="PABASYN-RXN">
        <listOfReactants>
          <speciesReference species="Ath_C0172" stoichiometry="1"/>
          <speciesReference species="Ath_C0052" stoichiometry="1"/>
        </listOfReactants>
        <listOfProducts>
          <speciesReference species="Ath_C0810" stoichiometry="1"/>
          <speciesReference species="Ath_C0023" stoichiometry="1"/>
        </listOfProducts>
      </reaction>
      <reaction id="Ath_R0432" name="PANTEPADENYLYLTRAN-RXN">
        <listOfReactants>
          <speciesReference species="Ath_C0002" stoichiometry="1"/>
          <speciesReference species="Ath_C0406" stoichiometry="1"/>
        </listOfReactants>
        <listOfProducts>
          <speciesReference species="Ath_C0012" stoichiometry="1"/>
          <speciesReference species="Ath_C0359" stoichiometry="1"/>
        </listOfProducts>
      </reaction>
      <reaction id="Ath_R0433" name="PANTOATE-BETA-ALANINE-LIG-RXN">
        <listOfReactants>
          <speciesReference species="Ath_C0002" stoichiometry="1"/>
          <speciesReference species="Ath_C0287" stoichiometry="1"/>
          <speciesReference species="Ath_C0078" stoichiometry="1"/>
        </listOfReactants>
        <listOfProducts>
          <speciesReference species="Ath_C0018" stoichiometry="1"/>
          <speciesReference species="Ath_C0012" stoichiometry="1"/>
          <speciesReference species="Ath_C0355" stoichiometry="1"/>
        </listOfProducts>
      </reaction>
      <reaction id="Ath_R0434" name="PANTOTHENATE-KIN-RXN">
        <listOfReactants>
          <speciesReference species="Ath_C0002" stoichiometry="1"/>
          <speciesReference species="Ath_C0355" stoichiometry="1"/>
        </listOfReactants>
        <listOfProducts>
          <speciesReference species="Ath_C0008" stoichiometry="1"/>
          <speciesReference species="Ath_C0588" stoichiometry="1"/>
        </listOfProducts>
      </reaction>
      <reaction id="Ath_R0436" name="PELUDP-RXN">
        <listOfReactants>
          <speciesReference species="Ath_C0743" stoichiometry="1"/>
          <speciesReference species="Ath_C0026" stoichiometry="1"/>
        </listOfReactants>
        <listOfProducts>
          <speciesReference species="Ath_C0843" stoichiometry="1"/>
          <speciesReference species="Ath_C0014" stoichiometry="1"/>
        </listOfProducts>
      </reaction>
      <reaction id="Ath_R0437" name="PEPCARBOX-RXN">
        <listOfReactants>
          <speciesReference species="Ath_C0009" stoichiometry="1"/>
          <speciesReference species="Ath_C0032" stoichiometry="1"/>
        </listOfReactants>
        <listOfProducts>
          <speciesReference species="Ath_C0001" stoichiometry="1"/>
          <speciesReference species="Ath_C0058" stoichiometry="1"/>
          <speciesReference species="Ath_C0011" stoichiometry="1"/>
        </listOfProducts>
      </reaction>
      <reaction id="Ath_R0438" name="PEPCARBOXYKIN-RXN">
        <listOfReactants>
          <speciesReference species="Ath_C0002" stoichiometry="1"/>
          <speciesReference species="Ath_C0032" stoichiometry="1"/>
        </listOfReactants>
        <listOfProducts>
          <speciesReference species="Ath_C0008" stoichiometry="1"/>
          <speciesReference species="Ath_C0058" stoichiometry="1"/>
          <speciesReference species="Ath_C0011" stoichiometry="1"/>
        </listOfProducts>
      </reaction>
      <reaction id="Ath_R0439" name="PEPDEPHOS-RXN">
        <listOfReactants>
          <speciesReference species="Ath_C0002" stoichiometry="1"/>
          <speciesReference species="Ath_C0020" stoichiometry="1"/>
        </listOfReactants>
        <listOfProducts>
          <speciesReference species="Ath_C0008" stoichiometry="1"/>
[truncated: 840,603 more chars]
