# Supplementary material for: Integration of metabolic databases for the reconstruction of genome-scale metabolic networks
Source: BMC Syst Biol. 2010 Aug 16;4:114. doi: 10.1186/1752-0509-4-114 (PMC2930596; doi:10.1186/1752-0509-4-114)
Supplement: Additional file 9 — Software and protocol for semi-automatic reconstruction (Java source code). [file 1752-0509-4-114-S9.ZIP]

Archive with 34 entries (32 files):
- readme.doc
- AthModelPart1/
- AthModelPart1/AraCycData.java
- AthModelPart1/AthKeggCpds.java
- AthModelPart1/CpdAssignment.java
- AthModelPart1/CpdIdentification.java
- AthModelPart1/DoublesCount.java
- AthModelPart1/ImportExcel.java
- AthModelPart1/KeggData.java
- AthModelPart1/MainProgram.java
- AthModelPart1/ManualCheck.java
- AthModelPart1/MapOfCpds.java
- AthModelPart1/Printer.java
- AthModelPart1/Reactions.java
- AthModelPart1/RxnComparison.java
- AthModelPart1/SmallPrograms.java
- AthModelPart1/StringSimilarity.java
- AthModelPart1/StructureResults.java
- AthModelPart1/SynonymMap.java
- AthModelPart1/Tables.java
- AthModelPart2/
- AthModelPart2/AraCycData.java
- AthModelPart2/AthKeggCpds.java
- AthModelPart2/DoublesCount.java
- AthModelPart2/IDs.java
- AthModelPart2/KeggData.java
- AthModelPart2/MainProgram.java
- AthModelPart2/MapOfCpds.java
- AthModelPart2/Printer.java
- AthModelPart2/Reactions.java
- AthModelPart2/Stoichiometry.java
- AthModelPart2/SynonymMap.java
- AthModelPart2/Tables.java
- license.txt
