# Supplementary material for: Integration of metabolic databases for the reconstruction of genome-scale metabolic networks
Source: BMC Syst Biol. 2010 Aug 16;4:114. doi: 10.1186/1752-0509-4-114 (PMC2930596; doi:10.1186/1752-0509-4-114)
Supplement: Additional file 9 — Software and protocol for semi-automatic reconstruction (Java source code). [file 1752-0509-4-114-S9.ZIP › AthModelPart1/AraCycData.java]

/**
 *
 * <p>
 * This code is licensed under the AthModelPart1 and AthModelPart2 Open Source License. See license.txt for more details.
 * </p>
 *
 * @author Karin Radrich
 */


import java.io.BufferedReader;
import java.io.FileNotFoundException;
import java.io.FileReader;
import java.io.IOException;
import java.util.List;
import java.util.Map;
import java.util.Set;
import java.util.TreeMap;
import java.util.TreeSet;

/**
 * This class contains three methods for the extraction of reaction 
 * data from AraCyc files. 
 */

public class AraCycData {
	
	public Map<String, Set<String>> mAraCpdRxns;
	
	/**
	 * This method is building a map containing all AraCyc compounds (keys) with all
	 * the reactions they're implicated in (values) from the source file "reactions.dat".
	 * <p>
	 * The method returns the results as public variable: <b>mAraCpdRxns</b> 
	 * <p>
	 * @throws FileNotFoundException 
	 * @throws IOException 
	 */
	
	public void buildCpdRxnPairs(){
		
		try{
			BufferedReader reactions = new BufferedReader(new FileReader("reactions.dat"));
			String currentLine;
			String currentRxn = "";
			String currentCpd;
			mAraCpdRxns = new TreeMap<String, Set<String>>();
			Set<String> sRxns = new TreeSet<String>();
			
			while ((currentLine = reactions.readLine()) != null){
				int index = currentLine.indexOf(" - ");
				index = index + 3;
				
				if (currentLine.startsWith("#")){
					continue;
				}
				
				if (currentLine.contains("UNIQUE-ID")){
					currentRxn = currentLine.substring(index).trim();
					sRxns.add(currentRxn);
				}
				
				if (currentLine.startsWith("LEFT") || currentLine.startsWith("RIGHT")){
					currentCpd = currentLine.substring(index).trim();
					Set<String> sTemp = new TreeSet<String>(sRxns);
					if (mAraCpdRxns.containsKey(currentCpd))
						mAraCpdRxns.get(currentCpd).add(currentRxn);
					else mAraCpdRxns.put(currentCpd, sTemp);
				}
				
				if (currentLine.contains("//")){
					sRxns.clear();
				}
				
			}
			
		}
		
		catch (FileNotFoundException e){
			System.err.println("File not found!");
		}
		
		catch (IOException e){
			System.err.println("Error reading file!");
		}
		
	}

	
	public Map<String, Set<String>> mAraRxnData;
	
	/**
	 * This method is building a map from "reactions.doc" containing the data 
	 * specified in type. The information form the corresponding line is then
	 * read and output in the map. Key: reactions-ID; Values: type data;
	 * <p>
	 * The method returns the results as public variable: <b>mAraRxnData</b>
	 * <p>
	 * @throws 	FileNotFoundException 
	 * @throws 	IOExceptioin
	 * @param type all line labels from reactions.dat like UNIQUE-ID, LEFT, RIGHT etc.
	 */
	
	public void buildRxnData(String type){
		try{
			
			BufferedReader reactions = new BufferedReader(new FileReader("reactions.dat"));
			String currentLine;
			String currentRxn = "";
			mAraRxnData = new TreeMap<String, Set<String>>();
			Set<String> sTypeData = new TreeSet<String>();
			
			while ((currentLine = reactions.readLine()) != null){
				int index = currentLine.indexOf(" - ");
				index = index + 3;
				
				if (currentLine.startsWith("#")){
					continue;
				}
				
				if (currentLine.contains("UNIQUE-ID")){
					currentRxn = currentLine.substring(index).trim();
				}
				
				if (currentLine.startsWith(type)){
					 sTypeData.add(currentLine.substring(index).trim());
				}
				
				if (currentLine.contains("//")){
					Set<String> sTemp = new TreeSet<String>(sTypeData);
					mAraRxnData.put(currentRxn, sTemp);
					sTypeData.clear();
				}
				
			}
			
		}
		
		catch (FileNotFoundException e){
			System.err.println("File not found!");
		}
		
		catch (IOException e){
			System.err.println("Error reading file!");
		}
		
	}


	public Map<String, Set<String>> mAraFormula;
	
	/**
	 * This method is creating a map containing AraCyc compounds (key) 
	 * and a set with the formula representation of the compound (values).
	 * <p>
	 * The method returns the results as public variable: <b>mAraFormula</b>
	 * <p>
	 * @param mAraCpds 
	 */
	
	public void buildFormulaSetAra(Map<String, List<String>> mAraCpds){
		
		mAraFormula = new TreeMap<String, Set<String>>();
		
		for (String a: mAraCpds.keySet()){
			Set<String> sAraFormula = new TreeSet<String>();
			
			for (String b: mAraCpds.get(a)){
				
				if (b.contains("CHEMICAL-FORMULA")){
					int index1 = b.indexOf("(");
					int index2 = b.indexOf(")");
					String element;
					element = b.substring(index1+1, index2);
					sAraFormula.add(element);
				}
				
			}
			
			mAraFormula.put(a, sAraFormula);
		}
		
	}
	
}
