# Supplementary material for: Integration of metabolic databases for the reconstruction of genome-scale metabolic networks
Source: BMC Syst Biol. 2010 Aug 16;4:114. doi: 10.1186/1752-0509-4-114 (PMC2930596; doi:10.1186/1752-0509-4-114)
Supplement: Additional file 9 — Software and protocol for semi-automatic reconstruction (Java source code). [file 1752-0509-4-114-S9.ZIP › AthModelPart1/CpdAssignment.java]

/**
 *
 * <p>
 * This code is licensed under the AthModelPart1 and AthModelPart2 Open Source License. See license.txt for more details.
 * </p>
 *
 * @author Karin Radrich
 */


import java.util.HashSet;
import java.util.Map;
import java.util.Set;
import java.util.TreeMap;
import java.util.TreeSet;

public class CpdAssignment {

	public Map<String, String> mCommonFormula = new TreeMap<String, String>();
	public Map<String, Set<String>> mCommonCpdsKegg;
	public Map<String, Set<String>> mCommonCpdsAra;
	public Map<String, Set<String>> mUnmatchedCpds;
	
	/**
	 * This method compares formulae form AraCyc and Kegg and returns the 
	 * results as public variable maps:<p>
	 * <b>CommonFormula</b> = compounds witch have unique formula match and thus can be mapped unambiguously <br>
	 * <b>unmatchesCpds</b> = compounds witch have several formula matches and can thus not be mapped yet <br>
	 * <b>CommonCpdsKegg/Ara</b>= map of compounds witch have correspondence in the other database respectively <br> 
	 * 
	 * @param KeggFormulaMap
	 * @param AraFormulaMap
	 */
	
	public void matchFormula(Map<String, Set<String>> KeggFormulaMap, Map<String, Set<String>> AraFormulaMap){

		mCommonCpdsKegg = new TreeMap<String, Set<String>>(KeggFormulaMap);
		mCommonCpdsAra = new TreeMap<String, Set<String>>(AraFormulaMap);
		mUnmatchedCpds = new TreeMap<String, Set<String>>();
		mCommonCpdsKegg.values().retainAll(AraFormulaMap.values());
		mCommonCpdsAra.values().retainAll(KeggFormulaMap.values());
		Set<String> sFormula = new TreeSet<String>();
		
		for (Map.Entry<String, Set<String>> a : mCommonCpdsKegg.entrySet()){
			
			for (Map.Entry<String, Set<String>> b : mCommonCpdsAra.entrySet()){
				
				if (b.getValue().equals(a.getValue())){
					sFormula.add(b.getKey());
					Set<String> sTemp = new TreeSet<String>(sFormula);
					mUnmatchedCpds.put(a.getKey(), sTemp);
				}
				
			}
			
			if (mUnmatchedCpds.get(a.getKey()).size()<2){
				mCommonFormula.put(a.getKey(), sFormula.toString().substring(1, sFormula.toString().length()-1));	
			}
	
			sFormula.clear();
	
		}
		
		Set<String> uniques = new HashSet<String>();
	    Set<String> dups = new HashSet<String>();
	
	    for (String a : mCommonFormula.values())
	       
	    	if (!uniques.add(a))
	            dups.add(a);
	
	    uniques.removeAll(dups);
	    mCommonFormula.values().retainAll(uniques);

	}
	
}
