# Supplementary material for: Integration of metabolic databases for the reconstruction of genome-scale metabolic networks
Source: BMC Syst Biol. 2010 Aug 16;4:114. doi: 10.1186/1752-0509-4-114 (PMC2930596; doi:10.1186/1752-0509-4-114)
Supplement: Additional file 9 — Software and protocol for semi-automatic reconstruction (Java source code). [file 1752-0509-4-114-S9.ZIP › AthModelPart1/CpdIdentification.java]

/**
 *
 * <p>
 * This code is licensed under the AthModelPart1 and AthModelPart2 Open Source License. See license.txt for more details.
 * </p>
 *
 * @author Karin Radrich
 */


import java.util.*;

/**
 * This class contains two methods that at the end will output three maps
 * containing the allocation of the compounds to each other.  
 */

public class CpdIdentification {

	public List<Tables> lAllCpdsContained;
	public List<Tables> lSingleCpd;
	
	/**
	 * This method identifies compounds witch might be equivalent in Kegg and
	 * AraCyc by looking at reactions where only one compound is unknown. <p>
	 * <b>lAllCpdsContained</b><br>
	 * <b>lSingleCpd</b>
	 * @param mAllKegg AraCyc reactions where all compounds have already been mapped to Kegg-compounds<br>
	 * @param m1CpdMissingKegg part of AraCyc reaction where all compounds have Kegg correspondence<br>
	 * @param m1CpdMissing part of AraCyc reaction where no mapping has yet been made
	 * @param mAllKeggRxnCpds map containing all Kegg-reactions with their compounds
	 */
	
	public void searchMissingCpd(Map<String, Set<String>> mAllKegg, Map<String, Set<String>> m1CpdMissingKegg, Map<String, Set<String>> m1CpdMissingAll, Map<String, Set<String>> mAllKeggRxnCpds ) {
			
		lAllCpdsContained = new ArrayList<Tables>();
		
		for (String a: m1CpdMissingKegg.keySet()){
			Map<String, Set<String>> mAllKeggRxnCpdsCopy = new TreeMap<String, Set<String>>(mAllKeggRxnCpds);
			
			for (String b: mAllKeggRxnCpds.keySet()){ 
				
				if (mAllKeggRxnCpds.get(b).containsAll(m1CpdMissingKegg.get(a))){
					mAllKeggRxnCpdsCopy.get(b).remove("C00080");
					m1CpdMissingAll.get(a).remove("C00080");
					
					if (mAllKeggRxnCpdsCopy.get(b).size() == m1CpdMissingAll.get(a).size()){
						Tables tACC = new Tables(b, a, mAllKeggRxnCpdsCopy.get(b), m1CpdMissingAll.get(a));
						lAllCpdsContained.add(tACC);
					} 
					
				}
				
			}
			
		}

		lSingleCpd = new ArrayList<Tables>();
		
		for(int i=0; i<lAllCpdsContained.size(); i++){
			Set<String> sKeggCpds = new TreeSet<String>(lAllCpdsContained.get(i).sKeggCpds);
			sKeggCpds.removeAll(m1CpdMissingKegg.get(lAllCpdsContained.get(i).AraRxnID));
			String singleKeggCpd = sKeggCpds.toString();
			singleKeggCpd = singleKeggCpd.substring(1, singleKeggCpd.length()-1);
			Set<String> sAraCpds = new TreeSet<String>(lAllCpdsContained.get(i).sAraCpds);
			sAraCpds.removeAll(m1CpdMissingKegg.get(lAllCpdsContained.get(i).AraRxnID));
			String singleAraCpd = sAraCpds.toString();
			singleAraCpd = singleAraCpd.substring(1, singleAraCpd.length()-1);
			Tables tACC2 = new Tables(lAllCpdsContained.get(i).KeggRxnID, lAllCpdsContained.get(i).AraRxnID, singleKeggCpd, singleAraCpd);
			lSingleCpd.add(tACC2);
		}
		
	}

	
	public List<Tables> mCpdsEqualFull;
	public List<Tables> mCpdsEqualHalf;
	public List<Tables> mCpdsEqualNull;
	public List<Tables> lAllDataOfHalf;
	public List<Tables> lAllDataOfFull;
	
	/**
	 * This method takes the list of potential compound pairs form the 
	 * previous method and checks if:<p>
	 * both the names and the formulae are identical -> <b>mCpdsEqualFull</b> <br>
	 * only one of both is equal -> <b>mCpdsEqualHalf</b> <br>
	 * none is equal -> <b>mCpdsEqualNull</b>
	 * 
	 * @param mUnmatchedCpds from method matchFormula, formulae which correspond to each other but are not unique 
	 * @param mMinInfo string similarity map containing the minimal information which is necessary (AraCyc ID, Kegg ID, probability>0.9)
	 * @param mID IDs of mapped compounds 
	 */
	
	public void findCorrespondence(Map<String, Set<String>> mUnmatchedCpds, Map<String, Map<String, String>> mMinInfo, Map<String, String> mID, Map<String, Set<String>> mKeggEnzymes, Map<String, Set<String>> mAraEnzymes){
							
		mCpdsEqualFull = new ArrayList<Tables>();
		mCpdsEqualHalf = new ArrayList<Tables>();
		mCpdsEqualNull = new ArrayList<Tables>();
		lAllDataOfHalf = new ArrayList<Tables>();
		lAllDataOfFull = new ArrayList<Tables>();
		
		int araMatch = 0;
		int keggMatch = 0;
		int enzymeMatch = 0;
		
		for (int i=0;i<lSingleCpd.size();i++){
			
			if (mMinInfo.keySet().contains(lSingleCpd.get(i).AraCpdID)){
				
				if (mMinInfo.get(lSingleCpd.get(i).AraCpdID).containsKey(lSingleCpd.get(i).KeggCpdID)){
					araMatch = 1;
				}
				
			}
			
			if (mUnmatchedCpds.keySet().contains(lSingleCpd.get(i).KeggCpdID)){
				
				if (mUnmatchedCpds.get(lSingleCpd.get(i).KeggCpdID).contains(lSingleCpd.get(i).AraCpdID)){
					keggMatch = 1;
				}
				
			}
			
			if(mKeggEnzymes.get(lSingleCpd.get(i).KeggRxnID).containsAll(mAraEnzymes.get(lSingleCpd.get(i).AraRxnID))){
				enzymeMatch = 1;
			}
			
			if(!(mID.containsValue(lSingleCpd.get(i).AraCpdID) || mID.containsKey(lSingleCpd.get(i).KeggCpdID))){
				Tables tCpdIDs = new Tables(lSingleCpd.get(i).AraCpdID, lSingleCpd.get(i).KeggCpdID); 
				Tables tAllData = new Tables(lSingleCpd.get(i).KeggRxnID, lSingleCpd.get(i).KeggCpdID, mKeggEnzymes.get(lSingleCpd.get(i).KeggRxnID), lSingleCpd.get(i).AraRxnID, lSingleCpd.get(i).AraCpdID, mAraEnzymes.get(lSingleCpd.get(i).AraRxnID), keggMatch, araMatch, enzymeMatch);
				
				if (keggMatch == 1 && araMatch == 1 && enzymeMatch == 1){
					mCpdsEqualFull.add(tCpdIDs);
					lAllDataOfFull.add(tAllData);
				}
				
				if(!(keggMatch == 1 && araMatch == 1 && enzymeMatch == 1)&&!(keggMatch == 0 && araMatch == 0 && enzymeMatch == 0)){//(keggMatch!=0||araMatch!=0||enzymeMatch!=0)){
					mCpdsEqualHalf.add(tCpdIDs);
					lAllDataOfHalf.add(tAllData);
				}
				
				if (keggMatch == 0 && araMatch == 0 && enzymeMatch == 0){
					mCpdsEqualNull.add(tCpdIDs);
				}
				
			}
			
			keggMatch = 0;
			araMatch = 0;
			enzymeMatch = 0;
			
		}
		
	}

}
