# Supplementary material for: Integration of metabolic databases for the reconstruction of genome-scale metabolic networks
Source: BMC Syst Biol. 2010 Aug 16;4:114. doi: 10.1186/1752-0509-4-114 (PMC2930596; doi:10.1186/1752-0509-4-114)
Supplement: Additional file 9 — Software and protocol for semi-automatic reconstruction (Java source code). [file 1752-0509-4-114-S9.ZIP › AthModelPart1/DoublesCount.java]

/**
 *
 * <p>
 * This code is licensed under the AthModelPart1 and AthModelPart2 Open Source License. See license.txt for more details.
 * </p>
 *
 * @author Karin Radrich
 */


import java.util.*;


public class DoublesCount {
	
	public Map<String, Set<String>> mUniques;
	public Map<String, Set<String>> mDups;
	public List<Tables> lDoubleRxns;
	public Map<String, String> mPairs;
	
	/**
	 * This method takes any map of the form [Key: string, Value: Set(String)]
	 * and divides the data in two maps which are output as public variables. <br>
	 * <b>mUniques</b> = the data where the values exist only once <br>
	 * <b>mDups</b> = the data where the same value is mapped to several keys <br>   
	 * <b>lDoubleRxns</b> = List of all reactions that have the same values, also containing the value<br>
	 * <b>mParis</b> = map of all reactions that have the same values, only containing reactions<br>
	 * @param map
	 */
	
	public void countRxnDoubles(Map<String, Set<String>> map) {

	
	    mUniques = new HashMap<String, Set<String>>();
	    mDups = new HashMap<String, Set<String>>();
	    
	    for (Map.Entry<String, Set<String>> a: map.entrySet()){
	    	
	    	if (!mUniques.containsValue(a.getValue()) || a.getValue().isEmpty()){
	    		mUniques.put(a.getKey(), a.getValue());
	    	} else {
	    		mDups.put(a.getKey(), a.getValue());
	    	}
	    	
	    }	   
	    
	    mUniques.values().retainAll(mDups.values());
	    lDoubleRxns = new ArrayList<Tables>();
	    mPairs = new TreeMap<String, String>();
	    
	    for(String a: mDups.keySet()){
	    	for(String b: mUniques.keySet()){
	    		if(mDups.get(a).equals(mUniques.get(b))){
	    			Tables t = new Tables(a, b, mDups.get(a), mUniques.get(b));
	    			lDoubleRxns.add(t);
	    			mPairs.put(a, b); 
	    		}
	    	}
	    }
	}
	
	
	public List<Tables> lDoubles;
	
	/**
	 * This method takes any map of the form [Key: string, Value: Set(String)]
	 * and divides the data in two maps which are output as public variables. <br>
	 * <b>lDoubles</b> = list of data where the values exist twice or more times <br>
	 * @param map
	 */
	
	public void countCpdDoubles(Map<String, String> map){
		
			Map<String, String> mUniques2 = new HashMap<String, String>();
			Map<String, String> mDups2 = new HashMap<String, String>();
		    
		    for (Map.Entry<String, String> a: map.entrySet()){
		    	
		    	if (!mUniques2.containsValue(a.getValue())){
		    		mUniques2.put(a.getKey(), a.getValue());
		    	} else {
		    		mDups2.put(a.getKey(), a.getValue());
		    	}
		    	
		    }	   
		    mUniques2.values().retainAll(mDups2.values());
		    
		   lDoubles = new ArrayList<Tables>();
		   for (String a: mDups2.keySet()){
			   for(String b: mUniques2.keySet()){
				   if(mDups2.get(a).equals(mUniques2.get(b))){
					   Tables t = new Tables(mDups2.get(a), a, b);
					   lDoubles.add(t);
				   }
			   }
		   }
	}

}
