# Supplementary material for: Integration of metabolic databases for the reconstruction of genome-scale metabolic networks
Source: BMC Syst Biol. 2010 Aug 16;4:114. doi: 10.1186/1752-0509-4-114 (PMC2930596; doi:10.1186/1752-0509-4-114)
Supplement: Additional file 9 — Software and protocol for semi-automatic reconstruction (Java source code). [file 1752-0509-4-114-S9.ZIP › AthModelPart1/ImportExcel.java]

/**
 *
 * <p>
 * This code is licensed under the AthModelPart1 and AthModelPart2 Open Source License. See license.txt for more details.
 * </p>
 *
 * @author Karin Radrich
 */


import java.sql.*;
import java.util.*;

public class ImportExcel {

	public List<Tables> lMatches;
	
	/**
	 * This method reads the Excel sheet containing structure data matches.
	 * A list is output as public variable: <br>
	 * <b>lMatches</b> = contains all data from the Matches sheet
	 */
	
	public void readExcelMatches() {
				
		//Connection connection = null;
		try{
			Class.forName("sun.jdbc.odbc.JdbcOdbcDriver");
		    Connection con = DriverManager.getConnection( "jdbc:odbc:Arabidopsis_automatchresults_xls" );
		    Statement st = con.createStatement();
		    ResultSet rs = st.executeQuery( "Select * from [Matches$]" );

		    int count = 0;
		      
		    lMatches = new ArrayList<Tables>();             

		    while (rs.next()) {
		      	count++;
		      	
		      	if(count>1){
		      		int xlsKegg = rs.getInt(1);
		      		int xlsAraCyc = rs.getInt(2);
		            int xlsMatches = rs.getInt(4);
		            int xlsExact = rs.getInt(6);
		            int xlsStereo = rs.getInt(7);
		            int xlsTautomer = rs.getInt(8);
		            int xlsCharge = rs.getInt(9);
		            int xlsFingerprint = rs.getInt(10);
		            Tables t = new Tables(xlsKegg, xlsAraCyc, xlsMatches, xlsExact, xlsStereo, xlsTautomer, xlsCharge, xlsFingerprint);
		            lMatches.add(t);
		      	}
		      	
		    }
		    
		    rs.close();  
		    st.close();
		    con.close();
		} 
		
		catch(Exception ex) {
			System.err.print("Exception: ");
		    System.err.println(ex.getMessage());
		}

	}
	
	
	public List<Tables> lIDs;
	public Map<Integer, String> mIDs;
	
	/**
	 * This method writes the index - ID pairs of the chosen Excel sheet in a map.
	 * Public variables are output containing this information. <br>
	 * <b>lIDs</b> = List of index - ID pairs <br>
	 * <b>mIDs</b> = Map of index - ID pairs 
	 * 
	 * @param Sheet
	 */
	
	public void readExcelIDs(String Sheet){

	    try{
	      Class.forName("sun.jdbc.odbc.JdbcOdbcDriver");
	      Connection con = DriverManager.getConnection( "jdbc:odbc:Arabidopsis_automatchresults_xls" );
	      Statement st = con.createStatement();
	      ResultSet rs = st.executeQuery( "Select * from ["+Sheet+"$]" );

	      int count = 0;
	      
	      lIDs = new ArrayList<Tables>();
	      mIDs = new TreeMap<Integer, String>();           

	      while (rs.next()) {
	    	  	count++;
	            int index = rs.getInt(1);
	            String ID = rs.getString(2);
	            
	            Tables t = new Tables(index, ID);
	            mIDs.put(index, ID);
	            lIDs.add(t);
	      }

	      rs.close();  
	      st.close();
	      con.close();
	    } 
	    
	    catch(Exception ex) {
	      System.err.print("Exception: ");
	      System.err.println(ex.getMessage());
	    }

	}

}
