# Supplementary material for: Integration of metabolic databases for the reconstruction of genome-scale metabolic networks
Source: BMC Syst Biol. 2010 Aug 16;4:114. doi: 10.1186/1752-0509-4-114 (PMC2930596; doi:10.1186/1752-0509-4-114)
Supplement: Additional file 9 — Software and protocol for semi-automatic reconstruction (Java source code). [file 1752-0509-4-114-S9.ZIP › AthModelPart1/MainProgram.java]

/**
 *
 * <p>
 * This code is licensed under the AthModelPart1 and AthModelPart2 Open Source License. See license.txt for more details.
 * </p>
 *
 * @author Karin Radrich
 */


import java.util.*;

public class MainProgram {

	/**
	 * @param args
	 */
		
	public static void main(String[] args) {
		
		Printer print = new Printer();
		
		AthKeggCpds akc = new AthKeggCpds();
		akc.buildAthKeggCpdsSet(); // creates AthCpdSet		

		MapOfCpds moc = new MapOfCpds();
		moc.readKeggMap("compound"); // creates Map with all Kegg Cpds
		moc.readAraCycMap(akc.sKeggAthCpds); // creates Map with AraCyc Cpds
		
		SynonymMap sm = new SynonymMap();
		sm.convertSynonymsKegg(moc.mKeggData);
		sm.convertSynonymsAraCyc(moc.mAllAraCpds);
		
		StringSimilarity ss = new StringSimilarity();
		ss.readStringSimilarityResults(sm.lCpdIDs, sm.lSyn, sm.mAraNames);
		Map<String, Map<String, String>> mCopyMinInfo = new TreeMap<String, Map<String, String>>(ss.mMinInfo);
	
		Map<String, List<String>> mKeggAthCpds = new TreeMap<String, List<String>>(moc.mKeggData);
		mKeggAthCpds.keySet().retainAll(akc.sKeggAthCpds);
		
		Map<String, List<String>> mKeggMapped = new TreeMap<String, List<String>>(mKeggAthCpds);
		Map<String, List<String>> mKeggUnmapped = new TreeMap<String, List<String>>(mKeggAthCpds);
		mKeggMapped.keySet().retainAll(moc.mID.keySet());
		mKeggUnmapped.keySet().removeAll(moc.mID.keySet());
		
		KeggData kd = new KeggData();
		kd.buildFormulaSetKegg(mKeggUnmapped);
		
		AraCycData acd = new AraCycData();
		acd.buildFormulaSetAra(moc.mRest); // building of formula sets for all cpds in mRest 
		// and all cpds in KeggAthCpds set that have not been mapped yet
		
		CpdAssignment ca = new CpdAssignment();
		ca.matchFormula(kd.KeggFormulaMap, acd.mAraFormula);
	
		Map<String, String> mappedCpds = new TreeMap<String, String>(moc.mID);
		
		Reactions r = new Reactions();
		r.writeAraCycRxns();
		r.writeKeggReactions(moc.mKeggData, akc.sKeggAthRxns, akc.sKeggAthCpds);
		
		print.printMapList(r.mAthKeggCpdRxns, "mAthKeggCpdRxns.txt");
		
		Map<String, List<String>> mKeggAdd1stIt = new TreeMap<String, List<String>>(moc.mKeggData);

		moc.readKeggMap("reaction");
		r.writeKeggReactions(moc.mKeggData, akc.sKeggAthRxns);
		
		RxnComparison rc = new RxnComparison();
		CpdIdentification ci = new CpdIdentification();
				
		Map<String, String> mAllRxnsMatch = new TreeMap<String, String>();//Set<String>>();
		Map<String, Set<String>> mUnmCpds = new TreeMap<String, Set<String>>(ca.mUnmatchedCpds);
		
		print.printMapSet(mUnmCpds, "mUnmCpds.txt");
				
		ManualCheck mc = new ManualCheck();
		mc.readManualCheck();
		
		List<Tables> lAllRxnsMatch = new ArrayList<Tables>();
		
		DoublesCount dc = new DoublesCount();
		dc.countRxnDoubles(r.mAraRxnsAll);
		
		kd.extractKeggData(moc.mKeggData, "ENZYME", 16); 
		Map<String, Set<String>> mKeggEnzymes = new TreeMap<String, Set<String>>(kd.mDataSet);
		
		acd.buildRxnData("EC-NUMBER");
		Map<String, Set<String>> mAraEnzymes = new TreeMap<String, Set<String>>(acd.mAraRxnData);
		
		for(String a: dc.mDups.keySet()){
			mAraEnzymes.get(dc.mPairs.get(a)).addAll(mAraEnzymes.get(a));
		}
		
		mAraEnzymes.keySet().removeAll(dc.mPairs.keySet());

		r.mAraRxnsAll.keySet().removeAll(dc.mPairs.keySet());

		print.printMapSet(dc.mDups, "mDups.txt");
		print.printMapSet(mAraEnzymes, "mAraEnzymes.txt");
		print.printMapStringString(dc.mPairs, "RxnPairs.txt");
		
		StructureResults sr = new StructureResults();
		sr.getStructureFeatures(mappedCpds, ss.mMinInfo);
		
		List<Tables> lAllDataFull = new ArrayList<Tables>();
		
		int start = 1;
		int start2 = 1;
		
		while (start>0 || start2>0){
			
			int mCbefore = mappedCpds.size();
			ss.mMinInfo.keySet().removeAll(mappedCpds.values());
			
			for(String x: ss.mMinInfo.keySet()){ 
				ss.mMinInfo.get(x).keySet().removeAll(mappedCpds.keySet());
			}
			
			r.replaceIDs(mappedCpds);
			rc.buildKeggRxnList(r.mAraRxnsKeggCpds1, r.mAraRxnsKeggCpds2, r.mAraRxnsKeggCpdsAll);
			ci.searchMissingCpd(rc.mAllKegg, rc.m1CpdMissingKegg, rc.m1CpdMissingAll, r.mAllKeggRxnCpds);
			int tempindex = 0;
			
			if (start == 0){
				Map<String, List<String>> mKeggAdd1stItCopy = new TreeMap<String, List<String>>(mKeggAdd1stIt);
				Set<String> sKeggAdd1stIt = new TreeSet<String>();
				
				for (int a=0; a<ci.mCpdsEqualHalf.size();a++){
					sKeggAdd1stIt.add(ci.mCpdsEqualHalf.get(a).ItKeggID);
				}
				
				mKeggAdd1stItCopy.keySet().retainAll(sKeggAdd1stIt);
				kd.buildFormulaSetKegg(mKeggAdd1stItCopy);	
				ca.matchFormula(kd.KeggFormulaMap, acd.mAraFormula);
				mUnmCpds.putAll(ca.mUnmatchedCpds);
				tempindex++;
				print.printMapSet(mUnmCpds, "mUnmCpds"+tempindex+".txt");
				start2 = 0;
			}

			mUnmCpds.keySet().removeAll(mappedCpds.keySet());
			ci.findCorrespondence(mUnmCpds, ss.mMinInfo, mappedCpds, mKeggEnzymes, mAraEnzymes);
		
			for (String c: rc.mAllKegg.keySet()){
			
				for(Map.Entry<String, Set<String>> a: r.mAllKeggRxnCpds.entrySet()){
				
					if(a.getValue().equals(rc.mAllKegg.get(c))){
						mAllRxnsMatch.put(c, a.getKey() ); //rc.mAllKegg.get(c) statt a.getKey
						Tables tARM = new Tables(c, a.getKey(), rc.mAllKegg.get(c), a.getValue());
						lAllRxnsMatch.add(tARM);
					}
					
				}
				
			}
			
			Map<String,String> mTemp = new TreeMap<String,String>();
			
			for (int i=0;i<ci.mCpdsEqualFull.size();i++){	
					mappedCpds.put(ci.mCpdsEqualFull.get(i).ItKeggID, ci.mCpdsEqualFull.get(i).ItAraID);
					mTemp.put(ci.mCpdsEqualFull.get(i).ItKeggID, ci.mCpdsEqualFull.get(i).ItAraID);	
			}
		
			mTemp.keySet().removeAll(mappedCpds.keySet());

			r.mAraRxnsAll.keySet().removeAll(mAllRxnsMatch.keySet());
			r.mAllKeggRxnCpds.keySet().removeAll(mAllRxnsMatch.values()); 

			if(start == 0 && start2 == 0){
				mappedCpds.putAll(sr.mResults);
				mappedCpds.putAll(mc.mManualCheck);
			} 
		
			lAllDataFull.addAll(ci.lAllDataOfFull);
			start = ci.mCpdsEqualFull.size();
			int mCafter = mappedCpds.size();
	
			if (mCbefore < mCafter){
				start = 1;
				start2 = 1;
			}

		}
		
		dc.countCpdDoubles(mappedCpds);
		
		Set<String> sDelete = new TreeSet<String>();
		
		for(int i=0;i<dc.lDoubles.size();i++){
			float f1 = Float.parseFloat(mCopyMinInfo.get(dc.lDoubles.get(i).AraDouble).get(dc.lDoubles.get(i).KeggDouble1));
			float f2 = Float.parseFloat(mCopyMinInfo.get(dc.lDoubles.get(i).AraDouble).get(dc.lDoubles.get(i).KeggDouble2));
			
			if (f1>f2){
				sDelete.add(dc.lDoubles.get(i).KeggDouble2);
			} else {
				sDelete.add(dc.lDoubles.get(i).KeggDouble1);
			}
			
		}
		
		mappedCpds.keySet().removeAll(sDelete);
		
		print.printMapStringString(mAllRxnsMatch, "mAllRxnsMatch.txt");
		print.printTableList2(lAllRxnsMatch, "lAllRxnsMatch.txt");
		print.printMapStringString(mappedCpds, "mappedCpds.txt");
		print.printTableList3(ci.mCpdsEqualHalf, "mCpdsEqualHalf.txt");
		print.printTableList5(ci.lAllDataOfHalf, "lAllDataOfHalf.txt");
		print.printTableList5(lAllDataFull, "lAllDataFull.txt");
		print.printMapStringString(mc.mManualCheck, "passendeMC.txt");
		print.printMapSet(mUnmCpds, "mUnmCpdsEnd.txt");
		print.printMapMap(ss.mMinInfo, "mMinInfo.txt");
		print.printMapKey(rc.mMinOneKeggCpd, "mMinOneKeggCpd.txt");
		
		System.out.println("mAllRxnsMatch: " + mAllRxnsMatch.size());
		System.out.println("lAllRxnsMatch: " + lAllRxnsMatch.size());
		System.err.println("mMinOneKeggCpd: " + rc.mMinOneKeggCpd.size());
		System.err.println("mappedCpds at the end: "+mappedCpds.size());
		System.out.println("mCpdsEqualHalf: "+ci.mCpdsEqualHalf.size());
		System.out.println("manualCheck: "+mc.mManualCheck.size());
		System.out.println("AllDataOfHalf: "+ci.lAllDataOfHalf.size());
	}

}
