# Supplementary material for: Integration of metabolic databases for the reconstruction of genome-scale metabolic networks
Source: BMC Syst Biol. 2010 Aug 16;4:114. doi: 10.1186/1752-0509-4-114 (PMC2930596; doi:10.1186/1752-0509-4-114)
Supplement: Additional file 9 — Software and protocol for semi-automatic reconstruction (Java source code). [file 1752-0509-4-114-S9.ZIP › AthModelPart1/ManualCheck.java]

/**
 *
 * <p>
 * This code is licensed under the AthModelPart1 and AthModelPart2 Open Source License. See license.txt for more details.
 * </p>
 *
 * @author Karin Radrich
 */


import java.io.BufferedReader;
import java.io.FileNotFoundException;
import java.io.FileReader;
import java.io.IOException;
import java.util.Map;
import java.util.TreeMap;

public class ManualCheck {

	public Map<String, String> mManualCheck;
	
	/**
	 * This method reads the text file containing those compounds which 
	 * have been mapped manually.<p>
	 * <b>mManualCheck</b> = mapped compound ID pairs 
	 */
	
	public void readManualCheck(){
		try{
			BufferedReader br = new BufferedReader(new FileReader("ManualCheck.txt"));
			String readLine;
			mManualCheck = new TreeMap<String, String>();
			
			while ((readLine = br.readLine()) != null){
				mManualCheck.put(readLine.substring(0, 6).trim(), readLine.substring(7).trim());
			}
			
			br.close();
		}
		
		catch (FileNotFoundException e){
			System.err.println("File nor found!"); 
		}
		
		catch (IOException e){
			System.err.println("Error reading file!"); 
		}
		
	}
	
}
