# Supplementary material for: Integration of metabolic databases for the reconstruction of genome-scale metabolic networks
Source: BMC Syst Biol. 2010 Aug 16;4:114. doi: 10.1186/1752-0509-4-114 (PMC2930596; doi:10.1186/1752-0509-4-114)
Supplement: Additional file 9 — Software and protocol for semi-automatic reconstruction (Java source code). [file 1752-0509-4-114-S9.ZIP › AthModelPart1/Printer.java]

/**
 *
 * <p>
 * This code is licensed under the AthModelPart1 and AthModelPart2 Open Source License. See license.txt for more details.
 * </p>
 *
 * @author Karin Radrich
 */


import java.util.*;
import java.io.*;

/**
 * This class only contains different methods to print data into text files
 * and is not relevant for the functioning of the project. Merely for the
 * validation of the output of the different methods or for the output of the
 * final data. 
 */

public class Printer {

	public void printTableList(List<Tables> lTableObj, String OutputFile) {
		try {
			PrintWriter pw = new PrintWriter(new BufferedWriter(new FileWriter("C:\\Documents and Settings\\JMS-User\\workspace\\Output\\"+OutputFile)));
			for(int i=0;i<lTableObj.size();i++){
				Tables currentTable = lTableObj.get(i);
				pw.println(currentTable.nameOut);
				for(int a=0;a<currentTable.lValues.size();a++){
					pw.println(currentTable.lValues.get(a)+" "+currentTable.lSynonyms.get(a));
				}
				pw.println();
			}
			pw.close();
		}
		catch (IOException e){
			System.err.println("Error writing file!");
		}
	}
	
	public void printTableList2(List<Tables> lTableObj, String OutputFile){
		try{
			PrintWriter pw = new PrintWriter(new BufferedWriter(new FileWriter("C:\\Documents and Settings\\JMS-User\\workspace\\Output\\"+OutputFile)));
			for(int i=0;i<lTableObj.size();i++){
				Tables currentTable = lTableObj.get(i);
				pw.println("AraRxnID: "+currentTable.AraRxnID);
				for(String a: currentTable.sAraCpds){
					pw.println("	"+a);
				}
				pw.println("KeggRxnID: "+currentTable.KeggRxnID);
				for(String b: currentTable.sKeggCpds){
					pw.println("	"+b);
				}
				pw.println("-------------------------");
			}
			pw.close();
		}
		catch (IOException e){
			System.err.println("Error writing file!");
		}
	}
	
	public void printTableList3(List<Tables> lTableObj, String OutputFile){
		try{
			PrintWriter pw = new PrintWriter(new BufferedWriter(new FileWriter("C:\\Documents and Settings\\JMS-User\\workspace\\Output\\"+OutputFile)));
			for(int i=0;i<lTableObj.size();i++){
				Tables currentTable = lTableObj.get(i);
				pw.println(currentTable.ItKeggID+" "+currentTable.ItAraID);
			}
			pw.close();
		}
		catch (IOException e){
			System.err.println("Error writing file!");
		}
	}
	
	public void printTableList4(List<Tables> lTableObj, String OutputFile){
		try{
			PrintWriter pw = new PrintWriter(new BufferedWriter(new FileWriter("C:\\Documents and Settings\\JMS-User\\workspace\\Output\\"+OutputFile)));
			for(int i=0;i<lTableObj.size();i++){
				Tables currentTable = lTableObj.get(i);
				pw.println(currentTable.AraCpdID);
				pw.println(currentTable.AraRxnID);
				pw.println(currentTable.KeggCpdID);
				pw.println(currentTable.KeggRxnID);
				pw.println();
			}
			pw.close();
		}
		catch (IOException e){
			System.err.println("Error writing file!");
		}
	}
	
	public void printTableList5(List<Tables> lTableObj, String OutputFile){
		try{
			PrintWriter pw = new PrintWriter(new BufferedWriter(new FileWriter("C:\\Documents and Settings\\JMS-User\\workspace\\Output\\"+OutputFile)));
			for(int i=0;i<lTableObj.size();i++){
				Tables currentTable = lTableObj.get(i);
				pw.println(currentTable.KeggCpd+" "+currentTable.KeggRxn+" "+currentTable.lKeggEnz);
				pw.println(currentTable.AraCpd+" "+currentTable.AraRxn+" "+currentTable.sAraEnz);
				pw.println("keggMatch: "+currentTable.i1+" araMatch: "+currentTable.i2+" enzymeMatch: "+currentTable.i3);
				pw.println("-----------------------------");
			}
			pw.close();
		}
		catch (IOException e){
			System.err.println("Error writing file!");
		}
	}
	
	public void printTableList6(Map<String, List<Tables>> map, String OutputFile){
		try{
			PrintWriter pw = new PrintWriter(new BufferedWriter(new FileWriter("C:\\Documents and Settings\\JMS-User\\workspace\\Output\\"+OutputFile)));
			for(String a: map.keySet()){

				Set<String> s = new TreeSet<String>();
				for(Tables b: map.get(a)){
					pw.println(b.KeggRxnID+" "+b.AraRxnID+" "+ b.sKeggCpds);
					s.addAll(b.sAraCpds);
				}
				pw.println(a+" "+s);
				pw.println("----------------------------------");
			}
			pw.close();
		}
		catch (IOException e){
			System.err.println("Error writing file!");
		}
	}
	
	public void printMapList(Map<String, List<String>> map, String FileName){
		try{
			PrintWriter pw = new PrintWriter(new BufferedWriter(new FileWriter("C:\\Documents and Settings\\JMS-User\\workspace\\Output\\"+FileName)));
			for (String a: map.keySet()){
				pw.println(a);
				for (String b: map.get(a)){
					pw.println(b);
				}
				pw.println();
			}
			pw.close();
		}
		catch (IOException e){
			System.err.println("Error writing file!");
		}
	}
	
	public void printMapSet(Map<String, Set<String>> map, String FileName){
		try{
			PrintWriter pw = new PrintWriter(new BufferedWriter(new FileWriter("C:\\Documents and Settings\\JMS-User\\workspace\\Output\\"+FileName)));
			for (String a: map.keySet()){
				pw.println(a);
				for (String b: map.get(a)){
					pw.println(b);
				}
				pw.println();
			}
			pw.close();
		}
		catch (IOException e){
			System.err.println("Error writing file!");
		}
	}
	public void printMapKey(Map<String, Set<String>> map, String FileName){
		try{
			PrintWriter pw = new PrintWriter(new BufferedWriter(new FileWriter("C:\\Documents and Settings\\JMS-User\\workspace\\Output\\"+FileName)));
			for (String a: map.keySet()){
				pw.println(a);
			}
			pw.close();
		}
		catch (IOException e){
			System.err.println("Error writing file!");
		}
	}
	public void printMapMap(Map<String, Map<String, String>> map, String FileName){
		try{
			PrintWriter pw = new PrintWriter(new BufferedWriter(new FileWriter("C:\\Documents and Settings\\JMS-User\\workspace\\Output\\"+FileName)));
			for (String a: map.keySet()){
				pw.println(a);
				for (String b: map.get(a).keySet()){
					pw.println(b+" "+map.get(a).get(b));
				}
				pw.println();
			}
			pw.close();
		}
		catch (IOException e){
			System.err.println("Error writing file!");
		}
	}
	
	public void printMapStringString(Map<String,String> map, String FileName){
		try{
			PrintWriter pw = new PrintWriter(new BufferedWriter(new FileWriter("C:\\Documents and Settings\\JMS-User\\workspace\\Output\\"+FileName)));
			for (String a: map.keySet()){
				pw.println(a+" "+map.get(a));
			}
			pw.close();
		}
		catch (IOException e){
			System.err.println("Error writing file!");
		}
	}
	
	public void printCpdNrAndID(Map<Integer, Set<Integer>> mapSet, Map<Integer, String> mapInt1, Map<Integer, String> mapInt2, String FileName){
		try{
			PrintWriter pw = new PrintWriter(new BufferedWriter(new FileWriter("C:\\Documents and Settings\\JMS-User\\workspace\\Output\\"+FileName)));
			Iterator it = mapSet.keySet().iterator();
			while (it.hasNext()){
				Object currentEntry = it.next();
				pw.println(currentEntry+" "+mapInt1.get(currentEntry));
				for(Integer i: mapSet.get(currentEntry)){
					pw.println(i+" "+mapInt2.get(i));
				}
				pw.println();
			}
			pw.close();
		}
		catch (IOException e){
			System.err.println("Error writing file!");
		}
	}
	
	public void printCpdsToMatch(List<Tables> lt, String FileName){
		try{
			PrintWriter pw = new PrintWriter(new BufferedWriter(new FileWriter("C:\\Documents and Settings\\JMS-User\\workspace\\Output\\"+FileName)));
			for(int i=0;i<lt.size();i++){
				pw.println(lt.get(i).out1+" "+lt.get(i).out2+" "+lt.get(i).out3);
			}
			pw.close();
		}
		catch (IOException e){
			System.err.println("Error writing file!");
		}
	}

	public void printSet(Set<String> set, String FileName){
		try{
			PrintWriter pw = new PrintWriter(new BufferedWriter(new FileWriter("C:\\Documents and Settings\\JMS-User\\workspace\\Output\\"+FileName)));
			for(String a: set){
				pw.println(a);
			}
			pw.close();
		}
		catch (IOException e){
			System.err.println("Error writing file!");
		}
	}
}
