# Supplementary material for: Integration of metabolic databases for the reconstruction of genome-scale metabolic networks
Source: BMC Syst Biol. 2010 Aug 16;4:114. doi: 10.1186/1752-0509-4-114 (PMC2930596; doi:10.1186/1752-0509-4-114)
Supplement: Additional file 9 — Software and protocol for semi-automatic reconstruction (Java source code). [file 1752-0509-4-114-S9.ZIP › AthModelPart1/RxnComparison.java]

/**
 *
 * <p>
 * This code is licensed under the AthModelPart1 and AthModelPart2 Open Source License. See license.txt for more details.
 * </p>
 *
 * @author Karin Radrich
 */


import java.util.Map;
import java.util.Set;
import java.util.TreeMap;

public class RxnComparison {

	public Map<String, Set<String>> mAllKegg;
	public Map<String, Set<String>> m1CpdMissingAll;
	public Map<String, Set<String>> m1CpdMissingKegg;
	public Map<String, Set<String>> mKeggBigger;
	public Map<String, Set<String>> mUnmappedRxns;
	public Map<String, Set<String>> mMinOneKeggCpd;

	/**
	 * This method searches for reactions where only one compound is not
	 * mapped and for reactions that have at least one mapped compound.<p>
	 * <b>mAllKegg</b> = all reactions where all compounds are mapped<br>
	 * <b>m1CpdMissingAll</b> = contains all reactions and their compounds which only have one unknown compound<br>
	 * <b>m1CpdMissingKegg</b> = contains all reactions and only their Kegg compounds!<br>
	 * <b>mKeggBigger</b> = contains all reactions and their compounds which have more mapped compounds than unknown ones<br>
	 * <b>mUnmappedRxns</b> = contains all reactions which are not in mAllKegg and mKeggBigger<br>
	 * <b>mMinOneKeggCpd</b> = contains all reactions which have at least one mapped compound<br>
	 * @param mAraRxnsKeggCpds1 Key: AraCyc reaction ID, Value: Kegg compound IDs
	 * @param mAraRxnsKeggCpds2 Key: ARaCyc reaction ID, Value: AraCyc compound IDs
	 * @param mAraRxnsKeggCpdsAll Key: AraCyc reaction ID, Value: mix of Kegg and AraCyc compound IDs
	 */
	
	public void buildKeggRxnList(Map<String, Set<String>> mAraRxnsKeggCpds1, Map<String, Set<String>> mAraRxnsKeggCpds2, Map<String, Set<String>> mAraRxnsKeggCpdsAll) {
		
		mAllKegg = new TreeMap<String, Set<String>>();
		m1CpdMissingAll = new TreeMap<String, Set<String>>();
		mKeggBigger = new TreeMap<String, Set<String>>();
		m1CpdMissingKegg = new TreeMap<String, Set<String>>();
		mMinOneKeggCpd = new TreeMap<String, Set<String>>();
		
		for (String a: mAraRxnsKeggCpdsAll.keySet()){
			
			if(!mAraRxnsKeggCpds1.get(a).isEmpty() && mAraRxnsKeggCpds2.get(a).isEmpty()){
				mAllKegg.put(a, mAraRxnsKeggCpds1.get(a));
			} else if (!mAraRxnsKeggCpds1.get(a).isEmpty() && !mAraRxnsKeggCpds2.get(a).isEmpty()){
				
				if (mAraRxnsKeggCpds1.get(a).size() > mAraRxnsKeggCpds2.get(a).size()){					
					mKeggBigger.put(a, mAraRxnsKeggCpdsAll.get(a));
					
					if (mAraRxnsKeggCpds2.get(a).size() == 1){
						m1CpdMissingAll.put(a, mAraRxnsKeggCpdsAll.get(a));
						m1CpdMissingKegg.put(a, mAraRxnsKeggCpds1.get(a));
					}
					
				} 
				
				if (mAraRxnsKeggCpds1.get(a).size()> 0){
					mMinOneKeggCpd.put(a, mAraRxnsKeggCpdsAll.get(a));
				}
				
			} 
			
		}
		
		mUnmappedRxns = new TreeMap<String, Set<String>>(mAraRxnsKeggCpdsAll);
		mUnmappedRxns.keySet().removeAll(mAllKegg.keySet());
		mUnmappedRxns.keySet().removeAll(mKeggBigger.keySet());
	}

}
