# Supplementary material for: Integration of metabolic databases for the reconstruction of genome-scale metabolic networks
Source: BMC Syst Biol. 2010 Aug 16;4:114. doi: 10.1186/1752-0509-4-114 (PMC2930596; doi:10.1186/1752-0509-4-114)
Supplement: Additional file 9 — Software and protocol for semi-automatic reconstruction (Java source code). [file 1752-0509-4-114-S9.ZIP › AthModelPart1/SmallPrograms.java]

/**
 *
 * <p>
 * This code is licensed under the AthModelPart1 and AthModelPart2 Open Source License. See license.txt for more details.
 * </p>
 *
 * @author Karin Radrich
 */


import java.util.ArrayList;
import java.util.List;


public class SmallPrograms {
	
	public List<Tables> lNewObject;
	
	/**
	 * This method removes from a list of table objects all those tables 
	 * which are empty, i.e. don't contain data. <br>
	 * new list is output as public variable <b>lNewObject</b>
	 * @param lOldObject
	 */
	
	public void removeEmptyO (List<Tables> lOldObject ) {
		
		lNewObject = new ArrayList<Tables>(lOldObject);
		for(Tables o: lOldObject){
			if (o.lValues.isEmpty()){
				lNewObject.remove(o);
			}
		}

	}

}
