# Supplementary material for: Integration of metabolic databases for the reconstruction of genome-scale metabolic networks
Source: BMC Syst Biol. 2010 Aug 16;4:114. doi: 10.1186/1752-0509-4-114 (PMC2930596; doi:10.1186/1752-0509-4-114)
Supplement: Additional file 9 — Software and protocol for semi-automatic reconstruction (Java source code). [file 1752-0509-4-114-S9.ZIP › AthModelPart1/StringSimilarity.java]

/**
 *
 * <p>
 * This code is licensed under the AthModelPart1 and AthModelPart2 Open Source License. See license.txt for more details.
 * </p>
 *
 * @author Karin Radrich
 */


import java.io.*;
import java.util.*;

public class StringSimilarity {

	public Map<String, Map<String, String>> mMinInfo;
	
	/**
	 * This method reads the string similarity results file and creates
	 * a map containing only those results which have a higher probability
	 * than 90%. String similarity is computed using names, not IDs! The names 
	 * for the same compound are assembled here and the output public variable
	 * finally only contains IDs and the probability of the equality of two
	 * compounds.<br>
	 * <b>mMinInfo</b> = Key: AraCyc ID; Values: Key: Kegg ID, Value: probability
	 * @param lCpdIDs list of Kegg IDs, doubles can occur as the index goes parallel to the synonym list 
	 * @param lSyn list of Kegg synonyms 
	 * @param mAraNames AraCyc IDs (key) and synonyms (values)
	 */
	
	public void readStringSimilarityResults(List<String> lCpdIDs, List<String> lSyn, Map<String, Set<String>> mAraNames){
		
		try {
			
			// reading of set1all_to_2all_r.txt and building of list containing object
			// of type Tables; in the object the following data is contained: 
			// nameOut: AraCyc-Synonym, lValues: List of probabilities of right matching,
			// lSynonyms: List of Kegg-Synonyms belonging to the probabilities in lValues
			BufferedReader brSimilarityResults = new BufferedReader(new FileReader("set1new_to_2new.txt"));
			String readLine;
			int newName = 0;
			String currentName = "";
			Set<String> sNameMatches = new TreeSet<String>();
			List<Tables> lSimilarityResults= new ArrayList<Tables>();
			
			while ((readLine = brSimilarityResults.readLine()) != null){
				
				if (!readLine.isEmpty() && !readLine.substring(0, 1).trim().isEmpty()){
					newName = 1;
					currentName = readLine.trim();
					continue;
				}
				
				if (readLine.isEmpty()){
					Tables currentTable = new Tables(currentName, sNameMatches);
					currentTable.writeTableNames();
					lSimilarityResults.add(currentTable);
					sNameMatches = new TreeSet<String>();
					newName = 0;
				} 
				
				if ((newName == 1) && readLine.substring(0,1).trim().isEmpty()){
					sNameMatches.add(readLine.trim());
				}
				
			}
			
			brSimilarityResults.close();
			
			
			// filters the list of objects obtained from the previous step; 
			// removal of names without matching and removal of all matchings
			// with a smaller % than 0.90		
			SmallPrograms sp = new SmallPrograms();
			sp.removeEmptyO(lSimilarityResults);

			List<Tables> lFilteredResults= new ArrayList<Tables>();
			
			for(Tables a: sp.lNewObject){
				Set<String> sHighValues = new TreeSet<String>();
				
				for(String b: a.lValues){
					float floatValue = Float.parseFloat(b); 
					
					if (floatValue>=0.90f){   
						String highValue;
						highValue = b+" "+a.lSynonyms.get(a.lValues.indexOf(b));
						sHighValues.add(highValue);
					}
					
				}
					
				Tables currentTable = new Tables(a.nameOut, sHighValues);
				currentTable.writeTableNames();
				lFilteredResults.add(currentTable);
			}

			sp.removeEmptyO(lFilteredResults);
						
			// writes list with maximum information, i.e. all AraCyc synonyms with 
			// their corresponding matching (value + Kegg synonym) and Kegg-ID to which 
			// the Kegg synonym belongs
			List<Tables> lMaxSynInfo = new ArrayList<Tables>();
			
			for (Tables currentLine: sp.lNewObject){
				List<String> lKeggID = new ArrayList<String>();
				
				for (int i=0;i<currentLine.lSynonyms.size();i++){
					
					if (lSyn.contains(currentLine.lSynonyms.get(i))){
						lKeggID.add(lCpdIDs.get(lSyn.indexOf(currentLine.lSynonyms.get(i))));
					} else {
						lKeggID.add("");
					}
					
				}
				
				Tables tableWithKeggID = new Tables(currentLine.nameOut, currentLine.lValues, currentLine.lSynonyms, lKeggID);
				lMaxSynInfo.add(tableWithKeggID);
				
			}
			
			Map<String, Tables> mTemp = new TreeMap<String, Tables>();
			
			for (Tables a: lMaxSynInfo){
				mTemp.put(a.nameOut, a);
			}
			
			// writes map with maximum information, i.e. in addition to the list created
			// in the previous step, the AraCyc-ID is introduced as map key, thus assembling
			// all AraCyc synonyms belonging to the the same compound
			Map<String, List<Tables>> mMaxInfo = new TreeMap<String, List<Tables>>();
			
			for (String a: mAraNames.keySet()){
				Map<String, Tables> mFiltered = new TreeMap<String, Tables>(mTemp);
				mFiltered.keySet().retainAll(mAraNames.get(a));
				List<Tables> lTables = new ArrayList<Tables>();
				
				for (String b: mFiltered.keySet()){
					lTables.add(mFiltered.get(b));
				}
				
				mMaxInfo.put(a, lTables);
				
			}
			
			// holds only important data form mMaxInfo back, i.e. AraCyc-Id, %, Kegg-ID
			mMinInfo = new TreeMap<String, Map<String, String>>();
			
			for (String a: mMaxInfo.keySet()){
				Map<String, String> mTempMin = new TreeMap<String, String>();
				
				for(Tables b: mMaxInfo.get(a)){
					
					for(int i=0;i<b.lKeggID.size();i++){
						
						if (!mTempMin.keySet().contains(b.lKeggID.get(i))){
							mTempMin.put(b.lKeggID.get(i),b.lValues.get(i));
						} else {
							
							if (Float.parseFloat(b.lValues.get(i))>Float.parseFloat(mTempMin.get(b.lKeggID.get(i)))){
								mTempMin.put(b.lKeggID.get(i),b.lValues.get(i));
							}
							
						}
						
					}
					
				}
				
				if (!mTempMin.isEmpty())
					mMinInfo.put(a, mTempMin);
				}
									
			}
		
		catch (FileNotFoundException e){
			System.err.println("File not found!");
		}
		
		catch (IOException e){
			System.err.println("Error reading/writing File!");
		}
		
	}

}
