# Supplementary material for: Integration of metabolic databases for the reconstruction of genome-scale metabolic networks
Source: BMC Syst Biol. 2010 Aug 16;4:114. doi: 10.1186/1752-0509-4-114 (PMC2930596; doi:10.1186/1752-0509-4-114)
Supplement: Additional file 9 — Software and protocol for semi-automatic reconstruction (Java source code). [file 1752-0509-4-114-S9.ZIP › AthModelPart1/StructureResults.java]

/**
 *
 * <p>
 * This code is licensed under the AthModelPart1 and AthModelPart2 Open Source License. See license.txt for more details.
 * </p>
 *
 * @author Karin Radrich
 */


import java.util.ArrayList;
import java.util.List;
import java.util.Map;
import java.util.Set;
import java.util.TreeMap;
import java.util.TreeSet;


public class StructureResults {

	public Map<String, String> mResults;
	
	/**
	 * This method takes the structure tables computed in ImprotExcel class
	 * and extracts all compounds which have already been mapped. It then looks for 
	 * string similarity results in mMinInfo and combines these features to find new
	 * compound pairs.<br>
	 * <b>mResults</b> = new mapped compound pairs 
	 * @param mappedCpds
	 * @param mMinInfo
	 */
	
	public void getStructureFeatures(Map<String, String> mappedCpds, Map<String, Map<String, String>> mMinInfo) {

		ImportExcel ie = new ImportExcel();
		ie.readExcelMatches();
		ie.readExcelIDs("SourceA_KEGG_Index");
		
		List<Tables> lKeggIDs = new ArrayList<Tables>(ie.lIDs);
		Map<Integer, String> mKeggIDs = new TreeMap<Integer, String>(ie.mIDs);
		ie.readExcelIDs("SourceB_TAIR_Index");
		List<Tables> lAraCycIDs = new ArrayList<Tables>(ie.lIDs); 
		Map<Integer, String> mAraCycIDs = new TreeMap<Integer, String>(ie.mIDs);
		
		List<Tables> lUnmappedCpdsKegg = new ArrayList<Tables>();
		List<Tables> lMappedCpdsKegg = new ArrayList<Tables>();

		for(int i=0;i<lKeggIDs.size();i++){
			
			if(!mappedCpds.containsKey(lKeggIDs.get(i).out9)){
				lUnmappedCpdsKegg.add(lKeggIDs.get(i));
			} 
			
			if(mappedCpds.containsKey(lKeggIDs.get(i).out9)){
				lMappedCpdsKegg.add(lKeggIDs.get(i));
			} 

		}
		
		List<Tables> lUnmappedCpdsAra = new ArrayList<Tables>();
		List<Tables> lMappedCpdsAra = new ArrayList<Tables>();

		for(int i=0;i<lAraCycIDs.size();i++){
			
			if(!mappedCpds.containsValue(lAraCycIDs.get(i).out9)){
				lUnmappedCpdsAra.add(lAraCycIDs.get(i));
			} 
			
			if(mappedCpds.containsValue(lAraCycIDs.get(i).out9)){
				lMappedCpdsAra.add(lAraCycIDs.get(i));
			} 
	
		}
		
		Map<Integer, Set<Integer>> mToMatch5 = new TreeMap<Integer, Set<Integer>>();
		Map<Integer, Set<Integer>> mToMatch2 = new TreeMap<Integer, Set<Integer>>();
		Map<Integer, Set<Integer>> mToMatch1 = new TreeMap<Integer, Set<Integer>>();

		int matchFoundK = 0;
		int matchFoundA = 0;
		List<Tables> lToMatch = new ArrayList<Tables>();
		
		for (int i=0;i<ie.lMatches.size();i++){
			
			for (int j=0;j<lMappedCpdsKegg.size();j++){
				
				if(ie.lMatches.get(i).out1 == lMappedCpdsKegg.get(j).out1){
					matchFoundK = 1;
				}
				
			}
			
			for (int j=0;j<lMappedCpdsAra.size();j++){
				
				if(ie.lMatches.get(i).out2 == lMappedCpdsAra.get(j).out1){
					matchFoundA = 1;
				}
				
			}
			
			if (matchFoundK == 0 && matchFoundA == 0){
				lToMatch.add(ie.lMatches.get(i));
				int s1 = ie.lMatches.get(i).out1;
				int s2 = ie.lMatches.get(i).out2;
				Set<Integer> sAra = new TreeSet<Integer>();
				sAra.add(s2);
				
				if(ie.lMatches.get(i).out3 == 5){
					
					if (mToMatch5.containsKey(s1)){
						mToMatch5.get(s1).add(s2);
					} else {
						mToMatch5.put(s1, sAra);
					}
					
				}
				
				if(ie.lMatches.get(i).out3 == 2){
					
					if (mToMatch2.containsKey(s1)){
						mToMatch2.get(s1).add(s2);
					} else {
						mToMatch2.put(s1, sAra);
					}
					
				}
				
				if(ie.lMatches.get(i).out3 == 1){
					
					if (mToMatch1.containsKey(s1)){
						mToMatch1.get(s1).add(s2);
					} else {
						mToMatch1.put(s1, sAra);
					}
					
				}
				
			}
			
			matchFoundK = 0;
			matchFoundA = 0;
			
		}

		List<String> l31 = new ArrayList<String>();
		List<String> l32 = new ArrayList<String>();
		List<String> l33 = new ArrayList<String>();
		
		for (Integer a: mToMatch5.keySet()){
			String Kegg = mKeggIDs.get(a);
			
			for (Integer b: mToMatch5.get(a)){
				String Ara = mAraCycIDs.get(b);
				
				if(mMinInfo.containsKey(Ara)){ 
					
					if(mMinInfo.get(Ara).containsKey(Kegg)){
						int index = -1;
						
						if(!l32.contains(Kegg) && !l31.contains(Ara)){
							l31.add(Ara);
							l32.add(Kegg);
							l33.add(mMinInfo.get(Ara).get(Kegg));
						} else if (l31.contains(Ara)){
							index = l32.indexOf(Ara);
						} else if (l32.contains(Kegg)){
							index = l32.indexOf(Kegg);
						}
						
						if(index>-1){
							
							if(Float.parseFloat(l33.get(index))<Float.parseFloat(mMinInfo.get(Ara).get(Kegg))){
								l31.remove(index);
								l32.remove(index);
								l33.remove(index);
								l31.add(Ara);
								l32.add(Kegg);
								l33.add(mMinInfo.get(Ara).get(Kegg));
							}
							
						}	
						
					}
					
				}
				
			}
			
		}
		
		Map<String, String> m3 = new TreeMap<String, String>();
		
		for(int i=0;i<l31.size();i++){
			m3.put(l32.get(i), l31.get(i));
		}

		List<String> l21 = new ArrayList<String>();
		List<String> l22 = new ArrayList<String>();
		List<String> l23 = new ArrayList<String>();
		
		for (Integer a: mToMatch2.keySet()){
			String Kegg2 = mKeggIDs.get(a);
			
			for (Integer b: mToMatch2.get(a)){
				String Ara2 = mAraCycIDs.get(b);
				
				if(mMinInfo.containsKey(Ara2)){ 
					
					if(mMinInfo.get(Ara2).containsKey(Kegg2)){
						int index = -1;
						
						if(!l22.contains(Kegg2) && !l21.contains(Ara2)){
							l21.add(Ara2);
							l22.add(Kegg2);
							l23.add(mMinInfo.get(Ara2).get(Kegg2));
						} else if (l21.contains(Ara2)){
							index = l22.indexOf(Ara2);
						} else if (l22.contains(Kegg2)){
							index = l22.indexOf(Kegg2);
						}
						
						if(index>-1){
							
							if(Float.parseFloat(l23.get(index))<Float.parseFloat(mMinInfo.get(Ara2).get(Kegg2))){
								l21.remove(index);
								l22.remove(index);
								l23.remove(index);
								l21.add(Ara2);
								l22.add(Kegg2);
								l23.add(mMinInfo.get(Ara2).get(Kegg2));
							}
							
						}	
						
					}
					
				}
				
			}
			
		}
		
		Map<String, String> m2 = new TreeMap<String, String>();
		
		for(int i=0;i<l21.size();i++){
			m2.put(l22.get(i), l21.get(i));
		}
		
		List<String> l11 = new ArrayList<String>();
		List<String> l12 = new ArrayList<String>();
		List<String> l13 = new ArrayList<String>();
	
		for (Integer a: mToMatch1.keySet()){
			String Kegg1 = mKeggIDs.get(a);
			
			for (Integer b: mToMatch1.get(a)){
				String Ara1 = mAraCycIDs.get(b);
				
				if(mMinInfo.containsKey(Ara1)){ 
					
					if(mMinInfo.get(Ara1).containsKey(Kegg1)){
						int index = -1;
						
						if(!l12.contains(Kegg1) && !l11.contains(Ara1)){
							l11.add(Ara1);
							l12.add(Kegg1);
							l13.add(mMinInfo.get(Ara1).get(Kegg1));
						} else if (l11.contains(Ara1)){
							index = l12.indexOf(Ara1);
						} else if (l12.contains(Kegg1)){
							index = l12.indexOf(Kegg1);
						}
						
						if(index>-1){
							
							if(Float.parseFloat(l13.get(index))<Float.parseFloat(mMinInfo.get(Ara1).get(Kegg1))){
								l11.remove(index);
								l12.remove(index);
								l13.remove(index);
								l11.add(Ara1);
								l12.add(Kegg1);
								l13.add(mMinInfo.get(Ara1).get(Kegg1));
							}
							
						}
						
					}
					
				}
				
			}
			
		}
		
		Map<String, String> m1 = new TreeMap<String, String>();
		
		for(int i=0;i<l11.size();i++){
			m1.put(l12.get(i), l11.get(i));
		}

		mResults = new TreeMap<String, String>(m1);
		mResults.putAll(m2);
		mResults.putAll(m3);
	
	}

}
