# Supplementary material for: Integration of metabolic databases for the reconstruction of genome-scale metabolic networks
Source: BMC Syst Biol. 2010 Aug 16;4:114. doi: 10.1186/1752-0509-4-114 (PMC2930596; doi:10.1186/1752-0509-4-114)
Supplement: Additional file 9 — Software and protocol for semi-automatic reconstruction (Java source code). [file 1752-0509-4-114-S9.ZIP › AthModelPart1/SynonymMap.java]

/**
 *
 * <p>
 * This code is licensed under the AthModelPart1 and AthModelPart2 Open Source License. See license.txt for more details.
 * </p>
 *
 * @author Karin Radrich
 */


import java.util.*;

public class SynonymMap {

	public Map<String, Set<String>> mAraNames;
	
	/**
	 * This method converts all AraCyc synonyms to a certain standard writing and 
	 * writes them as values into a public map where the keys are the AraCyc IDs.<p>
	 * <b>mAraNames</b> = AraCyc IDs and synonyms
	 * @param mAllAraCpds
	 */
	
	public void convertSynonymsAraCyc(Map<String, List<String>> mAllAraCpds) {
	
		mAraNames = new TreeMap<String, Set<String>>();
		
		for (String b: mAllAraCpds.keySet()){
			List<String> currentList;
			currentList = new ArrayList<String>(mAllAraCpds.get(b));
			Set<String> sSynonymes = new TreeSet<String>();
			
			for (String c: currentList){
				
				if (c.contains("COMMON-NAME") || c.contains("SYNONYMS")){
					String c2 = c;
					StringTokenizer st = new StringTokenizer(c);
					int count = 0;
				   
					while (st.hasMoreTokens()) {
				    	 count++;
				    	 
				    	 if (count < 3) 
				    		 c2 = c2.replaceFirst(st.nextToken(), "");
				    	 else st.nextToken();
				    	 
				    }
							     
				    c = c2.trim(); 
					c = c.replace(";", "");
					c = c.replace("&", "");
					c = c.replace("'", "");
					c = c.replace("<sub>", "");
					c = c.replace("</sub>", "");
					c = c.replace("<sup>", "");	
					c = c.replace("</sup>", "");
					c = c.replace("<SUP>", "");
					c = c.replace("</SUP>", "");
					c = c.replace("<SUB>", "");
					c = c.replace("</SUB>", "");
					c = c.replace("<i>", "");
					c = c.replace("</i>", "");
					c = c.replace("<I>", "");	
					c = c.replace("</I>", "");
					c = c.replace(">", "");
					c = c.replace("<", "");
					
					if (c.length()>13){
						c = c.toLowerCase(); 
					} 
					
					sSynonymes.add(c);
					
				}
					
			}
			
			mAraNames.put(b, sSynonymes);
		}
		
	}

	public List<String> lCpdIDs;
	public List<String> lSyn;
	public Map<String, Set<String>> mKeggNames;
	
	/**
	 * This method converts all Kegg synonyms to a certain standard writing and 
	 * writes them as values into a public map where the keys are the Kegg IDs.<br>
	 * The data is equally written in two parallel lists.
	 * <p>
	 * <b>mKeggNames</b> = Kegg IDs and synonyms<br>
	 * <b>lCpdIDs</b> = list of IDs<br>
	 * <b>lSyn</b> = list of synonyms
	 * 
	 * @param mAllKeggCpds
	 */
	
	public void convertSynonymsKegg(Map<String, List<String>> mAllKeggCpds){
		
		int names = 0;
		lCpdIDs = new ArrayList<String>();
		lSyn = new ArrayList<String>();
		List<String> lCpdIDsTemp = new ArrayList<String>();
		List<String> lSynTemp = new ArrayList<String>();
		mKeggNames = new TreeMap<String, Set<String>>();
			
		for (String b: mAllKeggCpds.keySet()){
			List<String> currentList;
			currentList = new ArrayList<String>(mAllKeggCpds.get(b));
			Set<String> sSynonymes = new TreeSet<String>();
			String bufferString = "";
			int count = 0;
			
			for (String c: currentList){
					
				if (c.contains("NAME")){
					names = 1;
				}
						
				int l = c.length();
				String str;
			
				if(l<12)
					str = c.substring(0, l);
				else
					str = c.substring(0, 12).trim();
				
				if ((!c.contains("NAME") && !str.isEmpty()) || currentList.indexOf(c)==currentList.size()-1){
				
					if(names == 1){
						lCpdIDsTemp.add(b);
						lSynTemp.add(bufferString);
						sSynonymes.add(bufferString);
					}

					count = 0;
					names = 0;

				}
						
				if((names == 1)){
					c = c.replaceFirst("NAME", "");
					c = c.trim();
				
					if(!c.endsWith(";") && (count == 0) ){
						bufferString = c;
						count++;
						bufferString = bufferString.replace(";", "");
						bufferString = bufferString.replace("&", "");
						bufferString = bufferString.replace("'", "");
						bufferString = bufferString.replace(">", "");
						bufferString = bufferString.replace("<", "");
						bufferString = bufferString.trim();
					
						if (bufferString.length()>13){
							bufferString = bufferString.toLowerCase(); 
						} 
						continue;
					} 
					
					if(!c.endsWith(";") && count == 1){
						bufferString = bufferString.concat(c);
						count = 0;
						bufferString = bufferString.replace(";", "");
						bufferString = bufferString.replace("&", "");
						bufferString = bufferString.replace("'", "");
						bufferString = bufferString.replace(">", "");
						bufferString = bufferString.replace("<", "");
						bufferString = bufferString.trim();
						
						if (bufferString.length()>13){
							bufferString = bufferString.toLowerCase(); 
						} 
						continue;
					}
					c = bufferString.concat(c);
					c = c.replace(";", "");
					c = c.replace("&", "");
					c = c.replace("'", "");
					c = c.replace(">", "");
					c = c.replace("<", "");
					c = c.trim();
					
					if (c.length()>13){
						c = c.toLowerCase(); 
					} 
					
					bufferString = "";
					count = 0;
					lCpdIDsTemp.add(b);
					lSynTemp.add(c);
					sSynonymes.add(c);
				}

			}
			mKeggNames.put(b, sSynonymes);
		}
			
		for (int a=0;a<lCpdIDsTemp.size();a++){
		
			if(!lSynTemp.get(a).isEmpty()){
				lCpdIDs.add(lCpdIDsTemp.get(a));
				lSyn.add(lSynTemp.get(a));
			}
			
		}
		
	}

}
