# Supplementary material for: Integration of metabolic databases for the reconstruction of genome-scale metabolic networks
Source: BMC Syst Biol. 2010 Aug 16;4:114. doi: 10.1186/1752-0509-4-114 (PMC2930596; doi:10.1186/1752-0509-4-114)
Supplement: Additional file 9 — Software and protocol for semi-automatic reconstruction (Java source code). [file 1752-0509-4-114-S9.ZIP › AthModelPart1/Tables.java]

/**
 *
 * <p>
 * This code is licensed under the AthModelPart1 and AthModelPart2 Open Source License. See license.txt for more details.
 * </p>
 *
 * @author Karin Radrich
 */


import java.util.ArrayList;
import java.util.List;
import java.util.Set;

/**
 * This class contains different methods in order to write
 * different data in one object. All kinds of different formats 
 * can be found. 
 */

public class Tables {

	public List<String> lValues;
	public List<String> lSynonyms;
	public String nameOut;
	private Set<String> sSynonymsIn;
	
	public Tables(String nameIn, Set<String> Synonyms){
		nameOut = nameIn;
		sSynonymsIn = Synonyms;
		lValues = new ArrayList<String>();
		lSynonyms = new ArrayList<String>();
	}
	
	public List<String> lKeggID;
	
	public Tables(String NameIn, List<String> Values, List<String> Synonyms, List<String> KeggID){
		nameOut = NameIn;
		lValues = Values;
		lSynonyms = Synonyms;
		lKeggID = KeggID;
	}
	
	public String ItAraID;
	public String ItKeggID;
	
	public Tables(String Key, String Value){
		ItAraID = Key;
		ItKeggID = Value;
	}
	
	public String KeggRxnID;
	public String AraRxnID;
	public Set<String> sKeggCpds;
	public Set<String> sAraCpds;
	
	
	//hier
	public Tables(String KeggRxnIDin, String AraRxnIDin, Set<String> sKeggCpdsin, Set<String> sAraCpdsin){
		KeggRxnID = KeggRxnIDin;
		AraRxnID = AraRxnIDin;
		sKeggCpds = sKeggCpdsin;
		sAraCpds = sAraCpdsin;
	}
	
	public String KeggCpdID;
	public String AraCpdID;
	
	public Tables(String KeggRxnIDin, String AraRxnIDin, String sKeggCpdsin, String sAraCpdsin){
		KeggRxnID = KeggRxnIDin;
		AraRxnID = AraRxnIDin;
		KeggCpdID = sKeggCpdsin;
		AraCpdID = sAraCpdsin;
	}
	
	public int iteration;
	public String mappingInfo;
	public String differences;
	public float confidenceScore;
	
	public Tables(String KeggIDin, String AraCycIDin, int iterationIn, String mappingInfoIn, String differencesIn, float confidenceScoreIn){
		KeggCpdID = KeggIDin;
		AraCpdID = AraCycIDin;
		iteration = iterationIn;
		mappingInfo = mappingInfoIn;
		differences = differencesIn;
		confidenceScore = confidenceScoreIn;
	}
	
	public Tables(String KeggRxnIDin, String AraRxnIDin, int iterationIn){
		iteration = iterationIn;
		KeggRxnID = KeggRxnIDin;
		AraRxnID = AraRxnIDin;
	}
	
	public int out1;
	public int out2;
	public int out3;
	public int out4;
	public int out5;
	public int out6;
	public int out7;
	public int out8;
	public String out9;
	
	public Tables(int in1, int in2, int in3, int in4, int in5, int in6, int in7, int in8) {
		out1 = in1;
		out2 = in2;
		out3 = in3;
		out4 = in4;
		out5 = in5;
		out6 = in6;
		out7 = in7;
		out8 = in8;
	}
	public Tables(int in1, String in2){
		out1 = in1;
		out9 = in2;
	}

	public String KeggRxn;
	public String KeggCpd;
	public Set<String> lKeggEnz;
	public String AraRxn;
	public String AraCpd;
	public Set<String> sAraEnz;
	public int i1;
	public int i2;
	public int i3;
	
	public Tables(String st1, String st2, Set<String> lSt1, String st3, String st4, Set<String> sSt1, int i11, int i22, int i33){
		KeggRxn = st1;
		KeggCpd = st2;
		lKeggEnz = lSt1;
		AraRxn = st3;
		AraCpd = st4;
		sAraEnz = sSt1;
		i1 = i11;
		i2 = i22;
		i3 = i33;
	}
	
	public String AraDouble;
	public String KeggDouble1;
	public String KeggDouble2;
	public Tables(String st1, String st2, String st3){
		AraDouble = st1;
		KeggDouble1 = st2;
		KeggDouble2 = st3;
	}

	public void writeTableNames(){ 
		for(String a: sSynonymsIn){
			String value = a.substring(0, 4);
			String syn = a.substring(4).trim();
			lValues.add(value);
			lSynonyms.add(syn);
		}
	}

}
