# Supplementary material for: Integration of metabolic databases for the reconstruction of genome-scale metabolic networks
Source: BMC Syst Biol. 2010 Aug 16;4:114. doi: 10.1186/1752-0509-4-114 (PMC2930596; doi:10.1186/1752-0509-4-114)
Supplement: Additional file 9 — Software and protocol for semi-automatic reconstruction (Java source code). [file 1752-0509-4-114-S9.ZIP › AthModelPart2/AthKeggCpds.java]

/**
 *
 * <p>
 * This code is licensed under the AthModelPart1 and AthModelPart2 Open Source License. See license.txt for more details.
 * </p>
 *
 * @author Karin Radrich
 */


import java.io.*;
import java.util.*;
	
public class AthKeggCpds {
		
	public TreeSet<String> sKeggAthCpds;
	public Set<String> sKeggAthRxns;
	
	/**
	 * This method builds two sets containing respectively the compound-IDs and
	 * reaction-IDs that are according to Kegg present in Arabidopsis thaliana. <br>
	 * The method return the results in form of public variables: <p>
	 * <b>sKeggAthCpds</b> = List of all Kegg A. th. compounds<br> 
	 * <b>sKeggAthRxns</b> = List of all Kegg A. th. reactions 
	 * <p>
	 * Additionally it keeps track of glycans present in A. th. and of pathways
	 * containing no reactions or compounds. 
	 * @see KeggAthGlyList; PWdiffConf; PWdiffRn;
	 * @throws FileNorFoundException
	 * @throws IOException
	 */
	
	public void buildAthKeggCpdsSet() {
			
		try {
			File AthDir = new File("ath");
			PrintWriter KeggAthCpdList = new PrintWriter(new BufferedWriter(new FileWriter("C:\\Documents and Settings\\JMS-User\\workspace\\Output\\KeggAthCpdList.txt")));
			PrintWriter KeggAthGlyList = new PrintWriter(new BufferedWriter(new FileWriter("C:\\Documents and Settings\\JMS-User\\workspace\\Output\\KeggAthGlyList.txt")));
			PrintWriter PWdiffConf = new PrintWriter(new BufferedWriter(new FileWriter("C:\\Documents and Settings\\JMS-User\\workspace\\Output\\KeggPWdiffConf.txt"))); 			
			PrintWriter PWdiffRn = new PrintWriter(new BufferedWriter(new FileWriter("C:\\Documents and Settings\\JMS-User\\workspace\\Output\\KeggPWdiffRn.txt"))); 			
			PrintWriter KeggAthReactions = new PrintWriter(new BufferedWriter(new FileWriter("C:\\Documents and Settings\\JMS-User\\workspace\\Output\\KeggAthReactions.txt"))); 			
			
			sKeggAthCpds = new TreeSet<String>(); 
			sKeggAthRxns = new TreeSet<String>();
			TreeSet<String> sAthGly = new TreeSet<String>(); 
				
			String readCpds;
			String readReaction;
			String cpdType;  
			String[] cpdFileList = AthDir.list();
			int listLength = cpdFileList.length;
			int athCpd = 0; 
			int athConf = 0; 
			int athRn = 0;
			
			for (int i=0; i < listLength; i++){
				
				if (cpdFileList[i].substring(8).equals(".cpd")){
					int temp = Integer.parseInt(cpdFileList[i].substring(3, 8));
						
					if (temp<2000){
						athCpd = temp; 
						BufferedReader brKeggAthCpds = new BufferedReader(new FileReader("ath\\" + cpdFileList[i]));

						while ((readCpds = brKeggAthCpds.readLine()) != null) {
							cpdType = readCpds.substring(0,1);

							if (cpdType.equals("C")){
								sKeggAthCpds.add(readCpds.trim());
							}
							
							if (cpdType.equals("G")){
								sAthGly.add(readCpds);
							}

						}

						brKeggAthCpds.close();
							
					}
						
				}
					
				if (cpdFileList[i].substring(8).equals(".conf")){
					int temp2 = Integer.parseInt(cpdFileList[i].substring(3, 8));
					
					if (temp2<2000){
						
						if (athConf != athCpd){
							PWdiffConf.println("Pathway" + " " + "ath" + athConf);
						}
						
						if(athRn != athConf){
							PWdiffRn.println("Pathway" + " " + "ath" + athConf);
						}
						
						athConf = temp2; 
					}
						
				}
				
				if (cpdFileList[i].substring(8).equals(".rn")){
					int temp3 = Integer.parseInt(cpdFileList[i].substring(3, 8));
					
					if (temp3<2000){
						
						athRn = temp3;

						BufferedReader brKeggAthReaction = new BufferedReader(new FileReader("ath\\" + cpdFileList[i]));
						while ((readReaction = brKeggAthReaction.readLine()) != null){
							sKeggAthRxns.add(readReaction.trim());
						}
					}
				}
				
			}
				
			for (Object o : sKeggAthCpds){
				KeggAthCpdList.println(o);
			}
			for (Object o : sAthGly){
				KeggAthGlyList.println(o);
			}
			for (Object o : sKeggAthRxns){
				KeggAthReactions.println(o);
			}
			KeggAthCpdList.close();
			PWdiffConf.close();
			PWdiffRn.close();
			KeggAthGlyList.close();
			KeggAthReactions.close();

		} 
			
		catch (FileNotFoundException e) {
			System.err.println("File not found!");
		} 
		catch (IOException e) {
			System.err.println("Error reading file!");
		} 
			
	}

	
}
