# Supplementary material for: Integration of metabolic databases for the reconstruction of genome-scale metabolic networks
Source: BMC Syst Biol. 2010 Aug 16;4:114. doi: 10.1186/1752-0509-4-114 (PMC2930596; doi:10.1186/1752-0509-4-114)
Supplement: Additional file 9 — Software and protocol for semi-automatic reconstruction (Java source code). [file 1752-0509-4-114-S9.ZIP › AthModelPart2/DoublesCount.java]

/**
 *
 * <p>
 * This code is licensed under the AthModelPart1 and AthModelPart2 Open Source License. See license.txt for more details.
 * </p>
 *
 * @author Karin Radrich
 */


import java.util.*;


public class DoublesCount {
	
	public Map<String, String> mUniques;
	public Map<String, String> mDups;
	
	/**
	 * This method takes any map of the form [Key: string, Value: Set(String)]
	 * and divides the data in two maps which are output as public variables. <br>
	 * <b>mUniques</b> = the data where the values exist only once <br>
	 * <b>mDups</b> = the data where the same value is mapped to several keys <br>   
	 * @param map
	 */
	
	public void countRxnDoubles(Map<String, String> map) {

	
	    mUniques = new HashMap<String, String>();
	    mDups = new HashMap<String, String>();
	    
	    for (Map.Entry<String, String> a: map.entrySet()){
	    	
	    	if (!mUniques.containsValue(a.getValue())){
	    		mUniques.put(a.getKey(), a.getValue());
	    	} else {
	    		mDups.put(a.getKey(), a.getValue());
	    	}
	    	
	    }	    

	}

}
