# Supplementary material for: Integration of metabolic databases for the reconstruction of genome-scale metabolic networks
Source: BMC Syst Biol. 2010 Aug 16;4:114. doi: 10.1186/1752-0509-4-114 (PMC2930596; doi:10.1186/1752-0509-4-114)
Supplement: Additional file 9 — Software and protocol for semi-automatic reconstruction (Java source code). [file 1752-0509-4-114-S9.ZIP › AthModelPart2/IDs.java]

/**
 *
 * <p>
 * This code is licensed under the AthModelPart1 and AthModelPart2 Open Source License. See license.txt for more details.
 * </p>
 *
 * @author Karin Radrich
 */


import java.util.*;

/**
 * This class contains three methods that all have the purpose of allocating
 * new IDs to the lists of compounds and reactions of the Arabidopsis model.
 */

public class IDs {

	public Map<String, Map.Entry<String, String>> mNewID;
	public List<String> lNewID;
	public List<String> lOldAraID;
	public List<String> lOldKeggID;
	public int index;
	
	/**
	 * This method allocates new IDs to those compounds and reactions that
	 * have been identified for sure. It puts out these IDs in different 
	 * public variable types: <br>
	 * <b>mNewID:</b> map with new IDs, old Kegg IDs and old AraCyc IDs<br>
	 * <b>lNewID:</b> list with new IDs<br>
	 * <b>lOldAra/KeggID:</b> list with old IDs<br>
	 * <b>index:</b> integer for count of number of compounds/reactions that 
	 * have been allocated new IDs
	 * @param mappedCpds map with matched compounds
	 * @param type for the choice of compound or reaction renaming 
	 */
	
	public void changeIDs(Map<String, String> mappedCpds, String type) {

		mNewID = new TreeMap<String, Map.Entry<String, String>>();
		lNewID = new ArrayList<String>();
		lOldAraID = new ArrayList<String>(); 
		lOldKeggID = new ArrayList<String>();
		
		int i = 1;
		
		for(Map.Entry<String, String> a: mappedCpds.entrySet()){
			//String nulls = "0000";
			String nulls = "0000";
			//String newID = "MU_";
			String newID = "";
			String iAsString = Integer.toString(i);
			nulls = nulls.substring(iAsString.length());
			newID = newID.concat(type).concat(nulls).concat(iAsString);
			lNewID.add(newID);
			lOldAraID.add(a.getValue());
			lOldKeggID.add(a.getKey());
			mNewID.put(newID, a);
			i++;
		}
		index = i;
	}

	public Map<String, Map.Entry<String, String>> mNewID2;
	public List<String> lNewID2;
	public List<String> lOldID;
	
	/**
	 * This method is analogous to the method "changeIDs" but does allocate
	 * IDs to the compounds of the models 2 and 3. That means it takes the 
	 * index from the previous method as input parameter i and continues the
	 * ID count with this number.
	 * @param mappedCpds
	 * @param type
	 * @param i
	 */
	
	public void changeIDsV1(Set<String> mappedCpds, String type, int i) {

		mNewID2 = new TreeMap<String, Map.Entry<String, String>>();
		lNewID2 = new ArrayList<String>();
		lOldID = new ArrayList<String>(); 

		for(String a: mappedCpds){
			//String nulls = "0000";
			String nulls = "0000";
			//String newID = "MU_";
			String newID = "";
			String iAsString = Integer.toString(i);
			nulls = nulls.substring(iAsString.length());
			newID = newID.concat(type).concat(nulls).concat(iAsString);
			lNewID2.add(newID);
			lOldID.add(a);
			Map<String, String> m = new TreeMap<String, String>();
			m.put("n.a.", a);
			for(Map.Entry<String, String> me: m.entrySet()){
				mNewID2.put(newID, me);
			}
			
			i++;
		}
		index = i;
	}
	
	/**
	 * This method is analogous to the method "changeIDs" but does allocate
	 * IDs to the compounds of the models 2 and 3. That means it takes the 
	 * index from the previous method as input parameter i and continues the
	 * ID count with this number.
	 * @param mappedCpds
	 * @param type
	 * @param i
	 */
	
	public void changeIDsV2(Set<String> mappedCpds, String type, int i) {

		mNewID2 = new TreeMap<String, Map.Entry<String, String>>();
		lNewID2 = new ArrayList<String>();
		lOldID = new ArrayList<String>(); 		
		
		for(String a: mappedCpds){
			//String nulls = "0000";
			String nulls = "0000";
			//String newID = "MU_";
			String newID = "";
			String iAsString = Integer.toString(i);
			nulls = nulls.substring(iAsString.length());
			newID = newID.concat(type).concat(nulls).concat(iAsString);
			lNewID2.add(newID);
			lOldID.add(a);
			Map<String, String> m = new TreeMap<String, String>();
			m.put(a, "n.a.");
			for(Map.Entry<String, String> me: m.entrySet()){
				mNewID2.put(newID, me);
			}
			
			i++;
		}
		index = i;
	}
}
