# Supplementary material for: Integration of metabolic databases for the reconstruction of genome-scale metabolic networks
Source: BMC Syst Biol. 2010 Aug 16;4:114. doi: 10.1186/1752-0509-4-114 (PMC2930596; doi:10.1186/1752-0509-4-114)
Supplement: Additional file 9 — Software and protocol for semi-automatic reconstruction (Java source code). [file 1752-0509-4-114-S9.ZIP › AthModelPart2/KeggData.java]

/**
 *
 * <p>
 * This code is licensed under the AthModelPart1 and AthModelPart2 Open Source License. See license.txt for more details.
 * </p>
 *
 * @author Karin Radrich
 */


import java.util.ArrayList;
import java.util.List;
import java.util.Map;
import java.util.Set;
import java.util.TreeMap;
import java.util.TreeSet;

public class KeggData {

	public Map<String,List<String>> mData;
	
	/**
	 * This method extracts from the Kegg compound data the in type specified
	 * information. (e.g. reactions, enzymes, etc.)<p>
	 * <b>mData</b>
	 * @param mKeggData = map containing data from the compound file of Kegg; Key: KeggID; Values: all data belonging to the ID
	 * @param type = part of Kegg data that wants to be extracted
	 * @param column = depending on the type the colum width differs and has to be specified here
	 */
	
	public void extractKeggData(Map<String, List<String>> mKeggData, String type, int column){ 
		
		int start = 0;
		List<String> lData;
		mData = new TreeMap<String, List<String>>();
		
		for(String a : mKeggData.keySet()){
			lData = new ArrayList<String>();
			List<String> currentList;
			currentList = new ArrayList<String>(mKeggData.get(a));
			for (String b: currentList){
				if (b.contains(type)){
					start = 1;						
				}
				if (start == 1){
					String substr = b.substring(0, 12).trim();
					if (substr.contains(type) || substr.isEmpty()){
						int l = b.length();
						int lt = 12;
						while (lt<l) {
							lData.add(b.substring(lt, Math.min(lt+column,l)).trim());
							lt=lt+column;
						}
					} else start = 0;
				}
			}
			mData.put(a, lData);
		}
	}
	
	
	public Map<String, Set<String>> KeggFormulaMap;
	
	/**
	 * This method is creating a map containing all Kegg compounds from mKeggData (key) 
	 * and a set with the formula representation of the compound (values).
	 * <p>
	 * The method returns the results as public variable: <b>AraFormulaMap</b>
	 * <p>
	 * @param mKeggData = map containing data from the compound file of Kegg; Key: KeggID; Values: all data belonging to the ID
	 */
	
	public void buildFormulaSetKegg(Map<String, List<String>> mKeggData){
		
		KeggFormulaMap = new TreeMap<String, Set<String>>();
		
		for (String a: mKeggData.keySet()){
			
			for (String b: mKeggData.get(a)){
				
				if (b.contains("FORMULA")){
					int index = b.indexOf(" ");
					String startFormula = b.substring(index);
					String formula = startFormula.trim();
					char[] formulaArray;
					formulaArray = new char[formula.length()];  
					formulaArray = formula.toCharArray();
					int letter = 0;
					int number = 0;
					String formulaKegg = "";
					int i = 0;
					int last = 0;
					Set<String> sFormulaKegg = new TreeSet<String>();
						
					while (i < formula.length()){
						int charValue = Character.getNumericValue(formulaArray[i]);
						
						if (charValue < 0){
							i++;
							continue;
						}
						
						if (charValue > 9 && letter == 0){
							formulaKegg = formulaKegg.concat(Character.toString(formulaArray[i]));
							letter = 1;
							
							if (i != formula.length()-1){
								i++;
							} else last = 1;	
							
							continue;
						} else if (charValue >= 0 && charValue < 10 && letter == 1 && last == 0) {
							
							if (number == 0)
								formulaKegg = formulaKegg+" "+Character.toString(formulaArray[i]);
							else
								formulaKegg = formulaKegg.concat(Character.toString(formulaArray[i]));
							
							number = 1;
							
							if (i != formula.length()-1) {
								i++;
							} else last = 1;
							
							continue;
						} else if ((charValue > 9 && letter == 1) || (charValue<10 && last == 1)){
							String abc = "abcdefghijklmnopqrstuvwxyz";
							
							if (abc.contains(Character.toString(formulaArray[i]))){
								formulaKegg = formulaKegg.concat(Character.toString(formulaArray[i]));
								formulaKegg = formulaKegg.toUpperCase();
								
								if (i!= formula.length()-1){
									i++;
									continue;
								}
							}
							
							if (number == 0){
								formulaKegg = formulaKegg+" 1";
							}
							
							sFormulaKegg.add(formulaKegg);
							letter = 0;
							number = 0;
							formulaKegg = "";
							
							if (last == 1 || abc.contains(Character.toString(formulaArray[i]))) {
								i++;
							}
							
							continue;
						}
						
					}
					KeggFormulaMap.put(a, sFormulaKegg);
					
				}
				
			}
			
		}
		
	}
	
}
