# Supplementary material for: Integration of metabolic databases for the reconstruction of genome-scale metabolic networks
Source: BMC Syst Biol. 2010 Aug 16;4:114. doi: 10.1186/1752-0509-4-114 (PMC2930596; doi:10.1186/1752-0509-4-114)
Supplement: Additional file 9 — Software and protocol for semi-automatic reconstruction (Java source code). [file 1752-0509-4-114-S9.ZIP › AthModelPart2/MainProgram.java]

/**
 *
 * <p>
 * This code is licensed under the AthModelPart1 and AthModelPart2 Open Source License. See license.txt for more details.
 * </p>
 *
 * @author Karin Radrich
 */


import java.util.*;

public class MainProgramCR {

	/**
	 * @param args
	 */
	
	public static void main(String[] args) {
		
		
		MapOfCpds moc = new MapOfCpds();
		Reactions r = new Reactions();
		AthKeggCpds akc = new AthKeggCpds();
		AraCycData acd = new AraCycData();
		Printer p = new Printer();
		
		akc.buildAthKeggCpdsSet();
		
		moc.readAraCycMap(akc.sKeggAthCpds);
		moc.readKeggMap("compound");
		
		SynonymMap sm = new SynonymMap();
		sm.convertSynonymsAraCyc(moc.mAllAraCpds);
		sm.convertSynonymsKegg(moc.mKeggData);
		
		moc.readCpds("mMinOneKeggCpd.txt"); 
		r.writeKeggReactions(moc.mKeggData, akc.sKeggAthRxns, akc.sKeggAthCpds);
		Map<String, List<String>> mAthCpdRxns = new TreeMap<String, List<String>>(r.mAthKeggCpdRxns);

		moc.readKeggMap("reaction");
		r.writeKeggReactions(moc.mKeggData, akc.sKeggAthRxns);
		Map<String, Set<String>> mAthRxnCpds = new TreeMap<String, Set<String>>(r.mAthKeggRxnCpds); 
		
		System.err.println("AthCpdRxn size Rxn all: "+mAthCpdRxns.size());
		
		Set<String> sDelete = new TreeSet<String>();
		
		for(String a: mAthRxnCpds.keySet()){
			
			for(String b: mAthRxnCpds.get(a)){
				if(b.contains("G")||b.contains("n")){
					sDelete.add(a);
				}
			}
			
		}
		
		System.err.println("AthCpdRxn size Rxn red: "+sDelete.size());
		
		acd.buildRxnData2();
		
		p.printMapStringTables(acd.mAraRxnDataT, "mAraRxnDataT.txt");
		
		Map<String, Tables> mCopyAraRxnData = new TreeMap<String, Tables>(acd.mAraRxnDataT);
		
		moc.readRxns("mAllRxnsMatch.txt");
		Map<String, String> mCopyRxnPairs = new TreeMap<String, String>(moc.mRxnPairs);
		
		p.printMapStringTables(r.mAllKeggRxnCpdsT, "mAllKeggRxnCpdsT.txt");
		
		Map<String, Tables> mCopyKeggRxnData = new TreeMap<String, Tables>(r.mAllKeggRxnCpdsT);

		Stoichiometry s = new Stoichiometry();
		s.compareStoichiometry(moc.mRxnPairs, acd.mAraRxnDataT, r.mAllKeggRxnCpdsT);
	
		moc.readRxns("StoLikeKegg.txt");
		s.mRxnStoOk.putAll(moc.mRxnPairs);

		System.out.println(s.mRxnStoOk.size());
		
		IDs id = new IDs();
		id.changeIDs(s.mRxnStoOk, "R");
		
		int inR = id.index;
		Map<String, Map.Entry<String, String>> mNewRxnIDs = new TreeMap<String, Map.Entry<String, String>>(id.mNewID);

		p.printMapMapEntryRxn(mNewRxnIDs, "mNewRxnID.txt");
		
		moc.readRxns("mappedCpds.txt");
		Map<String, String> mCpds = new TreeMap<String, String>(moc.mRxnPairs);
		
		System.err.println("AthCpdRxn size before: "+mAthCpdRxns.size());
		
		//mAthCpdRxns.keySet().retainAll(mCpds.keySet()); //this line is uncommented for matrix2 and commented for matrix3 and matrix 1	
		
		System.err.println("AthCpdRxn size after: "+mAthCpdRxns.size());
		
		Set<String> sKeggRxns = new TreeSet<String>();
		
		for(String a: mAthCpdRxns.keySet()){
			for(String b: mAthCpdRxns.get(a)){
				sKeggRxns.add(b);
			}
		}
		
		sKeggRxns.removeAll( mCopyRxnPairs.values());
		sKeggRxns.removeAll(sDelete);
		
		mCopyKeggRxnData.keySet().retainAll(sKeggRxns);

		System.out.println("moc.mRxnPairs: "+moc.mRxnPairs.size());
		
		Map<String, String> mCopyCpdPairs = new TreeMap<String, String>(moc.mRxnPairs);
		moc.mRxnPairs.keySet().remove("C00080");
		
		System.out.println("moc.mRxnPairs: "+moc.mRxnPairs.size());
		
		id.changeIDs(moc.mRxnPairs, "C"); // add "C"
		int inC = id.index;
		Map<String, Map.Entry<String, String>> mNewCpdIDs = new TreeMap<String, Map.Entry<String, String>>(id.mNewID);
		List<String> lNewCpdIDs = new ArrayList<String>(id.lNewID);
		List<String> lOldKeggIDs = new ArrayList<String>(id.lOldKeggID);
		List<String> lOldAraIDs = new ArrayList<String>(id.lOldAraID);
		
		p.printMapMapEntry(mNewCpdIDs, "mNewCpdID.txt");
		
		//--------------------------------------------------------------
		// this part is uncommented for the generation of model 2 and 3
		Set< String> sNewCpdsK = new TreeSet<String>();
		Set<String> mNewRxnsK = new TreeSet<String>();
		
		for(String a: mCopyKeggRxnData.keySet()){
			for(String b: mCopyKeggRxnData.get(a).lCpdID){
				sNewCpdsK.add(b);
			}
			mNewRxnsK.add(a);
		}
		
		sNewCpdsK.removeAll(mCopyCpdPairs.keySet()); 
		id.changeIDsV1(mNewRxnsK, "R", inR);
		inR = id.index;
		mNewRxnIDs.putAll(id.mNewID2);
		id.changeIDsV2(sNewCpdsK, "C", inC);
		inC = id.index;
		mNewCpdIDs.putAll(id.mNewID2);
		lNewCpdIDs.addAll(id.lNewID2);
		lOldKeggIDs.addAll(id.lOldID);
		lOldAraIDs.addAll(id.lOldID);
		
		p.printMapMapEntry(mNewCpdIDs, "mNewCpdIDNewK.txt");
		p.printMapMapEntryRxn(mNewRxnIDs, "mNewRxnIDNewK.txt");
		
		System.out.println("mNewRxnsK size: "+mNewRxnsK.size());
		
		mNewRxnsK.addAll(s.mRxnStoOk.values());
		r.mAllKeggRxnCpdsT.keySet().retainAll(mNewRxnsK);
		
		System.out.println("r.mAllKeggRxnCpdsT: "+r.mAllKeggRxnCpdsT.size());
		
		p.printMapStringTables(r.mAllKeggRxnCpdsT, "mAllKeggRxnCpdsT2.txt");
	
		//---------------------------------------------------------
	
		Map<String, Tables> mCommonRxns = new TreeMap<String, Tables>(r.mAllKeggRxnCpdsT);
		Map<String, Tables> mTest = new TreeMap<String, Tables>();
		for(Map.Entry<String, Map.Entry<String, String>> h: mNewRxnIDs.entrySet()){
			List<String> la = new ArrayList<String>();
			List<String> lb = new ArrayList<String>();
			List<String> lc = new ArrayList<String>();
			if(r.mAllKeggRxnCpdsT.get(h.getValue().getValue()).lCpdID.contains("C00080")){
				int a = r.mAllKeggRxnCpdsT.get(h.getValue().getValue()).lCpdID.indexOf("C00080");
				mCommonRxns.get(h.getValue().getValue()).lKoef.remove(a);
				mCommonRxns.get(h.getValue().getValue()).lCpdID.remove(a);
				mCommonRxns.get(h.getValue().getValue()).lRxnSide.remove(a);
			}
			if(mCommonRxns.get(h.getValue().getValue()).lCpdID.contains("C00080")){
				int a = mCommonRxns.get(h.getValue().getValue()).lCpdID.indexOf("C00080");
				mCommonRxns.get(h.getValue().getValue()).lKoef.remove(a);
				mCommonRxns.get(h.getValue().getValue()).lCpdID.remove(a);
				mCommonRxns.get(h.getValue().getValue()).lRxnSide.remove(a);
			}
			for(int i=0;i<mCommonRxns.get(h.getValue().getValue()).lCpdID.size();i++){
				int ind = lOldKeggIDs.indexOf(mCommonRxns.get(h.getValue().getValue()).lCpdID.get(i));
				lb.add(lNewCpdIDs.get(ind));
			}
			la.addAll(mCommonRxns.get(h.getValue().getValue()).lKoef);
			lc.addAll(mCommonRxns.get(h.getValue().getValue()).lRxnSide);
			Tables t = new Tables(h.getKey(),la,lb,lc);
			mTest.put(h.getKey(), t);
			
		}
	//---------------------------------------------------------------
	// this part is uncommented for the generation of model 2 and 3
		//mCopyAraRxnData.keySet().retainAll(moc.lCpdPairs);//this line is uncommented for matrix2 and commented for matrix3		
		mCopyAraRxnData.keySet().removeAll(mCopyRxnPairs.keySet());//this line is uncommented for matrix3 and commented for matrix2 
		Set< String> sNewCpds = new TreeSet<String>();
		Set<String> mNewRxns = new TreeSet<String>();
		for(String a: mCopyAraRxnData.keySet()){
			for(String b: mCopyAraRxnData.get(a).lCpdID){
				sNewCpds.add(b);
			}
			mNewRxns.add(a);
		}
		sNewCpds.removeAll(mCopyCpdPairs.values()); 
		sNewCpds.remove("PROTON");
		id.changeIDsV2(mNewRxns, "R", inR);
		inR = id.index;
		mNewRxnIDs.putAll(id.mNewID2);
		id.changeIDsV1(sNewCpds, "C", inC);
		inC = id.index;
		mNewCpdIDs.putAll(id.mNewID2);
		
		System.out.println(lNewCpdIDs.size()+" "+lOldKeggIDs.size()+" "+lOldAraIDs.size());
		
		lNewCpdIDs.addAll(id.lNewID2);
		lOldKeggIDs.addAll(id.lOldID);
		lOldAraIDs.addAll(id.lOldID);
		
		p.printList(lOldKeggIDs, "lOldKeggIDs.txt");
		p.printList(lNewCpdIDs, "lNewCpdIDs.txt");
		System.out.println(lNewCpdIDs.size()+" "+lOldKeggIDs.size()+" "+lOldAraIDs.size());
		p.printMapMapEntry(mNewCpdIDs, "mNewCpdIDNew.txt");
		p.printMapMapEntryRxn(mNewRxnIDs, "mNewRxnIDNew.txt");
		System.out.println(mNewRxnIDs.size());
	//---------------------------------------------------------------
		p.printMapStringString(sm.mAraNamesString, "AraNamesString.txt");
		p.printMapStringString(sm.mKeggNamesString, "KeggNamesString.txt");
		
		Map<String, String> mCommonNames = new TreeMap<String, String>();
		for(String a: mNewCpdIDs.keySet()){
			if(sm.mAraNamesString.get(mNewCpdIDs.get(a).getValue())!=null){
				mCommonNames.put(a, sm.mAraNamesString.get(mNewCpdIDs.get(a).getValue()));
			} else if (!mNewCpdIDs.get(a).getValue().contains("n.a.")){
				mCommonNames.put(a,mNewCpdIDs.get(a).getValue()+"(C)");
			} else {
				mCommonNames.put(a, sm.mKeggNamesString.get(mNewCpdIDs.get(a).getKey()));
			}
		}
		p.printMapStringString(mCommonNames, "mCommonNames.txt");
		
	//------------------------------------------------------------	
		// this part is uncommented for the generation of model 2 and 3
		acd.mAraRxnDataT.keySet().retainAll(mNewRxns);
		
		Map<String, Tables> mCommonRxns2 = new TreeMap<String, Tables>(acd.mAraRxnDataT);

		p.printMapStringTables(mCommonRxns2, "mCommonRxns2.txt");

		Map<String, Map.Entry<String, String>> mCopyNewRxnIDs = new TreeMap<String, Map.Entry<String, String>>(mNewRxnIDs);
		mCopyNewRxnIDs.keySet().removeAll(mTest.keySet());
		for(Map.Entry<String, Map.Entry<String, String>> h: mCopyNewRxnIDs.entrySet()){
			List<String> la = new ArrayList<String>();
			List<String> lb = new ArrayList<String>();
			List<String> lc = new ArrayList<String>();
			if(acd.mAraRxnDataT.get(h.getValue().getKey()).lCpdID.contains("PROTON")){
				int a = acd.mAraRxnDataT.get(h.getValue().getKey()).lCpdID.indexOf("PROTON");
				mCommonRxns2.get(h.getValue().getKey()).lKoef.remove(a);
				mCommonRxns2.get(h.getValue().getKey()).lCpdID.remove(a);
				mCommonRxns2.get(h.getValue().getKey()).lRxnSide.remove(a);
			}
			if(mCommonRxns2.get(h.getValue().getKey()).lCpdID.contains("PROTON")){
				int a = mCommonRxns2.get(h.getValue().getKey()).lCpdID.indexOf("PROTON");
				mCommonRxns2.get(h.getValue().getKey()).lKoef.remove(a);
				mCommonRxns2.get(h.getValue().getKey()).lCpdID.remove(a);
				mCommonRxns2.get(h.getValue().getKey()).lRxnSide.remove(a);
			}

			for(int i=0;i<mCommonRxns2.get(h.getValue().getKey()).lCpdID.size();i++){
				int ind = lOldAraIDs.indexOf(mCommonRxns2.get(h.getValue().getKey()).lCpdID.get(i));
				lb.add(lNewCpdIDs.get(ind));
			}
			la.addAll(mCommonRxns2.get(h.getValue().getKey()).lKoef);
			lc.addAll(mCommonRxns2.get(h.getValue().getKey()).lRxnSide);
			Tables t = new Tables(h.getKey(),la,lb,lc);
			mTest.put(h.getKey(), t);
			
		}
	//-----------------------------------------------------------------	
	
		p.printMapStringTables(mTest, "mTestNewIDs.txt");
		p.printNetworkData(mTest, "NetworkData.txt");

		Set<String> sNs = new TreeSet<String>();
		for(String a: mTest.keySet()){
			for(String b: mTest.get(a).lKoef){
				if(b.contains("n")){
					sNs.add(a);
				}
			}
		}
		
		mTest.keySet().removeAll(sNs);
		mNewRxnIDs.keySet().removeAll(sNs);
		
		moc.mKeggData.clear();
		moc.mAllAraCpds.clear();
		
		Map<String, Tables> mStoMatrix = new TreeMap<String, Tables>();

		for(String a: mTest.keySet()){ 
			String[] anArray;
			anArray = new String[lNewCpdIDs.size()]; 
			Arrays.fill(anArray,"0"); 
			for(int i=0;i<mTest.get(a).lCpdID.size();i++){
				int index = lNewCpdIDs.indexOf(mTest.get(a).lCpdID.get(i));
				String value = "";
				if(mTest.get(a).lRxnSide.get(i).equals("l")){
					value = "-"+mTest.get(a).lKoef.get(i);
				}else if(mTest.get(a).lRxnSide.get(i).equals("r")){
					value = mTest.get(a).lKoef.get(i);
				}
				anArray[index] = value;
			}
			Tables t = new Tables(anArray);
			mStoMatrix.put(a, t);
			
		}
	
		p.printMatrix(mStoMatrix, "mStoMatrix.txt");
		
		System.out.println("mStoMatrix size: "+mStoMatrix.size());

		p.printFinalRxnFile(mTest, mNewRxnIDs, "Reactions.txt");


		
		
		
	}

}
