# Supplementary material for: Integration of metabolic databases for the reconstruction of genome-scale metabolic networks
Source: BMC Syst Biol. 2010 Aug 16;4:114. doi: 10.1186/1752-0509-4-114 (PMC2930596; doi:10.1186/1752-0509-4-114)
Supplement: Additional file 9 — Software and protocol for semi-automatic reconstruction (Java source code). [file 1752-0509-4-114-S9.ZIP › AthModelPart2/MapOfCpds.java]

/**
 *
 * <p>
 * This code is licensed under the AthModelPart1 and AthModelPart2 Open Source License. See license.txt for more details.
 * </p>
 *
 * @author Karin Radrich
 */


import java.io.*;
import java.util.*;

public class MapOfCpds {

	/**
	 * This class puts out different maps containing data from AraCyc data base 
	 * (readMapAraCyc) and Kegg data base (readMapKegg) like in the first part.
	 * In addition two more methods are able to read in simple text files. 
	 */

	public Map<String, List<String>> mLigand = new TreeMap<String, List<String>>();
	public Map<String, List<String>> mLigand2 = new TreeMap<String, List<String>>();
	public Map<String, List<String>> mRest = new TreeMap<String, List<String>>();
	public Map<String, String> mID = new TreeMap<String, String>();
	public Map<String, List<String>> mAllAraCpds = new TreeMap<String, List<String>>();
		
	/**
	 * This method creates different maps containing all the data from AraCyc 
	 * and puts them out as public variables. <br>
	 * <p>
	 * <b>mLigand</b> = all data that has a reference to a Kegg compound ID, keys are Kegg IDs <br>
	 * <b>mLigand2</b> = all data that has a reference to a Kegg compound ID, but keys are AraCyc IDs <br>
	 * <b>mRest</b> = all the remaining data which is not in mLigand <br>
	 * <b>mID</b> = Kegg-ID and AraCyc-ID pairs <br>
	 * <b>mAllAraCpds</b> = all AraCyc data independent of its reference to Kegg or any other data base
	 * @param KeggAthCpds set of Cpds that according to Kegg are identified in A. th.; necessary in order to identify which AraCyc compounds with Ligand number are really in Kegg A.th.  
	 * @throws FileNotFoundException
	 * @throws IOException
	 */
	
	public void readAraCycMap(TreeSet<String> KeggAthCpds) {
		
		try {
			
			BufferedReader brReadAraCycCpd = new BufferedReader(new FileReader("compounds.dat"));
			List<String> lCpdDataAll = Collections.synchronizedList(new ArrayList<String>());
			
			int ligand = 0;
			String nextLine;
			String C = "C";
			String identifierLigand = "";
			String ID = "";
			
			while ((nextLine = brReadAraCycCpd.readLine()) != null) {
				
				if (nextLine.startsWith("#")){
					continue;
				}
				
				if (nextLine.contains("LIGAND-CPD")){
					ligand = 1; 
					int a = nextLine.indexOf("\"");
					int b = nextLine.indexOf("\"", a+1);
					identifierLigand = nextLine.substring(a+1, b);
					
					if (identifierLigand.substring(0, 1).equals("c")){
						identifierLigand = C.concat(nextLine.substring(a+2, b));
					}
					
				} else if (nextLine.contains("UNIQUE-ID")){
					int a = nextLine.indexOf("D");
					ID = nextLine.substring(a+4);
				}
				
				if (nextLine.startsWith("//")){
					List<String> lTemp = new ArrayList<String>(lCpdDataAll);
					
					if (ligand == 1){
						mLigand.put(identifierLigand, lTemp);
						mLigand2.put(ID, lTemp);
						mID.put(identifierLigand, ID);
						mAllAraCpds.put(ID, lTemp);
					}else if (ligand == 0){
						mRest.put(ID, lTemp);
						mAllAraCpds.put(ID, lTemp);
					}
					
					ligand = 0;
					lCpdDataAll.clear();
				}
				
				if (!nextLine.startsWith("//") && !nextLine.startsWith("/")){
					lCpdDataAll.add(nextLine);
				}
	
			}
			
			Set<String> sIntersection = new TreeSet<String>(KeggAthCpds); // of mLigand and all the KeggAth compounds (from KeggAthCpds.txt)
			sIntersection.retainAll(mLigand.keySet()); 
			Set<String> sAraRemoveKegg = new TreeSet<String>(mLigand.keySet()); // all compounds which are in AraCyc but not in Kegg -> should be added later from whole Kegg compound list
			sAraRemoveKegg.removeAll(KeggAthCpds);
			
		}
	
		catch (FileNotFoundException e) {
			System.out.println("File not found.");
		}
		
		catch (IOException e) {
			System.out.println("Error reading file.");
		}

	}
	
	
	public Map<String, List<String>> mKeggData;

	/**
	 * This method creates a map of all Kegg A.th. compounds/reactions and their data.
	 * Key : Kegg compound/reaction IDs; Values: lists containing the important 
	 * data given for each compound/reaction
	 * @param sourceDB for "compound" or "reaction" selection
	 * @throws FileNotFoundException
	 * @throws IOException
	 */
	
	public void readKeggMap(String sourceDB) {
		
		try {
			mKeggData = new TreeMap<String, List<String>>();
			BufferedReader brCompound = new BufferedReader(new FileReader(sourceDB));
			List<String> lKeggData = Collections.synchronizedList(new ArrayList<String>());
			String currentLine;
			String cpdID = "xxx";
			int start = 0;
			int end = 0;
			
			while((currentLine = brCompound.readLine()) != null){
				
				if(currentLine.startsWith("ENTRY")){
					cpdID = currentLine.substring(12, 20).trim();
					start = 1;
				}
				
				if(currentLine.startsWith("ATOM")){
					end = 1;
				}
				
				if(start == 1 && end == 0 && !currentLine.startsWith("///")){
					lKeggData.add(currentLine);
				}
				
				if(currentLine.startsWith("///")){
					start = 0;
					end = 0;
					List<String> lTemp = new ArrayList<String>(lKeggData);
					mKeggData.put(cpdID, lTemp);
					lKeggData.clear();
				}
				
			}
			
			brCompound.close();
			
		}
		
		catch (FileNotFoundException e) {
			System.err.println("File not found!");
		}
		
		catch (IOException e) {
			System.err.println("Error reading file!");
		}

	}
	
	public Map<String, String> mRxnPairs;
	
	/**
	 * This method reads a text file with two strings per line and 
	 * writes this data into a map.  
	 * @param InputFile
	 */
	
	public void readRxns(String InputFile){
		try {

			BufferedReader brCompound = new BufferedReader(new FileReader("C:\\Documents and Settings\\JMS-User\\workspace\\Output\\"+InputFile));
			String currentLine;
			mRxnPairs = new TreeMap<String, String>();
			
			while((currentLine = brCompound.readLine()) != null){
				int index = currentLine.indexOf(" ");
				String a = currentLine.substring(0, index).trim();
				String b = currentLine.substring(index).trim();
				mRxnPairs.put(a, b);
			}
			
			brCompound.close();
			
		}
		
		catch (FileNotFoundException e) {
			System.err.println("File not found!");
		}
		
		catch (IOException e) {
			System.err.println("Error reading file!");
		}
	}

	public Set<String> lCpdPairs;
	
	/**
	 * This method reads a text file with one string per line and 
	 * writes this data into a set.  
	 * @param InputFile
	 */
	
	public void readCpds(String InputFile){
		try {

			BufferedReader brCompound = new BufferedReader(new FileReader("C:\\Documents and Settings\\JMS-User\\workspace\\Output\\"+InputFile));
			String currentLine;
			lCpdPairs = new TreeSet<String>();
			
			while((currentLine = brCompound.readLine()) != null){
				lCpdPairs.add(currentLine.trim());
			}
			
			brCompound.close();
			
		}
		
		catch (FileNotFoundException e) {
			System.err.println("File not found!");
		}
		
		catch (IOException e) {
			System.err.println("Error reading file!");
		}
	}
	
}
