# Supplementary material for: Integration of metabolic databases for the reconstruction of genome-scale metabolic networks
Source: BMC Syst Biol. 2010 Aug 16;4:114. doi: 10.1186/1752-0509-4-114 (PMC2930596; doi:10.1186/1752-0509-4-114)
Supplement: Additional file 9 — Software and protocol for semi-automatic reconstruction (Java source code). [file 1752-0509-4-114-S9.ZIP › AthModelPart2/Printer.java]

/**
 *
 * <p>
 * This code is licensed under the AthModelPart1 and AthModelPart2 Open Source License. See license.txt for more details.
 * </p>
 *
 * @author Karin Radrich
 */


import java.util.*;
import java.io.*;

/**
 * This class only contains different methods to print data into files
 * and is not relevant for the functioning of the project. Just for the
 * validation of the output of the different methods. 
 */

public class Printer {

	public void printNetworkData(Map<String, Tables> map, String FileName){
		try{
			PrintWriter pw = new PrintWriter(new BufferedWriter(new FileWriter("C:\\Documents and Settings\\JMS-User\\workspace\\Output\\"+FileName)));
			for (String a: map.keySet()){
				//pw.println(a);
				Set<String> sLeft = new TreeSet<String>();
				Set<String> sRight = new TreeSet<String>();
				for (int i=0;i<map.get(a).lKoef.size();i++){
					if(map.get(a).lRxnSide.get(i).equals("l")){
						sLeft.add(map.get(a).lCpdID.get(i));
					} else if(map.get(a).lRxnSide.get(i).equals("r")){
						sRight.add(map.get(a).lCpdID.get(i));
					}
				}
				for(String b: sLeft){
					for(String c: sRight){
						pw.println(b+" "+c);
					}
				}
			}
			pw.close();
		}
		catch (IOException e){
			System.err.println("Error writing file!");
		}
	}
	
	public void printEnzymes(Map<String, Map.Entry<String, String>> mapRxnIDs, Map<String, Set<String>> mAra, Map<String, List<String>> mKegg, String OutputFile){
		try{
			PrintWriter pw = new PrintWriter(new BufferedWriter(new FileWriter("C:\\Documents and Settings\\JMS-User\\workspace\\Output\\"+OutputFile)));
			for(String a: mapRxnIDs.keySet()){
				pw.println(a+" "+mAra.get(mapRxnIDs.get(a).getKey())+" "+mKegg.get(mapRxnIDs.get(a).getValue()));
			}
			pw.close();
		}
		catch (IOException e){
			System.err.println("Error writing file!");
		}
	}
	
	public void printFinalRxnFile(Map<String, Tables> mapRxnData, Map<String, Map.Entry<String, String>> mapRxnIDs, String OutputFile){
		try{
			PrintWriter pw = new PrintWriter(new BufferedWriter(new FileWriter("C:\\Documents and Settings\\JMS-User\\workspace\\Output\\"+OutputFile)));
			for(String a: mapRxnIDs.keySet()){
				pw.print(a+"\t"+mapRxnIDs.get(a).getValue()+"\t"+mapRxnIDs.get(a).getKey()+"\t");
				for(int i=0;i<mapRxnData.get(a).lKoef.size();i++){
					pw.print(mapRxnData.get(a).lKoef.get(i)+" "+mapRxnData.get(a).lCpdID.get(i)+" ");
					if(i!=mapRxnData.get(a).lKoef.size()-1){
						if(!(mapRxnData.get(a).lRxnSide.get(i+1).equals("r") && mapRxnData.get(a).lRxnSide.get(i).equals("l"))){
							pw.print("+ ");
						}else if(mapRxnData.get(a).lRxnSide.get(i+1).equals("r") && mapRxnData.get(a).lRxnSide.get(i).equals("l")){
							pw.print("= ");
						} 
					}
				}
				pw.println(";");
				
			}
			pw.close();
		}
		catch (IOException e){
			System.err.println("Error writing file!");
		}
	}
	
	public void printMapMapEntry(Map<String, Map.Entry<String, String>> map, String OutputFile){
		try{
			PrintWriter pw = new PrintWriter(new BufferedWriter(new FileWriter("C:\\Documents and Settings\\JMS-User\\workspace\\Output\\"+OutputFile)));
			for(String a: map.keySet()){
				pw.println(a+"\t"+map.get(a).getKey()+"\t"+map.get(a).getValue());
			}
			pw.close();
		}
		catch (IOException e){
			System.err.println("Error writing file!");
		}
	}
	
	public void printMapMapEntryRxn(Map<String, Map.Entry<String, String>> map, String OutputFile){
		try{
			PrintWriter pw = new PrintWriter(new BufferedWriter(new FileWriter("C:\\Documents and Settings\\JMS-User\\workspace\\Output\\"+OutputFile)));
			for(String a: map.keySet()){
				pw.println(a+"\t"+map.get(a).getValue()+"\t"+map.get(a).getKey());
			}
			pw.close();
		}
		catch (IOException e){
			System.err.println("Error writing file!");
		}
	}
	public void printMatrix(Map<String, Tables> mMatrix, String OutputFile){
		try{
			PrintWriter pw = new PrintWriter(new BufferedWriter(new FileWriter("C:\\Documents and Settings\\JMS-User\\workspace\\Output\\"+OutputFile)));
			for(Map.Entry<String, Tables> m: mMatrix.entrySet()){
				for(int i=0;i<m.getValue().RxnArray.length;i++){
					pw.print(m.getValue().RxnArray[i]+" ");
				}
				pw.println(";");
				
			}
			pw.close();
		}
		catch (IOException e){
			System.err.println("Error writing file!");
		}
	}
	
	public void printListTable(List<Tables> lTableObj, String OutputFile){
		try{
			PrintWriter pw = new PrintWriter(new BufferedWriter(new FileWriter("C:\\Documents and Settings\\JMS-User\\workspace\\Output\\"+OutputFile)));
			for(int i=0;i<lTableObj.size();i++){
				Tables currentTable = lTableObj.get(i);
				pw.println("RxnID: "+currentTable.name);
				for(int a=0;a<currentTable.lKoef.size();a++){
					pw.println(currentTable.lKoef.get(a) + " " + currentTable.lCpdID.get(a) + " " + currentTable.lRxnSide.get(a));
				}
				
				pw.println("-------------------------");
			}
			pw.close();
		}
		catch (IOException e){
			System.err.println("Error writing file!");
		}
	}
	
	public void printMapStringTables(Map<String, Tables> map, String FileName){
		try{
			PrintWriter pw = new PrintWriter(new BufferedWriter(new FileWriter("C:\\Documents and Settings\\JMS-User\\workspace\\Output\\"+FileName)));
			for (String a: map.keySet()){
				pw.println(a);
				for (int i=0;i<map.get(a).lKoef.size();i++){
					pw.println(map.get(a).lKoef.get(i)+" "+map.get(a).lCpdID.get(i)+" "+map.get(a).lRxnSide.get(i));
				}
				pw.println("---------------------------");
			}
			pw.close();
		}
		catch (IOException e){
			System.err.println("Error writing file!");
		}
	}
	
	public void printMapList(Map<String, List<String>> map, String FileName){
		try{
			PrintWriter pw = new PrintWriter(new BufferedWriter(new FileWriter("C:\\Documents and Settings\\JMS-User\\workspace\\Output\\"+FileName)));
			for (String a: map.keySet()){
				pw.println(a);
				for (String b: map.get(a)){
					pw.println(b);
				}
				pw.println();
			}
			pw.close();
		}
		catch (IOException e){
			System.err.println("Error writing file!");
		}
	}
	
	public void printMapSet(Map<String, Set<String>> map, String FileName){
		try{
			PrintWriter pw = new PrintWriter(new BufferedWriter(new FileWriter("C:\\Documents and Settings\\JMS-User\\workspace\\Output\\"+FileName)));
			for (String a: map.keySet()){
				pw.println(a);
				for (String b: map.get(a)){
					pw.println(b);
				}
				pw.println();
			}
			pw.close();
		}
		catch (IOException e){
			System.err.println("Error writing file!");
		}
	}
	
	public void printMapMap(Map<String, Map<String, String>> map, String FileName){
		try{
			PrintWriter pw = new PrintWriter(new BufferedWriter(new FileWriter("C:\\Documents and Settings\\JMS-User\\workspace\\Output\\"+FileName)));
			for (String a: map.keySet()){
				pw.println(a);
				for (String b: map.get(a).keySet()){
					pw.println(b+" "+map.get(a).get(b));
				}
				pw.println();
			}
			pw.close();
		}
		catch (IOException e){
			System.err.println("Error writing file!");
		}
	}
	
	public void printMapStringString(Map<String,String> map, String FileName){
		try{
			PrintWriter pw = new PrintWriter(new BufferedWriter(new FileWriter("C:\\Documents and Settings\\JMS-User\\workspace\\Output\\"+FileName)));
			for (String a: map.keySet()){
				pw.println(a+" "+map.get(a));
			}
			pw.close();
		}
		catch (IOException e){
			System.err.println("Error writing file!");
		}
	}
	
	public void printCpdNrAndID(Map<Integer, Set<Integer>> mapSet, Map<Integer, String> mapInt1, Map<Integer, String> mapInt2, String FileName){
		try{
			PrintWriter pw = new PrintWriter(new BufferedWriter(new FileWriter("C:\\Documents and Settings\\JMS-User\\workspace\\Output\\"+FileName)));
			Iterator it = mapSet.keySet().iterator();
			while (it.hasNext()){
				Object currentEntry = it.next();
				pw.println(currentEntry+" "+mapInt1.get(currentEntry));
				for(Integer i: mapSet.get(currentEntry)){
					pw.println(i+" "+mapInt2.get(i));
				}
				pw.println();
			}
			pw.close();
		}
		catch (IOException e){
			System.err.println("Error writing file!");
		}
	}
	
	public void printSet(Set<String> set, String FileName){
		try{
			PrintWriter pw = new PrintWriter(new BufferedWriter(new FileWriter("C:\\Documents and Settings\\JMS-User\\workspace\\Output\\"+FileName)));
			for(String a: set){
				pw.println(a);
			}
			pw.close();
		}
		catch (IOException e){
			System.err.println("Error writing file!");
		}
	}
	public void printList(List<String> set, String FileName){
		try{
			PrintWriter pw = new PrintWriter(new BufferedWriter(new FileWriter("C:\\Documents and Settings\\JMS-User\\workspace\\Output\\"+FileName)));
			for(String a: set){
				pw.println(a);
			}
			pw.close();
		}
		catch (IOException e){
			System.err.println("Error writing file!");
		}
	}
}
