# Supplementary material for: Integration of metabolic databases for the reconstruction of genome-scale metabolic networks
Source: BMC Syst Biol. 2010 Aug 16;4:114. doi: 10.1186/1752-0509-4-114 (PMC2930596; doi:10.1186/1752-0509-4-114)
Supplement: Additional file 9 — Software and protocol for semi-automatic reconstruction (Java source code). [file 1752-0509-4-114-S9.ZIP › AthModelPart2/Reactions.java]

/**
 *
 * <p>
 * This code is licensed under the AthModelPart1 and AthModelPart2 Open Source License. See license.txt for more details.
 * </p>
 *
 * @author Karin Radrich
 */


import java.util.*;


public class Reactions {

	public Map<String, Set<String>> mAraRxnsAll;
	public Map<String, Set<String>> mNormalCpds;
	public Map<String, Set<String>> mCpdsClasses;
	
	/**
	 * This method writes all AraCyc reactions with their corresponding 
	 * compounds into a map which is output as public variable.
	 * To do this it also invokes the class AraCycData. <p>
	 * <b>mAraRxnsAll</b> = map of reaction IDs (key) and set of compound IDs (values) 
	 * <p>
	 * The variables <b>mNormalCpds</b> (Key: Ara-ID; Values: list of 
	 * reactions where this Ara-cpd is involved) and <b>mCpdsClasses</b>
	 * (Key: Ara-Class; Values: list of reactions where this Ara-class 
	 * is involved) are used to separate the compound IDs from the 
	 * general compound classes which are also used in the AraCyc 
	 * reaction representation. <br>
	 * Theses two maps are the result of the devision of AraCycData.AraCpdRxns. 
	 * By now there is no further use of these variables.  
	 */
	
	public void writeAraCycRxns() {

		AraCycData acd = new AraCycData();
		acd.buildCpdRxnPairs(); 

		mNormalCpds = new TreeMap<String, Set<String>>(acd.mAraCpdRxns);
		mCpdsClasses = new TreeMap<String, Set<String>>();
		
		for (String a: acd.mAraCpdRxns.keySet()){
			
			if (a.contains("|")){
				mCpdsClasses.put(a.replace("|", ""), mNormalCpds.get(a));
				mNormalCpds.remove(a);
			}
			
		}

		acd.buildRxnData("LEFT");
		mAraRxnsAll = new TreeMap<String, Set<String>>(acd.mAraRxnData);
		acd.buildRxnData("RIGHT");
		
		for (String a: mAraRxnsAll.keySet()){
			mAraRxnsAll.get(a).addAll(acd.mAraRxnData.get(a));
		}
		
		for (String a: mAraRxnsAll.keySet()){
			Set<String> sTemp = new TreeSet<String>();
			
			for (String b: mAraRxnsAll.get(a)){
				sTemp.add(b.replace("|", ""));
			}
			
			mAraRxnsAll.put(a, sTemp);
		}
		
	}

	
	public Map<String, List<String>> mAllKeggCpdRxns;
	public Map<String, List<String>> mAthKeggCpdRxns;
	
	/**
	 * This method is writing maps containing Kegg compounds (key) and 
	 * the reactions where they are invoked (values).<p>
	 * <b>mAllKeggCpdRxns</b> = all Kegg compounds and the reactions where they are invoked<br>
	 * <b>mAthKeggCpdRxns</b> = only Kegg A.th. comounds and reactions 
	 * @param mKeggData map containing data from the compound file of Kegg; Key: KeggID; Values: all data belonging to the ID
	 * @param KeggAthRxns all reaction IDs that are supposed to be in A.th. according to Kegg
	 * @param KeggAthCpds all compound IDs that are supposed to be in A.th. according to Kegg
	 */	
	
	public void writeKeggReactions(Map<String, List<String>> mKeggData, Set<String> KeggAthRxns, Set<String> KeggAthCpds){
		
		KeggData kd = new KeggData();
		kd.extractKeggData(mKeggData, "REACTION", 7);
		mAllKeggCpdRxns = new TreeMap<String, List<String>>(kd.mData);
		
		for (String a: kd.mData.keySet()){
			kd.mData.get(a).retainAll(KeggAthRxns);
		}
		
		kd.mData.keySet().retainAll(KeggAthCpds);
		mAthKeggCpdRxns = new TreeMap<String, List<String>>(kd.mData);
	
	}
	
	
	public Map<String, Set<String>> mAllKeggRxnCpds;
	public Map<String, Set<String>> mAthKeggRxnCpds;
	public Map<String, Tables> mAllKeggRxnCpdsT;
	
	/**
	 * This method is writing maps containing reaction IDs (key) and the 
	 * compounds involved in this reaction (values).<p>
	 * <b>mAllKeggRxnCpds</b> = all Kegg reactions <br>
	 * <b>mAthKeggRxnCpds</b> = only Kegg A.th. reactions <br>
	 * In comparison to the method in the first part, <b>mAllKeggRxnCpdsT</b>
	 * is also output as public variable. It contains reaction data in a table object. 
	 * @param mKeggData map containing data from the compound file of Kegg; Key: KeggID; Values: all data belonging to the ID
	 * @param KeggAthRxns all reaction that are supposed to be in Kegg A.th.
	 */
	
	public void writeKeggReactions(Map<String, List<String>> mKeggData, Set<String> KeggAthRxns){
		
		KeggData kd = new KeggData();
		kd.extractKeggData(mKeggData, "EQUATION", 80);
		mAllKeggRxnCpds = new TreeMap<String, Set<String>>();
		mAllKeggRxnCpdsT = new TreeMap<String, Tables>();
		String koef = "1";
		String side = "l";
		
		
		for (String a: kd.mData.keySet()){
			Set<String> sRxn = new TreeSet<String>();
			List<String> lKoef = new ArrayList<String>();
			List<String> lCpdID = new ArrayList<String>();
			List<String> lRxnSide = new ArrayList<String>();
			
			for (String b: kd.mData.get(a)){
				StringTokenizer st = new StringTokenizer(b);
				
				while (st.hasMoreElements()){
					String currentToken = st.nextToken();
					
					if (!currentToken.contains("+") && !currentToken.contains("C") && !currentToken.contains("G") && !currentToken.contains("<=>")){
						koef = currentToken;
					}
					
					if (currentToken.contains("<=>")){
						side = "r";
					}
					if (currentToken.contains("C")||currentToken.contains("G")){ // added on 29.07.08
						sRxn.add(currentToken);
						lKoef.add(koef);
						lCpdID.add(currentToken);
						lRxnSide.add(side);
						koef = "1";
					}
					
				}
				
			}
			
			Tables t = new Tables(a, lKoef, lCpdID, lRxnSide);

			mAllKeggRxnCpdsT.put(a, t);
			mAllKeggRxnCpds.put(a, sRxn);
			
			side = "l";
		}
		
		mAthKeggRxnCpds = new TreeMap<String, Set<String>>(mAllKeggRxnCpds);
		mAthKeggRxnCpds.keySet().retainAll(KeggAthRxns);
		
	}


	public Map<String, Set<String>> mAraRxnsKeggCpds1;
	public Map<String, Set<String>> mAraRxnsKeggCpds2;
	public Map<String, Set<String>> mAraRxnsKeggCpdsAll;
	
	/**
	 * This method replaces the AraCyc compound IDs contained in one reaction 
	 * by its Kegg correspondence, if it is known. If not the AraCyc ID 
	 * is kept. 
	 * <b>mAraRxnsKeggCpds1</b> = Key: AraCyc reaction ID, Value: Kegg compound IDs <br>
	 * <b>mAraRxnsKEggCPds2</b> = Key: ARaCyc reaction ID, Value: AraCyc compound IDs <br>
	 * <b>mAraRxnsKeggCpdsAll</b> = Key: AraCyc reaction ID, Value: mix of Kegg and AraCyc compound IDs
	 * @param mIDs mapped compound ID pairs
	 */
	
	public void replaceIDs(Map<String, String> mIDs){
		
		List<String> lIdKey = new ArrayList<String>();
		List<String> lIdValue = new ArrayList<String>();
		
		for (String a: mIDs.keySet()){
			lIdKey.add(a);
			lIdValue.add(mIDs.get(a));
		}

		mAraRxnsKeggCpds1 = new TreeMap<String, Set<String>>();
		mAraRxnsKeggCpds2 = new TreeMap<String, Set<String>>();
		mAraRxnsKeggCpdsAll = new TreeMap<String, Set<String>>();
		
		for (String a: mAraRxnsAll.keySet()){
			Set<String> sTemp1 = new TreeSet<String>();
			Set<String> sTemp2 = new TreeSet<String>();
			Set<String> sTemp3 = new TreeSet<String>();
			
			for (String b: mAraRxnsAll.get(a)){
				
				if (lIdValue.contains(b)){
					sTemp1.add(lIdKey.get(lIdValue.indexOf(b)));
				} else sTemp2.add(b);
				
			}
			
			sTemp3.addAll(sTemp1);
			sTemp3.addAll(sTemp2);
			mAraRxnsKeggCpds1.put(a, sTemp1);
			mAraRxnsKeggCpds2.put(a, sTemp2);
			mAraRxnsKeggCpdsAll.put(a, sTemp3);
			
		}
		
	}
	
}
