# Supplementary material for: Integration of metabolic databases for the reconstruction of genome-scale metabolic networks
Source: BMC Syst Biol. 2010 Aug 16;4:114. doi: 10.1186/1752-0509-4-114 (PMC2930596; doi:10.1186/1752-0509-4-114)
Supplement: Additional file 9 — Software and protocol for semi-automatic reconstruction (Java source code). [file 1752-0509-4-114-S9.ZIP › AthModelPart2/Stoichiometry.java]

/**
 *
 * <p>
 * This code is licensed under the AthModelPart1 and AthModelPart2 Open Source License. See license.txt for more details.
 * </p>
 *
 * @author Karin Radrich
 */


import java.io.*;
import java.util.*;

public class Stoichiometry {

	public Map<String, String> mRxnStoOk;
	
	/**
	 * This method compares the stoichiometry of mapped reactions between 
	 * Kegg and AraCyc and puts them in to the public variable <b>mRxnStoOk</b> 
	 * if they are identical.
	 * @param mMappedRxns
	 * @param mAra contains all reaction data of AraCyc, i.e. coefficients, 
	 * compounds and on which side of the reaction they occur
	 * @param mKegg contains all reaction data of Kegg, i.e. coefficients, 
	 * compounds and on which side of the reaction they occur
	 */
	
	public void compareStoichiometry(Map<String, String> mMappedRxns, Map<String, Tables> mAra, Map<String, Tables> mKegg) {
		
		try{
			PrintWriter pw = new PrintWriter(new BufferedWriter(new FileWriter("C:\\Documents and Settings\\JMS-User\\workspace\\Output\\Stoichiomtetry.txt")));
			mRxnStoOk = new TreeMap<String, String>(mMappedRxns);
			System.out.println(mRxnStoOk.size());
			
			for(String a: mMappedRxns.keySet()){
				if(mAra.get(a).lCpdID.contains("PROTON")){
					int i = mAra.get(a).lCpdID.indexOf("PROTON");
					mAra.get(a).lCpdID.remove("PROTON");
					mAra.get(a).lKoef.remove(i);
					mAra.get(a).lRxnSide.remove(i);
				}
				
				Map<String, Integer> mUniquesX = new HashMap<String, Integer>();
				Map<String, Integer> mUniques = new HashMap<String, Integer>();
			
				for(String b: mAra.get(a).lKoef){
					if(!mUniquesX.containsKey(b)){
						mUniquesX.put(b, 1);
					} else {
						int newValue = mUniquesX.get(b).intValue()+1;
						mUniquesX.put(b, newValue);
					}
				}
				
				for(String g: mUniquesX.keySet()){
					mUniques.put(g.toLowerCase(), mUniquesX.get(g));
				}
				
				Map<String, Integer> mUniques2 = new HashMap<String, Integer>();
				Map<String, Integer> mUniques3 = new HashMap<String, Integer>();
				
				for(String b: mAra.get(a).lRxnSide){
					if(!mUniques2.containsKey(b)){
						mUniques2.put(b, 1);
					} else {
						int newValue = mUniques2.get(b).intValue()+1;
						mUniques2.put(b, newValue);
					}
				}
				
				for(String m: mUniques2.keySet()){
					if (m.equals("l")){
						mUniques3.put("r", mUniques2.get(m));
					} else if(m.equals("r")){
						mUniques3.put("l", mUniques2.get(m));
					}
				}
				
				if(mKegg.get(mMappedRxns.get(a)).lCpdID.contains("C00080")){
					int i = mKegg.get(mMappedRxns.get(a)).lCpdID.indexOf("C00080");
					mKegg.get(mMappedRxns.get(a)).lCpdID.remove("C00080");
					mKegg.get(mMappedRxns.get(a)).lKoef.remove(i);
					mKegg.get(mMappedRxns.get(a)).lRxnSide.remove(i);
				}
				
				Map<String, Integer> mCount = new HashMap<String, Integer>();
				
				for(String b: mKegg.get(mMappedRxns.get(a)).lKoef){
					if(!mCount.containsKey(b)){
						mCount.put(b, 1);
					} else {
						int newValue = mCount.get(b).intValue()+1;
						mCount.put(b, newValue);
					}
				}
				
				Map<String, Integer> mCount2 = new HashMap<String, Integer>();
				
				for(String b: mKegg.get(mMappedRxns.get(a)).lRxnSide){
					if(!mCount2.containsKey(b)){
						mCount2.put(b, 1);
					} else {
						int newValue = mCount2.get(b).intValue()+1;
						mCount2.put(b, newValue);
					}
				}
				
				String stoOK = "";
				String sidesOK = "";
				
				if(mCount.equals(mUniques)){
					stoOK = "ok";
				} else {
					stoOK = "nok";
				}
				if(mCount2.equals(mUniques2)||mCount2.equals(mUniques3)){
					sidesOK = "ok";
				} else {
					sidesOK = "nok";
				}

				if (sidesOK.equals("nok")||stoOK.equals("nok")){
					mRxnStoOk.remove(a);
					pw.println(a+" "+mMappedRxns.get(a)+" "+stoOK+" "+sidesOK);				
				}
				
			}
			
		pw.close();
		System.out.println(mRxnStoOk.size());
		}
		
		catch(IOException e){
			System.out.println("Error writing file!");
		}
	}

}
