# Supplementary material for: Integration of metabolic databases for the reconstruction of genome-scale metabolic networks
Source: BMC Syst Biol. 2010 Aug 16;4:114. doi: 10.1186/1752-0509-4-114 (PMC2930596; doi:10.1186/1752-0509-4-114)
Supplement: Additional file 9 — Software and protocol for semi-automatic reconstruction (Java source code). [file 1752-0509-4-114-S9.ZIP › AthModelPart2/Tables.java]

/**
 *
 * <p>
 * This code is licensed under the AthModelPart1 and AthModelPart2 Open Source License. See license.txt for more details.
 * </p>
 *
 * @author Karin Radrich
 */


import java.util.*;

/**
 * This class contains methods to write different kind of data into objects. 
 */

public class Tables {

	public List<String> lKoef;
	public List<String> lCpdID;
	public List<String> lRxnSide;
	public String name;
	
	public Tables(String a, List<String> lInt, List<String> lString1, List<String> lString2) {

		name = a;
		lKoef = lInt; 
		lCpdID = lString1;
		lRxnSide = lString2;

	}

	public String[] RxnArray; 
	
	public Tables(String[] array){
		
		RxnArray = array;
		
	}
}
